# Supplementary material for: The SARS-CoV-2 RNA–protein interactome in infected human cells
Source: Nat Microbiol. 2020 Dec 21;6(3):339–53. doi: 10.1038/s41564-020-00846-z (PMC7906908; doi:10.1038/s41564-020-00846-z)
Supplement: Supplementary file 3 — Intersection of the expanded SARS-CoV-2 RNA interactome with published work. [file 41564_2020_846_MOESM3_ESM.xlsx]

## Sheet: Supplementary_Table_2
Supplementary Table 2
Intersection of the expanded SARS-CoV-2 RNA interactome with published work.
Intersection HuH7 SARS-CoV-2 RNA UV interactome and HuH7 poly(A)-RNA UV interactome (Beckmann et al)	Intersection HuH7 SARS-CoV-2 RNA UV interactome and HuH7.5 DENV/ZIKV RNA Formaldehyde interactome (Ooi et al)	Intersection HuH7 SARS-CoV-2 RNA UV interactome and all human RNA-binding proteins in RBP2GO database (Caudron-Herger et al)	Intersection HuH7 SARS-CoV-2 RNA UV interactome and MHV RTC proteome (V'kovski et al)	Intersection HuH7 SARS-CoV-2 RNA UV interactome and HEK293 SARS-CoV-2 protein-protein interactome (Gordon et al)
A1CF	A1CF	A1CF	ACTB	CSDE1
ATP1A1	ATP1A1	ACTA1	ANXA1	EIF4H
ATXN2L	ATXN2L	ACTB	ATP1A1	G3BP1
CAPRIN1	CAPRIN1	ACTR2	ATXN2L	G3BP2
CFL1	CSDE1	ALMS1	CCT3	MOV10
CNBP	DDX1	ANXA1	CFL1	PABPC1
CSDE1	DDX3X	ATP1A1	CSDE1	PABPC4
DDX1	EEF1A1	ATXN2L	DDX1	RAB7A
EEF1A1	EEF2	C19orf66	DDX3X	STOM
EEF2	EIF3C	CAPRIN1	EEF1A1	UPF1
EIF3E	EIF3G	CCT3	EEF2
EIF3G	EIF3L	CFL1	EIF3C
EIF3H	EIF4B	CNBP	EIF3E
EIF3L	EIF4G1	CSDE1	EIF3G
EIF4B	EIF4H	DDX1	EIF3L
EIF4G1	EIF5A	DDX3X	EIF4B
EIF4H	FUBP3	EEF1A1	EIF4G1
FUBP3	G3BP1	EEF2	EIF5A
G3BP1	G3BP2	EIF1AY	G3BP1
G3BP2	GDI2	EIF3C	GDI2
HDLBP	GPI	EIF3E	GSPT1
HNRNPA0	GSPT1	EIF3G	HDLBP
HNRNPA2B1	HDLBP	EIF3H	HNRNPA0
HNRNPA3	HNRNPA0	EIF3L	HNRNPA1
HNRNPAB	HNRNPA1	EIF4B	HNRNPA2B1
HNRNPL	HNRNPA2B1	EIF4G1	HNRNPA3
IGF2BP1	HNRNPA3	EIF4H	HNRNPAB
IGF2BP2	HNRNPAB	EIF5A	HNRNPL
LARP4	HNRNPL	FUBP3	IGF2BP1
LIN28B	IGF2BP1	G3BP1	LARP4
LSM14A	IGF2BP2	G3BP2	LASP1
MOV10	LARP4	GALNT1	PABPC1
MSI2	LIN28B	GDI2	PCBP2
PABPC1	LSM14A	GPI	PFN1
PABPC4	MOV10	GSPT1	PGK1
PCBP2	PABPC1	HDLBP	PPIA
PEBP1	PABPC4	HNRNPA0	RPL13
PFN1	PCBP2	HNRNPA1	RPL15
PPIA	PFN1	HNRNPA2B1	RPL18A
PURB	PPIA	HNRNPA3	RPL21
RBM47	PUM1	HNRNPAB	RPL28
RBMS2	PURB	HNRNPL	RPL3
RPL13	RAB7A	IGF2BP1	RPL6
RPL15	RBM47	IGF2BP2	RPL7A
RPL18A	RPL13	LARP4	RPL8
RPL21	RPL15	LASP1	RPS10
RPL28	RPL21	LIN28B	RPS11
RPL3	RPL3	LSM14A	RPS12
RPL6	RPL6	MOV10	RPS14
RPL7A	RPL7A	MSI2	RPS2
RPL8	RPL8	PABPC1	RPS26
RPS10	RPS10	PABPC4	RPS3
RPS11	RPS14	PCBP2	RPS4X
RPS12	RPS2	PEBP1	RPS5
RPS14	RPS3	PFN1	RTCB
RPS2	RPS4X	PGK1	SCFD1
RPS26	RTCB	PPIA	SERBP1
RPS3	SCFD1	PPP1CB	SND1
RPS5	SERBP1	PPP1CC	STIP1
RTCB	SND1	PUM1	SYNCRIP
SERBP1	STRAP	PURB	TAGLN2
SND1	SYNCRIP	RAB6A	UPF1
STRAP	UPF1	RAB7A	YTHDF2
SYNCRIP	YBX1	RBM47	YWHAZ
TAGLN2	YBX3	RBMS2
UPF1	YTHDF2	RPL13
YBX1		RPL15
YBX3		RPL18A
YTHDF2		RPL21
		RPL28
		RPL3
		RPL36AL
		RPL6
		RPL7A
		RPL8
		RPS10
		RPS11
		RPS12
		RPS14
		RPS2
		RPS26
		RPS3
		RPS4X
		RPS5
		RTCB
		SCFD1
		SERBP1
		SND1
		SRI
		STIP1
		STOM
		STRAP
		SYNCRIP
		TAGLN2
		UPF1
		USO1
		YBX1
		YBX3
		YTHDF2
		YWHAZ
