# Supplementary material for: The SARS-CoV-2 RNA–protein interactome in infected human cells
Source: Nat Microbiol. 2020 Dec 21;6(3):339–53. doi: 10.1038/s41564-020-00846-z (PMC7906908; doi:10.1038/s41564-020-00846-z)
Supplement: Supplementary file 6 — Proteome abundance measurements in SARS-CoV-2 infected and uninfected Huh7 cells. [file 41564_2020_846_MOESM6_ESM.xlsx]

## Sheet: Two-sample mod T
Supplementary Table 5
Proteome abundance measurements in SARS-CoV-2 infected and uninfected Huh7 cells.
id	adj.P.Val.SCoV.over.Mock	Log.P.Value.SCoV.over.Mock	logFC.SCoV.over.Mock	P.Value.SCoV.over.Mock	Mock rep3	Mock rep2	Mock rep1	SCoV rep3	SCoV rep2	SCoV rep1	id.query	id.mapped	id.concat	accession_number	geneSymbol	numSpectraProteinObserved	numPepsUnique	numPepsUniqueSubgroupSpecificCI	accession_numbers	species	percentCoverage	groupNum	subgroupNum	scoreUnique	scoreUniqueSubgroupSpecificCI	totalIntensity	entry_name
NP_000436.2	0.00464044	31.4226	1.45066	0.000720684	-0.687981	-0.659502	-0.600718	0.767524	0.925631	0.710624	NP_000436	PLEC	NP_000436.2_PLEC	NP_000436.2	PLEC	703	348	5	NP_000436.2|NP_958782.1|NP_958786.1|NP_958780.1|NP_958783.1|NP_958784.1|NP_958785.1	HOMO SAPIENS	69.1	1	1.1	5338.94	71.32	1230000000000	plectin isoform 1c GN=PLEC
NP_958781.1	0.268923	7.31215	0.768823	0.185688	-0.445164	-0.944287	-0.57964	1.05825	0.0861052	-0.80698	NP_958781	PLEC	NP_958781.1_PLEC	NP_958781.1	PLEC	2	346	1	NP_958781.1	HOMO SAPIENS	69	1	1.2	5303.7	15.17	1520000000	plectin isoform 1e GN=PLEC
NP_112598.3	0.000362793	49.595	4.04089	1.09774e-05	-2.23931	-1.99349	-1.50707	2.26768	1.92302	2.19209	NP_112598	EPPK1	NP_112598.3_EPPK1	NP_112598.3	EPPK1	252	135	129	NP_112598.3	HOMO SAPIENS	34.1	1	1.3	2345.33	2236.04	507000000000	epiplakin GN=EPPK1
NP_001367.2	0.936509	0.411227	-0.0267528	0.909656	0.134898	-0.0299774	0.0526946	-0.0348875	0.136333	-0.024089	NP_001367	DYNC1H1	NP_001367.2_DYNC1H1	NP_001367.2	DYNC1H1	799	300	300	NP_001367.2	HOMO SAPIENS	66.5	2	2.1	5051.09	5051.09	1740000000000	cytoplasmic dynein 1 heavy chain 1 GN=DYNC1H1
NP_001333374.1	0.0129249	24.973	1.18364	0.00318198	-0.404694	-0.449661	-0.590179	0.814041	0.846701	0.445646	NP_001333374	AHNAK	NP_001333374.1_AHNAK	NP_001333374.1	AHNAK	648	261	254	NP_001333374.1|NP_076965.2	HOMO SAPIENS	52.1	3	3.1	4528.11	4442.02	1280000000000	neuroblast differentiation-associated protein AHNAK isoform 1 GN=AHNAK
NP_001123910.1	0.529363	3.633	0.189925	0.433212	-0.188857	-0.164876	-0.0210778	0.116292	0.114807	-0.0361334	NP_001123910	SPTAN1	NP_001123910.1_SPTAN1	NP_001123910.1	SPTAN1	735	238	0	NP_001123910.1	HOMO SAPIENS	82.2	4	4.1	4218.43	0	3110000000000	spectrin alpha chain, non-erythrocytic 1 isoform 1 GN=SPTAN1
NP_003118.2	0.317344	6.3852	-0.77061	0.229869	-0.74194	0.659502	0.96958	0.232583	-0.681666	-0.975603	NP_003118	SPTAN1	NP_003118.2_SPTAN1	NP_003118.2	SPTAN1	4	238	2	NP_003118.2	HOMO SAPIENS	82.4	4	4.2	4218.3	38.1	24100000000	spectrin alpha chain, non-erythrocytic 1 isoform 2 GN=SPTAN1
NP_001350688.1	0.0299303	19.8012	1.79558	0.0104685	-1.5918	-0.719457	-0.537485	0.116292	0.904105	1.5176	NP_001350688	SPTAN1	NP_001350688.1_SPTAN1	NP_001350688.1	SPTAN1	2	237	1	NP_001350688.1	HOMO SAPIENS	81.3	4	4.3	4191.22	25.68	622000000	spectrin alpha chain, non-erythrocytic 1 isoform 4 GN=SPTAN1
NP_001350694.1	0.00169887	38.2959	2.80405	0.00014805	-1.38945	-1.34898	-1.86539	1.74437	1.07632	0.987647	NP_001350694	SPTAN1	NP_001350694.1_SPTAN1	NP_001350694.1	SPTAN1	6	236	2	NP_001350694.1	HOMO SAPIENS	82.2	4	4.4	4208.96	52.03	18500000000	spectrin alpha chain, non-erythrocytic 1 isoform 5 GN=SPTAN1
NP_008835.5	0.626584	2.71444	0.159581	0.53525	-0.0404694	-0.164876	0.0737724	-0.0697749	0.308544	0.1084	NP_008835	PRKDC	NP_008835.5_PRKDC	NP_008835.5	PRKDC	609	239	239	NP_008835.5|NP_001075109.1	HOMO SAPIENS	57.2	5	5.1	3897.6	3897.6	1430000000000	DNA-dependent protein kinase catalytic subunit isoform 1 GN=PRKDC
NP_036222.3	0.0835464	13.8743	0.757431	0.0409801	-0.256306	-0.404694	-0.252934	0.907074	0.222438	0.228845	NP_036222	MACF1	NP_036222.3_MACF1	NP_036222.3	MACF1	382	254	244	NP_036222.3	HOMO SAPIENS	50.5	6	6.1	3865.83	3739.83	192000000000	microtubule-actin cross-linking factor 1 GN=MACF1
NP_001138241.1	0.00694607	28.851	1.71562	0.00130286	-1.10616	-0.644513	-0.663952	1.27921	0.609912	0.843113	NP_001138241	DST	NP_001138241.1_DST	NP_001138241.1	DST	202	205	154	NP_001138241.1|NP_001138242.1|NP_899236.1|NP_056363.2	HOMO SAPIENS	39.5	6	6.2	2877.14	2204.02	104000000000	dystonin isoform 2 GN=DST
NP_001714.1	0.907615	0.59487	-0.175932	0.871993	0.269796	1.99349	-0.358323	2.02347	0.774947	-1.42125	NP_001714	DST	NP_001714.1_DST	NP_001714.1	DST	6	47	6	NP_001714.1	HOMO SAPIENS	17.6	6	6.3	582.13	35.01	7220000000	dystonin isoform 1e precursor GN=DST
NP_004478.3	0.0824367	13.9522	0.613378	0.0402518	-0.134898	-0.209842	-0.263473	0.558199	0.444877	0.228845	NP_004478	GOLGB1	NP_004478.3_GOLGB1	NP_004478.3	GOLGB1	426	221	1	NP_004478.3|NP_001243416.1	HOMO SAPIENS	71.5	7	7.1	3557.99	26.96	400000000000	golgin subfamily B member 1 isoform 2 GN=GOLGB1
NP_001243415.1	0.0558033	16.1786	2.23898	0.0241071	-2.65749	-0.704468	0.115928	1.56994	0.961508	0.939469	NP_001243415	GOLGB1	NP_001243415.1_GOLGB1	NP_001243415.1	GOLGB1	2	220	1	NP_001243415.1	HOMO SAPIENS	70.1	7	7.2	3522.61	16.81	744000000	golgin subfamily B member 1 isoform 1 GN=GOLGB1
NP_001243417.1	0.929136	0.456937	-0.12795	0.900132	0.593552	-0.539593	-0.189701	-2.16302	1.6073	0.0361334	NP_001243417	GOLGB1	NP_001243417.1_GOLGB1	NP_001243417.1	GOLGB1	3	219	2	NP_001243417.1	HOMO SAPIENS	71.6	7	7.3	3500.41	31.02	679000000	golgin subfamily B member 1 isoform 4 GN=GOLGB1
NP_003119.2	0.92807	0.464786	0.0306832	0.898507	0.0134898	0	-0.105389	-0.104662	0.165035	-0.0602224	NP_003119	SPTBN1	NP_003119.2_SPTBN1	NP_003119.2	SPTBN1	648	199	20	NP_003119.2	HOMO SAPIENS	77.1	8	8.1	3388.46	372.86	2540000000000	spectrin beta chain, non-erythrocytic 1 isoform 1 GN=SPTBN1
NP_842565.2	0.197157	9.01809	1.25643	0.125369	-2.19884	0.164876	0.126467	0.95359	0.33007	0.578135	NP_842565	SPTBN1	NP_842565.2_SPTBN1	NP_842565.2	SPTBN1	12	183	5	NP_842565.2	HOMO SAPIENS	77.6	8	8.2	3081.29	76.09	22800000000	spectrin beta chain, non-erythrocytic 1 isoform 2 GN=SPTBN1
NP_008877.1	0.00169839	38.3052	2.07313	0.000147734	-1.10616	-0.989253	-0.758802	1.15129	0.997385	1.21649	NP_008877	SPTBN2	NP_008877.1_SPTBN2	NP_008877.1	SPTBN2	169	125	107	NP_008877.1	HOMO SAPIENS	53.8	8	8.3	1909.78	1670.52	93300000000	spectrin beta chain, non-erythrocytic 2 GN=SPTBN2
NP_001020029.1	0.34984	5.87029	0.773757	0.258804	-0.593552	0.974264	-1.21198	0.837299	0.0143509	0.638357	NP_001020029	SPTB	NP_001020029.1_SPTB	NP_001020029.1	SPTB	5	15	5	NP_001020029.1|NP_001342366.1	HOMO SAPIENS	5.1	8	8.4	181.39	34.6	4950000000	spectrin beta chain, erythrocytic isoform a GN=SPTB
NP_066022.2	0.0370432	18.5394	-1.05128	0.0139977	0.0404694	0.809389	0.727185	-0.430279	-0.688842	-0.45769	NP_066022	SPTBN4	NP_066022.2_SPTBN4	NP_066022.2	SPTBN4	13	13	8	NP_066022.2|NP_079489.2	HOMO SAPIENS	5.1	8	8.5	119.19	57.03	62500000000	spectrin beta chain, non-erythrocytic 4 isoform sigma1 GN=SPTBN4
NP_006280.3	0.389147	5.2858	0.27543	0.296087	-0.296776	-0.104921	-0.0632335	-0.0581458	0.287017	0.132489	NP_006280	TLN1	NP_006280.3_TLN1	NP_006280.3	TLN1	530	172	142	NP_006280.3	HOMO SAPIENS	79.7	9	9.1	3110.6	2697.05	1670000000000	talin-1 GN=TLN1
NP_055874.2	0.218381	8.451	0.384817	0.142856	-0.161878	-0.209842	-0.200239	0.337245	0.0645789	0.180667	NP_055874	TLN2	NP_055874.2_TLN2	NP_055874.2	TLN2	95	105	75	NP_055874.2	HOMO SAPIENS	44.6	9	9.2	1504.87	1091.32	26200000000	talin-2 GN=TLN2
NP_005742.4	0.0269628	20.4139	1.07495	0.00909097	-0.984757	-0.404694	-0.358323	0.639603	0.452052	0.385423	NP_005742	AKAP9	NP_005742.4_AKAP9	NP_005742.4	AKAP9	311	209	209	NP_005742.4|NP_671714.1	HOMO SAPIENS	57	10	10.1	3070.22	3070.22	146000000000	A-kinase anchor protein 9 isoform 2 GN=AKAP9
NP_055426.1	0.00319698	33.9566	-1.70849	0.000402103	0.71496	0.944287	1.0012	-0.674491	-0.91128	-0.879247	NP_055426	MDN1	NP_055426.1_MDN1	NP_055426.1	MDN1	291	190	190	NP_055426.1	HOMO SAPIENS	41.2	11	11.1	3051.08	3051.08	146000000000	midasin GN=MDN1
NP_001157789.1	0.0185596	22.6539	0.96754	0.00542761	-0.607042	-0.479638	-0.368862	0.453537	0.523807	0.469735	NP_001157789	FLNB	NP_001157789.1_FLNB	NP_001157789.1	FLNB	460	165	152	NP_001157789.1|NP_001157790.1|NP_001157791.1|NP_001448.2	HOMO SAPIENS	79.9	12	12.1	3001.11	2782.5	941000000000	filamin-B isoform 1 GN=FLNB
NP_001104026.1	0.034202	19.03	0.830593	0.0125027	-0.566572	-0.464649	-0.274012	0.372133	0.308544	0.505868	NP_001104026	FLNA	NP_001104026.1_FLNA	NP_001104026.1	FLNA	330	146	129	NP_001104026.1|NP_001447.2	HOMO SAPIENS	73.5	12	12.2	2633.96	2396.93	823000000000	filamin-A isoform 2 GN=FLNA
NP_001120959.1	0.0373108	18.4862	1.05019	0.0141703	0.0134898	-0.449661	-0.695569	0.976849	0.487929	0.554046	NP_001120959	FLNC	NP_001120959.1_FLNC	NP_001120959.1	FLNC	39	52	32	NP_001120959.1|NP_001449.3	HOMO SAPIENS	23.4	12	12.3	788.47	497.63	6220000000	filamin-C isoform b GN=FLNC
NP_006258.3	0.512921	3.807	-0.212085	0.416198	-0.134898	0.119909	0.305629	-0.0814041	-0.107632	-0.156578	NP_006258	RANBP2	NP_006258.3_RANBP2	NP_006258.3	RANBP2	363	181	124	NP_006258.3	HOMO SAPIENS	59	13	13.1	2919.91	2068.11	1200000000000	E3 SUMO-protein ligase RanBP2 GN=RANBP2
NP_001116835.1	0.0193275	22.4039	1.55186	0.00574922	-1.03872	-0.359728	-0.453173	1.24432	1.1983	0.361334	NP_001116835	RGPD6	NP_001116835.1_RGPD6	NP_001116835.1	RGPD6	11	61	7	NP_001116835.1|NP_001157935.1|NP_001032955.1	HOMO SAPIENS	33.7	13	13.2	827.55	108.81	1130000000	RANBP2-like and GRIP domain-containing protein 5/6 isoform 1 GN=RGPD6
NP_872394.2	0.208155	8.71991	2.92769	0.134279	-3.1836	1.15413	-3.35138	-0.453537	3.83168	0.024089	NP_872394	RGPD4	NP_872394.2_RGPD4	NP_872394.2	RGPD4	1	56	1	NP_872394.2	HOMO SAPIENS	32.5	13	13.3	801.71	5.46	49800000	ranBP2-like and GRIP domain-containing protein 4 GN=RGPD4
NP_001071638.2	0.0100218	26.53	4.60848	0.00222331	-4.57305	-1.03422	-2.98251	1.58156	1.71493	1.93916	NP_001071638	RGPD2	NP_001071638.2_RGPD2	NP_001071638.2	RGPD2	2	52	2	NP_001071638.2|NP_001019628.3	HOMO SAPIENS	28.9	13	13.4	707.13	24.43	269000000	RANBP2-like and GRIP domain-containing protein 2 GN=RGPD2
NP_002323.2	0.000461904	47.8563	3.30189	1.63823e-05	-1.71321	-1.22907	-1.5176	1.91881	1.636	1.89098	NP_002323	LRP1	NP_002323.2_LRP1	NP_002323.2	LRP1	345	174	174	NP_002323.2	HOMO SAPIENS	49.8	14	14.1	2906.88	2906.88	430000000000	prolow-density lipoprotein receptor-related protein 1 preproprotein GN=LRP1
NP_002464.1	0.005338	30.5645	1.47391	0.000878121	-0.768919	-0.629525	-0.716646	0.581458	0.954333	0.770847	NP_002464	MYH9	NP_002464.1_MYH9	NP_002464.1	MYH9	651	168	140	NP_002464.1|NP_002463.2|NP_065935.3|NP_003793.2	HOMO SAPIENS	70.3	15	15.1	2855.22	2379.32	3680000000000	myosin-9 GN=MYH9
NP_001242941.1	0.492828	4.01874	0.338561	0.396393	-1.01174	-0.194853	0.147545	0.116292	-0.243965	0.0843113	NP_001242941	MYH10	NP_001242941.1_MYH10	NP_001242941.1	MYH10	4	149	2	NP_001242941.1|NP_001243024.1	HOMO SAPIENS	66.3	15	15.2	2454.8	36.45	7480000000	myosin-10 isoform 1 GN=MYH10
NP_005955.3	0.626457	2.71671	1.33048	0.53497	-5.11264	2.3832	-0.200239	-1.22106	0.114807	2.16801	NP_005955	MYH10	NP_005955.3_MYH10	NP_005955.3	MYH10	2	148	1	NP_005955.3	HOMO SAPIENS	66.9	15	15.3	2432.42	14.07	4890000000	myosin-10 isoform 2 GN=MYH10
NP_001070654.1	0.010669	26.1555	1.2267	0.00242355	-0.72845	-0.584559	-0.432096	0.790782	0.674491	0.469735	NP_001070654	MYH14	NP_001070654.1_MYH14	NP_001070654.1	MYH14	223	144	125	NP_001070654.1|NP_001139281.1|NP_079005.3	HOMO SAPIENS	65.3	15	15.4	2312.12	2030.57	296000000000	myosin-14 isoform 1 GN=MYH14
NP_060003.2	0.0355477	18.7829	0.938422	0.0132347	-0.863348	-0.854355	-0.800958	0.104662	-0.229614	0.421557	NP_060003	MYH4	NP_060003.2_MYH4	NP_060003.2	MYH4	7	11	5	NP_060003.2	HOMO SAPIENS	5.7	15	15.5	77.54	30.03	10200000000	myosin-4 GN=MYH4
NP_002461.2	0.206685	8.76647	1.56514	0.132847	0.539593	-0.749434	-1.87593	1.94207	1.30593	-0.638357	NP_002461	MYH3	NP_002461.2_MYH3	NP_002461.2	MYH3	4	9	4	NP_002461.2	HOMO SAPIENS	4.1	15	15.6	72.06	26.86	1700000000	myosin-3 GN=MYH3
NP_005954.3	0.114447	12.0595	2.51154	0.0622374	-2.73843	-0.494627	-0.516407	-0.721007	2.81995	1.68623	NP_005954	MYH1	NP_005954.3_MYH1	NP_005954.3	MYH1	2	9	2	NP_005954.3	HOMO SAPIENS	5.1	15	15.7	67.86	10.7	1550000000	myosin-1 GN=MYH1
NP_001093582.1	0.0135793	24.6491	8.65746	0.00342835	-3.65574	-6.84983	-1.52814	7.37288	2.14545	4.42032	NP_001093582	MYH2	NP_001093582.1_MYH2	NP_001093582.1	MYH2	1	7	1	NP_001093582.1	HOMO SAPIENS	3.2	15	15.8	58.62	8.21	166000000	myosin-2 GN=MYH2
NP_002462.2	0.002196	36.5466	2.2487	0.000221484	-0.836369	-1.10916	-0.600718	1.43039	1.11937	1.65009	NP_002462	MYH6	NP_002462.2_MYH6	NP_002462.2	MYH6	5	6	5	NP_002462.2|NP_000248.2	HOMO SAPIENS	2.2	15	15.9	65.36	40.82	22700000000	myosin-6 GN=MYH6
NP_004095.4	0.000633615	45.3939	-2.81297	2.88807e-05	1.5918	1.54383	1.3806	-1.44201	-1.08349	-1.39716	NP_004095	FASN	NP_004095.4_FASN	NP_004095.4	FASN	636	152	152	NP_004095.4	HOMO SAPIENS	73.1	16	16.1	2787.43	2787.43	3380000000000	fatty acid synthase GN=FASN
NP_065816.2	0.21669	8.4921	-0.396055	0.141511	0.0674491	0.194853	0.189701	-0.0814041	-0.401824	-0.252934	NP_065816	UBR4	NP_065816.2_UBR4	NP_065816.2	UBR4	300	181	181	NP_065816.2	HOMO SAPIENS	41.9	17	17.1	2786.98	2786.98	282000000000	E3 ubiquitin-protein ligase UBR4 GN=UBR4
NP_004406.2	0.0287216	20.0522	-0.827598	0.00988058	0.418184	0.479638	0.379401	-0.348875	-0.459228	-0.397468	NP_004406	DSP	NP_004406.2_DSP	NP_004406.2	DSP	323	197	197	NP_004406.2|NP_001305963.1|NP_001008844.1	HOMO SAPIENS	62.8	18	18.1	2785.8	2785.8	357000000000	desmoplakin isoform I GN=DSP
NP_000375.2	0.000140232	61.4208	-11.576	7.20975e-07	5.1666	5.62076	4.9006	-5.67503	-6.00584	-7.35918	NP_000375	APOB	NP_000375.2_APOB	NP_000375.2	APOB	269	179	179	NP_000375.2	HOMO SAPIENS	42.7	19	19.1	2660.64	2660.64	151000000000	apolipoprotein B-100 precursor GN=APOB
NP_001243000.2	0.538176	3.54003	0.201808	0.442586	0.0134898	-0.299774	0.0632335	0.2791	0.0430526	0.0602224	NP_001243000	RNF213	NP_001243000.2_RNF213	NP_001243000.2	RNF213	250	177	177	NP_001243000.2|NP_066005.2	HOMO SAPIENS	39.3	20	20.1	2569.26	2569.26	80100000000	E3 ubiquitin-protein ligase RNF213 isoform 3 GN=RNF213
NP_006827.1	0.0127097	25.0819	-1.11637	0.00310319	0.404694	0.599547	0.674491	-0.465166	-0.566859	-0.638357	NP_006827	GCN1	NP_006827.1_GCN1	NP_006827.1	GCN1	345	158	158	NP_006827.1	HOMO SAPIENS	61.2	21	21.1	2526.07	2526.07	424000000000	eIF-2-alpha kinase activator GCN1 GN=GCN1
NP_113584.3	0.223902	8.31539	0.368939	0.147388	-0.107919	-0.209842	-0.263473	0.151179	0.193737	0.180667	NP_113584	HUWE1	NP_113584.3_HUWE1	NP_113584.3	HUWE1	273	158	158	NP_113584.3	HOMO SAPIENS	43.7	22	22.1	2482.23	2482.23	179000000000	E3 ubiquitin-protein ligase HUWE1 GN=HUWE1
NP_009055.2	0.0938582	13.2086	-0.618604	0.0477686	0.296776	0.149887	0.284551	-0.104662	-0.538158	-0.481779	NP_009055	UTRN	NP_009055.2_UTRN	NP_009055.2	UTRN	259	161	159	NP_009055.2|NP_001164655.1|NP_001930.2	HOMO SAPIENS	50.8	23	23.1	2447.76	2426.59	188000000000	utrophin GN=UTRN
NP_000100.2	0.148842	10.5794	-1.83445	0.0875104	-0.418184	1.24406	0.885269	0.523312	-1.85844	-2.45707	NP_000100	DMD	NP_000100.2_DMD	NP_000100.2	DMD	6	28	6	NP_000100.2|NP_003997.1|NP_004000.1|NP_004001.1|NP_004002.2|NP_004003.1|NP_004004.1|NP_004005.1|NP_004006.1|NP_004011.2	HOMO SAPIENS	9.4	23	23.2	377.93	31.4	21700000000	dystrophin isoform Dp427c GN=DMD
NP_004013.1	0.115988	11.9803	-2.97188	0.0633824	1.05221	3.02771	-0.210778	0.721007	-2.61186	-3.15565	NP_004013	DMD	NP_004013.1_DMD	NP_004013.1	DMD	2	24	2	NP_004013.1|NP_004009.1|NP_004008.1|NP_004012.1|NP_004007.1|NP_004014.1	HOMO SAPIENS	27.6	23	23.3	388.18	41.65	454000000	dystrophin isoform D140ab GN=DMD
NP_004010.1	0.148493	10.5933	-4.11809	0.0872308	0.553082	0.899321	4.58443	-6.12856	-0.200912	0.0120445	NP_004010	DMD	NP_004010.1_DMD	NP_004010.1	DMD	1	11	1	NP_004010.1	HOMO SAPIENS	41.7	23	23.4	158.75	4.21	146000000	dystrophin isoform Dp40 GN=DMD
NP_006436.3	0.709577	2.01791	-0.128229	0.62836	0.121408	-0.0299774	0.252934	-0.255841	0.179386	0.0361334	NP_006436	PRPF8	NP_006436.3_PRPF8	NP_006436.3	PRPF8	391	147	147	NP_006436.3	HOMO SAPIENS	63.2	24	24.1	2322.27	2322.27	618000000000	pre-mRNA-processing-splicing factor 8 GN=PRPF8
NP_054733.2	0.0343464	18.9984	-0.835355	0.012594	0.323756	0.404694	0.674491	-0.325616	-0.416175	-0.361334	NP_054733	SNRNP200	NP_054733.2_SNRNP200	NP_054733.2	SNRNP200	334	132	132	NP_054733.2	HOMO SAPIENS	67.5	25	25.1	2312.87	2312.87	610000000000	U5 small nuclear ribonucleoprotein 200 kDa helicase GN=SNRNP200
NP_001166184.1	0.0402182	18.0465	-0.996899	0.0156802	0.0809389	0.509615	0.769341	-0.26747	-0.688842	-0.674491	NP_001166184	GOLGA4	NP_001166184.1_GOLGA4	NP_001166184.1	GOLGA4	284	152	2	NP_001166184.1	HOMO SAPIENS	64.5	26	26.1	2303.79	40.66	221000000000	golgin subfamily A member 4 isoform 1 GN=GOLGA4
NP_002069.2	0.00302369	34.3298	-3.29841	0.000368992	1.5918	0.539593	1.79162	-1.46527	-2.37507	-2.13187	NP_002069	GOLGA4	NP_002069.2_GOLGA4	NP_002069.2	GOLGA4	5	152	3	NP_002069.2	HOMO SAPIENS	64.6	26	26.2	2303.64	52.34	2550000000	golgin subfamily A member 4 isoform 2 GN=GOLGA4
NP_001275582.1	0.0443513	17.4782	0.906342	0.0178725	-0.431674	-0.449661	-0.274012	0.116292	0.724719	0.722669	NP_001275582	CLTC	NP_001275582.1_CLTC	NP_001275582.1	CLTC	428	120	95	NP_001275582.1|NP_004850.1	HOMO SAPIENS	73	27	27.1	2179.04	1721.28	2240000000000	clathrin heavy chain 1 isoform 2 GN=CLTC
NP_009029.3	0.036132	18.6859	1.79274	0.0135336	-1.25455	-0.269796	-0.432096	1.97696	1.08349	0.361334	NP_009029	CLTCL1	NP_009029.3_CLTCL1	NP_009029.3	CLTCL1	8	33	8	NP_009029.3|NP_001826.3	HOMO SAPIENS	21.2	27	27.2	577.53	119.77	1890000000	clathrin heavy chain 2 isoform 1 GN=CLTCL1
NP_003283.2	0.0407512	17.9858	0.847304	0.015901	-0.323756	-0.524604	-0.368862	0.558199	0.609912	0.156578	NP_003283	TPR	NP_003283.2_TPR	NP_003283.2	TPR	290	143	143	NP_003283.2	HOMO SAPIENS	55.5	28	28.1	2137.19	2137.19	403000000000	nucleoprotein TPR GN=TPR
NP_001273490.1	0.0385866	18.2986	0.841014	0.0147958	-0.674491	-0.299774	-0.231856	0.395391	0.487929	0.433601	NP_001273490	NUMA1	NP_001273490.1_NUMA1	NP_001273490.1	NUMA1	240	124	124	NP_001273490.1|NP_006176.2	HOMO SAPIENS	64	29	29.1	2058.89	2058.89	214000000000	nuclear mitotic apparatus protein 1 isoform 2 GN=NUMA1
NP_003741.1	0.676261	2.29398	-0.132471	0.589661	-0.0404694	-0.0449661	0.221317	-0.13955	-0.121982	0	NP_003741	EIF3A	NP_003741.1_EIF3A	NP_003741.1	EIF3A	358	160	160	NP_003741.1	HOMO SAPIENS	68.6	30	30.1	2014.45	2014.45	777000000000	eukaryotic translation initiation factor 3 subunit A GN=EIF3A
NP_065872.1	0.566367	3.26178	-0.176348	0.471869	0.0944287	-0.0749434	0.0948503	-0.0697749	-0.272666	-0.0722669	NP_065872	VPS13C	NP_065872.1_VPS13C	NP_065872.1	VPS13C	187	133	133	NP_065872.1|NP_060154.3|NP_001018098.1|NP_060550.2	HOMO SAPIENS	40.2	31	31.1	1990.62	1990.62	70300000000	vacuolar protein sorting-associated protein 13C isoform 2A GN=VPS13C
NP_055987.2	0.0102339	26.3956	-1.26363	0.00229319	0.553082	0.944287	0.558563	-0.558199	-0.50228	-0.674491	NP_055987	PRRC2C	NP_055987.2_PRRC2C	NP_055987.2	PRRC2C	260	138	132	NP_055987.2	HOMO SAPIENS	50.1	32	32.1	1905.95	1846.27	236000000000	protein PRRC2C GN=PRRC2C
NP_004629.3	0.527654	3.65237	-0.218523	0.431284	-0.215837	0.329751	0.200239	-0.0697749	-0.0789298	-0.192712	NP_004629	PRRC2A	NP_004629.3_PRRC2A	NP_004629.3	PRRC2A	195	92	87	NP_004629.3	HOMO SAPIENS	50.5	32	32.2	1385.05	1331.9	151000000000	protein PRRC2A GN=PRRC2A
NP_037450.2	0.0086907	27.4114	-1.62145	0.00181493	0.391205	0.944287	0.885269	-0.54657	-1.1696	-0.927425	NP_037450	PRRC2B	NP_037450.2_PRRC2B	NP_037450.2	PRRC2B	84	69	64	NP_037450.2	HOMO SAPIENS	35.9	32	32.3	922.44	873.37	28100000000	protein PRRC2B GN=PRRC2B
NP_002408.3	0.000506826	47.1779	-4.32102	1.91517e-05	1.80764	2.54808	2.40287	-1.62808	-2.43247	-2.14392	NP_002408	MKI67	NP_002408.3_MKI67	NP_002408.3	MKI67	195	136	16	NP_002408.3	HOMO SAPIENS	44.3	33	33.1	1900.02	194.72	108000000000	proliferation marker protein Ki-67 isoform 1 GN=MKI67
NP_001139438.1	0.121832	11.687	-1.35531	0.0678103	-0.134898	1.03422	1.62299	-0.13955	-1.39203	-0.0120445	NP_001139438	MKI67	NP_001139438.1_MKI67	NP_001139438.1	MKI67	3	121	2	NP_001139438.1	HOMO SAPIENS	45	33	33.2	1726.25	34.31	1030000000	proliferation marker protein Ki-67 isoform 2 GN=MKI67
NP_056197.3	0.00169613	38.3201	-2.10544	0.000147227	0.971267	1.10916	1.27521	-0.802411	-1.02609	-1.13218	NP_056197	HECTD1	NP_056197.3_HECTD1	NP_056197.3	HECTD1	208	122	122	NP_056197.3	HOMO SAPIENS	54.5	34	34.1	1893.06	1893.06	174000000000	E3 ubiquitin-protein ligase HECTD1 GN=HECTD1
NP_001231509.1	0.0275194	20.3014	-1.0029	0.00932949	0.269796	0.299774	0.706108	-0.418649	-0.796473	-0.517913	NP_001231509	TRRAP	NP_001231509.1_TRRAP	NP_001231509.1	TRRAP	161	123	123	NP_001231509.1|NP_003487.1	HOMO SAPIENS	37.1	35	35.1	1888.53	1888.53	55000000000	transformation/transcription domain-associated protein isoform 1 GN=TRRAP
NP_003861.1	0.304086	6.62506	0.330659	0.217517	-0.323756	-0.329751	-0.0105389	0.0814041	0.222438	0.024089	NP_003861	IQGAP1	NP_003861.1_IQGAP1	NP_003861.1	IQGAP1	280	104	96	NP_003861.1	HOMO SAPIENS	69.9	36	36.1	1867.98	1778.72	615000000000	ras GTPase-activating-like protein IQGAP1 GN=IQGAP1
NP_006624.2	0.760018	1.64291	0.0997653	0.685029	-0.107919	-0.284785	0.0737724	0.0116292	-0.00717543	-0.024089	NP_006624	IQGAP2	NP_006624.2_IQGAP2	NP_006624.2	IQGAP2	201	98	92	NP_006624.2|NP_001272389.1|NP_001272390.1|NP_001272391.1	HOMO SAPIENS	63.1	36	36.2	1636.57	1567.36	261000000000	ras GTPase-activating-like protein IQGAP2 isoform 1 GN=IQGAP2
NP_839943.2	0.00729039	28.5291	-1.64056	0.00140309	0.499123	0.989253	0.96958	-0.488424	-1.01174	-0.963558	NP_839943	IQGAP3	NP_839943.2_IQGAP3	NP_839943.2	IQGAP3	86	63	59	NP_839943.2	HOMO SAPIENS	44.4	36	36.3	996.86	951.23	33700000000	ras GTPase-activating-like protein IQGAP3 GN=IQGAP3
NP_001350535.1	0.588631	3.06021	0.197341	0.494286	-0.0539593	0.104921	-0.179162	-0.186066	0.409	0.24089	NP_001350535	CHD4	NP_001350535.1_CHD4	NP_001350535.1	CHD4	252	110	91	NP_001350535.1|NP_001264.2|NP_001284482.1	HOMO SAPIENS	56.9	37	37.1	1830.08	1538.91	286000000000	chromodomain-helicase-DNA-binding protein 4 isoform 3 GN=CHD4
NP_001005271.2	0.0456751	17.3112	0.994718	0.0185727	-0.71496	-0.269796	-0.48479	0.837299	0.617087	0.0602224	NP_001005271	CHD3	NP_001005271.2_CHD3	NP_001005271.2	CHD3	42	54	35	NP_001005271.2|NP_001005273.1|NP_005843.2	HOMO SAPIENS	26.9	37	37.2	759.67	468.5	15600000000	chromodomain-helicase-DNA-binding protein 3 isoform 3 GN=CHD3
NP_000867.2	0.106315	12.4851	-0.548545	0.0564279	0.0539593	0.269796	0.305629	-0.325616	-0.437701	-0.252934	NP_000867	IGF2R	NP_000867.2_IGF2R	NP_000867.2	IGF2R	175	109	109	NP_000867.2	HOMO SAPIENS	53.5	38	38.1	1788.21	1788.21	159000000000	cation-independent mannose-6-phosphate receptor precursor GN=IGF2R
NP_001278893.1	0.0319634	19.4083	0.923313	0.0114597	-0.795899	-0.34474	-0.368862	0.290729	0.487929	0.481779	NP_001278893	AFDN	NP_001278893.1_AFDN	NP_001278893.1	AFDN	233	115	9	NP_001278893.1	HOMO SAPIENS	70.3	39	39.1	1776.67	147.87	309000000000	afadin isoform 4 GN=AFDN
NP_001193937.1	0.309289	6.5243	0.662641	0.222623	-0.0269796	0.239819	-0.87473	-0.13955	1.21265	0.252934	NP_001193937	AFDN	NP_001193937.1_AFDN	NP_001193937.1	AFDN	9	112	6	NP_001193937.1	HOMO SAPIENS	68.3	39	39.2	1733.98	105.18	12900000000	afadin isoform 1 GN=AFDN
NP_573566.2	0.00189646	37.5524	-1.89811	0.000175695	0.876838	0.869344	1.08551	-1.00011	-0.947157	-0.91538	NP_573566	LRPPRC	NP_573566.2_LRPPRC	NP_573566.2	LRPPRC	294	101	101	NP_573566.2	HOMO SAPIENS	77.5	40	40.1	1766.31	1766.31	823000000000	leucine-rich PPR motif-containing protein, mitochondrial precursor GN=LRPPRC
NP_683692.2	0.0193026	22.4215	1.12372	0.00572595	-0.809389	-0.509615	-0.368862	0.814041	0.387473	0.481779	NP_683692	BOD1L1	NP_683692.2_BOD1L1	NP_683692.2	BOD1L1	169	110	108	NP_683692.2|NP_001153123.1	HOMO SAPIENS	45.8	41	41.1	1764.26	1734.11	92700000000	biorientation of chromosomes in cell division protein 1-like 1 GN=BOD1L1
NP_612378.1	0.000369708	49.4805	-5.6429	1.12708e-05	2.49562	3.19259	3.15114	-2.18628	-2.51858	-3.3845	NP_612378	BOD1	NP_612378.1_BOD1	NP_612378.1	BOD1	5	6	3	NP_612378.1	HOMO SAPIENS	31.8	41	41.2	81.57	41.5	2190000000	biorientation of chromosomes in cell division protein 1 isoform a GN=BOD1
NP_002102.4	0.197157	9.01794	0.441512	0.125374	-0.0539593	-0.419683	0.0105389	0.290729	0.365947	0.204756	NP_002102	HTT	NP_002102.4_HTT	NP_002102.4	HTT	182	108	108	NP_002102.4	HOMO SAPIENS	41.2	42	42.1	1761.07	1761.07	90500000000	huntingtin GN=HTT
NP_009131.2	0.0805024	14.094	0.615418	0.038958	-0.188857	-0.389706	-0.400479	0.430279	0.208088	0.228845	NP_009131	AKAP13	NP_009131.2_AKAP13	NP_009131.2	AKAP13	149	101	101	NP_009131.2|NP_006729.4|NP_001257475.1	HOMO SAPIENS	54.7	43	43.1	1754.11	1754.11	57600000000	A-kinase anchor protein 13 isoform 2 GN=AKAP13
NP_001333695.1	0.330465	6.16732	-0.332283	0.241695	0.229327	0.284785	0.126467	-0.313987	0.186561	-0.228845	NP_001333695	MYO18A	NP_001333695.1_MYO18A	NP_001333695.1	MYO18A	200	116	116	NP_001333695.1|NP_510880.2|NP_976063.1|NP_001333694.1|NP_001333696.1|NP_001333697.1	HOMO SAPIENS	58.5	44	44.1	1752.66	1752.66	197000000000	unconventional myosin-XVIIIa isoform d GN=MYO18A
NP_004437.2	0.321004	6.32283	-0.314983	0.233194	0.296776	0.0899321	0.179162	-0.313987	0.00717543	-0.0722669	NP_004437	EPRS	NP_004437.2_EPRS	NP_004437.2	EPRS	287	100	100	NP_004437.2	HOMO SAPIENS	67	45	45.1	1717.01	1717.01	610000000000	bifunctional glutamate/proline--tRNA ligase GN=EPRS
NP_006819.2	0.0148281	24.0779	-1.05891	0.00391027	0.472144	0.449661	0.663952	-0.593087	-0.588386	-0.409512	NP_006819	ASCC3	NP_006819.2_ASCC3	NP_006819.2	ASCC3	185	109	109	NP_006819.2|NP_001271200.1|NP_071374.1	HOMO SAPIENS	54.4	46	46.1	1713.8	1713.8	117000000000	activating signal cointegrator 1 complex subunit 3 isoform a GN=ASCC3
NP_001008938.1	0.0129249	24.9718	-1.37692	0.00318285	0.337245	0.749434	1.0012	-0.453537	-0.746245	-0.843113	NP_001008938	CKAP5	NP_001008938.1_CKAP5	NP_001008938.1	CKAP5	195	108	108	NP_001008938.1|NP_055571.2	HOMO SAPIENS	57.5	47	47.1	1691.42	1691.42	199000000000	cytoskeleton-associated protein 5 isoform a GN=CKAP5
NP_056110.2	0.149579	10.5485	-0.498789	0.0881345	0.134898	0.134898	0.495329	-0.197696	-0.17221	-0.361334	NP_056110	SMCHD1	NP_056110.2_SMCHD1	NP_056110.2	SMCHD1	201	111	111	NP_056110.2	HOMO SAPIENS	57.6	48	48.1	1667.07	1667.07	343000000000	structural maintenance of chromosomes flexible hinge domain-containing protein 1 GN=SMCHD1
NP_003557.2	0.0471604	17.1296	0.760618	0.019366	-0.337245	-0.464649	-0.284551	0.604716	0.265491	0.325201	NP_003557	EEA1	NP_003557.2_EEA1	NP_003557.2	EEA1	245	107	107	NP_003557.2	HOMO SAPIENS	69.8	49	49.1	1651.33	1651.33	493000000000	early endosome antigen 1 GN=EEA1
NP_001135452.1	0.014878	24.0486	1.28149	0.00393677	-0.957777	-0.494627	-0.453173	0.918703	0.50228	0.517913	NP_001135452	TP53BP1	NP_001135452.1_TP53BP1	NP_001135452.1	TP53BP1	158	89	89	NP_001135452.1|NP_005648.1|NP_001135451.1|NP_001341930.1	HOMO SAPIENS	60.9	50	50.1	1641.26	1641.26	89700000000	TP53-binding protein 1 isoform 1 GN=TP53BP1
NP_001059.2	0.0216645	21.7051	1.06973	0.00675286	-0.202347	-0.779412	-0.347784	0.604716	0.588386	0.686535	NP_001059	TOP2B	NP_001059.2_TOP2B	NP_001059.2	TOP2B	246	104	87	NP_001059.2|NP_001317629.1	HOMO SAPIENS	61.9	51	51.1	1635.46	1397.61	360000000000	DNA topoisomerase 2-beta isoform 2 GN=TOP2B
NP_001058.2	0.000150637	59.6588	-6.05266	1.08174e-06	2.98125	3.41742	2.7612	-2.74448	-3.01368	-3.23996	NP_001058	TOP2A	NP_001058.2_TOP2A	NP_001058.2	TOP2A	168	91	74	NP_001058.2	HOMO SAPIENS	59.8	51	51.2	1424.25	1186.4	195000000000	DNA topoisomerase 2-alpha GN=TOP2A
NP_942133.1	0.0514428	16.6576	-0.908071	0.0215894	0.512613	0.299774	0.0632335	-0.232583	-0.724719	-0.891291	NP_942133	ACACA	NP_942133.1_ACACA	NP_942133.1	ACACA	182	98	98	NP_942133.1|NP_942131.1|NP_942134.1|NP_942135.1|NP_001084.3	HOMO SAPIENS	48.9	52	52.1	1629.82	1629.82	128000000000	acetyl-CoA carboxylase 1 isoform 2 GN=ACACA
NP_001034679.2	0.0109937	25.9642	1.55719	0.0025327	-0.674491	-0.509615	-0.590179	1.46527	0.853877	0.578135	NP_001034679	USP9X	NP_001034679.2_USP9X	NP_001034679.2	USP9X	172	103	55	NP_001034679.2|NP_001034680.2	HOMO SAPIENS	45	53	53.1	1611.5	917.46	123000000000	probable ubiquitin carboxyl-terminal hydrolase FAF-X isoform 3 GN=USP9X
NP_004645.2	0.820995	1.19702	0.369143	0.759098	-2.48213	1.73869	-0.179162	-0.697749	1.21982	-0.337245	NP_004645	USP9Y	NP_004645.2_USP9Y	NP_004645.2	USP9Y	2	50	2	NP_004645.2	HOMO SAPIENS	17.7	53	53.2	704	9.96	1110000000	probable ubiquitin carboxyl-terminal hydrolase FAF-Y GN=USP9Y
NP_055995.4	0.141361	10.8619	0.590409	0.0819986	-0.526103	-0.194853	-0.0632335	0.662862	0.143509	0.180667	NP_055995	SYNE2	NP_055995.4_SYNE2	NP_055995.4	SYNE2	144	130	125	NP_055995.4|NP_878918.2|NP_878914.1|NP_878917.1	HOMO SAPIENS	20.8	54	54.1	1604.34	1555.72	72700000000	nesprin-2 isoform 1 GN=SYNE2
NP_892006.3	0.0152952	23.8779	1.53575	0.00409456	-0.795899	-0.239819	-0.748263	1.25595	1.13372	0.433601	NP_892006	SYNE1	NP_892006.3_SYNE1	NP_892006.3	SYNE1	48	48	43	NP_892006.3|NP_149062.1|NP_001334631.1|NP_001334630.1	HOMO SAPIENS	5	54	54.2	353.47	304.85	88400000000	nesprin-1 isoform 1 (nesprin-1 giant or enaptin) GN=SYNE1
NP_001180298.1	0.745124	1.74827	-0.125992	0.66861	-0.364225	0.239819	0.29509	-0.0581458	-0.0287017	-0.120445	NP_001180298	DIDO1	NP_001180298.1_DIDO1	NP_001180298.1	DIDO1	166	104	104	NP_001180298.1|NP_001180299.1|NP_071388.2	HOMO SAPIENS	54.1	55	55.1	1575.64	1575.64	111000000000	death-inducer obliterator 1 isoform c GN=DIDO1
NP_001277188.1	0.719823	1.93734	-0.109171	0.640127	0.0134898	0	0.0526946	-0.0232583	-0.0574035	-0.180667	NP_001277188	PHF3	NP_001277188.1_PHF3	NP_001277188.1	PHF3	167	103	103	NP_001277188.1|NP_055968.1|NP_001277189.1	HOMO SAPIENS	54	56	56.1	1575.22	1575.22	103000000000	PHD finger protein 3 isoform 2 GN=PHF3
NP_002017.1	0.00411406	32.2508	-1.67213	0.000595554	0.74194	1.0642	0.980119	-0.534941	-0.767771	-0.927425	NP_002017	FN1	NP_002017.1_FN1	NP_002017.1	FN1	187	95	1	NP_002017.1|NP_997643.1|NP_001293058.1|NP_001293060.1|NP_001293061.1|NP_997639.1|NP_001293059.1|NP_473375.2	HOMO SAPIENS	51	57	57.1	1552.12	21.89	163000000000	fibronectin isoform 3 preproprotein GN=FN1
NP_997647.1	0.747654	1.73045	-0.713085	0.67136	4.07392	-2.32325	0.453173	-0.82567	0.480754	0.409512	NP_997647	FN1	NP_997647.1_FN1	NP_997647.1	FN1	1	95	1	NP_997647.1	HOMO SAPIENS	48.5	57	57.2	1539.64	9.41	19200000	fibronectin isoform 1 precursor GN=FN1
NP_056121.2	0.785565	1.44948	-0.0944603	0.716229	-0.134898	-0.119909	0.0421557	0.0116292	-0.0861052	-0.421557	NP_056121	USP24	NP_056121.2_USP24	NP_056121.2	USP24	161	97	97	NP_056121.2	HOMO SAPIENS	46.1	58	58.1	1538.7	1538.7	102000000000	ubiquitin carboxyl-terminal hydrolase 24 GN=USP24
NP_001073867.1	0.0188201	22.5709	-0.988001	0.00553238	0.458654	0.269796	0.590179	-0.569828	-0.509456	-0.56609	NP_001073867	ECPAS	NP_001073867.1_ECPAS	NP_001073867.1	ECPAS	172	90	3	NP_001073867.1	HOMO SAPIENS	54.2	59	59.1	1526.84	16	138000000000	proteasome adapter and scaffold protein ECM29 isoform 1 GN=ECPAS
NP_000055.2	0.0465387	17.1978	0.753516	0.0190641	-0.445164	-0.404694	-0.38994	0.127921	0.459228	0.433601	NP_000055	C3	NP_000055.2_C3	NP_000055.2	C3	196	91	80	NP_000055.2	HOMO SAPIENS	64.9	60	60.1	1518.77	1388.26	222000000000	complement C3 preproprotein GN=C3
NP_009057.1	0.0824367	13.9518	0.742806	0.0402552	-0.512613	-0.299774	-0.210778	0.0348875	0.724719	0.445646	NP_009057	VCP	NP_009057.1_VCP	NP_009057.1	VCP	397	79	79	NP_009057.1|NP_001341856.1|NP_001340828.1|NP_001340829.1|NP_001340830.1|NP_001340831.1|NP_001340832.1|NP_001340833.1|NP_001340834.1|NP_001340836.1|NP_001340837.1|NP_001340838.1|NP_112593.2	HOMO SAPIENS	86.4	61	61.1	1518.35	1515.07	2640000000000	transitional endoplasmic reticulum ATPase isoform 1 GN=VCP
NP_006787.2	0.482617	4.13992	-0.243042	0.385485	-0.0269796	0.0149887	0.432096	0.0348875	-0.0789298	-0.264979	NP_006787	AFG3L2	NP_006787.2_AFG3L2	NP_006787.2	AFG3L2	104	55	54	NP_006787.2	HOMO SAPIENS	60.7	61	61.2	764.07	750.56	174000000000	AFG3-like protein 2 GN=AFG3L2
NP_000457.1	0.0100537	26.5107	-1.63413	0.0022332	0.674491	1.10916	1.0012	-0.523312	-0.401824	-1.1924	NP_000457	PEX1	NP_000457.1_PEX1	NP_000457.1	PEX1	51	39	38	NP_000457.1|NP_001269606.1|NP_001269607.1	HOMO SAPIENS	32.3	61	61.3	513.84	500.33	12800000000	peroxisome biogenesis factor 1 isoform 1 GN=PEX1
NP_002524.2	0.780372	1.48568	-0.09501	0.710284	0.269796	-0.134898	0.0421557	0.0814041	-0.129158	-0.0602224	NP_002524	NVL	NP_002524.2_NVL	NP_002524.2	NVL	53	32	31	NP_002524.2|NP_996671.1|NP_001230076.1|NP_001230075.1	HOMO SAPIENS	45	61	61.4	526.26	512.75	16500000000	nuclear valosin-containing protein-like isoform 1 GN=NVL
NP_000278.3	0.133012	11.1926	0.673057	0.0759878	0.0269796	-0.464649	-0.252934	0.255841	0.904105	0.168623	NP_000278	PEX6	NP_000278.3_PEX6	NP_000278.3	PEX6	21	18	17	NP_000278.3|NP_001303242.1	HOMO SAPIENS	28.2	61	61.5	283.29	269.78	3140000000	peroxisome biogenesis factor 6 isoform 1 GN=PEX6
NP_000928.1	0.90076	0.638123	-0.0460114	0.863352	0.121408	-0.22483	0.305629	0.104662	-0.0645789	0.024089	NP_000928	POLR2A	NP_000928.1_POLR2A	NP_000928.1	POLR2A	164	97	97	NP_000928.1	HOMO SAPIENS	51.4	62	62.1	1509.96	1509.96	298000000000	DNA-directed RNA polymerase II subunit RPB1 GN=POLR2A
NP_001186308.1	0.0514428	16.6583	-0.73414	0.0215859	0.404694	0.22483	0.421557	-0.360504	-0.236789	-0.554046	NP_001186308	GBF1	NP_001186308.1_GBF1	NP_001186308.1	GBF1	175	91	91	NP_001186308.1|NP_004184.1|NP_001186307.1	HOMO SAPIENS	58.2	63	63.1	1509.13	1509.13	160000000000	Golgi-specific brefeldin A-resistance guanine nucleotide exchange factor 1 isoform 3 GN=GBF1
NP_004915.2	0.0138478	24.5088	1.06141	0.00354096	-0.553082	-0.539593	-0.379401	0.558199	0.66014	0.493824	NP_004915	ACTN4	NP_004915.2_ACTN4	NP_004915.2	ACTN4	446	85	7	NP_004915.2|NP_001265273.1	HOMO SAPIENS	81.1	64	64.1	1500.52	117	3000000000000	alpha-actinin-4 isoform 1 GN=ACTN4
NP_001308962.1	0.139122	10.9547	1.57275	0.0802656	-0.944287	0.434672	-1.82323	0.348875	1.87996	0.156578	NP_001308962	ACTN4	NP_001308962.1_ACTN4	NP_001308962.1	ACTN4	12	83	4	NP_001308962.1	HOMO SAPIENS	81	64	64.2	1455.49	67.62	16100000000	alpha-actinin-4 isoform 2 GN=ACTN4
NP_001093.1	0.0123831	25.2473	1.34307	0.00298727	-0.917307	-0.434672	-0.632335	0.662862	0.430526	0.951514	NP_001093	ACTN1	NP_001093.1_ACTN1	NP_001093.1	ACTN1	136	71	43	NP_001093.1|NP_001123476.1|NP_001123477.1	HOMO SAPIENS	79.4	64	64.3	1256.38	782.21	345000000000	alpha-actinin-1 isoform b GN=ACTN1
NP_001265272.1	0.0037473	32.9275	6.64476	0.000509627	-4.22231	-4.87132	-2.5188	1.30246	2.71949	4.29988	NP_001265272	ACTN2	NP_001265272.1_ACTN2	NP_001265272.1	ACTN2	1	22	1	NP_001265272.1|NP_001094.1	HOMO SAPIENS	23.2	64	64.4	335.96	5.19	573000000	alpha-actinin-2 isoform 2 GN=ACTN2
NP_001095.2	0.517004	3.76183	0.378558	0.420549	0.580062	-0.779412	0.168623	0.26747	0.789298	0.0481779	NP_001095	ACTN3	NP_001095.2_ACTN3	NP_001095.2	ACTN3	5	17	5	NP_001095.2|NP_001245300.2	HOMO SAPIENS	20.5	64	64.5	243.1	46.96	126000000	alpha-actinin-3 isoform 1 GN=ACTN3
NP_064505.1	0.0319929	19.4009	-0.843098	0.011479	0.472144	0.374717	0.569102	-0.534941	-0.301368	-0.277023	NP_064505	UGGT1	NP_064505.1_UGGT1	NP_064505.1	UGGT1	208	83	79	NP_064505.1	HOMO SAPIENS	60.9	65	65.1	1481.46	1439.18	283000000000	UDP-glucose:glycoprotein glucosyltransferase 1 precursor GN=UGGT1
NP_064506.3	0.0776952	14.2769	-0.739553	0.0373513	0.0809389	0.674491	0.706108	-0.197696	-0.258316	-0.301112	NP_064506	UGGT2	NP_064506.3_UGGT2	NP_064506.3	UGGT2	23	23	20	NP_064506.3	HOMO SAPIENS	15.9	65	65.2	266.5	228.47	8260000000	UDP-glucose:glycoprotein glucosyltransferase 2 precursor GN=UGGT2
NP_057368.3	0.0636306	15.4182	-0.69226	0.0287197	0.472144	0.239819	0.168623	-0.453537	-0.236789	-0.505868	NP_057368	CNOT1	NP_057368.3_CNOT1	NP_057368.3	CNOT1	198	97	97	NP_057368.3|NP_001252541.1|NP_996882.1	HOMO SAPIENS	45.8	66	66.1	1480.96	1480.96	163000000000	CCR4-NOT transcription complex subunit 1 isoform a GN=CNOT1
NP_001072989.1	0.00852841	27.5329	1.62011	0.00176488	-0.890328	-0.674491	-0.621796	1.36061	0.638614	0.674491	NP_001072989	KTN1	NP_001072989.1_KTN1	NP_001072989.1	KTN1	187	92	92	NP_001072989.1|NP_001257943.1|NP_001072990.1|NP_004977.2	HOMO SAPIENS	65.5	67	67.1	1449.99	1449.99	278000000000	kinectin isoform a GN=KTN1
NP_004230.2	0.471212	4.26617	0.291687	0.374441	-0.553082	-0.149887	-0.0105389	0.441908	-0.208088	-0.0722669	NP_004230	TRIP11	NP_004230.2_TRIP11	NP_004230.2	TRIP11	148	102	102	NP_004230.2|NP_001308780.1	HOMO SAPIENS	58.3	68	68.1	1446.66	1446.66	119000000000	thyroid receptor-interacting protein 11 isoform 1 GN=TRIP11
NP_004362.2	0.299082	6.71266	-0.375715	0.213174	0.256306	-0.134898	0.474251	-0.244212	-0.25114	-0.0361334	NP_004362	COPA	NP_004362.2_COPA	NP_004362.2	COPA	215	85	85	NP_004362.2|NP_001091868.1	HOMO SAPIENS	72.8	69	69.1	1445.44	1445.44	677000000000	coatomer subunit alpha isoform 2 GN=COPA
NP_062535.2	0.0186107	22.6379	1.01231	0.00544765	-0.674491	-0.509615	-0.368862	0.360504	0.545333	0.578135	NP_062535	YLPM1	NP_062535.2_YLPM1	NP_062535.2	YLPM1	200	104	104	NP_062535.2	HOMO SAPIENS	50.5	70	70.1	1441.15	1441.15	145000000000	YLP motif-containing protein 1 GN=YLPM1
NP_001164100.1	0.259142	7.52329	-0.355489	0.176877	0.242817	0.0149887	0.326706	-0.174437	-0.114807	-0.192712	NP_001164100	CHD8	NP_001164100.1_CHD8	NP_001164100.1	CHD8	139	100	80	NP_001164100.1|NP_065971.2	HOMO SAPIENS	42.9	71	71.1	1433.92	1155.98	54600000000	chromodomain-helicase-DNA-binding protein 8 isoform 1 GN=CHD8
NP_060250.2	0.293196	6.82632	-0.439948	0.207667	-0.121408	0.584559	0.0105389	0.0348875	-0.423351	-0.45769	NP_060250	CHD7	NP_060250.2_CHD7	NP_060250.2	CHD7	82	90	69	NP_060250.2|NP_001303619.1	HOMO SAPIENS	32.8	71	71.2	1279.78	1011.04	67500000000	chromodomain-helicase-DNA-binding protein 7 isoform 1 GN=CHD7
NP_115597.3	0.2562	7.58393	0.463947	0.174424	-0.72845	0.104921	-0.274012	0.302358	0.107632	0.0843113	NP_115597	CHD6	NP_115597.3_CHD6	NP_115597.3	CHD6	43	49	38	NP_115597.3	HOMO SAPIENS	23.6	71	71.3	746.47	580.74	25900000000	chromodomain-helicase-DNA-binding protein 6 GN=CHD6
NP_001295248.1	0.218986	8.43748	-0.732304	0.143302	0.0944287	0.659502	-0.0105389	-0.488424	0.215263	-1.18036	NP_001295248	CHD9	NP_001295248.1_CHD9	NP_001295248.1	CHD9	17	33	14	NP_001295248.1|NP_001339056.1|NP_001339085.1|NP_001339086.1|NP_001339087.1	HOMO SAPIENS	11.1	71	71.4	382.1	143.4	4210000000	chromodomain-helicase-DNA-binding protein 9 isoform 1 GN=CHD9
NP_002473.2	0.0927203	13.2764	0.596373	0.0470287	-0.0809389	-0.194853	-0.368862	0.488424	0.222438	0.433601	NP_002473	NASP	NP_002473.2_NASP	NP_002473.2	NASP	270	71	34	NP_002473.2|NP_001182122.1	HOMO SAPIENS	92.5	72	72.1	1432.94	655.98	543000000000	nuclear autoantigenic sperm protein isoform 2 GN=NASP
NP_689511.2	0.048778	16.9466	1.0751	0.0201995	-0.0134898	-0.374717	-0.48479	0.465166	0.538158	1.34898	NP_689511	NASP	NP_689511.2_NASP	NP_689511.2	NASP	7	40	4	NP_689511.2	HOMO SAPIENS	93.7	72	72.2	855.53	103.41	787000000	nuclear autoantigenic sperm protein isoform 3 GN=NASP
NP_940953.2	0.0515528	16.6453	-0.778508	0.0216506	0.296776	0.269796	0.600718	-0.174437	-0.487929	-0.505868	NP_940953	MIA3	NP_940953.2_MIA3	NP_940953.2	MIA3	170	94	94	NP_940953.2|NP_001310991.1|NP_001310992.1|NP_001310993.1|NP_001287796.1|NP_001310994.1	HOMO SAPIENS	50.7	73	73.1	1430.14	1430.14	154000000000	transport and Golgi organization protein 1 homolog isoform 1 precursor GN=MIA3
NP_006297.2	0.0528516	16.4933	-0.694727	0.0224219	0.256306	0.329751	0.347784	-0.302358	-0.33007	-0.517913	NP_006297	SMC1A	NP_006297.2_SMC1A	NP_006297.2	SMC1A	202	94	94	NP_006297.2|NP_001268392.1	HOMO SAPIENS	66.3	74	74.1	1426.38	1426.38	292000000000	structural maintenance of chromosomes protein 1A isoform 1 GN=SMC1A
NP_001181875.1	0.00229817	36.1984	-2.06289	0.00023997	0.890328	1.39395	0.990658	-1.01174	-0.817999	-1.084	NP_001181875	EIF4G1	NP_001181875.1_EIF4G1	NP_001181875.1	EIF4G1	248	91	5	NP_001181875.1|NP_886553.3|NP_937884.1|NP_001278086.1|NP_004944.3	HOMO SAPIENS	59	75	75.1	1424.36	77.82	846000000000	eukaryotic translation initiation factor 4 gamma 1 isoform 6 GN=EIF4G1
NP_937887.1	0.081274	14.042	3.55815	0.0394278	-4.18184	0.0899321	-1.29629	3.7097	0.853877	0.722669	NP_937887	EIF4G1	NP_937887.1_EIF4G1	NP_937887.1	EIF4G1	3	89	2	NP_937887.1	HOMO SAPIENS	57.5	75	75.2	1388.03	33.8	639000000	eukaryotic translation initiation factor 4 gamma 1 isoform 2 GN=EIF4G1
NP_937885.1	0.0726319	14.6798	4.07449	0.034042	-2.71145	0.119909	-2.27641	5.32615	0.186561	1.84281	NP_937885	EIF4G1	NP_937885.1_EIF4G1	NP_937885.1	EIF4G1	4	88	1	NP_937885.1	HOMO SAPIENS	59.7	75	75.3	1369.24	15.01	661000000	eukaryotic translation initiation factor 4 gamma 1 isoform 3 GN=EIF4G1
NP_001185730.1	0.869335	0.851891	-0.0607946	0.821885	0.121408	0.419683	0.0210778	0.337245	0.114807	-0.0722669	NP_001185730	EIF4G3	NP_001185730.1_EIF4G3	NP_001185730.1	EIF4G3	84	68	61	NP_001185730.1|NP_001185731.1|NP_003751.2|NP_001185732.1	HOMO SAPIENS	46.1	75	75.4	957.86	844.73	46900000000	eukaryotic translation initiation factor 4 gamma 3 isoform 1 GN=EIF4G3
NP_056083.3	0.0650148	15.2889	-0.677545	0.0295878	0.364225	0.389706	0.221317	-0.372133	-0.516631	-0.168623	NP_056083	DNAJC13	NP_056083.3_DNAJC13	NP_056083.3	DNAJC13	140	91	91	NP_056083.3|NP_001316055.1	HOMO SAPIENS	44.5	76	76.1	1416.93	1416.93	65800000000	dnaJ homolog subfamily C member 13 isoform 2 GN=DNAJC13
NP_003364.1	0.838845	1.07157	0.0675773	0.781344	0.0269796	-0.0149887	-0.200239	0.0465166	0.100456	-0.132489	NP_003364	VCL	NP_003364.1_VCL	NP_003364.1	VCL	256	91	91	NP_003364.1|NP_054706.1	HOMO SAPIENS	79.6	77	77.1	1416.42	1416.42	594000000000	vinculin isoform VCL GN=VCL
NP_005551.3	0.672957	2.32025	0.187716	0.586104	-0.674491	0.239819	0	0.255841	-0.0430526	-0.0843113	NP_005551	LAMA5	NP_005551.3_LAMA5	NP_005551.3	LAMA5	128	92	91	NP_005551.3	HOMO SAPIENS	33.4	78	78.1	1415.78	1398.76	41700000000	laminin subunit alpha-5 precursor GN=LAMA5
NP_937762.2	0.247547	7.77937	-0.977292	0.166749	-0.526103	1.43891	0.980119	-0.802411	-0.609912	0.373379	NP_937762	LAMA3	NP_937762.2_LAMA3	NP_937762.2	LAMA3	15	14	13	NP_937762.2|NP_001121189.2|NP_000218.3|NP_001121190.2|NP_001289925.1	HOMO SAPIENS	3.7	78	78.2	94.78	77.76	222000000000	laminin subunit alpha-3 isoform 1 precursor GN=LAMA3
NP_056069.2	0.00412509	32.2299	1.85741	0.000598432	-1.30851	-0.944287	-0.632335	0.814041	0.825175	1.04787	NP_056069	KIF13B	NP_056069.2_KIF13B	NP_056069.2	KIF13B	163	89	79	NP_056069.2	HOMO SAPIENS	53.8	79	79.1	1413.68	1290.87	119000000000	kinesin-like protein KIF13B GN=KIF13B
NP_055889.2	0.0366858	18.5984	0.859625	0.0138091	-0.526103	-0.34474	-0.463712	0.232583	0.674491	0.337245	NP_055889	KIF1B	NP_055889.2_KIF1B	NP_055889.2	KIF1B	46	67	36	NP_055889.2|NP_001230937.1|NP_001307634.1|NP_001317218.1|NP_001317219.1|NP_004312.2	HOMO SAPIENS	38.8	79	79.2	895.19	467.56	19300000000	kinesin-like protein KIF1B isoform b GN=KIF1B
NP_006603.2	0.052431	16.5486	0.852938	0.0221382	-0.175368	-0.299774	-0.29509	0.441908	0.997385	0.34929	NP_006603	KIF1C	NP_006603.2_KIF1C	NP_006603.2	KIF1C	52	47	36	NP_006603.2	HOMO SAPIENS	48.5	79	79.3	690.74	553.54	24700000000	kinesin-like protein KIF1C GN=KIF1C
NP_078980.3	0.960293	0.253552	-0.0731893	0.943289	-1.83461	1.82862	0.516407	0.82567	-0.667315	0.132489	NP_078980	KIF16B	NP_078980.3_KIF16B	NP_078980.3	KIF16B	2	46	2	NP_078980.3|NP_001186794.1	HOMO SAPIENS	35.7	79	79.4	552.37	28.63	328000000	kinesin-like protein KIF16B isoform 2 GN=KIF16B
NP_001186795.1	0.308464	6.54031	-1.91782	0.221804	3.54782	-1.22907	0.87473	-0.13955	0.265491	-2.68592	NP_001186795	KIF16B	NP_001186795.1_KIF16B	NP_001186795.1	KIF16B	1	45	1	NP_001186795.1	HOMO SAPIENS	34.7	79	79.5	550.17	26.43	35300000	kinesin-like protein KIF16B isoform 1 GN=KIF16B
NP_904325.2	0.0110053	25.9554	-1.76276	0.00253781	0.607042	1.5888	1.14874	-0.755895	-0.308544	-0.879247	NP_904325	KIF1B	NP_904325.2_KIF1B	NP_904325.2	KIF1B	10	41	9	NP_904325.2	HOMO SAPIENS	34.1	79	79.6	563.17	124.61	1090000000	kinesin-like protein KIF1B isoform alpha GN=KIF1B
NP_001099038.1	0.527654	3.65238	-1.01186	0.431282	2.85984	-1.33399	-0.305629	0.0348875	0.0287017	-1.87894	NP_001099038	KIF13A	NP_001099038.1_KIF13A	NP_001099038.1	KIF13A	2	31	2	NP_001099038.1|NP_001099037.1|NP_001099036.1	HOMO SAPIENS	18.1	79	79.7	403.14	17.93	243000000	kinesin-like protein KIF13A isoform d GN=KIF13A
NP_071396.4	0.138166	10.9929	-4.4154	0.0795628	6.61001	1.21408	-1.0012	-0.337245	-2.19568	-3.89037	NP_071396	KIF13A	NP_071396.4_KIF13A	NP_071396.4	KIF13A	1	30	1	NP_071396.4	HOMO SAPIENS	16.9	79	79.8	400.45	15.24	51900000	kinesin-like protein KIF13A isoform a GN=KIF13A
NP_065810.2	0.389594	5.27717	0.847817	0.296676	0.0539593	0.629525	-0.769341	2.11651	0.810824	-0.469735	NP_065810	STARD9	NP_065810.2_STARD9	NP_065810.2	STARD9	9	10	8	NP_065810.2	HOMO SAPIENS	1.8	79	79.9	92.12	61.77	5920000000	stAR-related lipid transfer protein 9 GN=STARD9
NP_006608.1	0.0128094	25.0431	1.25359	0.00313103	-0.74194	-0.56957	-0.326706	0.907074	0.480754	0.734713	NP_006608	NES	NP_006608.1_NES	NP_006608.1	NES	162	82	82	NP_006608.1	HOMO SAPIENS	60.1	80	80.1	1407.06	1407.06	208000000000	nestin GN=NES
NP_001305253.1	0.60326	2.92068	-0.15959	0.510425	0.107919	0.22483	0.0737724	-0.151179	0.0789298	0	NP_001305253	NUP214	NP_001305253.1_NUP214	NP_001305253.1	NUP214	166	82	2	NP_001305253.1|NP_001305254.1	HOMO SAPIENS	54	81	81.1	1400.95	36.36	191000000000	nuclear pore complex protein Nup214 isoform 3 GN=NUP214
NP_005076.3	0.00546787	30.4105	-2.33155	0.000909814	1.92904	1.30402	0.948503	-1.41876	-0.731894	-0.662446	NP_005076	NUP214	NP_005076.3_NUP214	NP_005076.3	NUP214	4	81	2	NP_005076.3	HOMO SAPIENS	53.4	81	81.2	1384.71	31.34	1060000000	nuclear pore complex protein Nup214 isoform 2 GN=NUP214
NP_006302.2	0.927268	0.470179	0.0325197	0.897392	0	-0.0149887	-0.252934	-0.116292	-0.186561	0.132489	NP_006302	NCOR1	NP_006302.2_NCOR1	NP_006302.2	NCOR1	136	92	86	NP_006302.2|NP_001177369.1|NP_001177367.1	HOMO SAPIENS	45.8	82	82.1	1400.72	1323.17	83800000000	nuclear receptor corepressor 1 isoform 1 GN=NCOR1
NP_001070729.2	0.0018508	37.7186	2.90546	0.000169099	-1.86159	-0.944287	-1.15928	1.81415	1.26288	1.67418	NP_001070729	NCOR2	NP_001070729.2_NCOR2	NP_001070729.2	NCOR2	51	47	41	NP_001070729.2|NP_001193583.1|NP_006303.4	HOMO SAPIENS	19.5	82	82.2	563.01	485.46	15600000000	nuclear receptor corepressor 2 isoform 2 GN=NCOR2
NP_001025226.1	0.0793952	14.168	-0.618928	0.0382997	0.242817	0.374717	0.274012	-0.13955	-0.416175	-0.409512	NP_001025226	ARHGAP5	NP_001025226.1_ARHGAP5	NP_001025226.1	ARHGAP5	182	87	87	NP_001025226.1|NP_001164.2	HOMO SAPIENS	59	83	83.1	1398.09	1398.09	249000000000	rho GTPase-activating protein 5 isoform a GN=ARHGAP5
NP_852118.1	0.00266634	35.2043	1.72555	0.000301697	-0.849858	-0.809389	-0.68503	1.05825	0.846701	0.927425	NP_852118	GCC2	NP_852118.1_GCC2	NP_852118.1	GCC2	152	93	93	NP_852118.1	HOMO SAPIENS	56	84	84.1	1396.18	1396.18	147000000000	GRIP and coiled-coil domain-containing protein 2 GN=GCC2
NP_055681.1	0.942331	0.37406	-0.0264255	0.917474	-0.0539593	-0.0449661	0.337245	-0.0116292	0.050228	0.120445	NP_055681	SEC16A	NP_055681.1_SEC16A	NP_055681.1	SEC16A	155	84	3	NP_055681.1	HOMO SAPIENS	52	85	85.1	1393.79	63.85	169000000000	protein transport protein Sec16A isoform 1 GN=SEC16A
NP_001263347.1	0.601508	2.93987	0.441876	0.508175	-0.350735	-0.704468	0.68503	1.36061	-0.609912	0.204756	NP_001263347	SEC16A	NP_001263347.1_SEC16A	NP_001263347.1	SEC16A	3	83	3	NP_001263347.1	HOMO SAPIENS	51.7	85	85.2	1360.69	35.56	2430000000	protein transport protein Sec16A isoform 2 GN=SEC16A
NP_055816.2	0.318694	6.36065	0.372474	0.231172	-0.472144	-0.0599547	-0.0948503	0.488424	0.050228	-0.0481779	NP_055816	SPEN	NP_055816.2_SPEN	NP_055816.2	SPEN	119	99	99	NP_055816.2	HOMO SAPIENS	31.6	86	86.1	1392.75	1392.75	53900000000	msx2-interacting protein GN=SPEN
NP_203754.2	0.145361	10.713	0.545638	0.0848602	-0.526103	-0.0899321	-0.316168	0.488424	0.0717543	0.144534	NP_203754	TNKS1BP1	NP_203754.2_TNKS1BP1	NP_203754.2	TNKS1BP1	139	84	84	NP_203754.2	HOMO SAPIENS	65.2	87	87.1	1389.17	1389.17	72800000000	182 kDa tankyrase-1-binding protein GN=TNKS1BP1
NP_001307684.1	0.00166414	38.4733	-2.14656	0.000142125	1.01174	1.37896	0.927425	-1.01174	-1.06196	-1.04787	NP_001307684	SUPT6H	NP_001307684.1_SUPT6H	NP_001307684.1	SUPT6H	149	80	80	NP_001307684.1	HOMO SAPIENS	53.3	88	88.1	1385.98	1385.98	115000000000	transcription elongation factor SPT6 GN=SUPT6H
NP_000005.2	0.000250124	53.2481	-8.16942	4.73357e-06	3.80413	3.94202	4.04694	-3.59341	-3.81016	-5.31161	NP_000005	A2M	NP_000005.2_A2M	NP_000005.2	A2M	89	64	47	NP_000005.2|NP_001334353.1|NP_001334354.1	HOMO SAPIENS	54	89	89.2	1061.54	840.67	75300000000	alpha-2-macroglobulin isoform a precursor GN=A2M
NP_002855.2	0.322827	6.29115	-2.3974	0.234901	5.90854	-1.22907	0.811497	-0.13955	-0.236789	-1.32489	NP_002855	PZP	NP_002855.2_PZP	NP_002855.2	PZP	1	13	1	NP_002855.2	HOMO SAPIENS	9.1	89	89.6	165.68	6.82	19600000	pregnancy zone protein precursor GN=PZP
NP_597677.2	0.490059	4.05217	0.245619	0.393353	-0.269796	-0.134898	-0.0632335	0.441908	-0.0645789	-0.1084	NP_597677	NIPBL	NP_597677.2_NIPBL	NP_597677.2	NIPBL	143	94	3	NP_597677.2	HOMO SAPIENS	38.5	90	90.1	1380.84	32.49	297000000000	nipped-B-like protein isoform A GN=NIPBL
NP_056199.2	0.00542313	30.4694	1.73779	0.000897551	-0.256306	-0.494627	-0.885269	1.22106	0.983034	1.37307	NP_056199	NIPBL	NP_056199.2_NIPBL	NP_056199.2	NIPBL	3	92	2	NP_056199.2	HOMO SAPIENS	40.1	90	90.2	1369.5	30.39	779000000	nipped-B-like protein isoform B GN=NIPBL
NP_006411.2	0.475925	4.21348	0.241956	0.379011	-0.0134898	-0.464649	-0.0316168	0.162808	-0.0430526	0.0963558	NP_006411	ARFGEF2	NP_006411.2_ARFGEF2	NP_006411.2	ARFGEF2	141	86	58	NP_006411.2	HOMO SAPIENS	57.5	91	91.1	1380.31	975.01	115000000000	brefeldin A-inhibited guanine nucleotide-exchange protein 2 GN=ARFGEF2
NP_006412.2	0.00174575	38.0911	2.22875	0.000155199	-1.26804	-1.27404	-0.800958	1.16292	0.975859	1.20445	NP_006412	ARFGEF1	NP_006412.2_ARFGEF1	NP_006412.2	ARFGEF1	90	82	55	NP_006412.2	HOMO SAPIENS	51.1	91	91.2	1286.86	895.89	57600000000	brefeldin A-inhibited guanine nucleotide-exchange protein 1 GN=ARFGEF1
NP_001339579.1	0.00672029	29.0734	-1.47029	0.00123782	0.74194	0.689479	0.632335	-0.581458	-0.681666	-1.084	NP_001339579	PCM1	NP_001339579.1_PCM1	NP_001339579.1	PCM1	155	90	1	NP_001339579.1|NP_001339581.1|NP_001339561.1|NP_001339563.1|NP_001339565.1|NP_001339566.1|NP_001339569.1|NP_001339573.1|NP_001339568.1|NP_001302437.1|NP_001339571.1|NP_001339572.1|NP_001339586.1|NP_001339583.1|NP_001339588.1	HOMO SAPIENS	50.4	92	92.1	1375.53	26.28	99000000000	pericentriolar material 1 protein isoform 19 GN=PCM1
NP_001302436.1	0.412374	4.98688	-1.76774	0.317185	-0.890328	1.01923	1.90754	1.69786	-0.688842	-4.27579	NP_001302436	PCM1	NP_001302436.1_PCM1	NP_001302436.1	PCM1	2	90	1	NP_001302436.1|NP_001339564.1|NP_001339562.1|NP_001339567.1|NP_001339575.1|NP_001339577.1|NP_001339570.1	HOMO SAPIENS	51.1	92	92.2	1370.64	21.39	958000000	pericentriolar material 1 protein isoform 2 GN=PCM1
NP_001952.1	0.00319698	33.9588	-1.88258	0.0004019	1.17361	0.899321	0.948503	-1.17454	-0.789298	-0.662446	NP_001952	EEF2	NP_001952.1_EEF2	NP_001952.1	EEF2	465	78	77	NP_001952.1	HOMO SAPIENS	78.3	93	93.1	1371.54	1356.8	5260000000000	elongation factor 2 GN=EEF2
NP_001245282.1	0.0935043	13.2304	0.557393	0.0475288	-0.364225	-0.254808	-0.189701	0.255841	0.258316	0.34929	NP_001245282	EFTUD2	NP_001245282.1_EFTUD2	NP_001245282.1	EFTUD2	152	65	65	NP_001245282.1|NP_001245283.1|NP_001136077.1|NP_001716.2	HOMO SAPIENS	76.1	93	93.2	1231.86	1224.16	287000000000	116 kDa U5 small nuclear ribonucleoprotein component isoform a GN=EFTUD2
NP_004136.2	0.0152959	23.8745	1.29774	0.0040978	-0.75543	-0.464649	-0.48479	0.930332	0.932806	0.325201	NP_004136	MYO9B	NP_004136.2_MYO9B	NP_004136.2	MYO9B	136	93	93	NP_004136.2|NP_001123537.1	HOMO SAPIENS	47.2	94	94.1	1368.66	1368.66	129000000000	unconventional myosin-IXb isoform 1 GN=MYO9B
NP_004332.2	0.0296608	19.8632	-0.923495	0.0103201	0.377715	0.374717	0.621796	-0.290729	-0.696017	-0.409512	NP_004332	CAD	NP_004332.2_CAD	NP_004332.2	CAD	147	82	82	NP_004332.2|NP_001293008.1	HOMO SAPIENS	50.4	95	95.1	1367.84	1367.84	104000000000	CAD protein isoform 1 GN=CAD
NP_055456.2	0.245998	7.81587	-0.376885	0.165353	0.0674491	0.449661	0.305629	-0.13955	-0.0358772	-0.132489	NP_055456	MDC1	NP_055456.2_MDC1	NP_055456.2	MDC1	138	80	80	NP_055456.2	HOMO SAPIENS	54.6	96	96.1	1367.46	1367.46	114000000000	mediator of DNA damage checkpoint protein 1 GN=MDC1
NP_057427.3	0.000750137	44.01	-3.8981	3.97193e-05	1.61878	2.27828	1.52814	-1.60482	-2.26744	-2.39685	NP_057427	CENPF	NP_057427.3_CENPF	NP_057427.3	CENPF	122	106	105	NP_057427.3	HOMO SAPIENS	33.8	97	97.1	1360.78	1350.5	63800000000	centromere protein F GN=CENPF
NP_060621.3	0.000738864	44.1699	-3.70907	3.82831e-05	1.47039	2.39819	1.71784	-1.66297	-1.75798	-2.11983	NP_060621	RIF1	NP_060621.3_RIF1	NP_060621.3	RIF1	128	85	85	NP_060621.3|NP_001171134.1	HOMO SAPIENS	42.1	98	98.1	1356.78	1356.78	51100000000	telomere-associated protein RIF1 isoform 1 GN=RIF1
NP_005436.1	0.0848501	13.7846	-0.669744	0.0418346	0.350735	0.419683	0.0316168	-0.26747	-0.301368	-0.638357	NP_005436	SMC3	NP_005436.1_SMC3	NP_005436.1	SMC3	192	90	90	NP_005436.1	HOMO SAPIENS	62.6	99	99.1	1339.23	1339.23	334000000000	structural maintenance of chromosomes protein 3 GN=SMC3
NP_002366.2	0.123383	11.6171	0.512718	0.0689114	-0.458654	-0.179864	-0.274012	0.162808	0.294193	0.168623	NP_002366	MAP4	NP_002366.2_MAP4	NP_002366.2	MAP4	299	85	85	NP_002366.2|NP_001127836.1|NP_112147.2	HOMO SAPIENS	80.8	100	100.1	1336.52	1336.52	1180000000000	microtubule-associated protein 4 isoform 1 GN=MAP4
NP_004516.2	0.000751378	43.9448	-2.8216	4.03204e-05	1.17361	1.55882	1.55976	-1.17454	-1.49249	-1.50556	NP_004516	LRP2	NP_004516.2_LRP2	NP_004516.2	LRP2	112	90	90	NP_004516.2	HOMO SAPIENS	26.4	101	101.1	1335.54	1335.54	22000000000	low-density lipoprotein receptor-related protein 2 precursor GN=LRP2
NP_036565.2	0.801952	1.33675	0.0888641	0.735063	0.229327	-0.284785	-0.0632335	0.0348875	0.0287017	0.0843113	NP_036565	SF3B1	NP_036565.2_SF3B1	NP_036565.2	SF3B1	228	79	79	NP_036565.2|NP_001005526.1|NP_001295753.1	HOMO SAPIENS	68.4	102	102.1	1333.43	1333.43	475000000000	splicing factor 3B subunit 1 isoform 1 GN=SF3B1
NP_001609.2	0.105145	12.5563	-0.593747	0.0555092	0.148388	0.254808	0.474251	-0.453537	-0.365947	-0.0843113	NP_001609	PARP1	NP_001609.2_PARP1	NP_001609.2	PARP1	237	79	79	NP_001609.2	HOMO SAPIENS	64.8	103	103.1	1332.22	1332.22	916000000000	poly [ADP-ribose] polymerase 1 GN=PARP1
NP_004990.3	0.00661401	29.1578	1.54473	0.00121402	-0.607042	-0.944287	-0.653413	0.558199	1.07632	0.794936	NP_004990	MYO6	NP_004990.3_MYO6	NP_004990.3	MYO6	187	83	83	NP_004990.3|NP_001287828.1	HOMO SAPIENS	59.1	104	104.1	1331.62	1331.62	236000000000	unconventional myosin-VI isoform 1 GN=MYO6
NP_065741.3	0.0809235	14.0681	-0.660547	0.0391913	0.472144	0.389706	0	-0.418649	-0.315719	-0.385423	NP_065741	ANKHD1-EIF4EBP3	NP_065741.3_ANKHD1-EIF4EBP3	NP_065741.3	ANKHD1-EIF4EBP3	142	85	4	NP_065741.3|NP_001183959.1	HOMO SAPIENS	42	105	105.1	1326.83	59.1	79900000000	ANKHD1-EIF4EBP3 protein GN=ANKHD1-EIF4EBP3
NP_060217.1	0.142556	10.8194	1.21144	0.0828065	0.337245	-0.734445	-0.737724	1.29084	-0.236789	1.44534	NP_060217	ANKHD1	NP_060217.1_ANKHD1	NP_060217.1	ANKHD1	1	82	1	NP_060217.1	HOMO SAPIENS	41.8	105	105.2	1297.37	29.64	162000000	ankyrin repeat and KH domain-containing protein 1 isoform 1 GN=ANKHD1
NP_056389.1	0.00484216	31.1569	-1.92038	0.00076614	0.607042	0.854355	1.25413	-0.814041	-0.882578	-1.34898	NP_056389	ANKRD17	NP_056389.1_ANKRD17	NP_056389.1	ANKRD17	60	71	47	NP_056389.1|NP_115593.3|NP_001273700.1|NP_942592.1	HOMO SAPIENS	30.8	105	105.3	1040	692.99	20700000000	ankyrin repeat domain-containing protein 17 isoform d GN=ANKRD17
NP_078944.2	0.0763744	14.3871	-3.13527	0.0364155	0.242817	2.83286	2.47665	-0.616345	-3.42986	0.192712	NP_078944	ANKHD1	NP_078944.2_ANKHD1	NP_078944.2	ANKHD1	1	24	1	NP_078944.2|NP_060448.1	HOMO SAPIENS	56.2	105	105.4	435.5	10.73	293000000	ankyrin repeat and KH domain-containing protein 1 isoform 3 GN=ANKHD1
NP_000042.3	0.663318	2.39887	0.137403	0.57559	-0.121408	-0.0149887	0.137006	0.0581458	0.258316	0.0963558	NP_000042	ATM	NP_000042.3_ATM	NP_000042.3	ATM	113	89	89	NP_000042.3|NP_001338764.1	HOMO SAPIENS	33.3	106	106.1	1324.82	1324.82	25200000000	serine-protein kinase ATM isoform a GN=ATM
NP_001124295.1	0.000371273	49.4362	-3.96467	1.13862e-05	1.76717	2.29327	1.79162	-1.74437	-2.00912	-2.28845	NP_001124295	DNMT1	NP_001124295.1_DNMT1	NP_001124295.1	DNMT1	156	87	4	NP_001124295.1|NP_001305660.1	HOMO SAPIENS	56.4	107	107.1	1321.46	49.65	109000000000	DNA (cytosine-5)-methyltransferase 1 isoform a GN=DNMT1
NP_001305659.1	0.0087954	27.3176	-4.40147	0.00185455	1.65925	4.12189	1.87593	-1.74437	-2.79124	-1.01174	NP_001305659	DNMT1	NP_001305659.1_DNMT1	NP_001305659.1	DNMT1	3	85	2	NP_001305659.1	HOMO SAPIENS	56.5	107	107.2	1305.24	33.43	4360000000	DNA (cytosine-5)-methyltransferase 1 isoform c GN=DNMT1
NP_055872.4	0.0433942	17.6035	-0.736608	0.017364	0.283286	0.34474	0.326706	-0.325616	-0.387473	-0.542002	NP_055872	MYCBP2	NP_055872.4_MYCBP2	NP_055872.4	MYCBP2	119	97	97	NP_055872.4	HOMO SAPIENS	25.9	108	108.1	1320.14	1320.14	23200000000	E3 ubiquitin-protein ligase MYCBP2 GN=MYCBP2
NP_055950.1	0.199277	8.96048	-0.412396	0.127043	0.0944287	0.284785	0.263473	-0.302358	-0.243965	-0.0481779	NP_055950	NUP205	NP_055950.1_NUP205	NP_055950.1	NUP205	133	80	80	NP_055950.1|NP_001316363.1	HOMO SAPIENS	47	109	109.1	1318.82	1318.82	140000000000	nuclear pore complex protein Nup205 isoform 1 GN=NUP205
NP_003473.3	0.634842	2.64413	-0.15997	0.543985	0.107919	0.284785	0.0105389	0.209325	-0.0932806	-0.192712	NP_003473	KMT2D	NP_003473.3_KMT2D	NP_003473.3	KMT2D	109	86	82	NP_003473.3	HOMO SAPIENS	22.2	110	110.1	1313.45	1271.8	24500000000	histone-lysine N-methyltransferase 2D GN=KMT2D
NP_733751.2	0.149069	10.5677	0.560494	0.0877462	-0.499123	-0.374717	-0.147545	0.54657	-0.0430526	0.156578	NP_733751	KMT2C	NP_733751.2_KMT2C	NP_733751.2	KMT2C	37	39	35	NP_733751.2	HOMO SAPIENS	10.5	110	110.2	483.82	442.17	20400000000	histone-lysine N-methyltransferase 2C GN=KMT2C
NP_060473.2	0.000125536	65.0698	15.1888	3.11186e-07	-9.42938	-9.92251	-8.63137	6.0239	4.88647	6.67264	NP_060473	UACA	NP_060473.2_UACA	NP_060473.2	UACA	145	91	91	NP_060473.2|NP_001008225.1	HOMO SAPIENS	62.2	111	111.1	1311.52	1311.52	120000000000	uveal autoantigen with coiled-coil domains and ankyrin repeats isoform 1 GN=UACA
NP_004512.1	0.32997	6.17436	-0.308398	0.241304	0.0674491	0.194853	0.126467	0.0232583	-0.222438	-0.337245	NP_004512	KIF5B	NP_004512.1_KIF5B	NP_004512.1	KIF5B	211	78	61	NP_004512.1	HOMO SAPIENS	75.1	112	112.1	1287.15	1010.83	465000000000	kinesin-1 heavy chain GN=KIF5B
NP_004513.1	0.14347	10.7827	0.845103	0.0835075	-0.72845	0.209842	-0.569102	0.883815	0.66014	-0.0963558	NP_004513	KIF5C	NP_004513.1_KIF5C	NP_004513.1	KIF5C	27	39	22	NP_004513.1	HOMO SAPIENS	41.6	112	112.2	547.7	271.38	7250000000	kinesin heavy chain isoform 5C GN=KIF5C
NP_002145.3	0.48416	4.12159	-0.269612	0.387116	-0.229327	0.0899321	0.516407	-0.186066	0.00717543	-0.252934	NP_002145	HSPA4	NP_002145.3_HSPA4	NP_002145.3	HSPA4	270	72	68	NP_002145.3	HOMO SAPIENS	82.5	113	113.1	1281.72	1215.85	1070000000000	heat shock 70 kDa protein 4 GN=HSPA4
NP_001336633.1	0.0491562	16.9006	-1.58639	0.0204145	0.337245	1.57381	1.15928	-0.709378	0.200912	-1.18036	NP_001336633	HSPH1	NP_001336633.1_HSPH1	NP_001336633.1	HSPH1	18	60	5	NP_001336633.1|NP_001273434.1	HOMO SAPIENS	76.3	113	113.2	1080.54	117.38	25300000000	heat shock protein 105 kDa isoform 5 GN=HSPH1
NP_001273432.1	0.341847	5.99701	-1.80629	0.251362	3.99299	-0.959276	1.16982	-2.16302	0.538158	0.409512	NP_001273432	HSPH1	NP_001273432.1_HSPH1	NP_001273432.1	HSPH1	1	60	1	NP_001273432.1	HOMO SAPIENS	75.7	113	113.3	1056.84	20.35	14000000	heat shock protein 105 kDa isoform 2 GN=HSPH1
NP_055093.2	0.988048	0.0762839	0.0172102	0.982588	-0.580062	0.389706	0.822036	-1.24432	0.602736	1.32489	NP_055093	HSPA4L	NP_055093.2_HSPA4L	NP_055093.2	HSPA4L	5	49	4	NP_055093.2|NP_001304311.1	HOMO SAPIENS	61.1	113	113.4	732.33	52.04	947000000	heat shock 70 kDa protein 4L isoform 1 GN=HSPA4L
NP_001304312.1	0.261087	7.4827	2.33046	0.178538	-4.20882	-1.60379	1.12766	0.127921	-0.459228	2.63774	NP_001304312	HSPA4L	NP_001304312.1_HSPA4L	NP_001304312.1	HSPA4L	1	47	1	NP_001304312.1	HOMO SAPIENS	60.7	113	113.5	691.8	5.58	3390000	heat shock 70 kDa protein 4L isoform 4 GN=HSPA4L
NP_005886.2	0.910781	0.572325	-0.0371251	0.876531	-0.0404694	0.0299774	-0.252934	-0.13955	-0.114807	-0.120445	NP_005886	GOLGA3	NP_005886.2_GOLGA3	NP_005886.2	GOLGA3	141	84	84	NP_005886.2|NP_001166028.1	HOMO SAPIENS	60.7	114	114.1	1280.17	1280.17	92800000000	golgin subfamily A member 3 isoform 1 GN=GOLGA3
NP_001002800.1	0.0126049	25.1374	-1.30743	0.00306378	0.499123	0.869344	0.505868	-0.476795	-0.595561	-0.975603	NP_001002800	SMC4	NP_001002800.1_SMC4	NP_001002800.1	SMC4	159	82	82	NP_001002800.1|NP_001275682.1	HOMO SAPIENS	57.3	115	115.1	1270.33	1270.33	168000000000	structural maintenance of chromosomes protein 4 isoform 1 GN=SMC4
NP_004841.2	0.16395	10.0323	-0.46383	0.0992588	0.0809389	0.374717	0.0632335	-0.186066	-0.337245	-0.34929	NP_004841	ROCK2	NP_004841.2_ROCK2	NP_004841.2	ROCK2	148	94	86	NP_004841.2|NP_001308572.1	HOMO SAPIENS	59.6	116	116.1	1213.17	1096.85	122000000000	rho-associated protein kinase 2 isoform 1 GN=ROCK2
NP_005397.1	0.0208574	21.9341	0.932236	0.00640609	-0.485633	-0.419683	-0.411018	0.604716	0.50228	0.373379	NP_005397	ROCK1	NP_005397.1_ROCK1	NP_005397.1	ROCK1	136	90	82	NP_005397.1	HOMO SAPIENS	60.6	116	116.2	1265.16	1148.84	115000000000	rho-associated protein kinase 1 GN=ROCK1
NP_001014972.1	0.0978496	12.9712	0.717699	0.050452	-0.795899	-0.374717	-0.189701	0.569828	0.150684	0.0722669	NP_001014972	ZNF638	NP_001014972.1_ZNF638	NP_001014972.1	ZNF638	142	78	78	NP_001014972.1|NP_001239542.1	HOMO SAPIENS	44.9	117	117.1	1264.94	1264.94	135000000000	zinc finger protein 638 isoform 1 GN=ZNF638
NP_001269802.1	0.788237	1.43125	0.0848961	0.719241	0.0269796	-0.149887	-0.200239	-0.0348875	-0.0215263	-0.0120445	NP_001269802	UBR5	NP_001269802.1_UBR5	NP_001269802.1	UBR5	126	87	87	NP_001269802.1|NP_056986.2	HOMO SAPIENS	37.9	118	118.1	1261.64	1261.64	63500000000	E3 ubiquitin-protein ligase UBR5 isoform 2 GN=UBR5
NP_001511.2	0.0275699	20.2879	-0.875017	0.00935856	0.404694	0.34474	0.611257	-0.453537	-0.473579	-0.337245	NP_001511	GTF3C1	NP_001511.2_GTF3C1	NP_001511.2	GTF3C1	132	86	86	NP_001511.2|NP_001273171.1	HOMO SAPIENS	45.5	119	119.1	1259.79	1259.79	62000000000	general transcription factor 3C polypeptide 1 isoform 1 GN=GTF3C1
NP_001317168.1	0.0722603	14.7064	0.674747	0.0338349	-0.215837	-0.374717	-0.316168	0.453537	0.121982	0.542002	NP_001317168	TJP1	NP_001317168.1_TJP1	NP_001317168.1	TJP1	136	84	84	NP_001317168.1|NP_001341942.1|NP_001341943.1|NP_003248.3|NP_001287954.2|NP_001341941.1|NP_001287955.1|NP_001341944.1|NP_783297.2	HOMO SAPIENS	58.2	120	120.1	1259.78	1259.78	130000000000	tight junction protein ZO-1 isoform e GN=TJP1
NP_006717.2	0.894585	0.678968	0.0476055	0.85527	0.0269796	0.134898	-0.158084	0.2791	0	-0.132489	NP_006717	LRBA	NP_006717.2_LRBA	NP_006717.2	LRBA	126	85	85	NP_006717.2|NP_001186211.2|NP_056493.3	HOMO SAPIENS	37.3	121	121.1	1259.12	1259.12	69300000000	lipopolysaccharide-responsive and beige-like anchor protein isoform 2 GN=LRBA
NP_065821.1	0.000577324	46.1359	3.09512	2.4345e-05	-1.65925	-1.13914	-1.35952	1.84904	1.70058	1.57783	NP_065821	CGN	NP_065821.1_CGN	NP_065821.1	CGN	160	87	87	NP_065821.1	HOMO SAPIENS	65.9	122	122.1	1256.7	1256.7	238000000000	cingulin GN=CGN
NP_002284.3	0.00903249	27.1556	-1.30403	0.00192505	0.539593	0.629525	0.769341	-0.476795	-0.882578	-0.614268	NP_002284	LAMC1	NP_002284.3_LAMC1	NP_002284.3	LAMC1	125	74	74	NP_002284.3	HOMO SAPIENS	59.5	123	123.1	1249.96	1249.96	91200000000	laminin subunit gamma-1 precursor GN=LAMC1
NP_055873.1	0.0603608	15.7361	-0.777487	0.0266927	0.134898	0.22483	0.590179	-0.337245	-0.696017	-0.34929	NP_055873	VWA8	NP_055873.1_VWA8	NP_055873.1	VWA8	119	84	84	NP_055873.1|NP_001009814.1	HOMO SAPIENS	48	124	124.1	1246.57	1246.57	45500000000	von Willebrand factor A domain-containing protein 8 isoform a precursor GN=VWA8
NP_001177765.1	0.0736926	14.5983	0.597991	0.0346872	-0.256306	-0.269796	-0.305629	0.302358	0.358772	0.301112	NP_001177765	DCTN1	NP_001177765.1_DCTN1	NP_001177765.1	DCTN1	154	76	76	NP_001177765.1|NP_001128512.1|NP_001177766.1|NP_004073.2|NP_001128513.1|NP_075408.1	HOMO SAPIENS	69.7	125	125.1	1240.49	1240.49	176000000000	dynactin subunit 1 isoform 5 GN=DCTN1
NP_000911.2	0.322989	6.28788	0.371003	0.235078	-0.0809389	-0.269796	-0.168623	-0.197696	0.50228	0.289067	NP_000911	PC	NP_000911.2_PC	NP_000911.2	PC	214	77	77	NP_000911.2	HOMO SAPIENS	78	126	126.1	1239.09	1239.09	566000000000	pyruvate carboxylase, mitochondrial precursor GN=PC
NP_066997.3	0.685111	2.21801	0.141493	0.600066	0.0674491	-0.0899321	-0.126467	-0.209325	0.243965	0.24089	NP_066997	CCAR2	NP_066997.3_CCAR2	NP_066997.3	CCAR2	152	70	4	NP_066997.3	HOMO SAPIENS	65.7	127	127.1	1234.38	98.48	264000000000	cell cycle and apoptosis regulator protein 2 isoform 1 GN=CCAR2
NP_001349997.1	0.063416	15.4375	4.45618	0.0285922	0.0674491	-2.14338	-4.78467	-0.174437	3.3581	3.32428	NP_001349997	CCAR2	NP_001349997.1_CCAR2	NP_001349997.1	CCAR2	4	67	2	NP_001349997.1	HOMO SAPIENS	65.7	127	127.2	1149.45	28.74	12200000000	cell cycle and apoptosis regulator protein 2 isoform 2 GN=CCAR2
NP_001166934.1	0.904932	0.612268	0.0404487	0.868507	0.0539593	-0.134898	-0.0948503	0.13955	-0.15786	-0.0361334	NP_001166934	KIF21A	NP_001166934.1_KIF21A	NP_001166934.1	KIF21A	159	77	67	NP_001166934.1|NP_001166935.1|NP_060111.2|NP_001166936.1	HOMO SAPIENS	52.7	128	128.1	1232.09	1111.43	129000000000	kinesin-like protein KIF21A isoform 3 GN=KIF21A
NP_001239031.1	0.000493695	47.3235	2.87214	1.85203e-05	-1.47039	-1.52885	-1.39114	1.40713	1.27723	1.54169	NP_001239031	KIF21B	NP_001239031.1_KIF21B	NP_001239031.1	KIF21B	23	24	14	NP_001239031.1|NP_001239032.1|NP_001239029.1|NP_060066.2	HOMO SAPIENS	18	128	128.2	321.58	200.92	7090000000	kinesin-like protein KIF21B isoform 3 GN=KIF21B
NP_940927.2	0.0135297	24.6824	-1.58178	0.00340217	0.269796	1.24406	1.05389	-0.68612	-0.624263	-0.867202	NP_940927	KIF7	NP_940927.2_KIF7	NP_940927.2	KIF7	19	17	16	NP_940927.2	HOMO SAPIENS	10.4	128	128.3	149.46	132.47	26300000000	kinesin-like protein KIF7 GN=KIF7
NP_060046.1	0.706771	2.04215	-0.27499	0.624863	0.323756	-0.854355	0.347784	0.441908	-0.401824	-1.04787	NP_060046	KIF27	NP_060046.1_KIF27	NP_060046.1	KIF27	6	7	6	NP_060046.1|NP_001258856.1|NP_001258857.1|NP_001340998.1|NP_001340999.1|NP_001341000.1	HOMO SAPIENS	6.9	128	128.4	58.99	42	2610000000	kinesin-like protein KIF27 isoform A GN=KIF27
NP_001348.2	0.29018	6.883	0.371659	0.204974	-0.472144	-0.374717	0.0632335	0	0.150684	0.180667	NP_001348	DHX9	NP_001348.2_DHX9	NP_001348.2	DHX9	278	69	69	NP_001348.2	HOMO SAPIENS	58.1	129	129.1	1231.72	1231.72	908000000000	ATP-dependent RNA helicase A GN=DHX9
NP_001307894.1	0.00924782	27.0032	-1.35432	0.00199379	0.431674	0.91431	0.716646	-0.511683	-0.681666	-0.80698	NP_001307894	HDLBP	NP_001307894.1_HDLBP	NP_001307894.1	HDLBP	226	73	73	NP_001307894.1|NP_001307896.1|NP_001230829.1	HOMO SAPIENS	62	130	130.1	1228.94	1228.94	556000000000	vigilin isoform a GN=HDLBP
NP_001036041.1	0.00761048	28.2479	-1.54444	0.00149695	0.431674	1.13914	0.832575	-0.755895	-0.703192	-0.770847	NP_001036041	RRBP1	NP_001036041.1_RRBP1	NP_001036041.1	RRBP1	259	71	70	NP_001036041.1|NP_057434.4	HOMO SAPIENS	70.4	131	131.1	1227.77	1210.57	1890000000000	ribosome-binding protein 1 GN=RRBP1
NP_065972.3	0.00590196	29.8634	-7.15559	0.00103194	2.53609	5.63575	5.62778	-2.66308	-0.896929	-4.10717	NP_065972	NIN	NP_065972.3_NIN	NP_065972.3	NIN	3	6	2	NP_065972.3|NP_891991.1|NP_891989.2	HOMO SAPIENS	2	131	131.2	49.78	10.87	189000000	ninein isoform 2 GN=NIN
NP_001337228.1	0.96844	0.203753	-0.0143246	0.954168	0.121408	0.149887	-0.0632335	0.220954	0.0645789	-0.120445	NP_001337228	EPB41L2	NP_001337228.1_EPB41L2	NP_001337228.1	EPB41L2	190	71	0	NP_001337228.1|NP_001337231.1|NP_001337233.1|NP_001337232.1|NP_001239589.1|NP_001129026.1|NP_001337243.1	HOMO SAPIENS	67.2	132	132.1	1221.26	0	430000000000	band 4.1-like protein 2 isoform e GN=EPB41L2
NP_001337230.1	0.464969	4.33909	-0.739284	0.368206	0.566572	-0.839366	0.0210778	0.651232	-1.1696	-1.95121	NP_001337230	EPB41L2	NP_001337230.1_EPB41L2	NP_001337230.1	EPB41L2	1	71	1	NP_001337230.1	HOMO SAPIENS	66.5	132	132.2	1211.86	16.45	189000000	band 4.1-like protein 2 isoform f GN=EPB41L2
NP_001337236.1	0.45885	4.40865	1.02613	0.362356	-0.607042	-1.09417	1.12766	-0.232583	-0.129158	2.86659	NP_001337236	EPB41L2	NP_001337236.1_EPB41L2	NP_001337236.1	EPB41L2	1	59	1	NP_001337236.1|NP_001186317.1	HOMO SAPIENS	63.4	132	132.3	1015.25	20.35	842000000	band 4.1-like protein 2 isoform i GN=EPB41L2
NP_001337249.1	0.225382	8.27895	-3.36856	0.148629	-1.13314	0.929298	5.75425	1.02337	-2.41095	-3.1677	NP_001337249	EPB41L2	NP_001337249.1_EPB41L2	NP_001337249.1	EPB41L2	1	36	1	NP_001337249.1	HOMO SAPIENS	74.8	132	132.4	606.32	12.5	507000000	band 4.1-like protein 2 isoform k GN=EPB41L2
NP_001245260.1	0.00222701	36.4622	4.43979	0.000225831	-0.903818	-1.42392	-2.27641	3.512	2.02347	3.17974	NP_001245260	EPB41L1	NP_001245260.1_EPB41L1	NP_001245260.1	EPB41L1	2	18	2	NP_001245260.1|NP_001245259.1	HOMO SAPIENS	22.8	132	132.5	218.04	20.65	325000000	band 4.1-like protein 1 isoform b GN=EPB41L1
NP_001245258.1	0.295429	6.78337	1.47987	0.209731	-0.957777	1.82862	-2.12886	1.56994	0.322895	1.28876	NP_001245258	EPB41L1	NP_001245258.1_EPB41L1	NP_001245258.1	EPB41L1	1	17	1	NP_001245258.1|NP_036288.2	HOMO SAPIENS	18.7	132	132.6	207.91	10.52	22300000	band 4.1-like protein 1 isoform c GN=EPB41L1
NP_001268463.1	0.425619	4.81928	0.895878	0.329664	-2.05045	1.0642	-0.0421557	-0.0116292	0.466403	1.20445	NP_001268463	EPB41L3	NP_001268463.1_EPB41L3	NP_001268463.1	EPB41L3	6	7	3	NP_001268463.1|NP_001268464.1|NP_001317486.1|NP_036439.2|NP_001268462.1	HOMO SAPIENS	7.1	132	132.7	93.59	33.22	3760000000	band 4.1-like protein 3 isoform 3 GN=EPB41L3
NP_002152.2	0.0133048	24.7821	-1.12349	0.00332499	0.472144	0.434672	0.748263	-0.639603	-0.473579	-0.602224	NP_002152	IARS	NP_002152.2_IARS	NP_002152.2	IARS	168	72	72	NP_002152.2	HOMO SAPIENS	66	133	133.1	1220.81	1220.81	369000000000	isoleucine--tRNA ligase, cytoplasmic GN=IARS
NP_057404.2	0.297788	6.73761	0.329034	0.211953	-0.431674	-0.149887	-0.147545	0.0232583	0.186561	0.0481779	NP_057404	NUP98	NP_057404.2_NUP98	NP_057404.2	NUP98	141	78	78	NP_057404.2|NP_624358.2|NP_005378.4|NP_624357.1	HOMO SAPIENS	46.6	134	134.1	1219.13	1219.13	111000000000	nuclear pore complex protein Nup98-Nup96 isoform 1 proprotein GN=NUP98
NP_006286.1	0.00531579	30.5929	-1.56704	0.000872379	0.647511	0.704468	1.11713	-0.697749	-0.703192	-0.831069	NP_006286	VARS	NP_006286.1_VARS	NP_006286.1	VARS	178	73	73	NP_006286.1	HOMO SAPIENS	64.3	135	135.1	1211.08	1211.08	435000000000	valine--tRNA ligase GN=VARS
NP_079350.5	0.000549137	46.43	3.66308	2.27509e-05	-2.14488	-1.78365	-1.53868	2.20954	1.65035	1.66214	NP_079350	FRAS1	NP_079350.5_FRAS1	NP_079350.5	FRAS1	104	80	80	NP_079350.5|NP_001159605.1	HOMO SAPIENS	26.4	136	136.1	1206.09	1206.09	42600000000	extracellular matrix protein FRAS1 isoform 1 precursor GN=FRAS1
NP_001293009.1	0.169603	9.84727	-0.438184	0.103579	0.134898	0.314762	0.326706	-0.2791	-0.150684	-0.1084	NP_001293009	LMO7	NP_001293009.1_LMO7	NP_001293009.1	LMO7	147	76	3	NP_001293009.1|NP_001317512.1|NP_056667.2	HOMO SAPIENS	48.8	137	137.1	1186.3	17.73	152000000000	LIM domain only protein 7 isoform 3 GN=LMO7
NP_005349.3	0.273607	7.21882	-0.709744	0.189722	0.431674	0.164876	1.0012	-0.918703	-0.25114	0.638357	NP_005349	LMO7	NP_005349.3_LMO7	NP_005349.3	LMO7	2	75	1	NP_005349.3	HOMO SAPIENS	59.5	137	137.2	1197.24	20.28	1200000000	LIM domain only protein 7 isoform 1 GN=LMO7
NP_004949.1	0.533372	3.58813	0.20016	0.43771	0.148388	-0.22483	-0.168623	0.0581458	0.200912	0.0963558	NP_004949	MTOR	NP_004949.1_MTOR	NP_004949.1	MTOR	117	78	78	NP_004949.1	HOMO SAPIENS	38.2	138	138.1	1192.28	1192.28	40900000000	serine/threonine-protein kinase mTOR GN=MTOR
NP_001258898.1	0.052926	16.4834	-0.905032	0.0224728	0.836369	0.299774	0.263473	-0.744266	-0.294193	-0.277023	NP_001258898	HSP90AB1	NP_001258898.1_HSP90AB1	NP_001258898.1	HSP90AB1	533	67	47	NP_001258898.1|NP_001258901.1|NP_001258900.1	HOMO SAPIENS	75.1	139	139.1	1190.49	835.23	10300000000000	heat shock protein HSP 90-beta isoform a GN=HSP90AB1
NP_003290.1	0.147494	10.6321	-0.503339	0.0864554	0.121408	0.0899321	0.411018	-0.209325	-0.473579	-0.204756	NP_003290	HSP90B1	NP_003290.1_HSP90B1	NP_003290.1	HSP90B1	338	61	59	NP_003290.1	HOMO SAPIENS	70.3	139	139.2	1040.44	1012.09	3940000000000	endoplasmin precursor GN=HSP90B1
NP_001017963.2	0.125464	11.5191	-0.727232	0.0704845	0.526103	0.134898	0.516407	-0.82567	-0.287017	0.1084	NP_001017963	HSP90AA1	NP_001017963.2_HSP90AA1	NP_001017963.2	HSP90AA1	249	55	36	NP_001017963.2|NP_005339.3	HOMO SAPIENS	57	139	139.3	974.22	641.5	2600000000000	heat shock protein HSP 90-alpha isoform 1 GN=HSP90AA1
NP_057376.2	0.0964763	13.0512	-0.77333	0.0495314	0.377715	0.629525	0.0843113	-0.325616	-0.0717543	-0.831069	NP_057376	TRAP1	NP_057376.2_TRAP1	NP_057376.2	TRAP1	131	46	45	NP_057376.2|NP_001258978.1	HOMO SAPIENS	67.8	139	139.4	711.94	688.59	310000000000	heat shock protein 75 kDa, mitochondrial isoform 1 precursor GN=TRAP1
NP_005210.3	0.128015	11.4009	-0.490345	0.0724289	0.310266	0.22483	0.126467	-0.26747	-0.337245	-0.204756	NP_005210	DIAPH1	NP_005210.3_DIAPH1	NP_005210.3	DIAPH1	156	74	74	NP_005210.3|NP_001073280.1|NP_001300936.1	HOMO SAPIENS	56.9	140	140.1	1187.61	1187.61	302000000000	protein diaphanous homolog 1 isoform 1 GN=DIAPH1
NP_057336.3	0.0452056	17.3757	-0.837045	0.0182993	0.350735	0.464649	0.368862	-0.453537	-0.150684	-0.722669	NP_057336	BIRC6	NP_057336.3_BIRC6	NP_057336.3	BIRC6	111	86	86	NP_057336.3	HOMO SAPIENS	23.1	141	141.1	1185.21	1185.21	23300000000	baculoviral IAP repeat-containing protein 6 GN=BIRC6
NP_003631.2	0.0197549	22.2533	1.07004	0.00595209	-0.768919	-0.539593	-0.326706	0.476795	0.387473	0.710624	NP_003631	ELP1	NP_003631.2_ELP1	NP_003631.2	ELP1	132	67	17	NP_003631.2|NP_001305289.1	HOMO SAPIENS	60.8	142	142.1	1181.37	344.29	122000000000	elongator complex protein 1 isoform 1 GN=ELP1
NP_001317678.1	0.0515528	16.6445	2.80228	0.0216544	-3.12964	0.0749434	-1.33844	2.00021	0.387473	1.626	NP_001317678	ELP1	NP_001317678.1_ELP1	NP_001317678.1	ELP1	5	51	2	NP_001317678.1	HOMO SAPIENS	59.8	142	142.2	847.47	23.78	4410000000	elongator complex protein 1 isoform 3 GN=ELP1
NP_620305.2	0.70208	2.08109	0.128434	0.619286	0.161878	-0.254808	0.115928	0.0697749	0.15786	0.180667	NP_620305	SON	NP_620305.2_SON	NP_620305.2	SON	142	67	9	NP_620305.2|NP_001278341.1	HOMO SAPIENS	34.2	143	143.1	1171.9	152.79	139000000000	protein SON isoform F GN=SON
NP_115571.2	0.146713	10.6578	1.38147	0.0859443	-1.68623	-1.66374	0.463712	0.232583	0.0861052	0.939469	NP_115571	SON	NP_115571.2_SON	NP_115571.2	SON	3	61	3	NP_115571.2	HOMO SAPIENS	34.3	143	143.2	1057.35	38.24	329000000	protein SON isoform B GN=SON
NP_001278340.1	0.017841	22.9034	3.28247	0.00512465	-0.377715	-2.26329	-1.96024	0.569828	1.93019	2.74614	NP_001278340	SON	NP_001278340.1_SON	NP_001278340.1	SON	4	54	2	NP_001278340.1	HOMO SAPIENS	33.3	143	143.3	929.65	26.1	7420000000	protein SON isoform E GN=SON
NP_057417.3	0.326154	6.23737	-0.34236	0.237828	0.337245	0.329751	-0.0737724	-0.337245	0.0358772	-0.132489	NP_057417	SRRM2	NP_057417.3_SRRM2	NP_057417.3	SRRM2	170	83	83	NP_057417.3	HOMO SAPIENS	34	144	144.1	1170.43	1170.43	209000000000	serine/arginine repetitive matrix protein 2 GN=SRRM2
NP_001914.3	0.00596183	29.7984	-1.45	0.00104751	0.72845	0.824378	0.990658	-0.593087	-0.430526	-0.782891	NP_001914	DDB1	NP_001914.3_DDB1	NP_001914.3	DDB1	203	69	69	NP_001914.3	HOMO SAPIENS	63.2	145	145.1	1169.3	1169.3	483000000000	DNA damage-binding protein 1 GN=DDB1
NP_005723.2	0.0323361	19.3423	0.830561	0.0116351	-0.526103	-0.389706	-0.337245	0.348875	0.552508	0.337245	NP_005723	RAD50	NP_005723.2_RAD50	NP_005723.2	RAD50	156	84	84	NP_005723.2	HOMO SAPIENS	56	146	146.1	1161.03	1161.03	122000000000	DNA repair protein RAD50 GN=RAD50
NP_001335248.1	0.0253908	20.7495	-0.937118	0.00841493	0.391205	0.554581	0.674491	-0.209325	-0.487929	-0.493824	NP_001335248	TRIP12	NP_001335248.1_TRIP12	NP_001335248.1	TRIP12	122	74	2	NP_001335248.1|NP_001335251.1|NP_001335261.1|NP_001271144.1|NP_001335246.1|NP_001335262.1|NP_001271145.1|NP_001335263.1|NP_001335264.1	HOMO SAPIENS	42.8	147	147.1	1154.96	29.87	67100000000	E3 ubiquitin-protein ligase TRIP12 isoform f GN=TRIP12
NP_001335250.1	0.185076	9.36801	1.12196	0.115664	-0.499123	-1.12415	0.516407	-0.209325	1.11937	1.34898	NP_001335250	TRIP12	NP_001335250.1_TRIP12	NP_001335250.1	TRIP12	1	74	1	NP_001335250.1|NP_001335257.1	HOMO SAPIENS	42.8	147	147.2	1143.23	13.08	54000000	E3 ubiquitin-protein ligase TRIP12 isoform g GN=TRIP12
NP_001271143.1	0.286619	6.95405	1.13393	0.201649	-0.229327	1.40894	-1.33844	1.9537	0.602736	0.686535	NP_001271143	TRIP12	NP_001271143.1_TRIP12	NP_001271143.1	TRIP12	1	73	1	NP_001271143.1|NP_001335260.1|NP_004229.1	HOMO SAPIENS	41.9	147	147.3	1125.71	17.87	91500000	E3 ubiquitin-protein ligase TRIP12 isoform a GN=TRIP12
NP_001036015.1	0.0126676	25.1077	-1.20547	0.00308482	0.296776	0.689479	0.674491	-0.593087	-0.796473	-0.56609	NP_001036015	SMC2	NP_001036015.1_SMC2	NP_001036015.1	SMC2	149	77	77	NP_001036015.1	HOMO SAPIENS	60.9	148	148.1	1154.1	1154.1	185000000000	structural maintenance of chromosomes protein 2 GN=SMC2
NP_001102.3	0.0746963	14.5144	0.633365	0.0353642	-0.134898	-0.284785	-0.305629	0.313987	0.559684	0.301112	NP_001102	ADAR	NP_001102.3_ADAR	NP_001102.3	ADAR	204	72	5	NP_001102.3|NP_001020278.1	HOMO SAPIENS	62.2	149	149.1	1150.98	77.35	360000000000	double-stranded RNA-specific adenosine deaminase isoform a GN=ADAR
NP_056656.2	0.00628333	29.4613	5.15512	0.00113206	-4.88331	-1.81363	-3.38299	0.918703	1.93737	2.52934	NP_056656	ADAR	NP_056656.2_ADAR	NP_056656.2	ADAR	2	69	2	NP_056656.2	HOMO SAPIENS	61.5	149	149.2	1117.46	43.83	1050000000	double-stranded RNA-specific adenosine deaminase isoform c GN=ADAR
NP_054878.5	0.452516	4.49065	-0.356116	0.355578	-0.350735	0.179864	0.621796	0.174437	-0.430526	-0.361334	NP_054878	SETD2	NP_054878.5_SETD2	NP_054878.5	SETD2	93	77	77	NP_054878.5|NP_001336299.1	HOMO SAPIENS	34.9	150	150.1	1150.85	1150.85	32000000000	histone-lysine N-methyltransferase SETD2 isoform 1 GN=SETD2
NP_057688.2	0.00493398	31.0466	1.45551	0.000785852	-0.553082	-0.779412	-0.569102	0.848928	0.724719	0.891291	NP_057688	KDM3B	NP_057688.2_KDM3B	NP_057688.2	KDM3B	119	71	70	NP_057688.2	HOMO SAPIENS	54	151	151.1	1150.22	1135.62	68700000000	lysine-specific demethylase 3B GN=KDM3B
NP_001140160.1	0.000409155	48.5722	3.47014	1.38925e-05	-2.00998	-1.54383	-1.69677	1.86066	1.49249	1.80667	NP_001140160	KDM3A	NP_001140160.1_KDM3A	NP_001140160.1	KDM3A	33	28	27	NP_001140160.1	HOMO SAPIENS	28.2	151	151.2	417.88	403.28	15600000000	lysine-specific demethylase 3A GN=KDM3A
NP_002282.2	0.000626594	45.6052	-3.96496	2.75093e-05	2.13139	2.3832	1.35952	-2.09325	-1.87996	-2.04756	NP_002282	LAMB1	NP_002282.2_LAMB1	NP_002282.2	LAMB1	133	73	73	NP_002282.2	HOMO SAPIENS	46.8	152	152.1	1150.17	1150.17	146000000000	laminin subunit beta-1 precursor GN=LAMB1
NP_036333.2	0.898239	0.655673	-0.0500237	0.85987	0.215837	0.22483	-0.252934	0.244212	-0.0861052	-0.120445	NP_036333	GLG1	NP_036333.2_GLG1	NP_036333.2	GLG1	156	70	70	NP_036333.2|NP_001139139.1|NP_001139138.1	HOMO SAPIENS	58.1	153	153.1	1149.93	1149.93	229000000000	Golgi apparatus protein 1 isoform 1 precursor GN=GLG1
NP_055912.2	0.678186	2.27754	-0.148053	0.591896	0.364225	-0.104921	0.115928	-0.244212	0.0789298	0.0963558	NP_055912	CLASP2	NP_055912.2_CLASP2	NP_055912.2	CLASP2	139	74	11	NP_055912.2	HOMO SAPIENS	55.4	154	154.1	1145.19	196.73	86200000000	CLIP-associating protein 2 isoform 1 GN=CLASP2
NP_001193980.1	0.0938582	13.2095	-1.66211	0.0477583	0.957777	0.104921	0.368862	-0.290729	-0.674491	-2.58956	NP_001193980	CLASP1	NP_001193980.1_CLASP1	NP_001193980.1	CLASP1	3	73	2	NP_001193980.1|NP_001135745.1|NP_001135746.1	HOMO SAPIENS	52.9	154	154.2	1041.67	18.85	2130000000	CLIP-associating protein 1 isoform 4 GN=CLASP1
NP_056097.1	0.010264	26.3705	-3.03038	0.00230649	0.647511	1.79864	0.916886	-0.802411	-2.43247	-2.49321	NP_056097	CLASP1	NP_056097.1_CLASP1	NP_056097.1	CLASP1	1	72	1	NP_056097.1	HOMO SAPIENS	51	154	154.3	1047.53	24.71	269000000	CLIP-associating protein 1 isoform 1 GN=CLASP1
NP_001193973.1	0.784359	1.45789	0.0964413	0.714843	0.0269796	-0.254808	-0.0526946	0.255841	-0.150684	-0.0963558	NP_001193973	CLASP2	NP_001193973.1_CLASP2	NP_001193973.1	CLASP2	6	65	2	NP_001193973.1	HOMO SAPIENS	55.4	154	154.4	985.17	36.71	883000000	CLIP-associating protein 2 isoform 2 GN=CLASP2
NP_002947.1	0.00228808	36.2433	2.23603	0.000237503	-1.48388	-0.884332	-0.895808	1.30246	0.997385	1.14423	NP_002947	CLIP1	NP_002947.1_CLIP1	NP_002947.1	CLIP1	141	79	2	NP_002947.1|NP_001234926.1	HOMO SAPIENS	54	155	155.1	1144.89	30.38	138000000000	CAP-Gly domain-containing linker protein 1 isoform a GN=CLIP1
NP_937883.1	0.0734934	14.6151	2.55157	0.0345532	-2.88682	-0.974264	0.0105389	2.5933	0.789298	0.421557	NP_937883	CLIP1	NP_937883.1_CLIP1	NP_937883.1	CLIP1	1	78	1	NP_937883.1	HOMO SAPIENS	54.9	155	155.2	1132.83	18.32	1200000000	CAP-Gly domain-containing linker protein 1 isoform b GN=CLIP1
NP_115797.1	0.00213793	36.7223	3.64008	0.0002127	-1.65925	-1.25905	-2.04455	2.69796	1.99477	1.26467	NP_115797	CLIP2	NP_115797.1_CLIP2	NP_115797.1	CLIP2	2	62	1	NP_115797.1	HOMO SAPIENS	57.3	155	155.3	890.35	21.13	1540000000	CAP-Gly domain-containing linker protein 2 isoform 2 GN=CLIP2
NP_003379.3	0.0096988	26.7146	5.10202	0.0021308	-4.8968	-4.33173	-1.3279	1.68623	1.11219	1.95121	NP_003379	CLIP2	NP_003379.3_CLIP2	NP_003379.3	CLIP2	4	62	2	NP_003379.3	HOMO SAPIENS	55.5	155	155.4	877.84	27.01	811000000	CAP-Gly domain-containing linker protein 2 isoform 1 GN=CLIP2
NP_060918.2	0.423222	4.85047	-0.265734	0.327305	0.0539593	0	0.158084	-0.441908	-0.179386	0.0361334	NP_060918	CAND1	NP_060918.2_CAND1	NP_060918.2	CAND1	203	66	1	NP_060918.2|NP_001316605.1	HOMO SAPIENS	61.4	156	156.1	1138.85	22.17	728000000000	cullin-associated NEDD8-dissociated protein 1 isoform 1 GN=CAND1
NP_001316603.1	0.0651221	15.28	3.71984	0.0296485	-4.35721	0.209842	-3.60431	-0.0581458	1.74363	1.72236	NP_001316603	CAND1	NP_001316603.1_CAND1	NP_001316603.1	CAND1	2	66	1	NP_001316603.1	HOMO SAPIENS	62.5	156	156.2	1138.79	22.11	1540000000	cullin-associated NEDD8-dissociated protein 1 isoform 2 GN=CAND1
NP_001155971.1	0.0601518	15.7565	-0.857704	0.0265676	0.485633	0.479638	0.516407	-0.337245	0.0287017	-0.782891	NP_001155971	CAND2	NP_001155971.1_CAND2	NP_001155971.1	CAND2	27	25	22	NP_001155971.1|NP_036430.1	HOMO SAPIENS	21.1	156	156.3	303.24	266.88	8050000000	cullin-associated NEDD8-dissociated protein 2 isoform 1 GN=CAND2
NP_002902.2	0.615767	2.80957	-0.150174	0.523653	0.0944287	-0.0149887	0.137006	-0.104662	-0.0932806	-0.0361334	NP_002902	UPF1	NP_002902.2_UPF1	NP_002902.2	UPF1	182	65	65	NP_002902.2|NP_001284478.1	HOMO SAPIENS	66.9	157	157.1	1133.55	1133.55	373000000000	regulator of nonsense transcripts 1 isoform 2 GN=UPF1
NP_001124000.1	0.0298152	19.827	0.949496	0.0104065	-0.674491	-0.359728	-0.316168	0.732637	0.416175	0.34929	NP_001124000	SPAG9	NP_001124000.1_SPAG9	NP_001124000.1	SPAG9	140	73	2	NP_001124000.1	HOMO SAPIENS	57.8	158	158.1	1129.35	37.21	156000000000	C-Jun-amino-terminal kinase-interacting protein 4 isoform 1 GN=SPAG9
NP_003962.3	0.021984	21.6253	2.65733	0.00687813	-0.283286	-0.0749434	-2.24479	2.2328	1.37768	1.75849	NP_003962	SPAG9	NP_003962.3_SPAG9	NP_003962.3	SPAG9	1	72	1	NP_003962.3|NP_001123999.1|NP_001238900.1	HOMO SAPIENS	57.3	158	158.2	1107.98	15.84	1200000000	C-Jun-amino-terminal kinase-interacting protein 4 isoform 3 GN=SPAG9
NP_001035529.1	0.00139585	39.695	6.38506	0.000107275	-4.47862	-2.48812	-4.15233	3.512	2.66926	1.85485	NP_001035529	MAPK8IP3	NP_001035529.1_MAPK8IP3	NP_001035529.1	MAPK8IP3	8	18	8	NP_001035529.1|NP_001305781.1|NP_055948.2	HOMO SAPIENS	12.5	158	158.3	163.16	81.87	1220000000	C-Jun-amino-terminal kinase-interacting protein 3 isoform 2 GN=MAPK8IP3
NP_056988.3	0.0185094	22.6724	-1.25346	0.0054045	0.296776	0.629525	0.832575	-0.313987	-0.83235	-0.855158	NP_056988	EIF5B	NP_056988.3_EIF5B	NP_056988.3	EIF5B	146	73	73	NP_056988.3	HOMO SAPIENS	51	159	159.1	1125.6	1125.6	226000000000	eukaryotic translation initiation factor 5B GN=EIF5B
NP_001596.2	0.0142793	24.3178	-1.28725	0.00370016	0.876838	0.269796	0.600718	-0.883815	-0.724719	-0.505868	NP_001596	AARS	NP_001596.2_AARS	NP_001596.2	AARS	222	64	64	NP_001596.2	HOMO SAPIENS	74.5	160	160.1	1124.72	1124.72	774000000000	alanine--tRNA ligase, cytoplasmic GN=AARS
NP_036442.3	0.0419759	17.7896	-0.947053	0.0166356	0.0674491	0.719457	0.611257	-0.302358	-0.50228	-0.638357	NP_036442	KIF4A	NP_036442.3_KIF4A	NP_036442.3	KIF4A	126	68	68	NP_036442.3|NP_001092763.1|NP_001275949.1|NP_001275950.1|NP_659464.3	HOMO SAPIENS	61	161	161.1	1123.81	1116.9	60700000000	chromosome-associated kinesin KIF4A GN=KIF4A
NP_001287720.1	0.252992	7.65031	0.363995	0.171778	-0.283286	-0.329751	-0.0105389	0.209325	0.150684	0.1084	NP_001287720	KIF3A	NP_001287720.1_KIF3A	NP_001287720.1	KIF3A	43	29	28	NP_001287720.1|NP_001287721.1|NP_008985.3	HOMO SAPIENS	38.9	161	161.2	341.12	328.1	57800000000	kinesin-like protein KIF3A isoform 1 GN=KIF3A
NP_001004060.1	0.0205648	22.0213	-0.973907	0.00627869	0.377715	0.644513	0.537485	-0.54657	-0.50228	-0.313156	NP_001004060	NOMO2	NP_001004060.1_NOMO2	NP_001004060.1	NOMO2	136	61	4	NP_001004060.1|NP_775885.1|NP_001004067.1	HOMO SAPIENS	67.3	162	162.1	1123.07	97.54	217000000000	nodal modulator 2 isoform 1 precursor GN=NOMO2
NP_055102.3	0.642519	2.573	-0.364292	0.552968	-0.634021	-0.254808	1.30683	-0.0465166	-0.724719	0.0963558	NP_055102	NOMO1	NP_055102.3_NOMO1	NP_055102.3	NOMO1	5	59	3	NP_055102.3	HOMO SAPIENS	66.2	162	162.2	1061.81	61.39	3800000000	nodal modulator 1 precursor GN=NOMO1
NP_938149.2	0.958798	0.261776	0.0225102	0.941504	-0.175368	-0.104921	0.379401	-0.26747	0.265491	0.168623	NP_938149	GANAB	NP_938149.2_GANAB	NP_938149.2	GANAB	239	65	3	NP_938149.2|NP_001265121.1|NP_001316153.1	HOMO SAPIENS	66.9	163	163.1	1121.7	63.86	1430000000000	neutral alpha-glucosidase AB isoform 3 precursor GN=GANAB
NP_938148.1	0.0257083	20.682	-3.63551	0.00854682	0.202347	2.18835	2.85605	-0.418649	-2.78407	-2.45707	NP_938148	GANAB	NP_938148.1_GANAB	NP_938148.1	GANAB	7	64	2	NP_938148.1|NP_001265123.1|NP_001265122.1	HOMO SAPIENS	67.5	163	163.2	1104.36	46.52	19900000000	neutral alpha-glucosidase AB isoform 2 precursor GN=GANAB
NP_001074010.2	0.0108523	26.0428	-1.85031	0.00248723	0.269796	1.30402	1.14874	-0.639603	-1.14089	-1.04787	NP_001074010	MGA	NP_001074010.2_MGA	NP_001074010.2	MGA	101	81	81	NP_001074010.2|NP_001157745.1	HOMO SAPIENS	32.9	164	164.1	1118.59	1118.59	28900000000	MAX gene-associated protein isoform 2 GN=MGA
NP_001287789.1	0.743494	1.76203	0.102404	0.666495	-0.107919	0.0599547	-0.126467	0.0348875	0.121982	-0.024089	NP_001287789	DDX46	NP_001287789.1_DDX46	NP_001287789.1	DDX46	183	72	1	NP_001287789.1	HOMO SAPIENS	61.5	165	165.1	1117.44	30.19	293000000000	probable ATP-dependent RNA helicase DDX46 isoform 1 GN=DDX46
NP_055644.2	0.10488	12.5733	1.77159	0.0552925	-1.67274	0.179864	-1.46491	1.45364	1.34898	-0.445646	NP_055644	DDX46	NP_055644.2_DDX46	NP_055644.2	DDX46	6	72	2	NP_055644.2	HOMO SAPIENS	61.4	165	165.2	1113.45	30.72	5270000000	probable ATP-dependent RNA helicase DDX46 isoform 2 GN=DDX46
NP_055205.2	0.014878	24.0488	-1.08513	0.00393656	0.526103	0.734445	0.68503	-0.616345	-0.380298	-0.313156	NP_055205	SND1	NP_055205.2_SND1	NP_055205.2	SND1	211	66	66	NP_055205.2	HOMO SAPIENS	76.2	166	166.1	1109.29	1109.29	1110000000000	staphylococcal nuclease domain-containing protein 1 GN=SND1
NP_055791.1	0.00388484	32.6582	-1.52887	0.000542229	0.620531	0.749434	0.843113	-0.767524	-0.774947	-0.831069	NP_055791	PDCD11	NP_055791.1_PDCD11	NP_055791.1	PDCD11	118	79	79	NP_055791.1	HOMO SAPIENS	42	167	167.1	1109.18	1109.18	74400000000	protein RRP5 homolog GN=PDCD11
NP_001258928.1	0.173955	9.70812	-0.442737	0.106952	0.296776	0.194853	0.284551	-0.372133	-0.107632	-0.0722669	NP_001258928	DOCK7	NP_001258928.1_DOCK7	NP_001258928.1	DOCK7	132	80	4	NP_001258928.1|NP_001258930.1|NP_001317543.1|NP_001258929.1|NP_001258931.1	HOMO SAPIENS	38.6	168	168.1	1108.22	37.55	72400000000	dedicator of cytokinesis protein 7 isoform 1 GN=DOCK7
NP_212132.2	0.369894	5.55437	1.20525	0.278332	2.1179	-1.22907	-1.27521	1.33735	1.54272	0.34929	NP_212132	DOCK7	NP_212132.2_DOCK7	NP_212132.2	DOCK7	1	78	1	NP_212132.2	HOMO SAPIENS	38.4	168	168.2	1085.08	9.8	78900000	dedicator of cytokinesis protein 7 isoform 2 GN=DOCK7
NP_065863.2	0.208155	8.71784	0.472106	0.134343	0.0674491	-0.34474	-0.569102	0.244212	0.265491	0.0602224	NP_065863	DOCK6	NP_065863.2_DOCK6	NP_065863.2	DOCK6	49	51	42	NP_065863.2	HOMO SAPIENS	27.4	168	168.3	664.07	558.1	9650000000	dedicator of cytokinesis protein 6 GN=DOCK6
NP_001177387.1	0.00634766	29.3915	2.26968	0.00115041	-1.61878	-0.629525	-0.885269	0.872186	1.10502	1.69827	NP_001177387	DOCK8	NP_001177387.1_DOCK8	NP_001177387.1	DOCK8	20	19	17	NP_001177387.1|NP_001180465.1|NP_982272.2	HOMO SAPIENS	10.6	168	168.4	223	185.78	15700000000	dedicator of cytokinesis protein 8 isoform 2 GN=DOCK8
NP_001032412.2	0.00777059	28.1114	1.48425	0.00154476	-0.944287	-0.359728	-0.853652	0.82567	0.674491	0.794936	NP_001032412	HELZ2	NP_001032412.2_HELZ2	NP_001032412.2	HELZ2	93	77	77	NP_001032412.2|NP_208384.3	HOMO SAPIENS	36.3	169	169.1	1107.35	1107.35	28800000000	helicase with zinc finger domain 2 isoform 1 GN=HELZ2
NP_004658.3	0.0203978	22.071	-1.19995	0.00620723	0.175368	0.869344	0.495329	-0.54657	-0.609912	-0.903336	NP_004658	HERC2	NP_004658.3_HERC2	NP_004658.3	HERC2	108	84	84	NP_004658.3	HOMO SAPIENS	19.7	170	170.1	1101.82	1101.82	54400000000	E3 ubiquitin-protein ligase HERC2 GN=HERC2
NP_003461.2	0.886996	0.728634	-0.0463035	0.845545	0.0944287	0.0299774	0.0737724	0.0697749	0.121982	-0.132489	NP_003461	USP7	NP_003461.2_USP7	NP_003461.2	USP7	146	70	70	NP_003461.2|NP_001273386.1|NP_001308787.1|NP_001273387.1	HOMO SAPIENS	69.3	171	171.1	1097.31	1097.31	186000000000	ubiquitin carboxyl-terminal hydrolase 7 isoform 1 GN=USP7
NP_001138678.1	0.946293	0.350146	0.0259873	0.92254	0.107919	-0.269796	-0.231856	0.116292	-0.215263	-0.216801	NP_001138678	KIAA1671	NP_001138678.1_KIAA1671	NP_001138678.1	KIAA1671	103	76	76	NP_001138678.1	HOMO SAPIENS	53.5	172	172.1	1092.15	1092.15	39400000000	uncharacterized protein KIAA1671 GN=KIAA1671
NP_001137533.1	0.375132	5.47385	0.348641	0.28354	-0.458654	-0.164876	-0.0632335	-0.290729	0.409	0.24089	NP_001137533	COPB1	NP_001137533.1_COPB1	NP_001137533.1	COPB1	202	60	60	NP_001137533.1	HOMO SAPIENS	63.5	173	173.1	1091.44	1091.44	541000000000	coatomer subunit beta GN=COPB1
NP_002262.3	0.0557083	16.1901	-0.807292	0.0240432	0.404694	0.404694	0.442635	-0.674491	-0.459228	-0.0361334	NP_002262	IPO5	NP_002262.3_IPO5	NP_002262.3	IPO5	222	55	50	NP_002262.3	HOMO SAPIENS	67.7	174	174.1	1088.8	1028.7	360000000000	importin-5 GN=IPO5
NP_036548.1	0.0653192	15.2634	0.759957	0.0297621	-0.485633	-0.389706	-0.105389	0.721007	0.337245	0.24089	NP_036548	RANBP6	NP_036548.1_RANBP6	NP_036548.1	RANBP6	35	31	26	NP_036548.1|NP_001230131.1|NP_001230132.1	HOMO SAPIENS	32.7	174	174.2	432.46	372.36	5130000000	ran-binding protein 6 isoform 1 GN=RANBP6
NP_003325.2	0.158297	10.2214	0.548331	0.0950303	0.121408	-0.314762	-0.337245	0.232583	0.652964	0.228845	NP_003325	UBA1	NP_003325.2_UBA1	NP_003325.2	UBA1	160	61	61	NP_003325.2	HOMO SAPIENS	72.8	175	175.1	1086.12	1086.12	454000000000	ubiquitin-like modifier-activating enzyme 1 GN=UBA1
NP_060542.4	0.00831374	27.6903	-1.28149	0.00170206	0.580062	0.539593	0.663952	-0.488424	-0.753421	-0.819024	NP_060542	HEATR1	NP_060542.4_HEATR1	NP_060542.4	HEATR1	109	74	74	NP_060542.4	HOMO SAPIENS	38.5	176	176.1	1084.35	1084.35	45500000000	HEAT repeat-containing protein 1 GN=HEATR1
NP_055318.2	0.0124291	25.2246	-1.78994	0.0030029	0.458654	0.824378	1.33844	-0.476795	-1.35616	-0.91538	NP_055318	UTP20	NP_055318.2_UTP20	NP_055318.2	UTP20	102	73	73	NP_055318.2	HOMO SAPIENS	30.2	177	177.1	1084.28	1084.28	46300000000	small subunit processome component 20 homolog GN=UTP20
NP_036387.2	0.158653	10.2065	-0.481278	0.0953568	0.0269796	0.179864	0.463712	-0.290729	-0.229614	-0.252934	NP_036387	XRN2	NP_036387.2_XRN2	NP_036387.2	XRN2	150	62	62	NP_036387.2|NP_001304889.1	HOMO SAPIENS	68.1	178	178.1	1083.52	1083.52	241000000000	5'-3' exoribonuclease 2 isoform 2 GN=XRN2
NP_036533.2	0.0278608	20.2318	0.881594	0.00948019	-0.310266	-0.584559	-0.421557	0.511683	0.322895	0.493824	NP_036533	PLXNB2	NP_036533.2_PLXNB2	NP_036533.2	PLXNB2	116	67	67	NP_036533.2	HOMO SAPIENS	47.7	179	179.1	1080.5	1080.5	91500000000	plexin-B2 precursor GN=PLXNB2
NP_001035907.1	0.0347035	18.9434	0.78927	0.0127543	-0.526103	-0.419683	-0.48479	0.40702	0.301368	0.228845	NP_001035907	CAST	NP_001035907.1_CAST	NP_001035907.1	CAST	158	65	65	NP_001035907.1|NP_001741.4|NP_001035905.1|NP_001035906.1|NP_001317556.1|NP_001317557.1|NP_001035908.1|NP_001317561.1|NP_775083.1|NP_001317555.1|NP_001035909.1|NP_001271141.1|NP_001317562.1|NP_001317558.1|NP_001271142.1|NP_001035910.1|NP_001177371.1|NP_001035911.1|NP_001317559.1|NP_001317563.1	HOMO SAPIENS	77.6	180	180.1	1077.81	1077.81	333000000000	calpastatin isoform h GN=CAST
NP_055847.1	0.985138	0.0940625	0.0072436	0.978574	-0.0539593	-0.149887	0.200239	0.26747	-0.165035	-0.0843113	NP_055847	PDS5B	NP_055847.1_PDS5B	NP_055847.1	PDS5B	127	76	69	NP_055847.1	HOMO SAPIENS	50.1	181	181.1	1075.76	990.41	86700000000	sister chromatid cohesion protein PDS5 homolog B GN=PDS5B
NP_001093869.1	0.217772	8.46554	0.441203	0.142379	-0.512613	-0.284785	0	0.348875	0.129158	0.0481779	NP_001093869	PDS5A	NP_001093869.1_PDS5A	NP_001093869.1	PDS5A	109	67	59	NP_001093869.1|NP_001093870.1	HOMO SAPIENS	51.5	181	181.2	1026	933.75	120000000000	sister chromatid cohesion protein PDS5 homolog A isoform 1 GN=PDS5A
NP_001310911.1	0.00656421	29.2014	1.46456	0.00120188	-0.512613	-0.644513	-0.526946	0.627974	0.961508	1.12014	NP_001310911	CTNNA1	NP_001310911.1_CTNNA1	NP_001310911.1	CTNNA1	176	64	64	NP_001310911.1|NP_001310914.1|NP_001310915.1|NP_001277238.1|NP_001277236.1|NP_001277239.1|NP_001277241.1|NP_001310941.1|NP_001310930.1|NP_001310940.1|NP_001310935.1|NP_001310931.1|NP_001269526.1|NP_001269527.1|NP_004380.2|NP_001158355.1|NP_001269528.1|NP_001269529.1|NP_001307739.1|NP_001120856.1	HOMO SAPIENS	74.2	182	182.1	1075.53	1075.53	528000000000	catenin alpha-1 isoform 1 GN=CTNNA1
NP_037423.2	0.647071	2.53315	-0.15753	0.558066	0.0809389	-0.34474	0.115928	-0.127921	-0.179386	-0.313156	NP_037423	CPSF1	NP_037423.2_CPSF1	NP_037423.2	CPSF1	119	68	68	NP_037423.2	HOMO SAPIENS	51.4	183	183.1	1070.29	1070.29	107000000000	cleavage and polyadenylation specificity factor subunit 1 GN=CPSF1
NP_004482.4	0.0519845	16.5989	-0.852282	0.0218832	0.526103	0.374717	0.611257	-0.732637	-0.143509	-0.168623	NP_004482	ARHGAP35	NP_004482.4_ARHGAP35	NP_004482.4	ARHGAP35	103	71	71	NP_004482.4	HOMO SAPIENS	55.5	184	184.1	1068.67	1068.67	59700000000	rho GTPase-activating protein 35 GN=ARHGAP35
NP_060024.2	0.0196162	22.2997	0.978593	0.0058888	-0.620531	-0.509615	-0.379401	0.534941	0.337245	0.554046	NP_060024	PARP14	NP_060024.2_PARP14	NP_060024.2	PARP14	104	82	82	NP_060024.2	HOMO SAPIENS	49.2	185	185.1	1065.3	1065.3	90500000000	poly [ADP-ribose] polymerase 14 GN=PARP14
NP_055928.3	0.514693	3.7847	-0.210099	0.418341	-0.175368	0.254808	0.0210778	-0.162808	-0.222438	-0.144534	NP_055928	ZZEF1	NP_055928.3_ZZEF1	NP_055928.3	ZZEF1	95	74	74	NP_055928.3	HOMO SAPIENS	31.1	186	186.1	1064.98	1064.98	50200000000	zinc finger ZZ-type and EF-hand domain-containing protein 1 GN=ZZEF1
NP_057212.1	0.579198	3.14321	0.198925	0.48493	-0.107919	-0.254808	-0.115928	-0.186066	-0.0932806	0.397468	NP_057212	COPG1	NP_057212.1_COPG1	NP_057212.1	COPG1	157	58	52	NP_057212.1	HOMO SAPIENS	75.1	187	187.1	1063.75	955.6	456000000000	coatomer subunit gamma-1 GN=COPG1
NP_036265.3	0.0388324	18.2597	0.968341	0.014929	-0.836369	-0.674491	-0.38994	0.511683	0.516631	-0.024089	NP_036265	COPG2	NP_036265.3_COPG2	NP_036265.3	COPG2	60	43	37	NP_036265.3|NP_001276962.1	HOMO SAPIENS	56.9	187	187.2	689.61	581.46	34300000000	coatomer subunit gamma-2 isoform 1 GN=COPG2
NP_001106849.1	0.0061408	29.6095	-1.42722	0.00109409	0.485633	0.554581	0.822036	-0.674491	-0.889754	-0.855158	NP_001106849	FANCI	NP_001106849.1_FANCI	NP_001106849.1	FANCI	119	64	64	NP_001106849.1|NP_060663.2	HOMO SAPIENS	52.6	188	188.1	1054.11	1054.11	82000000000	Fanconi anemia group I protein isoform 1 GN=FANCI
NP_005091.2	0.00766856	28.1948	1.45247	0.00151537	-0.607042	-0.674491	-0.537485	1.17454	0.617087	0.746758	NP_005091	AKAP12	NP_005091.2_AKAP12	NP_005091.2	AKAP12	84	60	60	NP_005091.2|NP_653080.1	HOMO SAPIENS	51.6	189	189.1	1052.45	1052.45	25700000000	A-kinase anchor protein 12 isoform 1 GN=AKAP12
NP_056240.2	0.00496096	31.0204	-1.75375	0.000790602	0.74194	0.989253	1.18036	-0.581458	-0.66014	-1.10809	NP_056240	POLR1A	NP_056240.2_POLR1A	NP_056240.2	POLR1A	109	65	64	NP_056240.2	HOMO SAPIENS	47.7	190	190.1	1051.45	1036.99	116000000000	DNA-directed RNA polymerase I subunit RPA1 GN=POLR1A
NP_008986.2	0.0415824	17.8526	-1.07043	0.0163961	0.202347	0.869344	0.832575	-0.651232	-0.595561	-0.0602224	NP_008986	POLR3A	NP_008986.2_POLR3A	NP_008986.2	POLR3A	82	59	58	NP_008986.2	HOMO SAPIENS	50.8	190	190.2	888.73	874.27	41400000000	DNA-directed RNA polymerase III subunit RPC1 GN=POLR3A
NP_001349772.1	0.0560803	16.1497	-0.800018	0.0242677	0.674491	0.254808	0.158084	-0.500053	-0.559684	-0.252934	NP_001349772	EP300	NP_001349772.1_EP300	NP_001349772.1	EP300	111	65	43	NP_001349772.1|NP_001420.2	HOMO SAPIENS	36.2	191	191.1	1044.35	744.07	54200000000	histone acetyltransferase p300 isoform 2 GN=EP300
NP_004371.2	0.0611695	15.6532	0.764214	0.0272069	-0.296776	-0.314762	-0.526946	0.697749	0.179386	0.277023	NP_004371	CREBBP	NP_004371.2_CREBBP	NP_004371.2	CREBBP	54	57	35	NP_004371.2|NP_001073315.1	HOMO SAPIENS	28.2	191	191.2	900.02	599.74	14300000000	CREB-binding protein isoform a GN=CREBBP
NP_036525.1	0.514693	3.78478	-0.223189	0.418333	0.350735	0.0599547	0.0421557	-0.174437	0.186561	-0.228845	NP_036525	PFAS	NP_036525.1_PFAS	NP_036525.1	PFAS	134	61	61	NP_036525.1	HOMO SAPIENS	61.7	192	192.1	1040.03	1040.03	136000000000	phosphoribosylformylglycinamidine synthase GN=PFAS
NP_060090.2	0.0330656	19.2078	1.0013	0.012001	-0.256306	-0.524604	-0.57964	0.174437	0.746245	0.722669	NP_060090	ILF3	NP_060090.2_ILF3	NP_060090.2	ILF3	287	59	3	NP_060090.2|NP_001131145.1	HOMO SAPIENS	77.6	193	193.1	1039.57	64.26	808000000000	interleukin enhancer-binding factor 3 isoform d GN=ILF3
NP_036350.2	0.86637	0.873441	0.242997	0.817816	-1.76717	1.0642	0.326706	0.441908	1.35616	-1.44534	NP_036350	ILF3	NP_036350.2_ILF3	NP_036350.2	ILF3	8	58	3	NP_036350.2|NP_004507.2|NP_703194.1	HOMO SAPIENS	77.5	193	193.2	1029.9	61.22	8310000000	interleukin enhancer-binding factor 3 isoform a GN=ILF3
NP_060857.2	0.4147	4.95627	-0.397929	0.319428	-0.0944287	0.419683	0.600718	0.488424	-0.358772	-0.397468	NP_060857	STRBP	NP_060857.2_STRBP	NP_060857.2	STRBP	47	38	29	NP_060857.2|NP_001164608.1	HOMO SAPIENS	52.5	193	193.3	559.96	425.39	37700000000	spermatid perinuclear RNA-binding protein isoform 1 GN=STRBP
NP_001317553.1	0.105826	12.5125	-0.680303	0.0560726	-0.0404694	0.464649	0.611257	-0.13955	-0.516631	-0.34929	NP_001317553	CUL4B	NP_001317553.1_CUL4B	NP_001317553.1	CUL4B	125	65	1	NP_001317553.1|NP_003579.3	HOMO SAPIENS	66.5	194	194.1	1039.44	27.17	183000000000	cullin-4B isoform 3 GN=CUL4B
NP_001073341.1	0.187526	9.29633	1.9234	0.117589	-1.67274	0.899321	-1.3806	2.20954	2.045	-0.638357	NP_001073341	CUL4B	NP_001073341.1_CUL4B	NP_001073341.1	CUL4B	3	65	1	NP_001073341.1	HOMO SAPIENS	66.4	194	194.2	1033.46	21.19	329000000	cullin-4B isoform 2 GN=CUL4B
NP_001008895.1	0.435855	4.69158	0.343707	0.339502	-0.647511	0.134898	-0.0210778	0.523312	-0.0861052	0.0602224	NP_001008895	CUL4A	NP_001008895.1_CUL4A	NP_001008895.1	CUL4A	49	51	33	NP_001008895.1|NP_001265442.1|NP_001265443.1|NP_001341870.1|NP_001341872.1|NP_001341873.1	HOMO SAPIENS	56.6	194	194.3	694.86	462.31	26300000000	cullin-4A isoform 1 GN=CUL4A
NP_073585.8	0.000345553	50.289	5.70675	9.35618e-06	-2.644	-2.87783	-3.00359	2.72122	2.26026	3.61334	NP_073585	TNS3	NP_073585.8_TNS3	NP_073585.8	TNS3	124	59	55	NP_073585.8	HOMO SAPIENS	60.9	195	195.1	1035.2	991.23	82600000000	tensin-3 GN=TNS3
NP_001294951.1	0.00015661	57.8726	13.4373	1.63207e-06	-8.86281	-6.80486	-8.66299	5.62851	4.499	5.85362	NP_001294951	TNS1	NP_001294951.1_TNS1	NP_001294951.1	TNS1	28	28	24	NP_001294951.1|NP_001294952.1|NP_072174.3	HOMO SAPIENS	23.8	195	195.2	402.27	358.3	3100000000	tensin-1 isoform 2 GN=TNS1
NP_056134.2	0.000883847	42.6655	11.2793	5.41312e-05	-4.69446	-4.75141	-8.16766	5.70991	4.42007	6.09451	NP_056134	TNS2	NP_056134.2_TNS2	NP_056134.2	TNS2	4	6	4	NP_056134.2|NP_736610.2|NP_938072.1	HOMO SAPIENS	3.2	195	195.3	53.35	26.12	1670000000	tensin-2 isoform 1 GN=TNS2
NP_001087.2	0.0011004	41.2455	-2.66376	7.50668e-05	1.13314	1.64876	1.44383	-1.40713	-0.997385	-1.36103	NP_001087	ACLY	NP_001087.2_ACLY	NP_001087.2	ACLY	180	62	1	NP_001087.2|NP_001290203.1	HOMO SAPIENS	59.1	196	196.1	1032.83	17.71	537000000000	ATP-citrate synthase isoform 1 GN=ACLY
NP_001290204.1	0.000110453	66.0369	-10.4132	2.49063e-07	4.86982	4.28676	4.37365	-5.33778	-5.81928	-6.5522	NP_001290204	ACLY	NP_001290204.1_ACLY	NP_001290204.1	ACLY	2	62	1	NP_001290204.1|NP_942127.1	HOMO SAPIENS	56.4	196	196.2	1024.76	9.64	1580000000	ATP-citrate synthase isoform 4 GN=ACLY
NP_003065.3	0.219374	8.42282	-0.407295	0.143786	0.0539593	0.194853	0.284551	-0.0232583	-0.279842	-0.385423	NP_003065	SMARCC1	NP_003065.3_SMARCC1	NP_003065.3	SMARCC1	126	60	49	NP_003065.3	HOMO SAPIENS	54.3	197	197.1	1027.62	847.98	169000000000	SWI/SNF complex subunit SMARCC1 GN=SMARCC1
NP_001123892.1	0.00708465	28.7238	3.08787	0.00134161	-2.33374	-0.91431	-0.77988	2.10488	1.11937	2.01143	NP_001123892	SMARCC2	NP_001123892.1_SMARCC2	NP_001123892.1	SMARCC2	4	57	2	NP_001123892.1|NP_001317217.1|NP_620706.1	HOMO SAPIENS	48	197	197.2	917.02	37.32	892000000	SWI/SNF complex subunit SMARCC2 isoform c GN=SMARCC2
NP_003066.2	0.103489	12.6493	1.68359	0.0543339	-1.36247	-1.69372	0.0105389	0.104662	0.0215263	1.87894	NP_003066	SMARCC2	NP_003066.2_SMARCC2	NP_003066.2	SMARCC2	4	56	2	NP_003066.2	HOMO SAPIENS	44.5	197	197.3	900.19	43.43	1870000000	SWI/SNF complex subunit SMARCC2 isoform a GN=SMARCC2
NP_055454.1	0.0955049	13.1103	-0.583908	0.0488623	0.229327	0.254808	0.495329	-0.383762	-0.243965	-0.144534	NP_055454	TTC37	NP_055454.1_TTC37	NP_055454.1	TTC37	108	67	67	NP_055454.1	HOMO SAPIENS	45.8	198	198.1	1026.94	1026.94	68800000000	tetratricopeptide repeat protein 37 GN=TTC37
NP_056280.2	0.00233058	36.0903	-2.09097	0.000246019	0.876838	1.30402	1.26467	-0.860557	-1.18395	-0.782891	NP_056280	GEMIN5	NP_056280.2_GEMIN5	NP_056280.2	GEMIN5	112	68	68	NP_056280.2|NP_001239085.1	HOMO SAPIENS	52.7	199	199.1	1026.38	1026.38	93200000000	gem-associated protein 5 isoform 1 GN=GEMIN5
NP_055523.1	0.00734253	28.487	-1.30919	0.00141677	0.607042	0.659502	0.68503	-0.697749	-0.796473	-0.481779	NP_055523	KNTC1	NP_055523.1_KNTC1	NP_055523.1	KNTC1	111	78	78	NP_055523.1	HOMO SAPIENS	35.7	200	200.1	1026.04	1026.04	69300000000	kinetochore-associated protein 1 GN=KNTC1
NP_002379.3	0.106556	12.4703	-0.5414	0.0566201	0.161878	0.434672	0.284551	-0.26747	-0.186561	-0.289067	NP_002379	MCM3	NP_002379.3_MCM3	NP_002379.3	MCM3	158	62	62	NP_002379.3|NP_001257401.1	HOMO SAPIENS	75.6	201	201.1	1025.89	1025.89	467000000000	DNA replication licensing factor MCM3 isoform 1 GN=MCM3
NP_006006.3	0.452729	4.48586	0.262529	0.35597	-0.283286	0.134898	-0.105389	0.430279	0.00717543	0.0963558	NP_006006	ARID1A	NP_006006.3_ARID1A	NP_006006.3	ARID1A	109	60	57	NP_006006.3|NP_624361.1	HOMO SAPIENS	37.1	202	202.1	1024.78	960.74	72600000000	AT-rich interactive domain-containing protein 1A isoform a GN=ARID1A
NP_001333742.1	0.00889107	27.2465	1.33034	0.00188517	-0.242817	-0.449661	-0.706108	0.802411	0.983034	0.80698	NP_001333742	ARID1B	NP_001333742.1_ARID1B	NP_001333742.1	ARID1B	54	42	39	NP_001333742.1|NP_059989.2|NP_065783.3|NP_001350654.1	HOMO SAPIENS	26.1	202	202.2	653.55	589.51	18400000000	AT-rich interactive domain-containing protein 1B isoform 3 GN=ARID1B
NP_036558.3	0.93679	0.40864	-0.0280048	0.910198	0.161878	0.0149887	-0.126467	-0.127921	-0.050228	0.144534	NP_036558	SF3B3	NP_036558.3_SF3B3	NP_036558.3	SF3B3	183	60	60	NP_036558.3	HOMO SAPIENS	56.2	203	203.1	1023.47	1023.47	531000000000	splicing factor 3B subunit 3 GN=SF3B3
NP_001078929.1	0.305542	6.59878	0.348174	0.218838	-0.0674491	-0.0299774	-0.453173	0.0116292	0.265491	0.216801	NP_001078929	CTNND1	NP_001078929.1_CTNND1	NP_001078929.1	CTNND1	158	60	3	NP_001078929.1|NP_001193814.1|NP_001078927.1|NP_001078928.1|NP_001193813.1|NP_001193817.1|NP_001193812.1|NP_001193815.1|NP_001078935.1|NP_001078936.1|NP_001078932.1|NP_001078933.1	HOMO SAPIENS	66.7	204	204.1	1021.52	53	213000000000	catenin delta-1 isoform 1A GN=CTNND1
NP_001322.1	0.267457	7.34278	2.86776	0.184384	2.2528	-3.08767	-4.36311	-0.883815	1.84409	2.44503	NP_001322	CTNND1	NP_001322.1_CTNND1	NP_001322.1	CTNND1	1	58	1	NP_001322.1|NP_001193816.1|NP_001078934.1	HOMO SAPIENS	63.4	204	204.2	981.08	12.56	93800000	catenin delta-1 isoform 1B GN=CTNND1
NP_055680.3	0.00193894	37.3799	-2.08452	0.000182815	0.971267	1.36397	1.29629	-1.03499	-0.731894	-0.855158	NP_055680	NCAPD2	NP_055680.3_NCAPD2	NP_055680.3	NCAPD2	131	62	62	NP_055680.3	HOMO SAPIENS	53.3	205	205.1	1016.12	1016.12	97100000000	condensin complex subunit 1 GN=NCAPD2
NP_001075019.1	0.418871	4.9051	0.301262	0.323214	-0.310266	-0.0599547	-0.0210778	0.54657	0.050228	-0.0843113	NP_001075019	THOC2	NP_001075019.1_THOC2	NP_001075019.1	THOC2	137	67	67	NP_001075019.1	HOMO SAPIENS	43.1	206	206.1	1015.49	1015.49	142000000000	THO complex subunit 2 GN=THOC2
NP_009123.1	0.276077	7.16837	0.355532	0.191939	-0.0809389	-0.389706	-0.0526946	0.0581458	0.208088	0.277023	NP_009123	SUPT16H	NP_009123.1_SUPT16H	NP_009123.1	SUPT16H	176	63	63	NP_009123.1	HOMO SAPIENS	56.3	207	207.1	1013.91	1013.91	364000000000	FACT complex subunit SPT16 GN=SUPT16H
NP_060404.4	0.58473	3.09567	-0.188118	0.490267	0.134898	0.299774	0.0210778	0.220954	-0.0645789	-0.264979	NP_060404	PHIP	NP_060404.4_PHIP	NP_060404.4	PHIP	101	69	68	NP_060404.4	HOMO SAPIENS	43.9	208	208.1	1013.76	999.22	37700000000	PH-interacting protein GN=PHIP
NP_387505.1	0.197682	9.00328	-0.453044	0.125798	0.445164	-0.0149887	0.0421557	-0.290729	-0.186561	-0.409512	NP_387505	BRWD1	NP_387505.1_BRWD1	NP_387505.1	BRWD1	14	14	13	NP_387505.1|NP_061836.2|NP_001007247.1	HOMO SAPIENS	6.3	208	208.2	147.45	132.91	1030000000	bromodomain and WD repeat-containing protein 1 isoform B GN=BRWD1
NP_002645.3	0.354919	5.78205	0.397067	0.264116	0.0134898	-0.449661	-0.0526946	-0.255841	0.416175	0.542002	NP_002645	PKM	NP_002645.3_PKM	NP_002645.3	PKM	429	53	6	NP_002645.3|NP_001193726.1|NP_001193727.1	HOMO SAPIENS	82.1	209	209.1	1013.7	148.13	5420000000000	pyruvate kinase PKM isoform a GN=PKM
NP_001303247.1	0.147805	10.6195	1.00597	0.0867054	-0.107919	-0.104921	-0.642874	1.69786	0.0789298	0.385423	NP_001303247	PKM	NP_001303247.1_PKM	NP_001303247.1	PKM	7	52	5	NP_001303247.1|NP_001193725.1|NP_001193728.1	HOMO SAPIENS	78	209	209.2	947.36	81.79	1680000000	pyruvate kinase PKM isoform g GN=PKM
NP_000289.1	0.0138575	24.5019	-2.86283	0.00354658	0.930797	2.89282	1.22251	-0.860557	-0.91128	-1.77054	NP_000289	PKLR	NP_000289.1_PKLR	NP_000289.1	PKLR	13	12	10	NP_000289.1|NP_870986.1	HOMO SAPIENS	25.6	209	209.3	188.36	159.2	3960000000	pyruvate kinase PKLR isoform 1 GN=PKLR
NP_001070675.1	0.29114	6.86248	-0.398706	0.205945	0.377715	0.179864	0.0105389	-0.569828	0.050228	-0.1084	NP_001070675	SEC31A	NP_001070675.1_SEC31A	NP_001070675.1	SEC31A	211	61	61	NP_001070675.1|NP_001070674.1|NP_001070676.1|NP_001177978.1|NP_057295.2|NP_001287673.1|NP_001287674.1	HOMO SAPIENS	57	210	210.1	1012.98	1012.98	357000000000	protein transport protein Sec31A isoform 1 GN=SEC31A
NP_733765.1	0.31582	6.41268	-0.365979	0.228419	0.0539593	0.56957	0.0316168	0.0348875	-0.236789	-0.24089	NP_733765	ATP2A2	NP_733765.1_ATP2A2	NP_733765.1	ATP2A2	171	55	47	NP_733765.1|NP_001672.1	HOMO SAPIENS	52.6	211	211.1	1007.72	848.58	481000000000	sarcoplasmic/endoplasmic reticulum calcium ATPase 2 isoform b GN=ATP2A2
NP_005164.2	0.126335	11.4793	2.64214	0.0711333	0.472144	-0.734445	-4.22611	1.12803	1.37051	0.939469	NP_005164	ATP2A3	NP_005164.2_ATP2A3	NP_005164.2	ATP2A3	1	21	1	NP_005164.2|NP_777613.1|NP_777614.1|NP_777615.1|NP_777616.1	HOMO SAPIENS	24.7	211	211.2	337.2	13.18	24100000	sarcoplasmic/endoplasmic reticulum calcium ATPase 3 isoform a GN=ATP2A3
NP_777617.1	0.365825	5.61137	-0.306945	0.274703	0.0809389	0.119909	-0.126467	-0.430279	-0.416175	0	NP_777617	ATP2A3	NP_777617.1_ATP2A3	NP_777617.1	ATP2A3	1	21	1	NP_777617.1	HOMO SAPIENS	24.6	211	211.3	334.45	10.43	21000000	sarcoplasmic/endoplasmic reticulum calcium ATPase 3 isoform f GN=ATP2A3
NP_002696.3	0.000253112	53.039	5.39761	4.96706e-06	-3.25105	-2.44316	-2.61365	2.90729	2.23156	2.74614	NP_002696	PPL	NP_002696.3_PPL	NP_002696.3	PPL	90	76	76	NP_002696.3	HOMO SAPIENS	45.3	212	212.1	1006.22	1006.22	76400000000	periplakin GN=PPL
NP_005246.2	0.0646914	15.3236	-0.744244	0.029352	0.337245	0.179864	0.632335	-0.558199	-0.344421	-0.180667	NP_005246	GAK	NP_005246.2_GAK	NP_005246.2	GAK	108	58	58	NP_005246.2|NP_001305063.1	HOMO SAPIENS	59.1	213	213.1	1004.83	1004.83	63800000000	cyclin-G-associated kinase isoform 1 GN=GAK
NP_055907.3	0.685568	2.21423	0.1365	0.600588	-0.337245	0.0449661	-0.252934	0.104662	-0.0717543	-0.168623	NP_055907	SMG1	NP_055907.3_SMG1	NP_055907.3	SMG1	97	74	71	NP_055907.3|NP_001307551.1|NP_001307553.1|NP_001307554.1|NP_001307556.1	HOMO SAPIENS	24.6	214	214.1	1002.23	973.94	44200000000	serine/threonine-protein kinase SMG1 GN=SMG1
NP_001307552.1	0.00240675	35.8708	-3.73722	0.000258777	2.14488	1.30402	1.77054	-2.2328	-1.13372	-2.6257	NP_001307552	BOLA2-SMG1P6	NP_001307552.1_BOLA2-SMG1P6	NP_001307552.1	BOLA2-SMG1P6	8	7	4	NP_001307552.1	HOMO SAPIENS	22.9	214	214.2	80.65	52.36	38500000000	BOLA2-SMG1P6 protein isoform b GN=BOLA2-SMG1P6
NP_000170.1	0.00524127	30.6918	-1.63184	0.000852745	0.75543	0.509615	0.948503	-0.662862	-0.947157	-1.07196	NP_000170	MSH6	NP_000170.1_MSH6	NP_000170.1	MSH6	115	60	60	NP_000170.1|NP_001268421.1|NP_001268422.1	HOMO SAPIENS	53.5	215	215.1	999.93	999.93	80100000000	DNA mismatch repair protein Msh6 isoform 1 GN=MSH6
NP_001001924.1	0.00294921	34.497	-2.09865	0.000355057	0.768919	1.43891	1.02228	-0.814041	-1.08349	-1.16831	NP_001001924	MTUS1	NP_001001924.1_MTUS1	NP_001001924.1	MTUS1	117	67	33	NP_001001924.1|NP_001001925.1|NP_001349986.1|NP_001349989.1|NP_001159865.1|NP_065800.1|NP_001317399.1	HOMO SAPIENS	57.4	216	216.1	999.75	459.09	182000000000	microtubule-associated tumor suppressor 1 isoform 1 GN=MTUS1
NP_001001931.1	0.979605	0.126372	-0.0440619	0.971321	-1.86159	0.869344	1.44383	1.94207	-0.466403	-1.15627	NP_001001931	MTUS1	NP_001001931.1_MTUS1	NP_001001931.1	MTUS1	1	37	1	NP_001001931.1	HOMO SAPIENS	69.6	216	216.2	559.25	4.74	2930000000	microtubule-associated tumor suppressor 1 isoform 4 GN=MTUS1
NP_060697.4	0.046413	17.214	-0.72165	0.0189931	0.391205	0.419683	0.368862	-0.197696	-0.365947	-0.421557	NP_060697	UBA6	NP_060697.4_UBA6	NP_060697.4	UBA6	122	60	60	NP_060697.4	HOMO SAPIENS	71.1	217	217.1	999.38	999.38	143000000000	ubiquitin-like modifier-activating enzyme 6 GN=UBA6
NP_001096616.1	0.00437417	31.8312	-1.65719	0.000655966	0.70147	1.09417	0.653413	-0.779153	-0.767771	-0.975603	NP_001096616	GIGYF2	NP_001096616.1_GIGYF2	NP_001096616.1	GIGYF2	126	78	78	NP_001096616.1|NP_001096618.1|NP_001096617.1	HOMO SAPIENS	47.4	218	218.1	998.79	998.79	214000000000	GRB10-interacting GYF protein 2 isoform b GN=GIGYF2
NP_001181883.1	0.0450714	17.3945	0.852114	0.0182203	-0.445164	-0.389706	-0.411018	0.0814041	0.602736	0.626313	NP_001181883	MATR3	NP_001181883.1_MATR3	NP_001181883.1	MATR3	174	56	56	NP_001181883.1|NP_001181885.1|NP_001269207.1	HOMO SAPIENS	59.1	219	219.1	998.34	998.34	533000000000	matrin-3 isoform a GN=MATR3
NP_060554.3	0.713934	1.98462	0.118563	0.633196	-0.107919	-0.0749434	-0.284551	0.0930332	0	-0.204756	NP_060554	CCDC88A	NP_060554.3_CCDC88A	NP_060554.3	CCDC88A	100	74	74	NP_060554.3|NP_001129069.1|NP_001241872.1	HOMO SAPIENS	44	220	220.1	996.64	996.64	43600000000	girdin isoform 2 GN=CCDC88A
NP_006452.3	0.00144246	39.4605	-4.12709	0.000113227	1.55133	2.63801	1.9497	-1.54668	-1.93737	-2.75819	NP_006452	SPAG5	NP_006452.3_SPAG5	NP_006452.3	SPAG5	105	60	60	NP_006452.3|NP_003117.2	HOMO SAPIENS	67.6	221	221.1	996.14	996.14	79400000000	sperm-associated antigen 5 GN=SPAG5
NP_002963.2	0.284018	7.01002	-0.344931	0.199066	0.364225	0.434672	0.252934	-0.0465166	0.208088	-0.144534	NP_002963	SBF1	NP_002963.2_SBF1	NP_002963.2	SBF1	105	65	60	NP_002963.2	HOMO SAPIENS	41.9	222	222.1	995.33	953.72	41700000000	myotubularin-related protein 5 GN=SBF1
NP_112224.1	0.0380252	18.3783	-1.29658	0.0145268	1.4569	0.464649	0.263473	-0.558199	-0.688842	-0.45769	NP_112224	SBF2	NP_112224.1_SBF2	NP_112224.1	SBF2	15	19	14	NP_112224.1	HOMO SAPIENS	9.2	222	222.2	193.33	151.72	3380000000	myotubularin-related protein 13 GN=SBF2
NP_003282.2	0.117629	11.899	-0.636551	0.06458	0.148388	0.56957	0.421557	0.0232583	-0.215263	-0.578135	NP_003282	TPP2	NP_003282.2_TPP2	NP_003282.2	TPP2	122	63	2	NP_003282.2	HOMO SAPIENS	62.9	223	223.1	994.38	42.11	124000000000	tripeptidyl-peptidase 2 isoform 1 GN=TPP2
NP_001317517.1	0.206934	8.75569	1.08885	0.133178	-0.377715	0.479638	-1.20144	1.66297	0.588386	-0.0843113	NP_001317517	TPP2	NP_001317517.1_TPP2	NP_001317517.1	TPP2	6	62	2	NP_001317517.1	HOMO SAPIENS	62.1	223	223.2	974.63	33.71	7070000000	tripeptidyl-peptidase 2 isoform 2 GN=TPP2
NP_001017392.2	0.0247834	20.8943	-1.02368	0.00813899	0.175368	0.749434	0.57964	-0.465166	-0.595561	-0.505868	NP_001017392	SUGP2	NP_001017392.2_SUGP2	NP_001017392.2	SUGP2	119	62	62	NP_001017392.2|NP_001308627.1	HOMO SAPIENS	62.1	224	224.1	991.1	991.1	163000000000	SURP and G-patch domain-containing protein 2 isoform 1 GN=SUGP2
NP_037506.2	0.150055	10.5297	0.47519	0.0885184	-0.391205	-0.359728	-0.0948503	0.197696	0.129158	0.252934	NP_037506	PDCD6IP	NP_037506.2_PDCD6IP	NP_037506.2	PDCD6IP	185	64	64	NP_037506.2|NP_001155901.1|NP_001243121.1	HOMO SAPIENS	66	225	225.1	990.75	990.75	1040000000000	programmed cell death 6-interacting protein isoform 1 GN=PDCD6IP
NP_004517.2	0.00479748	31.2218	-1.56122	0.000754771	0.957777	0.764423	0.526946	-0.82567	-0.717543	-0.891291	NP_004517	MCM2	NP_004517.2_MCM2	NP_004517.2	MCM2	200	57	57	NP_004517.2	HOMO SAPIENS	73.4	226	226.1	990.37	990.37	381000000000	DNA replication licensing factor MCM2 GN=MCM2
NP_001317919.1	0.00169613	38.3204	-2.48828	0.000147218	1.05221	1.48388	1.59138	-0.802411	-1.23417	-1.3008	NP_001317919	DHX30	NP_001317919.1_DHX30	NP_001317919.1	DHX30	115	64	64	NP_001317919.1|NP_055781.2|NP_619520.1	HOMO SAPIENS	60.2	227	227.1	989.8	989.8	135000000000	putative ATP-dependent RNA helicase DHX30 isoform 4 GN=DHX30
NP_006830.2	0.348851	5.8842	-0.304708	0.257977	0.202347	0.464649	0.252934	0.0814041	0.129158	-0.204756	NP_006830	IMMT	NP_006830.2_IMMT	NP_006830.2	IMMT	153	60	0	NP_006830.2	HOMO SAPIENS	75.4	228	228.1	989.62	0	413000000000	MICOS complex subunit MIC60 isoform 1 GN=IMMT
NP_001093640.1	0.194876	9.08284	1.33448	0.123514	-2.15837	-0.689479	0.200239	-0.313987	0.272666	1.39716	NP_001093640	IMMT	NP_001093640.1_IMMT	NP_001093640.1	IMMT	7	60	2	NP_001093640.1	HOMO SAPIENS	75.1	228	228.2	987.9	51.83	5950000000	MICOS complex subunit MIC60 isoform 3 GN=IMMT
NP_001093639.1	0.624853	2.72923	0.470334	0.533429	0.458654	-0.884332	-0.727185	1.17454	-1.20547	0.289067	NP_001093639	IMMT	NP_001093639.1_IMMT	NP_001093639.1	IMMT	4	59	2	NP_001093639.1	HOMO SAPIENS	75.4	228	228.3	973.31	48.86	6110000000	MICOS complex subunit MIC60 isoform 2 GN=IMMT
NP_004808.2	0.00318175	33.9932	-2.09809	0.000398735	0.998246	1.19909	0.811497	-0.68612	-1.33463	-1.26467	NP_004808	TJP2	NP_004808.2_TJP2	NP_004808.2	TJP2	152	65	3	NP_004808.2|NP_001163887.1|NP_001116437.1	HOMO SAPIENS	57.3	229	229.1	986.88	47.4	198000000000	tight junction protein ZO-2 isoform 1 GN=TJP2
NP_001163886.1	0.809423	1.28318	-0.408462	0.744187	1.10616	1.96352	-1.35952	-1.51179	0.0574035	1.93916	NP_001163886	TJP2	NP_001163886.1_TJP2	NP_001163886.1	TJP2	1	62	1	NP_001163886.1	HOMO SAPIENS	56.4	229	229.2	946.67	16.77	840000000	tight junction protein ZO-2 isoform 4 GN=TJP2
NP_001163885.1	0.932476	0.43481	-0.148946	0.90473	1.82113	-0.734445	-0.621796	-2.25606	0.997385	1.27671	NP_001163885	TJP2	NP_001163885.1_TJP2	NP_001163885.1	TJP2	2	56	2	NP_001163885.1|NP_963923.1	HOMO SAPIENS	58	229	229.3	845.18	39.03	532000000	tight junction protein ZO-2 isoform 5 GN=TJP2
NP_001292204.1	0.0141716	24.3691	1.05963	0.00365673	-0.620531	-0.524604	-0.379401	0.569828	0.602736	0.481779	NP_001292204	AGRN	NP_001292204.1_AGRN	NP_001292204.1	AGRN	89	64	64	NP_001292204.1|NP_940978.2	HOMO SAPIENS	43.6	230	230.1	985.32	985.32	36600000000	agrin isoform 1 precursor GN=AGRN
NP_006833.2	0.164639	10.0089	0.479346	0.0997963	-0.188857	-0.164876	-0.358323	0.488424	0.129158	0.1084	NP_006833	SF3B2	NP_006833.2_SF3B2	NP_006833.2	SF3B2	171	56	56	NP_006833.2	HOMO SAPIENS	57.2	231	231.1	984.35	984.35	476000000000	splicing factor 3B subunit 2 GN=SF3B2
NP_002798.2	0.0821861	13.9731	-0.63624	0.0400579	0.269796	0.149887	0.526946	-0.40702	-0.193737	-0.361334	NP_002798	PSMD1	NP_002798.2_PSMD1	NP_002798.2	PSMD1	184	59	59	NP_002798.2|NP_001177966.1	HOMO SAPIENS	68.1	232	232.1	983.72	983.72	387000000000	26S proteasome non-ATPase regulatory subunit 1 isoform 1 GN=PSMD1
NP_064502.9	0.0928338	13.2695	-0.592258	0.0471032	0.215837	0.329751	0.368862	-0.244212	-0.136333	-0.481779	NP_064502	LARS	NP_064502.9_LARS	NP_064502.9	LARS	118	59	2	NP_064502.9|NP_057544.2|NP_001304893.1	HOMO SAPIENS	56.8	233	233.1	981.02	34.85	255000000000	leucine--tRNA ligase, cytoplasmic isoform 1 GN=LARS
NP_001304894.1	0.920025	0.516954	0.0755473	0.887778	0.391205	0.944287	-0.305629	0.709378	0.968684	-0.421557	NP_001304894	LARS	NP_001304894.1_LARS	NP_001304894.1	LARS	2	58	1	NP_001304894.1	HOMO SAPIENS	58.6	233	233.2	952.47	6.3	18600000000	leucine--tRNA ligase, cytoplasmic isoform 4 GN=LARS
NP_001338456.1	0.0152544	23.9013	-1.31008	0.00407258	0.283286	1.01923	0.758802	-0.488424	-0.645789	-0.734713	NP_001338456	SETX	NP_001338456.1_SETX	NP_001338456.1	SETX	85	71	71	NP_001338456.1|NP_001338457.1	HOMO SAPIENS	31	234	234.1	980.98	980.98	39300000000	probable helicase senataxin isoform 1 GN=SETX
NP_002147.2	0.339454	6.03129	0.339946	0.249385	-0.269796	-0.419683	0.126467	-0.0116292	0.179386	0.289067	NP_002147	HSPD1	NP_002147.2_HSPD1	NP_002147.2	HSPD1	592	47	47	NP_002147.2	HOMO SAPIENS	77.4	235	235.1	980.21	980.21	6960000000000	60 kDa heat shock protein, mitochondrial GN=HSPD1
NP_004477.3	0.12725	11.4386	0.630814	0.0718019	-0.215837	-0.389706	-0.263473	0.662862	0.444877	-0.0843113	NP_004477	GOLGA2	NP_004477.3_GOLGA2	NP_004477.3	GOLGA2	120	56	56	NP_004477.3	HOMO SAPIENS	76.2	236	236.1	980.04	980.04	120000000000	golgin subfamily A member 2 GN=GOLGA2
NP_001307.2	0.0263861	20.5385	-0.989457	0.00883391	0.458654	0.404694	0.800958	-0.604716	-0.229614	-0.469735	NP_001307	CSE1L	NP_001307.2_CSE1L	NP_001307.2	CSE1L	158	55	55	NP_001307.2|NP_001349691.1|NP_001243064.1	HOMO SAPIENS	65.4	237	237.1	979.25	979.25	600000000000	exportin-2 isoform 1 GN=CSE1L
NP_004810.2	0.132392	11.2184	0.561108	0.0755371	-0.350735	-0.404694	-0.0526946	0.558199	0.136333	0.180667	NP_004810	SYMPK	NP_004810.2_SYMPK	NP_004810.2	SYMPK	125	68	68	NP_004810.2	HOMO SAPIENS	55	238	238.1	978.53	978.53	79000000000	symplekin GN=SYMPK
NP_001104490.1	0.0136049	24.6247	-1.12018	0.00344768	0.418184	0.494627	0.748263	-0.662862	-0.566859	-0.469735	NP_001104490	SUPT5H	NP_001104490.1_SUPT5H	NP_001104490.1	SUPT5H	119	57	1	NP_001104490.1	HOMO SAPIENS	58.6	239	239.1	978.48	25.62	129000000000	transcription elongation factor SPT5 isoform a GN=SUPT5H
NP_001124297.1	0.278535	7.11866	-1.39423	0.194148	2.76541	0.749434	0.0316168	-1.61645	0.0287017	0.951514	NP_001124297	SUPT5H	NP_001124297.1_SUPT5H	NP_001124297.1	SUPT5H	3	57	2	NP_001124297.1	HOMO SAPIENS	58.4	239	239.2	975.48	42.17	1660000000	transcription elongation factor SPT5 isoform b GN=SUPT5H
NP_055535.2	0.305877	6.5918	0.43517	0.21919	-0.472144	-0.22483	0.0632335	0.68612	-0.0143509	0	NP_055535	SLK	NP_055535.2_SLK	NP_055535.2	SLK	113	61	1	NP_055535.2	HOMO SAPIENS	50	240	240.1	977.87	19.02	104000000000	STE20-like serine/threonine-protein kinase isoform 1 GN=SLK
NP_001291672.1	0.773049	1.54525	0.910861	0.700607	4.93727	-3.89706	-0.916886	-0.418649	1.227	2.04756	NP_001291672	SLK	NP_001291672.1_SLK	NP_001291672.1	SLK	3	61	2	NP_001291672.1	HOMO SAPIENS	50.7	240	240.2	970.68	25.07	3990000000	STE20-like serine/threonine-protein kinase isoform 2 GN=SLK
NP_005981.3	0.000647176	45.2843	3.46787	2.96193e-05	-2.17186	-1.48388	-1.3806	1.72111	1.81538	1.83076	NP_005981	STK10	NP_005981.3_STK10	NP_005981.3	STK10	36	32	29	NP_005981.3	HOMO SAPIENS	37.3	240	240.3	448.1	406.11	9490000000	serine/threonine-protein kinase 10 GN=STK10
NP_150648.2	0.0687004	14.9768	-0.809341	0.0317918	0.445164	0.719457	-0.0421557	-0.476795	-0.322895	-0.505868	NP_150648	VPS13A	NP_150648.2_VPS13A	NP_150648.2	VPS13A	97	73	73	NP_150648.2|NP_001018047.1|NP_001018048.1|NP_056001.1	HOMO SAPIENS	24	241	241.1	977.86	977.86	68600000000	vacuolar protein sorting-associated protein 13A isoform A GN=VPS13A
NP_066964.1	0.319228	6.35238	0.428376	0.231612	-0.242817	-0.494627	0.0843113	-0.209325	0.25114	0.590179	NP_066964	XRCC5	NP_066964.1_XRCC5	NP_066964.1	XRCC5	206	54	54	NP_066964.1	HOMO SAPIENS	74.4	242	242.1	977.26	977.26	1610000000000	X-ray repair cross-complementing protein 5 GN=XRCC5
NP_001158287.1	0.0686354	14.9818	0.648709	0.0317555	-0.269796	-0.269796	-0.48479	0.209325	0.423351	0.289067	NP_001158287	ACIN1	NP_001158287.1_ACIN1	NP_001158287.1	ACIN1	149	65	65	NP_001158287.1|NP_055792.1|NP_001158286.1|NP_001158289.1|NP_001158288.1	HOMO SAPIENS	50.8	243	243.1	977.24	977.24	339000000000	apoptotic chromatin condensation inducer in the nucleus isoform 3 GN=ACIN1
NP_005959.2	0.059998	15.7712	0.852879	0.0264778	-0.161878	-0.539593	-0.474251	0.104662	0.796473	0.481779	NP_005959	HNRNPM	NP_005959.2_HNRNPM	NP_005959.2	HNRNPM	348	62	14	NP_005959.2|NP_112480.2	HOMO SAPIENS	83.5	244	244.1	977	252.54	1780000000000	heterogeneous nuclear ribonucleoprotein M isoform a GN=HNRNPM
NP_001284347.1	0.0547493	16.2908	2.2023	0.0234918	-0.0809389	-1.49887	-0.421557	1.86066	0.179386	2.56547	NP_001284347	HNRNPM	NP_001284347.1_HNRNPM	NP_001284347.1	HNRNPM	1	49	1	NP_001284347.1	HOMO SAPIENS	83.1	244	244.2	735.57	11.11	341000000	heterogeneous nuclear ribonucleoprotein M isoform c GN=HNRNPM
NP_055888.1	0.312693	6.46302	0.451851	0.225786	-0.580062	-0.299774	0.115928	0.604716	-0.193737	0.180667	NP_055888	SIPA1L3	NP_055888.1_SIPA1L3	NP_055888.1	SIPA1L3	85	64	58	NP_055888.1	HOMO SAPIENS	44.3	245	245.1	976.66	913.93	28700000000	signal-induced proliferation-associated 1-like protein 3 GN=SIPA1L3
NP_001271174.1	0.0314831	19.4951	-1.26627	0.0112329	0.458654	0.764423	0.758802	-0.337245	-0.25114	-1.22854	NP_001271174	SIPA1L1	NP_001271174.1_SIPA1L1	NP_001271174.1	SIPA1L1	61	54	48	NP_001271174.1|NP_001271175.1|NP_001271176.1|NP_001341214.1|NP_001341218.1	HOMO SAPIENS	34.3	245	245.2	704.87	642.14	10600000000	signal-induced proliferation-associated 1-like protein 1 isoform 2 GN=SIPA1L1
NP_065859.3	0.0640204	15.3822	-1.58338	0.0289586	0.485633	1.34898	1.02228	-0.453537	0.222438	-1.66214	NP_065859	SIPA1L2	NP_065859.3_SIPA1L2	NP_065859.3	SIPA1L2	18	19	14	NP_065859.3	HOMO SAPIENS	10.9	245	245.3	205.38	154.49	44500000000	signal-induced proliferation-associated 1-like protein 2 GN=SIPA1L2
NP_002831.2	0.000558324	46.319	3.40466	2.33399e-05	-1.78066	-1.81363	-1.26467	1.69786	1.62165	2.03552	NP_002831	PTPRF	NP_002831.2_PTPRF	NP_002831.2	PTPRF	95	59	56	NP_002831.2|NP_569707.2|NP_001316069.1|NP_001316068.1|NP_001316066.1|NP_001316067.1	HOMO SAPIENS	43.4	246	246.1	976.24	916.63	63400000000	receptor-type tyrosine-protein phosphatase F isoform 1 precursor GN=PTPRF
NP_002841.3	0.0898986	13.4577	5.06614	0.0451052	-0.404694	3.13263	-4.13126	6.14019	2.43965	5.21526	NP_002841	PTPRS	NP_002841.3_PTPRS	NP_002841.3	PTPRS	7	8	5	NP_002841.3|NP_570924.2|NP_570923.2|NP_570925.2	HOMO SAPIENS	3.8	246	246.2	95.69	36.08	2700000000	receptor-type tyrosine-protein phosphatase S isoform 1 precursor GN=PTPRS
NP_055144.3	0.733087	1.83892	-0.127716	0.6548	0.148388	-0.0149887	-0.0948503	0.162808	-0.459228	-0.0481779	NP_055144	EDC4	NP_055144.3_EDC4	NP_055144.3	EDC4	113	55	55	NP_055144.3	HOMO SAPIENS	54.3	247	247.1	975.41	975.41	100000000000	enhancer of mRNA-decapping protein 4 GN=EDC4
NP_036601.2	0.46857	4.29558	0.225278	0.371914	-0.0404694	-0.0749434	0.0421557	0.348875	0.229614	0.024089	NP_036601	PRPF6	NP_036601.2_PRPF6	NP_036601.2	PRPF6	134	61	61	NP_036601.2	HOMO SAPIENS	67	248	248.1	972.5	972.5	266000000000	pre-mRNA-processing factor 6 GN=PRPF6
NP_001278789.1	0.0029057	34.5979	1.77804	0.000346902	-0.70147	-0.479638	-0.843113	0.976849	1.17677	1.15627	NP_001278789	HSPG2	NP_001278789.1_HSPG2	NP_001278789.1	HSPG2	83	69	69	NP_001278789.1|NP_005520.4	HOMO SAPIENS	23.3	249	249.1	965.41	965.41	17200000000	basement membrane-specific heparan sulfate proteoglycan core protein isoform a precursor GN=HSPG2
NP_001171914.1	0.0147035	24.1254	1.29796	0.0038678	-0.768919	-0.209842	-0.716646	0.976849	0.631438	0.590179	NP_001171914	WNK1	NP_001171914.1_WNK1	NP_001171914.1	WNK1	122	66	55	NP_001171914.1|NP_061852.3|NP_998820.3|NP_055638.2|NP_001002838.1|NP_065973.2	HOMO SAPIENS	28.8	250	250.1	965.18	799.32	158000000000	serine/threonine-protein kinase WNK1 isoform 4 GN=WNK1
NP_006639.3	0.941319	0.381987	0.0861796	0.915801	-0.431674	0.22483	0	1.61645	-0.143509	-1.42125	NP_006639	WNK2	NP_006639.3_WNK2	NP_006639.3	WNK2	1	44	1	NP_006639.3	HOMO SAPIENS	25.1	250	250.2	628.13	18.37	73900000	serine/threonine-protein kinase WNK2 isoform 2 GN=WNK2
NP_001269323.1	0.899932	0.6446	-0.249713	0.862065	-1.40294	-0.0899321	1.88647	2.25606	-2.31049	-0.301112	NP_001269323	WNK2	NP_001269323.1_WNK2	NP_001269323.1	WNK2	1	44	1	NP_001269323.1	HOMO SAPIENS	24.1	250	250.3	615.6	5.84	827000000	serine/threonine-protein kinase WNK2 isoform 1 GN=WNK2
NP_115763.2	0.000738864	44.1786	-3.17062	3.82063e-05	1.41643	1.91855	1.81269	-1.74437	-1.16242	-1.45738	NP_115763	WNK4	NP_115763.2_WNK4	NP_115763.2	WNK4	20	23	18	NP_115763.2|NP_001308228.1	HOMO SAPIENS	23.1	250	250.4	325.4	247.26	3980000000	serine/threonine-protein kinase WNK4 isoform 1 GN=WNK4
NP_001095132.1	0.00751535	28.3288	-1.36953	0.00146932	0.485633	0.7944	0.937964	-0.627974	-0.624263	-0.638357	NP_001095132	NRDC	NP_001095132.1_NRDC	NP_001095132.1	NRDC	113	55	55	NP_001095132.1|NP_002516.2|NP_001229290.1	HOMO SAPIENS	45.2	251	251.1	965.09	965.09	96800000000	nardilysin isoform b precursor GN=NRDC
NP_001317137.1	0.757283	1.66121	-0.103732	0.682149	0	-0.149887	0.115928	0.0348875	-0.0789298	-0.301112	NP_001317137	USP47	NP_001317137.1_USP47	NP_001317137.1	USP47	92	62	1	NP_001317137.1|NP_060414.3	HOMO SAPIENS	49.3	252	252.1	963.96	20.27	109000000000	ubiquitin carboxyl-terminal hydrolase 47 isoform c GN=USP47
NP_001269588.1	0.0314832	19.494	2.27449	0.0112358	-1.95602	0.194853	-1.39114	1.6746	0.731894	1.26467	NP_001269588	USP47	NP_001269588.1_USP47	NP_001269588.1	USP47	1	62	1	NP_001269588.1	HOMO SAPIENS	49.9	252	252.2	958.53	14.84	906000000	ubiquitin carboxyl-terminal hydrolase 47 isoform a GN=USP47
NP_000468.1	0.000150637	59.4137	-8.89049	1.14455e-06	4.27627	4.85633	3.7097	-4.2679	-4.33396	-5.2273	NP_000468	ALB	NP_000468.1_ALB	NP_000468.1	ALB	137	51	44	NP_000468.1	HOMO SAPIENS	72.9	253	253.2	833.32	734.68	653000000000	serum albumin preproprotein GN=ALB
NP_001107604.1	0.0994135	12.8786	0.554646	0.0515397	-0.229327	-0.434672	-0.221317	0.255841	0.33007	0.192712	NP_001107604	NBEAL1	NP_001107604.1_NBEAL1	NP_001107604.1	NBEAL1	93	68	68	NP_001107604.1	HOMO SAPIENS	28.8	254	254.1	962.53	962.53	42800000000	neurobeachin-like protein 1 GN=NBEAL1
NP_001350043.1	0.0107273	26.1053	-1.48623	0.00245172	1.21408	0.689479	0.453173	-0.651232	-0.595561	-0.855158	NP_001350043	ANXA6	NP_001350043.1_ANXA6	NP_001350043.1	ANXA6	144	59	3	NP_001350043.1	HOMO SAPIENS	78.1	255	255.1	961.62	65.88	660000000000	annexin A6 isoform 3 GN=ANXA6
NP_001146.2	0.0349437	18.8972	-2.0522	0.0128907	1.28153	-0.239819	1.91808	-0.907074	-1.1696	-1.12014	NP_001146	ANXA6	NP_001146.2_ANXA6	NP_001146.2	ANXA6	3	58	2	NP_001146.2|NP_001180473.1	HOMO SAPIENS	78.3	255	255.2	951.78	56.04	6050000000	annexin A6 isoform 1 GN=ANXA6
NP_000810.1	0.00982341	26.6447	-1.51089	0.00216535	0.391205	0.824378	1.12766	-0.569828	-0.896929	-0.722669	NP_000810	GART	NP_000810.1_GART	NP_000810.1	GART	144	55	55	NP_000810.1|NP_780294.1	HOMO SAPIENS	66.1	256	256.1	961.52	961.52	223000000000	trifunctional purine biosynthetic protein adenosine-3 isoform 1 GN=GART
NP_001310271.1	0.566632	3.2588	-0.192642	0.472194	-0.0269796	0.179864	-0.126467	0.0581458	-0.308544	-0.301112	NP_001310271	AHCTF1	NP_001310271.1_AHCTF1	NP_001310271.1	AHCTF1	87	62	62	NP_001310271.1|NP_056261.4|NP_001310272.1	HOMO SAPIENS	32.9	257	257.1	960.85	960.85	45500000000	protein ELYS isoform 2 GN=AHCTF1
NP_705833.3	0.00840656	27.6131	-1.38722	0.00173257	0.620531	0.674491	0.895808	-0.569828	-0.473579	-0.927425	NP_705833	CRYBG3	NP_705833.3_CRYBG3	NP_705833.3	CRYBG3	86	71	71	NP_705833.3	HOMO SAPIENS	29.2	258	258.1	957.37	957.37	13400000000	very large A-kinase anchor protein GN=CRYBG3
NP_004719.2	0.000627476	45.5646	-4.40757	2.77677e-05	1.82113	2.653	2.44503	-1.61645	-2.10958	-2.57752	NP_004719	DDX21	NP_004719.2_DDX21	NP_004719.2	DDX21	153	58	55	NP_004719.2|NP_001243839.1	HOMO SAPIENS	65.5	259	259.1	956.48	905.77	359000000000	nucleolar RNA helicase 2 isoform 1 GN=DDX21
NP_076950.1	0.00380824	32.8242	-2.54021	0.000521887	0.822879	1.46889	1.89701	-0.790782	-1.21982	-1.42125	NP_076950	DDX50	NP_076950.1_DDX50	NP_076950.1	DDX50	42	27	24	NP_076950.1	HOMO SAPIENS	41.9	259	259.2	427.34	376.63	40200000000	ATP-dependent RNA helicase DDX50 GN=DDX50
NP_065143.2	0.129438	11.3324	-0.484919	0.0735799	0.202347	0.254808	0.379401	-0.255841	-0.193737	-0.168623	NP_065143	ATP13A1	NP_065143.2_ATP13A1	NP_065143.2	ATP13A1	114	54	54	NP_065143.2	HOMO SAPIENS	54.3	260	260.1	953.83	953.83	144000000000	manganese-transporting ATPase 13A1 GN=ATP13A1
NP_056450.2	0.0958785	13.0845	-0.561362	0.0491525	0.364225	0.134898	0.221317	-0.255841	-0.394649	-0.313156	NP_056450	GAPVD1	NP_056450.2_GAPVD1	NP_056450.2	GAPVD1	131	65	65	NP_056450.2|NP_001269608.1|NP_001269609.1|NP_001269610.1|NP_001341227.1|NP_001317707.1|NP_001317706.1|NP_001341222.1	HOMO SAPIENS	46.9	261	261.1	952.38	952.38	105000000000	GTPase-activating protein and VPS9 domain-containing protein 1 isoform 4 GN=GAPVD1
NP_004757.1	0.641212	2.58553	0.139757	0.551375	-0.0404694	-0.149887	-0.168623	0.0697749	-0.0215263	0.0120445	NP_004757	COPB2	NP_004757.1_COPB2	NP_004757.1	COPB2	170	54	54	NP_004757.1	HOMO SAPIENS	65.2	262	262.1	949.43	949.43	425000000000	coatomer subunit beta' GN=COPB2
NP_005905.2	0.00444043	31.7344	-1.45914	0.000670748	0.836369	0.764423	0.632335	-0.721007	-0.724719	-0.69858	NP_005905	MCM4	NP_005905.2_MCM4	NP_005905.2	MCM4	166	58	58	NP_005905.2	HOMO SAPIENS	66.2	263	263.1	949.09	949.09	447000000000	DNA replication licensing factor MCM4 GN=MCM4
NP_001128715.1	0.734587	1.82733	0.1521	0.656549	-0.499123	-0.0149887	0.274012	0.418649	0.0143509	-0.216801	NP_001128715	TCOF1	NP_001128715.1_TCOF1	NP_001128715.1	TCOF1	138	63	6	NP_001128715.1|NP_000347.2|NP_001008657.1	HOMO SAPIENS	38.8	264	264.1	948.94	109.64	192000000000	treacle protein isoform d GN=TCOF1
NP_001128716.1	0.643026	2.56866	0.569917	0.553521	-0.175368	0.539593	-1.31736	-1.48853	0.667315	1.57783	NP_001128716	TCOF1	NP_001128716.1_TCOF1	NP_001128716.1	TCOF1	4	60	3	NP_001128716.1	HOMO SAPIENS	37.6	264	264.2	900.37	61.07	2570000000	treacle protein isoform e GN=TCOF1
NP_001307501.1	0.958102	0.269435	0.0218542	0.939845	-0.256306	0.194853	0	-0.244212	0.308544	-0.0602224	NP_001307501	SAFB	NP_001307501.1_SAFB	NP_001307501.1	SAFB	167	64	47	NP_001307501.1|NP_002958.2|NP_001188267.1|NP_001188268.1|NP_001188269.1|NP_001307500.1	HOMO SAPIENS	55.2	265	265.1	948.56	637.23	415000000000	scaffold attachment factor B1 isoform 6 GN=SAFB
NP_055464.1	0.286454	6.95711	0.403813	0.201506	0.0944287	-0.134898	-0.495329	0.290729	0.409	-0.024089	NP_055464	SAFB2	NP_055464.1_SAFB2	NP_055464.1	SAFB2	85	60	43	NP_055464.1	HOMO SAPIENS	56.8	265	265.2	908.35	597.02	118000000000	scaffold attachment factor B2 GN=SAFB2
NP_001171725.1	0.156346	10.3065	-0.704779	0.0931857	0.242817	0.119909	1.03281	-0.0581458	-0.588386	-0.0722669	NP_001171725	ESYT1	NP_001171725.1_ESYT1	NP_001171725.1	ESYT1	116	55	55	NP_001171725.1|NP_056107.1	HOMO SAPIENS	59.6	266	266.1	947.11	947.11	187000000000	extended synaptotagmin-1 isoform 1 GN=ESYT1
NP_000019.2	0.860679	0.917555	0.0615654	0.809552	-0.0404694	-0.179864	0.115928	-0.174437	0.0861052	0.168623	NP_000019	AGL	NP_000019.2_AGL	NP_000019.2	AGL	99	61	61	NP_000019.2|NP_000637.2	HOMO SAPIENS	49.9	267	267.1	946.74	946.74	63300000000	glycogen debranching enzyme isoform 1 GN=AGL
NP_001118.3	0.591688	3.03205	-0.187316	0.497502	0.0809389	-0.149887	0.263473	-0.360504	-0.0430526	0.0361334	NP_001118	AP1B1	NP_001118.3_AP1B1	NP_001118.3	AP1B1	153	56	1	NP_001118.3	HOMO SAPIENS	59.1	268	268.1	946.66	20.69	368000000000	AP-1 complex subunit beta-1 isoform a GN=AP1B1
NP_663782.2	0.295429	6.78331	-1.02089	0.209734	0.161878	-0.419683	1.1909	0.488424	-0.73907	-1.87894	NP_663782	AP1B1	NP_663782.2_AP1B1	NP_663782.2	AP1B1	2	56	1	NP_663782.2|NP_001159491.1	HOMO SAPIENS	59.4	268	268.2	943.45	17.48	4850000000	AP-1 complex subunit beta-1 isoform b GN=AP1B1
NP_001025177.1	0.0737546	14.5913	-0.715765	0.0347433	0.418184	0.22483	0.358323	-0.697749	-0.315719	-0.132489	NP_001025177	AP2B1	NP_001025177.1_AP2B1	NP_001025177.1	AP2B1	74	54	27	NP_001025177.1|NP_001273.1	HOMO SAPIENS	55.7	268	268.3	900.09	501.29	92800000000	AP-2 complex subunit beta isoform a GN=AP2B1
NP_004334.1	0.358618	5.72532	0.318906	0.267589	-0.0944287	-0.284785	-0.0632335	0.116292	-0.0717543	0.469735	NP_004334	CALR	NP_004334.1_CALR	NP_004334.1	CALR	355	49	49	NP_004334.1	HOMO SAPIENS	88	269	269.1	945.61	945.61	4530000000000	calreticulin precursor GN=CALR
NP_001248755.1	0.191272	9.19026	-0.583946	0.120496	0.269796	0.314762	-0.0843113	0.0930332	-0.609912	-0.734713	NP_001248755	AP3D1	NP_001248755.1_AP3D1	NP_001248755.1	AP3D1	115	53	53	NP_001248755.1|NP_003929.4	HOMO SAPIENS	48.6	270	270.1	944.55	944.55	140000000000	AP-3 complex subunit delta-1 isoform 3 GN=AP3D1
NP_001157412.1	0.427992	4.78797	-0.246488	0.33205	0.0944287	0.209842	0.105389	-0.244212	-0.15786	0.0722669	NP_001157412	PYGL	NP_001157412.1_PYGL	NP_001157412.1	PYGL	140	60	47	NP_001157412.1|NP_002854.3	HOMO SAPIENS	72.4	271	271.1	944.54	774.4	254000000000	glycogen phosphorylase, liver form isoform 2 GN=PYGL
NP_002853.2	0.242861	7.88568	0.412685	0.162717	-0.202347	-0.419683	0.158084	0.26747	0.229614	0.277023	NP_002853	PYGB	NP_002853.2_PYGB	NP_002853.2	PYGB	101	59	41	NP_002853.2	HOMO SAPIENS	68.8	271	271.2	938.08	715.81	154000000000	glycogen phosphorylase, brain form GN=PYGB
NP_001158188.1	0.200901	8.91323	2.13563	0.128433	1.86159	-0.674491	-2.88766	1.1978	1.18395	2.32458	NP_001158188	PYGM	NP_001158188.1_PYGM	NP_001158188.1	PYGM	2	20	1	NP_001158188.1|NP_005600.1	HOMO SAPIENS	22.9	271	271.3	261.83	19.59	147000000	glycogen phosphorylase, muscle form isoform 2 GN=PYGM
NP_874365.3	0.982887	0.107191	0.00842476	0.97562	0.0269796	0.104921	-0.210778	0.209325	0.050228	-0.313156	NP_874365	SCRIB	NP_874365.3_SCRIB	NP_874365.3	SCRIB	99	61	59	NP_874365.3|NP_056171.3	HOMO SAPIENS	48.9	272	272.1	943.96	909.32	44200000000	protein scribble homolog isoform a GN=SCRIB
NP_060684.4	0.0863189	13.6811	-1.66147	0.0428441	0.242817	2.30826	0.516407	-0.651232	-1.20547	-0.0602224	NP_060684	LRRC1	NP_060684.4_LRRC1	NP_060684.4	LRRC1	17	16	14	NP_060684.4	HOMO SAPIENS	38.9	272	272.2	240.72	206.08	3610000000	leucine-rich repeat-containing protein 1 GN=LRRC1
NP_003913.3	0.184837	9.37489	-0.524521	0.115481	-0.175368	0.359728	0.548024	-0.197696	-0.294193	-0.34929	NP_003913	HERC1	NP_003913.3_HERC1	NP_003913.3	HERC1	84	70	70	NP_003913.3	HOMO SAPIENS	18.5	273	273.1	943.18	943.18	25800000000	probable E3 ubiquitin-protein ligase HERC1 GN=HERC1
NP_001138829.1	0.988231	0.0740704	0.00495679	0.983089	0.107919	0.0299774	-0.0948503	0	-0.0143509	0.0722669	NP_001138829	SIN3A	NP_001138829.1_SIN3A	NP_001138829.1	SIN3A	89	61	60	NP_001138829.1	HOMO SAPIENS	54.2	274	274.1	942.93	916.43	62700000000	paired amphipathic helix protein Sin3a GN=SIN3A
NP_001284524.1	0.0130373	24.915	-1.58842	0.00322481	0.607042	1.51386	0.895808	-0.465166	-0.416175	-0.867202	NP_001284524	SIN3B	NP_001284524.1_SIN3B	NP_001284524.1	SIN3B	29	27	26	NP_001284524.1|NP_056075.1|NP_001284526.1	HOMO SAPIENS	25.3	274	274.2	353.93	327.43	11200000000	paired amphipathic helix protein Sin3b isoform 2 GN=SIN3B
NP_001089.1	0.196671	9.03302	0.433136	0.124939	-0.0134898	-0.149887	-0.200239	0.0814041	0.444877	0.409512	NP_001089	ACO2	NP_001089.1_ACO2	NP_001089.1	ACO2	128	51	51	NP_001089.1	HOMO SAPIENS	73.9	275	275.1	942.29	942.29	292000000000	aconitate hydratase, mitochondrial precursor GN=ACO2
NP_005325.2	0.498671	3.9514	0.220372	0.402587	0.0134898	-0.0599547	-0.274012	-0.0232583	0.315719	0.0481779	NP_005325	HCFC1	NP_005325.2_HCFC1	NP_005325.2	HCFC1	137	57	56	NP_005325.2	HOMO SAPIENS	38.9	276	276.1	941.95	932.62	138000000000	host cell factor 1 GN=HCFC1
NP_037452.1	0.126919	11.457	-0.914265	0.0714989	-0.215837	1.18411	0.811497	-0.151179	-0.33007	-0.481779	NP_037452	HCFC2	NP_037452.1_HCFC2	NP_037452.1	HCFC2	11	12	11	NP_037452.1	HOMO SAPIENS	17.9	276	276.2	171.62	162.29	1210000000	host cell factor 2 GN=HCFC2
NP_005947.3	0.00546565	30.4146	-1.54641	0.000908947	0.593552	0.944287	1.0012	-0.779153	-0.538158	-0.782891	NP_005947	MTHFD1	NP_005947.3_MTHFD1	NP_005947.3	MTHFD1	152	54	54	NP_005947.3	HOMO SAPIENS	68.5	277	277.1	940.53	940.53	409000000000	C-1-tetrahydrofolate synthase, cytoplasmic GN=MTHFD1
NP_476516.1	0.00628333	29.4655	-1.30263	0.00113096	0.593552	0.629525	0.695569	-0.627974	-0.638614	-0.722669	NP_476516	NAA15	NP_476516.1_NAA15	NP_476516.1	NAA15	127	61	51	NP_476516.1	HOMO SAPIENS	62.2	278	278.1	940.42	821.28	244000000000	N-alpha-acetyltransferase 15, NatA auxiliary subunit GN=NAA15
NP_078837.3	0.0247333	20.914	-1.00196	0.00810222	0.256306	0.389706	0.737724	-0.395391	-0.588386	-0.638357	NP_078837	NAA16	NP_078837.3_NAA16	NP_078837.3	NAA16	44	42	32	NP_078837.3|NP_001104268.1|NP_060997.2	HOMO SAPIENS	45.2	278	278.2	549.04	429.9	33400000000	N-alpha-acetyltransferase 16, NatA auxiliary subunit isoform 1 GN=NAA16
NP_000929.1	0.80655	1.3025	-0.0854612	0.740884	0.229327	-0.22483	0.0421557	-0.104662	-0.129158	0.024089	NP_000929	POLR2B	NP_000929.1_POLR2B	NP_000929.1	POLR2B	118	62	62	NP_000929.1|NP_001290198.1|NP_001290197.1	HOMO SAPIENS	51.7	279	279.1	939.48	939.48	115000000000	DNA-directed RNA polymerase II subunit RPB2 isoform 1 GN=POLR2B
NP_002897.1	0.416485	4.93401	-0.345099	0.321069	-0.0404694	0.689479	0.0316168	0	0.0789298	-0.433601	NP_002897	RDX	NP_002897.1_RDX	NP_002897.1	RDX	181	62	46	NP_002897.1|NP_001247421.1|NP_001247423.1|NP_001247424.1|NP_002435.1|NP_001247425.1	HOMO SAPIENS	80.1	280	280.1	939.46	697.69	958000000000	radixin isoform 2 GN=RDX
NP_001104547.1	0.884723	0.742395	0.063252	0.84287	-0.121408	-0.134898	0.137006	-0.186066	0.509456	-0.252934	NP_001104547	EZR	NP_001104547.1_EZR	NP_001104547.1	EZR	125	62	46	NP_001104547.1	HOMO SAPIENS	79.6	280	280.2	926.79	685.02	735000000000	ezrin GN=EZR
NP_001171715.1	0.0676172	15.0622	0.930891	0.0311733	-1.13314	-0.599547	-0.0948503	0.372133	0.279842	0.313156	NP_001171715	PARD3	NP_001171715.1_PARD3	NP_001171715.1	PARD3	88	63	0	NP_001171715.1|NP_001171714.1|NP_062565.2|NP_001171716.1	HOMO SAPIENS	48.7	281	281.1	939.45	0	50200000000	partitioning defective 3 homolog isoform 3 GN=PARD3
NP_001171719.1	0.305025	6.60977	1.49096	0.218284	-2.23931	1.54383	-1.7073	1.16292	1.14807	-0.24089	NP_001171719	PARD3	NP_001171719.1_PARD3	NP_001171719.1	PARD3	3	61	3	NP_001171719.1	HOMO SAPIENS	49.6	281	281.2	881.5	23.3	821000000	partitioning defective 3 homolog isoform 7 GN=PARD3
NP_001171721.1	0.0930367	13.2577	-2.09336	0.0472317	0.0269796	2.45814	3.19329	-0.453537	-0.17221	0.024089	NP_001171721	PARD3	NP_001171721.1_PARD3	NP_001171721.1	PARD3	1	45	1	NP_001171721.1|NP_001171722.1	HOMO SAPIENS	48.1	281	281.3	711.04	12.01	203000000	partitioning defective 3 homolog isoform 9 GN=PARD3
NP_056044.3	0.0017451	38.1	-2.43247	0.000154882	0.930797	1.27404	1.50707	-1.02337	-1.47814	-1.084	NP_056044	CLUH	NP_056044.3_CLUH	NP_056044.3	CLUH	124	59	59	NP_056044.3	HOMO SAPIENS	55.3	282	282.1	939.25	939.25	157000000000	clustered mitochondria protein homolog GN=CLUH
NP_000244.2	0.149579	10.5492	-0.457416	0.0881203	0.188857	0.34474	0.284551	-0.220954	-0.236789	-0.0963558	NP_000244	MTTP	NP_000244.2_MTTP	NP_000244.2	MTTP	185	53	53	NP_000244.2|NP_001287714.1	HOMO SAPIENS	60.2	283	283.1	938.28	938.28	613000000000	microsomal triglyceride transfer protein large subunit isoform 1 precursor GN=MTTP
NP_060225.4	0.897152	0.661761	0.0558861	0.858665	-0.485633	0.0449661	0.316168	0.104662	-0.15786	0.0963558	NP_060225	NSUN2	NP_060225.4_NSUN2	NP_060225.4	NSUN2	127	55	55	NP_060225.4|NP_001180384.1	HOMO SAPIENS	81	284	284.1	936.96	936.96	126000000000	tRNA (cytosine(34)-C(5))-methyltransferase isoform 1 GN=NSUN2
NP_001229488.1	0.000151257	59.2125	5.76427	1.19882e-06	-2.9138	-3.43241	-3.00359	2.43049	2.56163	2.9509	NP_001229488	MAP4K4	NP_001229488.1_MAP4K4	NP_001229488.1	MAP4K4	129	66	4	NP_001229488.1	HOMO SAPIENS	47.9	285	285.1	936.6	66.84	113000000000	mitogen-activated protein kinase kinase kinase kinase 4 isoform 4 GN=MAP4K4
NP_001229489.1	4.82399e-05	80.5522	12.1748	8.80612e-09	-7.89154	-7.68919	-7.54587	4.57026	4.19045	4.63712	NP_001229489	MAP4K4	NP_001229489.1_MAP4K4	NP_001229489.1	MAP4K4	4	66	4	NP_001229489.1|NP_004825.3	HOMO SAPIENS	48.3	285	285.2	919.36	51.02	2330000000	mitogen-activated protein kinase kinase kinase kinase 4 isoform 5 GN=MAP4K4
NP_663719.2	0.000423466	48.3765	11.1853	1.4533e-05	-7.27101	-5.6957	-5.52239	6.19834	3.50879	5.35979	NP_663719	MAP4K4	NP_663719.2_MAP4K4	NP_663719.2	MAP4K4	2	64	1	NP_663719.2	HOMO SAPIENS	45.7	285	285.3	903.14	20.76	564000000	mitogen-activated protein kinase kinase kinase kinase 4 isoform 2 GN=MAP4K4
NP_001155034.1	0.778423	1.50195	-0.142737	0.707629	0.283286	-0.119909	0.432096	-0.162808	0.667315	-0.337245	NP_001155034	TNIK	NP_001155034.1_TNIK	NP_001155034.1	TNIK	32	42	23	NP_001155034.1|NP_001155038.1|NP_001155032.1|NP_001155036.1|NP_001155033.1|NP_001155037.1|NP_001155035.1|NP_055843.1	HOMO SAPIENS	31	285	285.4	506.51	263.93	8500000000	TRAF2 and NCK-interacting protein kinase isoform 4 GN=TNIK
NP_056531.1	0.485813	4.09937	-0.2949	0.389102	0.242817	0.149887	-0.400479	-0.662862	-0.229614	0	NP_056531	MINK1	NP_056531.1_MINK1	NP_056531.1	MINK1	24	39	20	NP_056531.1|NP_722549.2|NP_733763.1|NP_001020108.1|NP_001308165.1	HOMO SAPIENS	32.7	285	285.5	513.55	225.04	5800000000	misshapen-like kinase 1 isoform 1 GN=MINK1
NP_001073922.2	0.260431	7.49927	-0.373658	0.177858	0.107919	0.22483	-0.126467	-0.162808	-0.294193	-0.45769	NP_001073922	INTS1	NP_001073922.2_INTS1	NP_001073922.2	INTS1	84	65	65	NP_001073922.2	HOMO SAPIENS	34.2	286	286.1	936.13	936.13	40600000000	integrator complex subunit 1 GN=INTS1
NP_000692.2	0.129527	11.3273	-0.529985	0.0736659	0.229327	0.434672	0.147545	-0.383762	-0.0574035	-0.337245	NP_000692	ATP1A1	NP_000692.2_ATP1A1	NP_000692.2	ATP1A1	196	53	35	NP_000692.2|NP_001153705.1|NP_001153706.1|NP_001172014.1|NP_001667.4	HOMO SAPIENS	52	287	287.1	935.34	603.92	562000000000	sodium/potassium-transporting ATPase subunit alpha-1 isoform a GN=ATP1A1
NP_001243142.1	0.336086	6.08324	2.00266	0.24642	-2.98125	-2.32325	0.316168	2.08162	-2.74819	1.68623	NP_001243142	ATP1A3	NP_001243142.1_ATP1A3	NP_001243142.1	ATP1A3	1	19	1	NP_001243142.1|NP_001243143.1|NP_689509.1	HOMO SAPIENS	20.6	287	287.2	332.19	4.86	4190000000	sodium/potassium-transporting ATPase subunit alpha-3 isoform 2 GN=ATP1A3
NP_000693.1	0.825197	1.16885	0.293047	0.764037	0.647511	-1.28903	1.64407	1.03499	1.52119	-0.674491	NP_000693	ATP1A2	NP_000693.1_ATP1A2	NP_000693.1	ATP1A2	1	16	1	NP_000693.1	HOMO SAPIENS	18.2	287	287.3	268.03	4.76	7430000	sodium/potassium-transporting ATPase subunit alpha-2 precursor GN=ATP1A2
NP_653300.2	0.168337	9.89039	4.12289	0.102556	-6.00297	-0.704468	-0.948503	5.24475	0.287017	-0.819024	NP_653300	ATP1A4	NP_653300.2_ATP1A4	NP_653300.2	ATP1A4	2	10	1	NP_653300.2	HOMO SAPIENS	10.3	287	287.4	154.69	8.86	107000000	sodium/potassium-transporting ATPase subunit alpha-4 isoform 1 GN=ATP1A4
NP_000695.2	0.00445776	31.7069	5.23082	0.000675011	-2.02347	-4.75141	-2.18156	2.52353	1.77951	2.43298	NP_000695	ATP4A	NP_000695.2_ATP4A	NP_000695.2	ATP4A	2	7	2	NP_000695.2	HOMO SAPIENS	7.9	287	287.5	80.06	8.96	650000000	potassium-transporting ATPase alpha chain 1 GN=ATP4A
NP_001337003.1	0.958601	0.263635	0.0255651	0.941102	0.256306	-0.434672	0.242395	0.372133	-0.315719	0.0843113	NP_001337003	PBRM1	NP_001337003.1_PBRM1	NP_001337003.1	PBRM1	84	64	64	NP_001337003.1|NP_001337005.1|NP_001337006.1|NP_001337004.1|NP_851385.1|NP_001337008.1|NP_060783.3	HOMO SAPIENS	41.9	288	288.1	935.26	935.26	74800000000	protein polybromo-1 isoform 5 GN=PBRM1
NP_078789.2	0.0433123	17.6157	-0.757114	0.0173154	0.364225	0.209842	0.326706	-0.313987	-0.466403	-0.590179	NP_078789	FYCO1	NP_078789.2_FYCO1	NP_078789.2	FYCO1	90	61	61	NP_078789.2	HOMO SAPIENS	48	289	289.1	933.2	933.2	39300000000	FYVE and coiled-coil domain-containing protein 1 GN=FYCO1
NP_004902.1	0.388985	5.2897	0.298288	0.295822	-0.350735	-0.0599547	-0.0843113	-0.0814041	0.409	0.0722669	NP_004902	PDIA4	NP_004902.1_PDIA4	NP_004902.1	PDIA4	221	53	33	NP_004902.1	HOMO SAPIENS	70.8	290	290.1	932.34	618.63	1610000000000	protein disulfide-isomerase A4 precursor GN=PDIA4
NP_005304.3	0.0866075	13.661	0.815538	0.0430429	0.0539593	-0.479638	-0.505868	0.2791	0.308544	0.927425	NP_005304	PDIA3	NP_005304.3_PDIA3	NP_005304.3	PDIA3	87	46	24	NP_005304.3	HOMO SAPIENS	76.6	290	290.2	786.97	401.33	838000000000	protein disulfide-isomerase A3 precursor GN=PDIA3
NP_056130.2	0.0579322	15.9703	-0.755367	0.0252911	0.202347	0.359728	0.695569	-0.220954	-0.365947	-0.421557	NP_056130	LARP1	NP_056130.2_LARP1	NP_056130.2	LARP1	121	57	51	NP_056130.2	HOMO SAPIENS	58.1	291	291.1	931.65	847.29	140000000000	la-related protein 1 GN=LARP1
NP_060548.2	0.217863	8.46313	-0.654449	0.142458	-0.553082	0.734445	0.242395	-0.453537	-0.387473	-0.69858	NP_060548	LARP1B	NP_060548.2_LARP1B	NP_060548.2	LARP1B	18	20	14	NP_060548.2|NP_001337460.1|NP_001265533.1|NP_115615.2|NP_835144.1	HOMO SAPIENS	21.3	291	291.2	223.5	139.14	2990000000	la-related protein 1B isoform 1 GN=LARP1B
NP_005906.2	0.000954297	42.1114	-2.25863	6.14981e-05	1.17361	1.15413	1.18036	-1.15129	-1.14089	-0.975603	NP_005906	MCM6	NP_005906.2_MCM6	NP_005906.2	MCM6	149	55	55	NP_005906.2	HOMO SAPIENS	70.4	292	292.1	931.52	931.52	511000000000	DNA replication licensing factor MCM6 GN=MCM6
NP_005115.2	0.86412	0.890024	0.0615477	0.8147	0.0134898	-0.209842	0.168623	0.162808	0.150684	-0.156578	NP_005115	NUP153	NP_005115.2_NUP153	NP_005115.2	NUP153	104	59	59	NP_005115.2|NP_001265139.1|NP_001265138.1	HOMO SAPIENS	49.2	293	293.1	931.46	931.46	59300000000	nuclear pore complex protein Nup153 isoform 2 GN=NUP153
NP_001167587.1	0.0201822	22.1315	-0.993715	0.00612133	0.607042	0.299774	0.326706	-0.569828	-0.696017	-0.481779	NP_001167587	DMXL2	NP_001167587.1_DMXL2	NP_001167587.1	DMXL2	74	60	57	NP_001167587.1|NP_056078.2|NP_001167588.1	HOMO SAPIENS	28	294	294.1	929.61	903.07	15500000000	dmX-like protein 2 isoform 1 GN=DMXL2
NP_001336169.1	0.835841	1.09482	0.119211	0.777173	-0.323756	0.464649	-0.242395	0.627974	0.121982	-0.493824	NP_001336169	DMXL1	NP_001336169.1_DMXL1	NP_001336169.1	DMXL1	53	46	43	NP_001336169.1|NP_001277250.1|NP_001277251.1	HOMO SAPIENS	22	294	294.2	677.8	651.26	12500000000	dmX-like protein 1 isoform 2 GN=DMXL1
NP_001136018.1	0.15407	10.3828	0.483277	0.091562	-0.499123	-0.0899321	-0.284551	0.13955	0.243965	0.192712	NP_001136018	LUZP1	NP_001136018.1_LUZP1	NP_001136018.1	LUZP1	88	64	64	NP_001136018.1	HOMO SAPIENS	59.9	295	295.1	929.24	929.24	44600000000	leucine zipper protein 1 GN=LUZP1
NP_079031.2	0.0111731	25.8596	1.5642	0.00259442	-1.05221	-0.359728	-0.706108	1.20943	0.774947	0.590179	NP_079031	SLTM	NP_079031.2_SLTM	NP_079031.2	SLTM	120	63	63	NP_079031.2|NP_001013865.1	HOMO SAPIENS	51.4	296	296.1	928.98	928.98	108000000000	SAFB-like transcription modulator isoform a GN=SLTM
NP_001269803.1	0.000479297	47.5136	-4.05018	1.7727e-05	2.02347	2.15837	1.66515	-1.9537	-1.77233	-2.57752	NP_001269803	SMARCA1	NP_001269803.1_SMARCA1	NP_001269803.1	SMARCA1	125	68	3	NP_001269803.1|NP_003060.2	HOMO SAPIENS	53.2	297	297.1	928.68	48.78	200000000000	probable global transcription activator SNF2L1 isoform d GN=SMARCA1
NP_001269804.1	0.539062	3.53095	-0.684485	0.443511	-0.0134898	0.149887	-0.442635	1.01174	-1.15524	-2.21618	NP_001269804	SMARCA1	NP_001269804.1_SMARCA1	NP_001269804.1	SMARCA1	4	67	2	NP_001269804.1	HOMO SAPIENS	52.7	297	297.2	923.56	43.66	1130000000	probable global transcription activator SNF2L1 isoform c GN=SMARCA1
NP_003592.3	0.0228556	21.3801	-0.979801	0.0072777	0.472144	0.254808	0.347784	-0.500053	-0.509456	-0.855158	NP_003592	SMARCA5	NP_003592.3_SMARCA5	NP_003592.3	SMARCA5	78	62	44	NP_003592.3	HOMO SAPIENS	50.2	297	297.3	921.48	687.86	97000000000	SWI/SNF-related matrix-associated actin-dependent regulator of chromatin subfamily A member 5 GN=SMARCA5
NP_002215.2	0.000993436	41.8463	3.19175	6.53687e-05	-1.7267	-1.36397	-1.15928	2.22117	1.47814	1.626	NP_002215	ITPR3	NP_002215.2_ITPR3	NP_002215.2	ITPR3	87	67	56	NP_002215.2	HOMO SAPIENS	27.5	298	298.1	927.82	800.01	36500000000	inositol 1,4,5-trisphosphate receptor type 3 GN=ITPR3
NP_002214.2	0.00669411	29.0947	2.21866	0.00123178	-1.57831	-0.689479	-0.727185	1.34898	0.746245	1.56578	NP_002214	ITPR2	NP_002214.2_ITPR2	NP_002214.2	ITPR2	49	60	44	NP_002214.2	HOMO SAPIENS	24.7	298	298.2	820.31	624.85	87100000000	inositol 1,4,5-trisphosphate receptor type 2 GN=ITPR2
NP_001093422.2	0.334946	6.10016	0.335147	0.245462	-0.0404694	-0.0599547	-0.526946	0.162808	0.215263	0	NP_001093422	ITPR1	NP_001093422.2_ITPR1	NP_001093422.2	ITPR1	46	56	42	NP_001093422.2|NP_001161744.1|NP_002213.5	HOMO SAPIENS	21.8	298	298.3	672.8	502.16	15000000000	inositol 1,4,5-trisphosphate receptor type 1 isoform 1 GN=ITPR1
NP_001073141.1	0.185402	9.35785	-0.603571	0.115935	-0.350735	0.299774	0.611257	-0.348875	-0.588386	-0.313156	NP_001073141	FNDC3A	NP_001073141.1_FNDC3A	NP_001073141.1	FNDC3A	95	54	54	NP_001073141.1|NP_055738.3	HOMO SAPIENS	52.8	299	299.1	926.02	926.02	67200000000	fibronectin type-III domain-containing protein 3A isoform 1 GN=FNDC3A
NP_003950.1	0.250042	7.71293	-0.341577	0.16932	0.0809389	0.119909	0.115928	-0.232583	-0.222438	-0.252934	NP_003950	HIP1R	NP_003950.1_HIP1R	NP_003950.1	HIP1R	106	66	64	NP_003950.1|NP_001290026.1|NP_001290028.1	HOMO SAPIENS	54.2	300	300.1	925.78	901.7	47500000000	huntingtin-interacting protein 1-related protein isoform 1 GN=HIP1R
NP_005329.3	0.990642	0.0535347	-0.00436426	0.987749	-0.350735	-0.194853	0.126467	0.104662	-0.380298	-0.156578	NP_005329	HIP1	NP_005329.3_HIP1	NP_005329.3	HIP1	58	40	37	NP_005329.3|NP_001230127.1	HOMO SAPIENS	39.6	300	300.2	558.1	529.75	31000000000	huntingtin-interacting protein 1 isoform 1 GN=HIP1
NP_001125.1	0.000125568	63.1039	-6.64927	4.89338e-07	3.56131	3.62726	3.09844	-3.13987	-3.02803	-3.4929	NP_001125	AFP	NP_001125.1_AFP	NP_001125.1	AFP	173	48	43	NP_001125.1|NP_001341646.1	HOMO SAPIENS	79.3	301	301.1	925.44	848.13	1070000000000	alpha-fetoprotein isoform 1 precursor GN=AFP
NP_002201.1	0.000627836	45.4458	3.55343	2.8538e-05	-1.79415	-1.54383	-1.34898	2.39561	1.61447	1.96325	NP_002201	ITGAV	NP_002201.1_ITGAV	NP_002201.1	ITGAV	103	57	57	NP_002201.1|NP_001138471.1|NP_001138472.1	HOMO SAPIENS	54.6	302	302.1	924.77	924.77	105000000000	integrin alpha-V isoform 1 preproprotein GN=ITGAV
NP_079199.2	0.248574	7.75552	-0.394424	0.167667	0.148388	0.104921	0.411018	-0.0930332	-0.401824	-0.024089	NP_079199	NUP210	NP_079199.2_NUP210	NP_079199.2	NUP210	110	58	58	NP_079199.2	HOMO SAPIENS	36.9	303	303.1	923.95	923.95	115000000000	nuclear pore membrane glycoprotein 210 precursor GN=NUP210
NP_001244.1	0.47014	4.27855	-0.282071	0.373375	-0.202347	0.0449661	0.347784	0.0581458	-0.545333	-0.168623	NP_001244	CDC5L	NP_001244.1_CDC5L	NP_001244.1	CDC5L	116	58	58	NP_001244.1	HOMO SAPIENS	73.4	304	304.1	921.28	921.28	131000000000	cell division cycle 5-like protein GN=CDC5L
NP_001124463.1	0.0673258	15.087	-0.76827	0.0309959	0.242817	0.239819	0.77988	-0.313987	-0.222438	-0.505868	NP_001124463	HYOU1	NP_001124463.1_HYOU1	NP_001124463.1	HYOU1	164	51	51	NP_001124463.1	HOMO SAPIENS	57.9	305	305.1	920.19	920.19	550000000000	hypoxia up-regulated protein 1 precursor GN=HYOU1
NP_001349.2	0.535821	3.56486	-0.210337	0.440062	0.121408	0.104921	0.29509	-0.0814041	0.236789	-0.264979	NP_001349	DHX15	NP_001349.2_DHX15	NP_001349.2	DHX15	183	58	57	NP_001349.2	HOMO SAPIENS	62.3	306	306.1	919.87	904.64	466000000000	pre-mRNA-splicing factor ATP-dependent RNA helicase DHX15 GN=DHX15
NP_001309150.1	0.114958	12.0299	-0.589578	0.0626621	0.256306	0.254808	0.442635	0.0232583	-0.344421	-0.493824	NP_001309150	DHX8	NP_001309150.1_DHX8	NP_001309150.1	DHX8	95	55	55	NP_001309150.1|NP_004932.1|NP_001289552.1|NP_001309147.1|NP_001309148.1|NP_001309149.1|NP_001309146.1|NP_001309145.1	HOMO SAPIENS	54.1	306	306.2	871.3	861.66	154000000000	ATP-dependent RNA helicase DHX8 isoform 8 GN=DHX8
NP_003578.2	0.113767	12.0985	0.568954	0.0616807	-0.242817	-0.254808	-0.305629	0.523312	0.0430526	0.337245	NP_003578	DHX16	NP_003578.2_DHX16	NP_003578.2	DHX16	62	40	39	NP_003578.2|NP_001157711.1|NP_001350444.1	HOMO SAPIENS	41.7	306	306.3	611.12	595.89	41400000000	pre-mRNA-splicing factor ATP-dependent RNA helicase DHX16 isoform 1 GN=DHX16
NP_001305438.1	0.000515334	46.9763	-3.7536	2.00618e-05	1.64576	2.35322	2.23425	-1.58156	-1.50684	-1.93916	NP_001305438	ACSL4	NP_001305438.1_ACSL4	NP_001305438.1	ACSL4	170	49	45	NP_001305438.1|NP_001305439.1	HOMO SAPIENS	76.7	307	307.1	917.47	847.71	484000000000	long-chain-fatty-acid--CoA ligase 4 isoform 2 GN=ACSL4
NP_001341087.1	0.0469805	17.1491	-0.773437	0.0192793	0.242817	0.34474	0.611257	-0.500053	-0.344421	-0.277023	NP_001341087	ACSL3	NP_001341087.1_ACSL3	NP_001341087.1	ACSL3	135	42	38	NP_001341087.1	HOMO SAPIENS	60	307	307.2	747.74	677.98	322000000000	long-chain-fatty-acid--CoA ligase 3 GN=ACSL3
NP_055524.3	0.660367	2.4228	0.186205	0.572427	-0.526103	0.374717	-0.126467	0.232583	0	0.0481779	NP_055524	USP34	NP_055524.3_USP34	NP_055524.3	USP34	86	67	67	NP_055524.3	HOMO SAPIENS	21.5	308	308.1	914.7	914.7	13400000000	ubiquitin carboxyl-terminal hydrolase 34 GN=USP34
NP_001309724.1	0.164661	10.0076	-0.467872	0.0998243	0.0539593	0.374717	0.252934	-0.104662	-0.243965	-0.373379	NP_001309724	IDE	NP_001309724.1_IDE	NP_001309724.1	IDE	168	63	63	NP_001309724.1|NP_001309722.1|NP_004960.2|NP_001309723.1|NP_001159418.1|NP_001309726.1	HOMO SAPIENS	58.4	309	309.1	912.99	912.99	222000000000	insulin-degrading enzyme isoform 5 GN=IDE
NP_000480.3	0.269504	7.29876	0.338481	0.186262	-0.0944287	-0.284785	-0.105389	0.197696	0.236789	0.0963558	NP_000480	ATRX	NP_000480.3_ATRX	NP_000480.3	ATRX	86	65	65	NP_000480.3|NP_612114.2	HOMO SAPIENS	25.5	310	310.1	912.27	912.27	31900000000	transcriptional regulator ATRX isoform 1 GN=ATRX
NP_001122317.1	0.657703	2.44677	-0.145716	0.569277	0.107919	0.299774	-0.0632335	-0.174437	0.0215263	0.0602224	NP_001122317	SMARCA4	NP_001122317.1_SMARCA4	NP_001122317.1	SMARCA4	122	58	1	NP_001122317.1|NP_001122318.1|NP_001122319.1|NP_001122320.1	HOMO SAPIENS	37.2	311	311.1	909.29	29.91	105000000000	transcription activator BRG1 isoform C GN=SMARCA4
NP_001122316.1	0.872905	0.825296	0.432787	0.826933	-1.48388	0.539593	4.02587	4.48885	0.746245	-0.855158	NP_001122316	SMARCA4	NP_001122316.1_SMARCA4	NP_001122316.1	SMARCA4	1	58	1	NP_001122316.1|NP_001122321.1	HOMO SAPIENS	35.7	311	311.2	899.62	20.24	167000000	transcription activator BRG1 isoform B GN=SMARCA4
NP_001276325.1	0.797485	1.36759	-0.128504	0.729863	-0.74194	0.134898	0.305629	-0.0465166	-0.387473	-0.252934	NP_001276325	SMARCA2	NP_001276325.1_SMARCA2	NP_001276325.1	SMARCA2	11	35	11	NP_001276325.1|NP_620614.2|NP_001276326.1|NP_001276327.1|NP_001276328.1|NP_001276329.1	HOMO SAPIENS	22.8	311	311.3	487.37	140.31	795000000	probable global transcription activator SNF2L2 isoform a GN=SMARCA2
NP_005338.1	0.483347	4.13137	0.214157	0.386245	-0.256306	-0.0299774	-0.0421557	0.104662	0.0287017	0.180667	NP_005338	HSPA5	NP_005338.1_HSPA5	NP_005338.1	HSPA5	316	52	49	NP_005338.1	HOMO SAPIENS	64.6	312	312.1	908.89	851.76	5900000000000	endoplasmic reticulum chaperone BiP precursor GN=HSPA5
NP_006588.1	0.00550552	30.3356	-1.86798	0.000925626	0.70147	0.56957	1.07497	-0.95359	-0.810824	-1.49352	NP_006588	HSPA8	NP_006588.1_HSPA8	NP_006588.1	HSPA8	68	44	9	NP_006588.1	HOMO SAPIENS	70.8	312	312.2	765.97	140.14	1120000000000	heat shock cognate 71 kDa protein isoform 1 GN=HSPA8
NP_068814.2	0.0105085	26.2401	1.31152	0.00237678	-0.74194	-0.494627	-0.48479	0.930332	0.825175	0.45769	NP_068814	HSPA2	NP_068814.2_HSPA2	NP_068814.2	HSPA2	54	43	23	NP_068814.2	HOMO SAPIENS	67.1	312	312.3	692.47	392.88	62200000000	heat shock-related 70 kDa protein 2 GN=HSPA2
NP_005336.3	0.0382457	18.3454	-1.08349	0.0146371	0.188857	0.284785	0.916886	-0.302358	-0.810824	-0.746758	NP_005336	HSPA1A	NP_005336.3_HSPA1A	NP_005336.3	HSPA1A	83	41	18	NP_005336.3	HOMO SAPIENS	65.9	312	312.4	727.82	349.86	552000000000	heat shock 70 kDa protein 1A GN=HSPA1A
NP_694881.1	0.479486	4.17613	1.89161	0.382285	-2.45515	2.69796	-2.96144	-1.756	3.6523	1.05991	NP_694881	HSPA8	NP_694881.1_HSPA8	NP_694881.1	HSPA8	2	34	1	NP_694881.1	HOMO SAPIENS	72.2	312	312.5	607.62	7.74	9980000000	heat shock cognate 71 kDa protein isoform 2 GN=HSPA8
NP_005518.3	0.137869	11.0036	1.38018	0.0793664	-2.29327	-0.119909	-0.453173	0.709378	-0.15786	0.722669	NP_005518	HSPA1L	NP_005518.3_HSPA1L	NP_005518.3	HSPA1L	12	26	5	NP_005518.3	HOMO SAPIENS	44.7	312	312.6	393.29	60.46	11400000000	heat shock 70 kDa protein 1-like GN=HSPA1L
NP_002146.2	0.702605	2.07694	1.25804	0.619877	5.19358	-1.40894	-4.23665	-0.0116292	1.03326	2.3005	NP_002146	HSPA6	NP_002146.2_HSPA6	NP_002146.2	HSPA6	2	16	2	NP_002146.2	HOMO SAPIENS	24.7	312	312.7	230.53	12.63	149000000	heat shock 70 kDa protein 6 GN=HSPA6
NP_003391.1	0.696862	2.12023	-0.12839	0.613729	0.242817	-0.0599547	-0.137006	-0.186066	-0.129158	-0.024089	NP_003391	XPO1	NP_003391.1_XPO1	NP_003391.1	XPO1	168	52	52	NP_003391.1	HOMO SAPIENS	50	313	313.1	907.15	907.15	331000000000	exportin-1 GN=XPO1
NP_001116105.1	0.00858928	27.489	-1.37203	0.00178277	0.445164	0.839366	0.758802	-0.500053	-0.717543	-0.855158	NP_001116105	CPS1	NP_001116105.1_CPS1	NP_001116105.1	CPS1	83	60	60	NP_001116105.1|NP_001866.2|NP_001116106.1	HOMO SAPIENS	49	314	314.1	906.91	906.91	29800000000	carbamoyl-phosphate synthase [ammonia], mitochondrial isoform a precursor GN=CPS1
NP_001103132.3	0.0858241	13.7183	0.710593	0.0424786	-0.661001	-0.34474	-0.115928	0.0814041	0.495105	0.433601	NP_001103132	HECTD4	NP_001103132.3_HECTD4	NP_001103132.3	HECTD4	81	66	66	NP_001103132.3	HOMO SAPIENS	20.4	315	315.1	904.44	904.44	16300000000	probable E3 ubiquitin-protein ligase HECTD4 GN=HECTD4
NP_056281.1	0.178784	9.56093	0.497795	0.110639	-0.161878	-0.374717	-0.221317	-0.0930332	0.358772	0.469735	NP_056281	PTPN23	NP_056281.1_PTPN23	NP_056281.1	PTPN23	110	60	60	NP_056281.1|NP_001291411.1	HOMO SAPIENS	40.5	316	316.1	902.03	902.03	86400000000	tyrosine-protein phosphatase non-receptor type 23 isoform 1 GN=PTPN23
NP_002009.1	0.96844	0.203567	0.0195319	0.954209	0.202347	-0.299774	0.189701	-0.40702	0.136333	0.421557	NP_002009	FLII	NP_002009.1_FLII	NP_002009.1	FLII	118	56	1	NP_002009.1|NP_001243193.1	HOMO SAPIENS	45.7	317	317.1	901.09	27.66	151000000000	protein flightless-1 homolog isoform 1 GN=FLII
NP_001243194.1	0.446231	4.56757	0.784994	0.349336	0.0674491	-2.03846	0.800958	0.883815	0	0.301112	NP_001243194	FLII	NP_001243194.1_FLII	NP_001243194.1	FLII	3	56	1	NP_001243194.1	HOMO SAPIENS	47.7	317	317.2	895.22	21.79	880000000	protein flightless-1 homolog isoform 3 GN=FLII
NP_062538.5	0.0769596	14.3373	-0.63198	0.0368361	0.458654	0.34474	0.147545	-0.232583	-0.423351	-0.289067	NP_062538	RNF20	NP_062538.5_RNF20	NP_062538.5	RNF20	97	57	50	NP_062538.5	HOMO SAPIENS	61.2	318	318.1	899.63	817.99	75600000000	E3 ubiquitin-protein ligase BRE1A GN=RNF20
NP_001273501.1	0.964146	0.23104	0.016642	0.948191	-0.121408	0.239819	-0.179162	0.0232583	0.050228	-0.0843113	NP_001273501	RNF40	NP_001273501.1_RNF40	NP_001273501.1	RNF40	90	52	45	NP_001273501.1|NP_001193962.1|NP_001193963.1	HOMO SAPIENS	46.3	318	318.2	764.17	682.53	174000000000	E3 ubiquitin-protein ligase BRE1B isoform 1 GN=RNF40
NP_001295.2	0.260431	7.4983	-0.34025	0.177898	0.242817	0.0599547	0.158084	-0.209325	-0.15786	-0.192712	NP_001295	CPD	NP_001295.2_CPD	NP_001295.2	CPD	128	60	60	NP_001295.2|NP_001186704.1	HOMO SAPIENS	49.1	319	319.1	899.48	899.48	174000000000	carboxypeptidase D isoform 1 precursor GN=CPD
NP_733821.1	0.0234594	21.2284	1.06573	0.00753636	-0.647511	-0.34474	-0.505868	0.2791	0.853877	0.56609	NP_733821	LMNA	NP_733821.1_LMNA	NP_733821.1	LMNA	199	60	3	NP_733821.1|NP_733822.1|NP_001269555.1|NP_001244303.1	HOMO SAPIENS	74.2	320	320.1	897.98	70.1	1330000000000	lamin isoform A GN=LMNA
NP_001269554.1	0.0120598	25.4009	3.36018	0.00288344	-1.7267	-0.299774	-2.91928	1.44201	1.6934	1.99938	NP_001269554	LMNA	NP_001269554.1_LMNA	NP_001269554.1	LMNA	2	58	1	NP_001269554.1|NP_001269553.1	HOMO SAPIENS	80.7	320	320.2	853.15	25.27	822000000	lamin isoform C GN=LMNA
NP_116126.3	0.0079113	27.9839	1.38863	0.00159078	-0.445164	-0.884332	-0.548024	0.848928	0.825175	0.614268	NP_116126	LMNB2	NP_116126.3_LMNB2	NP_116126.3	LMNB2	111	54	47	NP_116126.3	HOMO SAPIENS	64.5	320	320.3	758.11	689.5	244000000000	lamin-B2 GN=LMNB2
NP_005564.1	0.010264	26.3709	1.30463	0.00230626	-0.971267	-0.464649	-0.569102	0.639603	0.703192	0.56609	NP_005564	LMNB1	NP_005564.1_LMNB1	NP_005564.1	LMNB1	140	50	44	NP_005564.1|NP_001185486.1	HOMO SAPIENS	73.2	320	320.4	825.2	765.34	629000000000	lamin-B1 isoform 1 GN=LMNB1
NP_127492.1	0.0469805	17.1494	-0.813647	0.0192777	0.283286	0.629525	0.590179	-0.523312	-0.294193	-0.120445	NP_127492	GTF2I	NP_127492.1_GTF2I	NP_127492.1	GTF2I	124	54	54	NP_127492.1|NP_127494.1|NP_001157108.1|NP_001509.3|NP_127493.1|NP_001267729.1|NP_001003795.1|NP_775808.3	HOMO SAPIENS	62.3	321	321.1	896.6	896.6	243000000000	general transcription factor II-I isoform 1 GN=GTF2I
NP_001123551.1	0.0527583	16.5066	-0.715841	0.0223534	0.242817	0.34474	0.316168	-0.476795	-0.538158	-0.228845	NP_001123551	MOV10	NP_001123551.1_MOV10	NP_001123551.1	MOV10	113	57	57	NP_001123551.1|NP_001273001.1	HOMO SAPIENS	61.5	322	322.1	895.3	895.3	173000000000	putative helicase MOV-10 isoform 1 GN=MOV10
NP_002256.2	0.10266	12.6957	-0.783089	0.0537567	0.256306	0.539593	0.642874	-0.82567	0.0717543	-0.156578	NP_002256	KPNB1	NP_002256.2_KPNB1	NP_002256.2	KPNB1	165	49	49	NP_002256.2|NP_001263382.1	HOMO SAPIENS	60.9	323	323.1	895.24	895.24	553000000000	importin subunit beta-1 isoform 1 GN=KPNB1
NP_829884.1	0.0401872	18.0514	0.866079	0.0156626	-0.512613	-0.149887	-0.463712	0.709378	0.473579	0.289067	NP_829884	ERC1	NP_829884.1_ERC1	NP_829884.1	ERC1	113	63	51	NP_829884.1|NP_829883.1|NP_001288177.1	HOMO SAPIENS	51.3	324	324.1	895.22	757.78	54400000000	ELKS/Rab6-interacting/CAST family member 1 isoform epsilon GN=ERC1
NP_056391.1	0.0396835	18.1286	4.88144	0.0153866	-0.971267	-0.134898	-1.91808	6.89609	1.32746	3.39654	NP_056391	ERC2	NP_056391.1_ERC2	NP_056391.1	ERC2	5	16	4	NP_056391.1	HOMO SAPIENS	14.4	324	324.2	160.51	23.07	2150000000	ERC protein 2 GN=ERC2
NP_002799.3	0.0130645	24.9027	-1.11948	0.00323394	0.782409	0.434672	0.537485	-0.511683	-0.538158	-0.554046	NP_002799	PSMD2	NP_002799.3_PSMD2	NP_002799.3	PSMD2	178	53	15	NP_002799.3|NP_001265637.1	HOMO SAPIENS	68.3	325	325.1	894.76	256.06	452000000000	26S proteasome non-ATPase regulatory subunit 2 isoform 1 GN=PSMD2
NP_001265638.1	0.0096988	26.7164	7.30221	0.00212993	-5.35546	-1.19909	-4.4685	5.54711	1.91584	3.42063	NP_001265638	PSMD2	NP_001265638.1_PSMD2	NP_001265638.1	PSMD2	1	40	1	NP_001265638.1	HOMO SAPIENS	65.9	325	325.2	656.8	5.87	531000000	26S proteasome non-ATPase regulatory subunit 2 isoform 3 GN=PSMD2
NP_055627.2	0.0247724	20.9011	0.965709	0.00812632	-0.391205	-0.524604	-0.516407	0.68612	0.236789	0.542002	NP_055627	CEP170	NP_055627.2_CEP170	NP_055627.2	CEP170	92	68	5	NP_055627.2	HOMO SAPIENS	48.3	326	326.1	894.51	87.66	36900000000	centrosomal protein of 170 kDa isoform alpha GN=CEP170
NP_001035863.1	0.00375444	32.9163	6.88783	0.000510941	-6.56954	-2.81787	-4.34203	1.53505	2.60468	2.79432	NP_001035863	CEP170	NP_001035863.1_CEP170	NP_001035863.1	CEP170	1	64	1	NP_001035863.1|NP_001035864.1	HOMO SAPIENS	48.3	326	326.2	827.18	20.33	509000000	centrosomal protein of 170 kDa isoform beta GN=CEP170
NP_071349.3	0.00453269	31.6094	-1.67695	0.000690343	0.687981	0.839366	0.790419	-0.581458	-1.04761	-1.084	NP_071349	UBE2O	NP_071349.3_UBE2O	NP_071349.3	UBE2O	105	51	51	NP_071349.3	HOMO SAPIENS	46.6	327	327.1	892.21	892.21	86900000000	(E3-independent) E2 ubiquitin-conjugating enzyme GN=UBE2O
NP_004577.1	0.000841071	43.0453	-2.77551	4.95991e-05	1.49737	1.5888	1.43329	-1.59319	-0.997385	-1.21649	NP_004577	RPS6KA3	NP_004577.1_RPS6KA3	NP_004577.1	RPS6KA3	227	53	40	NP_004577.1|NP_001317441.1|NP_055311.1|NP_001787.2	HOMO SAPIENS	69.8	328	328.1	890.45	661.8	751000000000	ribosomal protein S6 kinase alpha-3 GN=RPS6KA3
NP_001006666.1	0.0865646	13.6645	1.02543	0.0430081	-1.02523	-0.34474	-0.189701	1.04662	-0.0358772	0.505868	NP_001006666	RPS6KA1	NP_001006666.1_RPS6KA1	NP_001006666.1	RPS6KA1	46	44	30	NP_001006666.1|NP_001317370.1|NP_002944.2	HOMO SAPIENS	57.5	328	328.2	741.4	508.37	29200000000	ribosomal protein S6 kinase alpha-1 isoform b GN=RPS6KA1
NP_061885.2	0.0107069	26.124	-1.77461	0.0024412	0.445164	1.42392	1.18036	-0.523312	-0.703192	-1.04787	NP_061885	PLEKHA5	NP_061885.2_PLEKHA5	NP_061885.2	PLEKHA5	101	58	58	NP_061885.2|NP_001137293.2|NP_001243399.1|NP_001243716.1|NP_001177789.2	HOMO SAPIENS	65.4	329	329.1	890.31	890.31	155000000000	pleckstrin homology domain-containing family A member 5 isoform 1 GN=PLEKHA5
NP_071934.3	0.454557	4.46406	-0.265531	0.357762	0.188857	0.0749434	0.0632335	-0.500053	0.114807	-0.0843113	NP_071934	INF2	NP_071934.3_INF2	NP_071934.3	INF2	82	47	1	NP_071934.3|NP_116103.1	HOMO SAPIENS	47.7	330	330.1	888.24	15.07	77100000000	inverted formin-2 isoform 1 GN=INF2
NP_001026884.3	0.0537936	16.3901	3.35777	0.0229611	-4.24929	-1.28903	-0.337245	1.97696	0.365947	1.85485	NP_001026884	INF2	NP_001026884.3_INF2	NP_001026884.3	INF2	2	47	2	NP_001026884.3	HOMO SAPIENS	47.9	330	330.2	878.59	30.4	322000000	inverted formin-2 isoform 2 GN=INF2
NP_003676.2	0.114352	12.0645	0.576006	0.062165	-0.553082	-0.0449661	-0.347784	0.313987	0.215263	0.252934	NP_003676	KHSRP	NP_003676.2_KHSRP	NP_003676.2	KHSRP	237	51	44	NP_003676.2	HOMO SAPIENS	73.9	331	331.1	886.58	808.28	1010000000000	far upstream element-binding protein 2 GN=KHSRP
NP_003925.1	0.365593	5.61716	0.347905	0.274337	0.0809389	-0.254808	-0.38994	0.511683	0.0645789	-0.0963558	NP_003925	FUBP3	NP_003925.1_FUBP3	NP_003925.1	FUBP3	110	41	34	NP_003925.1	HOMO SAPIENS	79	331	331.2	677.31	594.23	274000000000	far upstream element-binding protein 3 GN=FUBP3
NP_001290362.1	0.786676	1.4416	-0.135844	0.717529	-0.121408	0.404694	0.305629	-0.220954	0.667315	-0.264979	NP_001290362	FUBP1	NP_001290362.1_FUBP1	NP_001290362.1	FUBP1	97	37	26	NP_001290362.1|NP_003893.2	HOMO SAPIENS	62.7	331	331.3	580.01	452.92	273000000000	far upstream element-binding protein 1 isoform 1 GN=FUBP1
NP_001287834.1	0.0068229	28.9819	-1.38536	0.00126419	0.72845	0.839366	0.516407	-0.790782	-0.73907	-0.542002	NP_001287834	BAZ2A	NP_001287834.1_BAZ2A	NP_001287834.1	BAZ2A	100	56	56	NP_001287834.1|NP_001338085.1|NP_038477.2	HOMO SAPIENS	37.1	332	332.1	886.37	886.37	59300000000	bromodomain adjacent to zinc finger domain protein 2A isoform 2 GN=BAZ2A
NP_003706.2	0.00719454	28.6355	1.66309	0.00136913	-1.25455	-0.764423	-0.516407	0.907074	0.631438	0.91538	NP_003706	USO1	NP_003706.2_USO1	NP_003706.2	USO1	150	50	50	NP_003706.2|NP_001276978.1	HOMO SAPIENS	56.2	333	333.1	886.04	886.04	479000000000	general vesicular transport factor p115 isoform 2 GN=USO1
NP_001032360.1	0.00164932	38.5998	-1.99947	0.000138045	0.849858	1.0642	1.06443	-1.02337	-1.06914	-0.927425	NP_001032360	EIF3B	NP_001032360.1_EIF3B	NP_001032360.1	EIF3B	152	51	14	NP_001032360.1	HOMO SAPIENS	69.2	334	334.1	885.67	262.77	395000000000	eukaryotic translation initiation factor 3 subunit B isoform 1 GN=EIF3B
NP_001349721.1	0.00215508	36.6722	4.04769	0.000215168	-2.07743	-1.7237	-0.96958	3.13987	1.67905	2.55343	NP_001349721	EIF3B	NP_001349721.1_EIF3B	NP_001349721.1	EIF3B	3	38	2	NP_001349721.1	HOMO SAPIENS	70.4	334	334.2	642.48	44.66	806000000	eukaryotic translation initiation factor 3 subunit B isoform 2 GN=EIF3B
NP_005219.2	0.000446475	48.073	-3.28915	1.55849e-05	1.56482	1.79864	1.72838	-1.79089	-1.67188	-1.31285	NP_005219	EGFR	NP_005219.2_EGFR	NP_005219.2	EGFR	109	54	52	NP_005219.2|NP_001333829.1|NP_001333828.1|NP_001333827.1|NP_001333826.1|NP_001333870.1|NP_958439.1|NP_958441.1|NP_958440.1|NP_001036064.1|NP_005226.1	HOMO SAPIENS	53.1	335	335.1	883.82	854.33	350000000000	epidermal growth factor receptor isoform a precursor GN=EGFR
NP_001005862.1	0.000388226	49.0156	7.06694	1.2544e-05	-4.26278	-4.43665	-3.41461	2.3142	2.87017	3.90241	NP_001005862	ERBB2	NP_001005862.1_ERBB2	NP_001005862.1	ERBB2	36	27	24	NP_001005862.1|NP_001276865.1|NP_004439.2|NP_001276866.1|NP_001276867.1	HOMO SAPIENS	27.3	335	335.2	389.54	349.59	10600000000	receptor tyrosine-protein kinase erbB-2 isoform b GN=ERBB2
NP_001673.2	0.105447	12.5391	0.725687	0.0557303	-0.364225	0.0449661	-0.642874	0.732637	0.265491	0.216801	NP_001673	ATP2B1	NP_001673.2_ATP2B1	NP_001673.2	ATP2B1	128	56	34	NP_001673.2|NP_001001323.1|NP_001001344.1|NP_068768.2	HOMO SAPIENS	48.9	336	336.1	883.48	525.64	254000000000	plasma membrane calcium-transporting ATPase 1 isoform 1b GN=ATP2B1
NP_001001331.1	0.120183	11.7705	0.899441	0.0665196	-1.64576	-0.284785	-0.674491	0.0930332	-0.0358772	0.0361334	NP_001001331	ATP2B2	NP_001001331.1_ATP2B2	NP_001001331.1	ATP2B2	13	51	5	NP_001001331.1|NP_001340493.1	HOMO SAPIENS	47.9	336	336.2	819.4	109	3920000000	plasma membrane calcium-transporting ATPase 2 isoform 1 GN=ATP2B2
NP_001317540.1	0.0235974	21.1926	-1.63082	0.00759874	1.28153	0.434672	0.242395	-1.3955	-0.466403	-1.07196	NP_001317540	ATP2B2	NP_001317540.1_ATP2B2	NP_001317540.1	ATP2B2	3	46	2	NP_001317540.1|NP_001350791.1	HOMO SAPIENS	45.1	336	336.3	709.5	34.67	116000000	plasma membrane calcium-transporting ATPase 2 isoform 3 GN=ATP2B2
NP_001675.3	0.000270232	52.4243	4.43168	5.72233e-06	-2.41468	-2.08343	-2.05509	2.63982	2.06652	2.03552	NP_001675	ATP2B4	NP_001675.3_ATP2B4	NP_001675.3	ATP2B4	38	42	23	NP_001675.3|NP_001001396.1	HOMO SAPIENS	36.4	336	336.4	613.64	315.43	21500000000	plasma membrane calcium-transporting ATPase 4 isoform 4b GN=ATP2B4
NP_056175.3	0.828519	1.14285	-0.0827997	0.768626	0.323756	-0.284785	0.0632335	0.0465166	0	-0.192712	NP_056175	MTREX	NP_056175.3_MTREX	NP_056175.3	MTREX	107	54	54	NP_056175.3	HOMO SAPIENS	53.1	337	337.1	882.76	882.76	105000000000	exosome RNA helicase MTR4 GN=MTREX
NP_004125.3	0.0516225	16.632	-0.683203	0.0217168	0.323756	0.314762	0.379401	-0.302358	-0.416175	-0.313156	NP_004125	HSPA9	NP_004125.3_HSPA9	NP_004125.3	HSPA9	255	53	53	NP_004125.3	HOMO SAPIENS	67.3	338	338.1	882.7	882.7	2500000000000	stress-70 protein, mitochondrial precursor GN=HSPA9
NP_001166176.1	0.0494686	16.8623	-0.795735	0.0205952	0.148388	0.56957	0.632335	-0.313987	-0.301368	-0.421557	NP_001166176	EIF4G2	NP_001166176.1_EIF4G2	NP_001166176.1	EIF4G2	124	57	3	NP_001166176.1	HOMO SAPIENS	61.3	339	339.1	882.41	69.25	188000000000	eukaryotic translation initiation factor 4 gamma 2 isoform 1 GN=EIF4G2
NP_001036024.3	0.128418	11.38	0.865458	0.072778	-0.930797	-0.779412	0.274012	0.651232	0.243965	0.264979	NP_001036024	EIF4G2	NP_001036024.3_EIF4G2	NP_001036024.3	EIF4G2	3	55	2	NP_001036024.3	HOMO SAPIENS	60.5	339	339.2	824.95	26.9	1990000000	eukaryotic translation initiation factor 4 gamma 2 isoform 2 GN=EIF4G2
NP_001268706.1	0.00335091	33.6159	2.16887	0.000434921	-1.37596	-1.0642	-0.600718	1.25595	0.896929	1.31285	NP_001268706	ZMYND8	NP_001268706.1_ZMYND8	NP_001268706.1	ZMYND8	94	58	1	NP_001268706.1|NP_898868.1|NP_001268703.1|NP_001268711.1|NP_036540.3|NP_898869.1|NP_001268705.1|NP_001268710.1|NP_001268700.1|NP_001268708.1|NP_001268709.1|NP_001268698.1	HOMO SAPIENS	56.1	340	340.1	882.32	20.64	58300000000	protein kinase C-binding protein 1 isoform k GN=ZMYND8
NP_001268704.1	0.0301924	19.7542	5.31348	0.0105822	-4.55956	0.22483	-4.53173	3.22127	1.227	2.6257	NP_001268704	ZMYND8	NP_001268704.1_ZMYND8	NP_001268704.1	ZMYND8	3	58	2	NP_001268704.1|NP_001350643.1|NP_001268702.1|NP_001268707.1|NP_001268712.1|NP_001268701.1|NP_001268713.1|NP_001350670.1	HOMO SAPIENS	53.7	340	340.2	881.28	24.12	311000000	protein kinase C-binding protein 1 isoform i GN=ZMYND8
NP_001122325.1	0.26703	7.35146	0.37137	0.184015	0.0674491	-0.164876	-0.168623	0.162808	0.516631	0.168623	NP_001122325	SRRT	NP_001122325.1_SRRT	NP_001122325.1	SRRT	126	60	60	NP_001122325.1|NP_056992.4|NP_001122324.1|NP_001122326.1	HOMO SAPIENS	55.1	341	341.1	881.77	881.77	252000000000	serrate RNA effector molecule homolog isoform d GN=SRRT
NP_056056.2	0.893777	0.686008	-0.0469139	0.853885	0.0404694	0.0899321	-0.115928	-0.26747	0.129158	0.0120445	NP_056056	MICAL3	NP_056056.2_MICAL3	NP_056056.2	MICAL3	92	67	64	NP_056056.2|NP_001116203.1|NP_001129476.1	HOMO SAPIENS	34.7	342	342.1	881.14	828.95	36900000000	[F-actin]-monooxygenase MICAL3 isoform 1 GN=MICAL3
NP_001273542.1	0.00187312	37.6406	1.98263	0.000172164	-0.674491	-0.839366	-0.937964	1.02337	1.18395	1.28876	NP_001273542	MICAL1	NP_001273542.1_MICAL1	NP_001273542.1	MICAL1	35	30	29	NP_001273542.1|NP_073602.3|NP_001152763.1	HOMO SAPIENS	27.9	342	342.2	394.35	378.64	11800000000	[F-actin]-monooxygenase MICAL1 isoform 3 GN=MICAL1
NP_001269592.1	0.00684019	28.9623	5.64756	0.00126989	-4.77539	-2.5181	-1.37006	2.66308	1.89431	3.72174	NP_001269592	MICAL2	NP_001269592.1_MICAL2	NP_001269592.1	MICAL2	14	14	12	NP_001269592.1|NP_001269593.1|NP_001269594.1	HOMO SAPIENS	16.1	342	342.3	160.63	124.15	1780000000	[F-actin]-monooxygenase MICAL2 isoform a GN=MICAL2
NP_671492.1	0.596188	2.9902	0.18793	0.50232	-0.512613	-0.0599547	0.0737724	-0.0116292	0.0645789	0.0120445	NP_671492	PALM2-AKAP2	NP_671492.1_PALM2-AKAP2	NP_671492.1	PALM2-AKAP2	96	54	4	NP_671492.1|NP_009134.1|NP_001004065.2|NP_001185585.1	HOMO SAPIENS	62.7	343	343.1	880.41	68.77	86500000000	PALM2-AKAP2 protein isoform 2 GN=PALM2-AKAP2
NP_001130034.1	0.688725	2.18567	0.356544	0.604552	0.526103	0.869344	-1.43329	0.651232	0.344421	0.0361334	NP_001130034	AKAP2	NP_001130034.1_AKAP2	NP_001130034.1	AKAP2	1	43	1	NP_001130034.1	HOMO SAPIENS	66.8	343	343.2	716.38	5.81	940000000	A-kinase anchor protein 2 isoform 2 GN=AKAP2
NP_443749.5	0.847187	1.01252	-0.109193	0.792042	-0.0674491	0.239819	-0.790419	-0.0930332	-0.0215263	-0.831069	NP_443749	PALM2	NP_443749.5_PALM2	NP_443749.5	PALM2	8	14	6	NP_443749.5|NP_001032370.1	HOMO SAPIENS	33.8	343	343.3	193.41	92.34	4680000000	paralemmin-2 isoform a GN=PALM2
NP_001054.1	0.000388226	49.0238	-3.48771	1.25204e-05	2.03696	1.88857	1.59138	-1.4769	-1.61447	-1.85485	NP_001054	TF	NP_001054.1_TF	NP_001054.1	TF	161	48	46	NP_001054.1|NP_001341632.1|NP_001341633.1	HOMO SAPIENS	73.4	344	344.1	880	852.89	474000000000	serotransferrin isoform 1 precursor GN=TF
NP_006730.2	0.102	12.732	-0.692201	0.0533089	0.526103	0.284785	0.158084	-0.558199	0.0287017	-0.578135	NP_006730	MCM5	NP_006730.2_MCM5	NP_006730.2	MCM5	170	59	59	NP_006730.2	HOMO SAPIENS	74.3	345	345.1	879.91	879.91	358000000000	DNA replication licensing factor MCM5 GN=MCM5
NP_055860.1	0.0220587	21.5989	1.10309	0.00692001	-0.445164	-0.614536	-0.611257	0.767524	0.17221	0.69858	NP_055860	WAPL	NP_055860.1_WAPL	NP_055860.1	WAPL	88	54	54	NP_055860.1|NP_001305257.1	HOMO SAPIENS	54.1	346	346.1	879.36	879.36	45700000000	wings apart-like protein homolog isoform 1 GN=WAPL
NP_054722.2	0.834977	1.10045	-0.0853973	0.776167	0.404694	-0.284785	-0.231856	-0.13955	-0.0358772	-0.192712	NP_054722	DHX38	NP_054722.2_DHX38	NP_054722.2	DHX38	80	55	55	NP_054722.2	HOMO SAPIENS	48.9	347	347.1	878.26	878.26	73800000000	pre-mRNA-splicing factor ATP-dependent RNA helicase PRP16 GN=DHX38
NP_001156752.1	0.00239678	35.8999	2.34775	0.000257048	-1.33549	-0.674491	-0.980119	1.66297	1.27005	1.12014	NP_001156752	HTATSF1	NP_001156752.1_HTATSF1	NP_001156752.1	HTATSF1	114	56	56	NP_001156752.1	HOMO SAPIENS	68.3	348	348.1	875.83	875.83	177000000000	HIV Tat-specific factor 1 GN=HTATSF1
NP_009058.2	0.0136049	24.624	-1.11524	0.00344829	0.485633	0.629525	0.505868	-0.523312	-0.430526	-0.770847	NP_009058	VIL1	NP_009058.2_VIL1	NP_009058.2	VIL1	198	52	52	NP_009058.2|NP_006567.3	HOMO SAPIENS	66.9	349	349.1	875.29	875.29	830000000000	villin-1 GN=VIL1
NP_001265389.1	0.0611535	15.6561	-1.04762	0.0271887	-0.0404694	0.689479	0.895808	-0.151179	-0.796473	-0.650402	NP_001265389	COBLL1	NP_001265389.1_COBLL1	NP_001265389.1	COBLL1	86	58	3	NP_001265389.1|NP_001265390.1|NP_001265387.1	HOMO SAPIENS	58.5	350	350.1	875.12	56	44400000000	cordon-bleu protein-like 1 isoform 3 GN=COBLL1
NP_055715.3	0.521169	3.71822	-0.620877	0.424794	0.0404694	-0.254808	1.77054	0.651232	0.186561	-1.14423	NP_055715	COBLL1	NP_055715.3_COBLL1	NP_055715.3	COBLL1	4	56	2	NP_055715.3	HOMO SAPIENS	57.8	350	350.2	841.28	35.93	328000000	cordon-bleu protein-like 1 isoform 2 GN=COBLL1
NP_000173.2	0.483279	4.13297	-0.305674	0.386102	0.296776	0.0299774	0.421557	-0.593087	0.279842	0.144534	NP_000173	HADHA	NP_000173.2_HADHA	NP_000173.2	HADHA	175	48	48	NP_000173.2	HOMO SAPIENS	73.3	351	351.1	873.5	873.5	540000000000	trifunctional enzyme subunit alpha, mitochondrial precursor GN=HADHA
NP_001408.2	0.865606	0.878532	-0.0746506	0.816859	0.0269796	0.179864	0.337245	-0.360504	0.487929	0.192712	NP_001408	EIF4B	NP_001408.2_EIF4B	NP_001408.2	EIF4B	172	63	63	NP_001408.2|NP_001287750.1|NP_001317583.1	HOMO SAPIENS	75.2	352	352.1	873.47	873.47	691000000000	eukaryotic translation initiation factor 4B isoform 2 GN=EIF4B
NP_055841.2	0.0358956	18.7204	-1.18383	0.0134265	0.0674491	0.674491	0.769341	-0.255841	-0.760596	-1.02378	NP_055841	MON2	NP_055841.2_MON2	NP_055841.2	MON2	92	62	1	NP_055841.2|NP_001265398.1|NP_001265401.1	HOMO SAPIENS	34.7	353	353.1	872.16	30.33	54400000000	protein MON2 homolog isoform 1 GN=MON2
NP_001265399.1	0.913393	0.557418	-0.264258	0.879545	0.661001	3.50735	-2.37126	-0.82567	-0.566859	2.39685	NP_001265399	MON2	NP_001265399.1_MON2	NP_001265399.1	MON2	1	62	1	NP_001265399.1|NP_001265400.1	HOMO SAPIENS	34.4	353	353.2	864.14	22.31	162000000	protein MON2 homolog isoform 3 GN=MON2
NP_004936.2	0.00502902	30.9284	1.43446	0.000807539	-0.768919	-0.539593	-0.695569	0.68612	0.782122	0.831069	NP_004936	DNM2	NP_004936.2_DNM2	NP_004936.2	DNM2	123	55	0	NP_004936.2	HOMO SAPIENS	61.4	354	354.1	869.67	0	215000000000	dynamin-2 isoform 3 GN=DNM2
NP_001005360.1	0.743494	1.7613	-0.716654	0.666607	-1.25455	4.43665	-1.10659	0.290729	-0.136333	-0.228845	NP_001005360	DNM2	NP_001005360.1_DNM2	NP_001005360.1	DNM2	2	55	1	NP_001005360.1|NP_001177645.1	HOMO SAPIENS	61.6	354	354.2	869.05	11.37	492000000	dynamin-2 isoform 1 GN=DNM2
NP_001005362.1	0.304653	6.61587	2.05972	0.217978	-4.33023	-1.42392	0.569102	1.90718	-1.67188	0.758802	NP_001005362	DNM2	NP_001005362.1_DNM2	NP_001005362.1	DNM2	1	54	1	NP_001005362.1	HOMO SAPIENS	60.6	354	354.3	865.25	22.01	508000000	dynamin-2 isoform 4 GN=DNM2
NP_001005336.1	0.0656	15.2413	-1.21722	0.029914	-0.242817	0.494627	1.27521	-0.790782	-0.767771	-0.56609	NP_001005336	DNM1	NP_001005336.1_DNM1	NP_001005336.1	DNM1	20	32	16	NP_001005336.1|NP_004399.2|NP_001275666.1|NP_001275668.1	HOMO SAPIENS	37.4	354	354.4	436.09	224.11	3960000000	dynamin-1 isoform 2 GN=DNM1
NP_001129599.1	0.317557	6.38173	1.65624	0.230052	-1.65925	-2.02347	0	2.00021	-2.19568	1.48147	NP_001129599	DNM3	NP_001129599.1_DNM3	NP_001129599.1	DNM3	5	21	3	NP_001129599.1|NP_001337133.1|NP_056384.2|NP_001337135.1|NP_001265181.1|NP_001337134.1	HOMO SAPIENS	21.3	354	354.5	266.88	15.94	2640000000	dynamin-3 isoform b GN=DNM3
NP_005042.1	0.0165815	23.3559	-1.00667	0.00461757	0.499123	0.389706	0.653413	-0.476795	-0.495105	-0.505868	NP_005042	QARS	NP_005042.1_QARS	NP_005042.1	QARS	159	54	54	NP_005042.1|NP_001259002.1	HOMO SAPIENS	71.7	355	355.1	869.3	869.3	380000000000	glutamine--tRNA ligase isoform a GN=QARS
NP_006026.3	0.016701	23.3062	1.15695	0.00467067	-0.539593	-0.689479	-0.48479	0.2791	0.839526	0.638357	NP_006026	CDC42BPB	NP_006026.3_CDC42BPB	NP_006026.3	CDC42BPB	92	61	54	NP_006026.3	HOMO SAPIENS	40.8	356	356.1	868.94	784.47	39000000000	serine/threonine-protein kinase MRCK beta GN=CDC42BPB
NP_003598.2	0.485674	4.10258	-0.343203	0.388814	-0.0944287	0.689479	-0.347784	0.0348875	-0.588386	-0.228845	NP_003598	CDC42BPA	NP_003598.2_CDC42BPA	NP_003598.2	CDC42BPA	56	50	44	NP_003598.2|NP_055641.3	HOMO SAPIENS	35	356	356.2	659.13	592.4	30000000000	serine/threonine-protein kinase MRCK alpha isoform B GN=CDC42BPA
NP_059995.2	0.490308	4.04799	1.10771	0.393732	-3.11615	1.37896	-0.569102	-0.616345	1.35616	0.277023	NP_059995	CDC42BPG	NP_059995.2_CDC42BPG	NP_059995.2	CDC42BPG	9	10	8	NP_059995.2	HOMO SAPIENS	5.9	356	356.3	106.21	74.61	2670000000	serine/threonine-protein kinase MRCK gamma GN=CDC42BPG
NP_001275693.1	0.301009	6.67754	-0.54419	0.214905	-0.161878	-0.0449661	0.980119	-0.0348875	-0.258316	-0.56609	NP_001275693	DMPK	NP_001275693.1_DMPK	NP_001275693.1	DMPK	7	5	4	NP_001275693.1|NP_001075029.1|NP_001075031.1|NP_001075032.1|NP_001275694.1|NP_001275695.1|NP_004400.4	HOMO SAPIENS	9.6	356	356.4	35.49	30.07	3160000000	myotonin-protein kinase isoform 5 GN=DMPK
NP_002532.2	0.0117311	25.5664	-1.45279	0.00277559	0.607042	0.479638	1.10659	-0.848928	-0.882578	-0.433601	NP_002532	OGDH	NP_002532.2_OGDH	NP_002532.2	OGDH	117	53	42	NP_002532.2|NP_001158508.1|NP_001350452.1|NP_001003941.1	HOMO SAPIENS	54.7	357	357.1	868.14	736.83	122000000000	2-oxoglutarate dehydrogenase, mitochondrial isoform 1 precursor GN=OGDH
NP_001137469.1	0.124114	11.5823	4.44952	0.0694656	-4.41117	-7.0147	0.843113	0.174437	2.10958	0.481779	NP_001137469	OGDHL	NP_001137469.1_OGDHL	NP_001137469.1	OGDHL	6	15	4	NP_001137469.1|NP_001334754.1	HOMO SAPIENS	17.4	357	357.2	157.97	26.66	949000000	2-oxoglutarate dehydrogenase-like, mitochondrial isoform c GN=OGDHL
NP_064504.2	0.25324	7.64489	-0.430328	0.171993	-0.0944287	0.299774	0.505868	-0.0116292	-0.387473	-0.180667	NP_064504	ZC3HAV1	NP_064504.2_ZC3HAV1	NP_064504.2	ZC3HAV1	96	57	57	NP_064504.2|NP_078901.3	HOMO SAPIENS	72.3	358	358.1	868	868	99800000000	zinc finger CCCH-type antiviral protein 1 isoform 1 GN=ZC3HAV1
NP_055768.3	0.49178	4.03152	-0.222202	0.395228	-0.0674491	0.179864	0.210778	-0.186066	-0.229614	0.0722669	NP_055768	DIS3	NP_055768.3_DIS3	NP_055768.3	DIS3	87	52	52	NP_055768.3|NP_001309277.1|NP_001121698.1|NP_001309278.1	HOMO SAPIENS	63.4	359	359.1	867.93	867.93	78600000000	exosome complex exonuclease RRP44 isoform a GN=DIS3
NP_056288.2	0.00499016	30.985	-1.85569	0.000797078	0.930797	0.659502	1.14874	-0.721007	-0.782122	-1.32489	NP_056288	HEATR5A	NP_056288.2_HEATR5A	NP_056288.2	HEATR5A	75	54	54	NP_056288.2	HOMO SAPIENS	30.1	360	360.1	867.02	867.02	31900000000	HEAT repeat-containing protein 5A GN=HEATR5A
NP_055484.3	0.429911	4.76191	-0.280741	0.334048	0.364225	-0.0599547	0.147545	0.13955	-0.337245	-0.192712	NP_055484	NUP93	NP_055484.3_NUP93	NP_055484.3	NUP93	119	57	57	NP_055484.3|NP_001229724.1	HOMO SAPIENS	72.5	361	361.1	866.24	866.24	157000000000	nuclear pore complex protein Nup93 isoform 1 GN=NUP93
NP_001275905.1	0.35747	5.74403	0.291267	0.266439	-0.269796	-0.22483	0	-0.0116292	0.258316	0.132489	NP_001275905	XRCC6	NP_001275905.1_XRCC6	NP_001275905.1	XRCC6	226	52	52	NP_001275905.1|NP_001275907.1|NP_001275906.1	HOMO SAPIENS	69.9	362	362.1	865.7	865.7	1380000000000	X-ray repair cross-complementing protein 6 isoform 1 GN=XRCC6
NP_005753.1	0.115298	12.0149	0.570115	0.0628791	-0.242817	-0.0449661	-0.400479	0.348875	0.516631	0.156578	NP_005753	TRIM28	NP_005753.1_TRIM28	NP_005753.1	TRIM28	177	49	49	NP_005753.1	HOMO SAPIENS	79.6	363	363.1	865.06	865.06	856000000000	transcription intermediary factor 1-beta GN=TRIM28
NP_001123630.1	0.00712248	28.6899	-1.44135	0.0013521	0.485633	0.614536	0.916886	-0.593087	-0.846701	-0.867202	NP_001123630	MYO1B	NP_001123630.1_MYO1B	NP_001123630.1	MYO1B	118	58	53	NP_001123630.1|NP_001317166.1|NP_001317167.1|NP_036355.2	HOMO SAPIENS	52.4	364	364.1	864.9	779.83	198000000000	unconventional myosin-Ib isoform 1 GN=MYO1B
NP_001074419.1	0.0452036	17.3768	0.930673	0.0182943	-0.404694	-0.434672	-0.537485	0.0697749	0.50228	0.843113	NP_001074419	MYO1C	NP_001074419.1_MYO1C	NP_001074419.1	MYO1C	86	56	53	NP_001074419.1|NP_001074248.1|NP_001350784.1|NP_203693.3	HOMO SAPIENS	54.5	364	364.2	793.84	767.1	66100000000	unconventional myosin-Ic isoform b GN=MYO1C
NP_004989.2	0.00171325	38.2154	2.23007	0.00015082	-1.29502	-1.03422	-0.811497	1.37224	1.06914	1.10809	NP_004989	MYO1E	NP_004989.2_MYO1E	NP_004989.2	MYO1E	84	48	41	NP_004989.2	HOMO SAPIENS	46.4	364	364.3	728.82	641.54	38800000000	unconventional myosin-Ie GN=MYO1E
NP_001242970.1	0.00152203	39.1373	-2.60709	0.000121974	1.69972	1.00424	1.07497	-1.1978	-1.39921	-1.44534	NP_001242970	MYO1A	NP_001242970.1_MYO1A	NP_001242970.1	MYO1A	45	37	32	NP_001242970.1	HOMO SAPIENS	39.7	364	364.4	521.15	433.3	8070000000	unconventional myosin-Ia GN=MYO1A
NP_001335284.1	0.640615	2.59234	0.743445	0.55051	-2.09092	-1.09417	2.26587	-0.116292	0.150684	1.27671	NP_001335284	MYO1F	NP_001335284.1_MYO1F	NP_001335284.1	MYO1F	5	12	4	NP_001335284.1|NP_036467.2	HOMO SAPIENS	10.5	364	364.5	122.11	27.77	3960000000	unconventional myosin-If isoform 2 GN=MYO1F
NP_000161.2	0.140368	10.9023	0.659726	0.0812408	-0.0674491	-0.509615	-0.347784	-0.116292	0.688842	0.481779	NP_000161	GLDC	NP_000161.2_GLDC	NP_000161.2	GLDC	101	48	48	NP_000161.2	HOMO SAPIENS	53.1	365	365.1	861.37	861.37	137000000000	glycine dehydrogenase (decarboxylating), mitochondrial precursor GN=GLDC
NP_001243211.1	0.00924884	26.9973	2.209	0.0019965	-0.553082	-1.0642	-1.33844	0.523312	1.75081	1.39716	NP_001243211	KRT8	NP_001243211.1_KRT8	NP_001243211.1	KRT8	433	50	39	NP_001243211.1|NP_001243222.1|Q5XQN5|NP_001074961.1|NP_872313.2	HOMO SAPIENS	79	366	366.1	861.24	691.65	6080000000000	keratin, type II cytoskeletal 8 isoform 1 GN=KRT8
NP_001124491.1	0.955127	0.288696	-0.0530126	0.935687	-0.431674	0.56957	-0.379401	1.01174	-0.243965	-1.16831	NP_001124491	GFAP	NP_001124491.1_GFAP	NP_001124491.1	GFAP	3	6	3	NP_001124491.1|NP_001229305.1|NP_001350775.1|NP_002046.1	HOMO SAPIENS	12.7	366	366.1	60.18	19.55	805000000	glial fibrillary acidic protein isoform 2 GN=GFAP
NP_787028.1	0.00525822	30.6669	8.29543	0.000857653	-7.51383	-6.50509	-2.45557	3.17476	2.68361	2.55343	NP_787028	KRT79	NP_787028.1_KRT79	NP_787028.1	KRT79	1	5	1	NP_787028.1	HOMO SAPIENS	6.9	366	366.11	57.58	8.07	447000000	keratin, type II cytoskeletal 79 GN=KRT79
NP_006149.2	0.0259194	20.629	4.79586	0.00865163	-4.19533	-1.49887	-0.695569	4.66329	1.60012	1.7344	NP_006149	NEFL	NP_006149.2_NEFL	NP_006149.2	NEFL	3	4	3	NP_006149.2	HOMO SAPIENS	6.4	366	366.12	37.28	19.38	3340000000	neurofilament light polypeptide GN=NEFL
NP_002263.3	0.000151787	59.0257	11.6908	1.25151e-06	-6.40766	-7.23953	-6.52359	6.09368	4.59228	4.21557	NP_002263	KRT4	NP_002263.3_KRT4	NP_002263.3	KRT4	1	3	1	NP_002263.3	HOMO SAPIENS	4.2	366	366.13	37.82	4.96	231000000	keratin, type II cytoskeletal 4 GN=KRT4
NP_066554.2	0.719085	1.94357	-0.585929	0.639209	-1.14663	1.52885	0.326706	1.96533	-1.2557	-1.75849	NP_066554	NEFH	NP_066554.2_NEFH	NP_066554.2	NEFH	1	2	1	NP_066554.2	HOMO SAPIENS	1.7	366	366.14	24.38	6.48	238000000	neurofilament heavy polypeptide GN=NEFH
NP_003371.2	0.199969	8.93902	0.501651	0.127673	-0.310266	-0.0149887	-0.442635	0.465166	0.380298	-0.1084	NP_003371	VIM	NP_003371.2_VIM	NP_003371.2	VIM	93	45	39	NP_003371.2|NP_005373.2|NP_001099011.1|NP_116116.1	HOMO SAPIENS	80.6	366	366.2	730.89	633.74	282000000000	vimentin GN=VIM
NP_006112.3	0.198704	8.97731	-9.87791	0.126552	12.2218	16.9222	-3.93102	-1.18617	1.94454	-5.17913	NP_006112	KRT1	NP_006112.3_KRT1	NP_006112.3	KRT1	24	25	17	NP_006112.3|NP_778253.2	HOMO SAPIENS	38.5	366	366.3	348.14	237.71	10300000000	keratin, type II cytoskeletal 1 GN=KRT1
NP_000414.2	0.847177	1.01336	-1.09609	0.791889	3.87158	5.93552	-8.43113	-0.558199	2.06652	-3.42063	NP_000414	KRT2	NP_000414.2_KRT2	NP_000414.2	KRT2	12	16	11	NP_000414.2|NP_476429.2|NP_056932.2	HOMO SAPIENS	21.7	366	366.4	171.15	110.02	13800000000	keratin, type II cytoskeletal 2 epidermal GN=KRT2
NP_004684.2	0.132391	11.2191	3.42397	0.0755244	-4.49211	-0.524604	-0.316168	4.23301	0.645789	0.0602224	NP_004684	KRT75	NP_004684.2_KRT75	NP_004684.2	KRT75	2	8	1	NP_004684.2	HOMO SAPIENS	10.5	366	366.6	85.6	4.88	18100000000	keratin, type II cytoskeletal 75 GN=KRT75
NP_005547.3	0.0177647	22.9319	6.00937	0.00509108	-5.81411	-0.91431	-2.05509	3.44223	1.77951	4.02286	NP_005547	KRT7	NP_005547.3_KRT7	NP_005547.3	KRT7	1	7	1	NP_005547.3	HOMO SAPIENS	8.9	366	366.7	88.97	6.37	177000000	keratin, type II cytoskeletal 7 GN=KRT7
NP_001918.3	0.178369	9.57296	-3.29422	0.110333	-1.20059	4.40667	3.60431	0.68612	-0.602736	-3.15565	NP_001918	DES	NP_001918.3_DES	NP_001918.3	DES	1	6	1	NP_001918.3	HOMO SAPIENS	9.1	366	366.8	81.36	5.65	163000000	desmin GN=DES
NP_006253.2	0.275095	7.18899	-6.1854	0.19103	6.19183	10.3722	-3.97317	-5.52385	-3.60924	3.1677	NP_006253	PRPH	NP_006253.2_PRPH	NP_006253.2	PRPH	1	6	1	NP_006253.2	HOMO SAPIENS	9.7	366	366.9	79.03	4.56	82700000	peripherin GN=PRPH
NP_001261.2	0.0622998	15.5444	-0.745955	0.0278973	0.499123	-0.0149887	0.115928	-0.430279	-0.58121	-0.626313	NP_001261	CHD1	NP_001261.2_CHD1	NP_001261.2	CHD1	86	70	57	NP_001261.2|NP_001351042.1	HOMO SAPIENS	39.5	367	367.1	858.19	714.23	46300000000	chromodomain-helicase-DNA-binding protein 1 isoform 2 GN=CHD1
NP_001262.3	0.0562566	16.1333	1.10139	0.0243594	-1.33549	-0.164876	-0.453173	0.534941	0.466403	0.34929	NP_001262	CHD2	NP_001262.3_CHD2	NP_001262.3	CHD2	60	58	45	NP_001262.3|NP_001036037.1	HOMO SAPIENS	34	367	367.2	778.18	634.22	19800000000	chromodomain-helicase-DNA-binding protein 2 isoform 1 GN=CHD2
NP_003963.1	0.783449	1.4638	-0.0976772	0.713871	0.175368	0.0899321	-0.0632335	0.0930332	0.129158	-0.313156	NP_003963	BTAF1	NP_003963.1_BTAF1	NP_003963.1	BTAF1	82	59	59	NP_003963.1	HOMO SAPIENS	37.6	368	368.1	857.47	857.47	86200000000	TATA-binding protein-associated factor 172 GN=BTAF1
NP_001274739.1	0.489944	4.05369	-0.248174	0.393216	0.418184	-0.134898	-0.0632335	-0.232583	-0.279842	-0.0120445	NP_001274739	CYFIP1	NP_001274739.1_CYFIP1	NP_001274739.1	CYFIP1	99	58	30	NP_001274739.1|NP_001311048.1|NP_001311053.1|NP_001311055.1|NP_001311054.1|NP_001028200.1|NP_001311051.1	HOMO SAPIENS	46.3	369	369.1	856.52	463.59	96400000000	cytoplasmic FMR1-interacting protein 1 isoform a GN=CYFIP1
NP_001278651.1	0.908015	0.592545	0.252367	0.87246	-3.42641	1.09417	1.41222	1.66297	-0.681666	-1.14423	NP_001278651	CYFIP2	NP_001278651.1_CYFIP2	NP_001278651.1	CYFIP2	4	31	3	NP_001278651.1	HOMO SAPIENS	22.3	369	369.2	413.45	20.52	332000000	cytoplasmic FMR1-interacting protein 2 isoform c GN=CYFIP2
NP_001310342.1	0.0506561	16.734	-0.700558	0.0212131	0.472144	0.329751	0.274012	-0.360504	-0.279842	-0.385423	NP_001310342	ALDH18A1	NP_001310342.1_ALDH18A1	NP_001310342.1	ALDH18A1	182	48	48	NP_001310342.1|NP_001310346.1|NP_001017423.1|NP_001310341.1|NP_001310347.1|NP_001310348.1	HOMO SAPIENS	62.1	370	370.1	855.32	855.32	583000000000	delta-1-pyrroline-5-carboxylate synthase isoform 1 GN=ALDH18A1
NP_001099032.1	0.348357	5.89303	-0.354487	0.257453	-0.0944287	0.34474	0.611257	-0.209325	-0.0287017	0.0361334	NP_001099032	UBE4B	NP_001099032.1_UBE4B	NP_001099032.1	UBE4B	90	51	51	NP_001099032.1|NP_006039.2	HOMO SAPIENS	49.7	371	371.1	853.02	853.02	86300000000	ubiquitin conjugation factor E4 B isoform 1 GN=UBE4B
NP_065953.1	0.32053	6.33252	0.308418	0.232674	-0.283286	-0.119909	-0.358323	0.151179	-0.0717543	0.0843113	NP_065953	CAMSAP3	NP_065953.1_CAMSAP3	NP_065953.1	CAMSAP3	80	52	52	NP_065953.1|NP_001073898.1	HOMO SAPIENS	57	372	372.1	851.77	851.77	50200000000	calmodulin-regulated spectrin-associated protein 3 isoform 2 GN=CAMSAP3
NP_001263408.1	0.143477	10.7819	-0.600515	0.0835246	-0.121408	0.509615	0.48479	-0.348875	-0.459228	-0.120445	NP_001263408	LONP1	NP_001263408.1_LONP1	NP_001263408.1	LONP1	122	47	47	NP_001263408.1|NP_004784.2|NP_001263409.1	HOMO SAPIENS	57.7	373	373.1	851.57	851.57	204000000000	lon protease homolog, mitochondrial isoform 2 GN=LONP1
NP_057662.3	0.00215508	36.6669	1.90579	0.000215434	-1.07919	-0.824378	-0.716646	1.03499	0.99021	1.07196	NP_057662	RSF1	NP_057662.3_RSF1	NP_057662.3	RSF1	89	56	56	NP_057662.3	HOMO SAPIENS	41	374	374.1	850.52	850.52	39700000000	remodeling and spacing factor 1 GN=RSF1
NP_001073027.1	0.0130248	24.9223	1.16169	0.00321936	-0.377715	-0.719457	-0.558563	0.441908	0.688842	0.69858	NP_001073027	HNRNPUL2	NP_001073027.1_HNRNPUL2	NP_001073027.1	HNRNPUL2	142	52	52	NP_001073027.1	HOMO SAPIENS	64.6	375	375.1	850	850	295000000000	heterogeneous nuclear ribonucleoprotein U-like protein 2 GN=HNRNPUL2
NP_055018.2	0.343665	5.96337	-0.297964	0.253316	0.350735	0.179864	0.0421557	-0.0348875	-0.0574035	-0.228845	NP_055018	AP2A1	NP_055018.2_AP2A1	NP_055018.2	AP2A1	119	52	38	NP_055018.2|NP_570603.2	HOMO SAPIENS	59.2	376	376.1	849.86	668.77	135000000000	AP-2 complex subunit alpha-1 isoform 1 GN=AP2A1
NP_001229766.1	0.174777	9.68121	0.465785	0.107617	-0.175368	-0.119909	-0.158084	0.0814041	0.308544	0.554046	NP_001229766	AP2A2	NP_001229766.1_AP2A2	NP_001229766.1	AP2A2	43	37	23	NP_001229766.1|NP_036437.1	HOMO SAPIENS	46.4	376	376.2	589.82	408.73	32400000000	AP-2 complex subunit alpha-2 isoform 1 GN=AP2A2
NP_001316143.1	0.668803	2.35261	0.157851	0.581754	-0.377715	0.0899321	0.0421557	0.104662	0.279842	-0.156578	NP_001316143	MIA2	NP_001316143.1_MIA2	NP_001316143.1	MIA2	94	54	22	NP_001316143.1|NP_001341066.1|NP_001341079.1|NP_005921.2|NP_976229.1|NP_001234918.1|NP_001341080.1|NP_001341077.1|NP_001341083.1|NP_001234917.1|NP_001341075.1|NP_976230.1|NP_001341076.1|NP_001341086.1|NP_001341081.1|NP_001341084.1|NP_001341078.1|NP_001341082.1|NP_473365.3|NP_758441.2|NP_001008747.1|NP_848656.2|NP_001139131.1|NP_001265436.1|NP_940897.2	HOMO SAPIENS	45.8	377	377.1	849.23	352.53	54100000000	cTAGE family member 5 isoform 8 precursor GN=MIA2
NP_001341069.1	0.0227887	21.4	4.34508	0.00724433	-3.72319	-0.614536	-1.97078	3.89577	1.95172	0.879247	NP_001341069	MIA2	NP_001341069.1_MIA2	NP_001341069.1	MIA2	2	38	1	NP_001341069.1|NP_001234919.1|NP_001341071.1|NP_001341085.1|NP_001341074.1	HOMO SAPIENS	55.6	377	377.2	547.91	11.23	281000000	melanoma inhibitory activity protein 2 isoform 10 GN=MIA2
NP_001019820.1	0.974147	0.16543	-0.0140126	0.962625	-0.283286	0.434672	0.147545	0.197696	0.143509	-0.0843113	NP_001019820	CANX	NP_001019820.1_CANX	NP_001019820.1	CANX	155	52	52	NP_001019820.1|NP_001350922.1|NP_001350923.1|NP_001350924.1|NP_001350928.1|NP_001350927.1|NP_001350929.1	HOMO SAPIENS	57.6	378	378.1	847.87	847.87	1380000000000	calnexin isoform d precursor GN=CANX
NP_000405.1	0.415556	4.94526	-0.328482	0.320239	0.0539593	-0.0899321	0.537485	-0.441908	-0.186561	0.144534	NP_000405	HSD17B4	NP_000405.1_HSD17B4	NP_000405.1	HSD17B4	161	45	45	NP_000405.1|NP_001186220.1|NP_001186221.1|NP_001278956.1|NP_001278957.1	HOMO SAPIENS	69.8	379	379.1	847.7	847.7	394000000000	peroxisomal multifunctional enzyme type 2 isoform 2 GN=HSD17B4
NP_001186912.1	0.260858	7.48766	-0.373027	0.178334	0.256306	0.0149887	0.231856	-0.290729	-0.337245	0.0120445	NP_001186912	NDUFS1	NP_001186912.1_NDUFS1	NP_001186912.1	NDUFS1	123	44	44	NP_001186912.1|NP_001186913.1|NP_004997.4|NP_001186910.1|NP_001186911.1	HOMO SAPIENS	79.8	380	380.1	845.21	845.21	189000000000	NADH-ubiquinone oxidoreductase 75 kDa subunit, mitochondrial isoform 4 GN=NDUFS1
NP_055506.1	0.096979	13.0193	-0.72097	0.0498969	0.391205	0.0299774	0.537485	-0.558199	-0.609912	-0.0361334	NP_055506	AQR	NP_055506.1_AQR	NP_055506.1	AQR	87	53	53	NP_055506.1	HOMO SAPIENS	40.8	381	381.1	844.07	844.07	49000000000	RNA helicase aquarius GN=AQR
NP_065073.3	0.0294464	19.909	-1.39288	0.0102117	0.202347	1.42392	0.822036	-0.372133	-0.731894	-0.626313	NP_065073	ARFGEF3	NP_065073.3_ARFGEF3	NP_065073.3	ARFGEF3	71	55	55	NP_065073.3	HOMO SAPIENS	31	382	382.1	842.83	842.83	21000000000	brefeldin A-inhibited guanine nucleotide-exchange protein 3 GN=ARFGEF3
NP_001243778.1	0.00951505	26.8262	-1.38877	0.00207672	0.782409	0.839366	0.537485	-0.976849	-0.452052	-0.578135	NP_001243778	POLD1	NP_001243778.1_POLD1	NP_001243778.1	POLD1	92	58	58	NP_001243778.1|NP_001295561.1	HOMO SAPIENS	61.6	383	383.1	842.5	842.5	79100000000	DNA polymerase delta catalytic subunit 1 GN=POLD1
NP_002547.1	0.180874	9.50151	0.537795	0.112163	-0.526103	-0.359728	0.137006	0.511683	0.17221	0.180667	NP_002547	OSBP	NP_002547.1_OSBP	NP_002547.1	OSBP	128	51	47	NP_002547.1	HOMO SAPIENS	62.7	384	384.1	842.07	795.84	391000000000	oxysterol-binding protein 1 GN=OSBP
NP_001269668.1	0.724038	1.90352	-0.521325	0.645132	2.22582	1.01923	-1.77054	0.395391	0.430526	-0.91538	NP_001269668	OSBP2	NP_001269668.1_OSBP2	NP_001269668.1	OSBP2	1	5	1	NP_001269668.1|NP_110385.1|NP_001269667.1|NP_001269670.1|NP_001269669.1	HOMO SAPIENS	4.3	384	384.2	60.06	13.83	39600000	oxysterol-binding protein 2 isoform d GN=OSBP2
NP_001092006.1	0.53615	3.56123	0.257333	0.44043	0.134898	-0.614536	0.105389	0.2791	-0.0861052	0.204756	NP_001092006	USP5	NP_001092006.1_USP5	NP_001092006.1	USP5	134	49	47	NP_001092006.1|NP_003472.2	HOMO SAPIENS	60.1	385	385.1	840.06	807.09	325000000000	ubiquitin carboxyl-terminal hydrolase 5 isoform 1 GN=USP5
NP_003931.2	0.0214931	21.7524	-2.07929	0.00667982	1.322	0.959276	0.368862	-0.616345	-0.839526	-2.13187	NP_003931	USP13	NP_003931.2_USP13	NP_003931.2	USP13	18	17	15	NP_003931.2	HOMO SAPIENS	22.4	385	385.2	234.95	201.98	3800000000	ubiquitin carboxyl-terminal hydrolase 13 GN=USP13
NP_001191333.1	0.648482	2.52184	0.185794	0.55952	0.0539593	-0.509615	-0.0105389	0.209325	-0.322895	0.204756	NP_001191333	ANK3	NP_001191333.1_ANK3	NP_001191333.1	ANK3	72	54	2	NP_001191333.1|NP_001307803.1	HOMO SAPIENS	37.5	386	386.1	838.13	32.41	30800000000	ankyrin-3 isoform 4 GN=ANK3
NP_066267.2	0.776723	1.51596	0.363356	0.705349	1.44341	-0.149887	-1.52814	-0.976849	0.796473	1.03583	NP_066267	ANK3	NP_066267.2_ANK3	NP_066267.2	ANK3	3	53	2	NP_066267.2	HOMO SAPIENS	14.8	386	386.3	791.48	12.19	3990000000	ankyrin-3 isoform 1 GN=ANK3
NP_001139.3	0.181373	9.47908	-0.516568	0.112744	0.337245	-0.0149887	0.179162	-0.325616	-0.674491	-0.0481779	NP_001139	ANK2	NP_001139.3_ANK2	NP_001139.3	ANK2	29	35	28	NP_001139.3|NP_001120965.1|NP_001341154.1|NP_001341157.1|NP_001341159.1|NP_001341160.1|NP_001341161.1|NP_001341164.1|NP_001341165.1|NP_001341166.1|NP_001341168.1|NP_001341169.1|NP_001341170.1|NP_001341171.1|NP_001341172.1|NP_001341173.1|NP_001341175.1|NP_001341178.1|NP_001341181.1|NP_001341183.1|NP_001341184.1|NP_001341185.1|NP_001341187.1|NP_001341190.1|NP_001341191.1|NP_001341193.1|NP_001341195…	HOMO SAPIENS	10.2	386	386.4	459.95	380.05	9590000000	ankyrin-2 isoform 1 GN=ANK2
NP_001140.2	0.0598104	15.7893	3.74076	0.0263677	-0.70147	-1.319	-0.326706	2.3142	0.803649	5.75726	NP_001140	ANK3	NP_001140.2_ANK3	NP_001140.2	ANK3	1	34	1	NP_001140.2	HOMO SAPIENS	39.4	386	386.5	519.17	14.12	193000000	ankyrin-3 isoform 2 GN=ANK3
NP_004913.2	0.20859	8.70264	-0.422272	0.134814	0.229327	0.119909	0.453173	-0.220954	0.0215263	-0.264979	NP_004913	SEC24C	NP_004913.2_SEC24C	NP_004913.2	SEC24C	115	45	45	NP_004913.2	HOMO SAPIENS	53.8	387	387.1	834.75	834.75	158000000000	protein transport protein Sec24C GN=SEC24C
NP_062536.2	0.054664	16.2985	0.78743	0.0234502	-0.472144	-0.22483	-0.231856	0.755895	0.243965	0.433601	NP_062536	KIAA1217	NP_062536.2_KIAA1217	NP_062536.2	KIAA1217	81	66	66	NP_062536.2|NP_001269696.1|NP_001269698.1|NP_001269697.1|NP_001091970.1|NP_001269699.1|NP_001308610.1	HOMO SAPIENS	34	388	388.1	832.31	832.31	38300000000	sickle tail protein homolog isoform 1 GN=KIAA1217
NP_775873.2	0.000515334	46.972	-3.30814	2.00816e-05	1.53784	1.64876	1.54922	-1.59319	-1.49967	-2.09574	NP_775873	DIP2B	NP_775873.2_DIP2B	NP_775873.2	DIP2B	80	52	48	NP_775873.2	HOMO SAPIENS	46.9	389	389.1	832.24	783.99	32700000000	disco-interacting protein 2 homolog B GN=DIP2B
NP_001139588.1	0.191361	9.18761	0.842203	0.12057	-1.28153	-0.194853	-0.210778	0.848928	0.315719	-0.325201	NP_001139588	DIP2A	NP_001139588.1_DIP2A	NP_001139588.1	DIP2A	25	28	22	NP_001139588.1|NP_001340871.1|NP_001340872.1|NP_996772.1|NP_001340873.1|NP_996773.1|NP_996774.1|NP_001139587.1	HOMO SAPIENS	21	389	389.2	382.1	308.89	42600000000	disco-interacting protein 2 homolog A isoform g GN=DIP2A
NP_055789.1	0.227534	8.22927	-1.21458	0.15034	-0.822879	1.75368	0.474251	-0.54657	-0.186561	-1.50556	NP_055789	DIP2C	NP_055789.1_DIP2C	NP_055789.1	DIP2C	13	17	11	NP_055789.1	HOMO SAPIENS	12.2	389	389.3	182.91	106.19	13000000000	disco-interacting protein 2 homolog C GN=DIP2C
NP_036192.2	0.0176824	22.9574	1.4174	0.00506133	-1.01174	-0.629525	-0.495329	0.814041	0.229614	1.07196	NP_036192	DNM1L	NP_036192.2_DNM1L	NP_036192.2	DNM1L	104	47	15	NP_036192.2|NP_001265393.1|NP_036193.2|NP_001265392.1|NP_001265394.1|NP_005681.2|NP_001317309.1	HOMO SAPIENS	73.3	390	390.1	831.83	271.95	139000000000	dynamin-1-like protein isoform 1 GN=DNM1L
NP_001265395.1	0.914574	0.55016	-0.243438	0.881016	-2.03696	0.34474	3.63593	2.08162	-0.193737	-0.674491	NP_001265395	DNM1L	NP_001265395.1_DNM1L	NP_001265395.1	DNM1L	3	33	2	NP_001265395.1	HOMO SAPIENS	69.9	390	390.2	566.79	21.51	4520000000	dynamin-1-like protein isoform 7 GN=DNM1L
NP_001337039.1	0.0955049	13.1119	-0.702367	0.0488438	0.283286	0.494627	0.105389	-0.383762	-0.0932806	-0.746758	NP_001337039	ARHGEF2	NP_001337039.1_ARHGEF2	NP_001337039.1	ARHGEF2	96	53	53	NP_001337039.1|NP_001337041.1|NP_001155855.1|NP_001155856.1|NP_004714.2	HOMO SAPIENS	57.8	391	391.1	831.55	831.55	79300000000	rho guanine nucleotide exchange factor 2 isoform 4 GN=ARHGEF2
NP_005691.2	0.195776	9.05658	0.509382	0.124263	-0.202347	-0.479638	0.105389	0.0348875	0.495105	0.421557	NP_005691	DPP3	NP_005691.2_DPP3	NP_005691.2	DPP3	156	48	48	NP_005691.2|NP_001243599.1	HOMO SAPIENS	77.2	392	392.1	831.45	831.45	652000000000	dipeptidyl peptidase 3 isoform 1 GN=DPP3
NP_001034764.1	0.014878	24.0536	-1.19989	0.00393224	0.364225	0.479638	0.790419	-0.500053	-0.574035	-0.891291	NP_001034764	UNC45A	NP_001034764.1_UNC45A	NP_001034764.1	UNC45A	95	52	1	NP_001034764.1|NP_001310549.1	HOMO SAPIENS	62.5	393	393.1	831.44	12.27	103000000000	protein unc-45 homolog A isoform 3 GN=UNC45A
NP_001310548.1	0.0148286	24.075	-4.42287	0.00391287	0.822879	4.06193	2.11832	-0.95359	-2.32484	-2.98703	NP_001310548	UNC45A	NP_001310548.1_UNC45A	NP_001310548.1	UNC45A	1	52	1	NP_001310548.1	HOMO SAPIENS	61.8	393	393.2	828.16	8.99	17400000	protein unc-45 homolog A isoform 2 GN=UNC45A
NP_008841.2	0.0220654	21.5951	1.01845	0.00692614	-0.566572	-0.269796	-0.558563	0.744266	0.566859	0.34929	NP_008841	RBBP6	NP_008841.2_RBBP6	NP_008841.2	RBBP6	90	64	64	NP_008841.2|NP_061173.1|NP_116015.2	HOMO SAPIENS	36.1	394	394.1	829.66	829.66	47400000000	E3 ubiquitin-protein ligase RBBP6 isoform 1 GN=RBBP6
NP_056993.2	0.151396	10.4789	-0.454494	0.0895582	0.215837	0.34474	0.168623	-0.2791	-0.186561	-0.168623	NP_056993	NBAS	NP_056993.2_NBAS	NP_056993.2	NBAS	78	63	63	NP_056993.2	HOMO SAPIENS	27.4	395	395.1	829.13	829.13	41300000000	neuroblastoma-amplified sequence GN=NBAS
NP_001138295.1	0.134902	11.1209	0.583589	0.0772521	-0.526103	-0.104921	0.0421557	0.581458	0.351596	0.228845	NP_001138295	DENND4A	NP_001138295.1_DENND4A	NP_001138295.1	DENND4A	73	53	1	NP_001138295.1|NP_001307764.1	HOMO SAPIENS	34.5	396	396.1	827.4	9.92	22900000000	C-myc promoter-binding protein isoform 1 GN=DENND4A
NP_001317569.1	0.00555685	30.2742	-1.82206	0.000938821	0.499123	1.22907	1.14874	-0.697749	-0.939982	-0.951514	NP_001317569	DENND4C	NP_001317569.1_DENND4C	NP_001317569.1	DENND4C	54	46	44	NP_001317569.1|NP_060395.5	HOMO SAPIENS	28	396	396.3	687.99	658.82	18700000000	DENN domain-containing protein 4C isoform 2 GN=DENND4C
NP_057191.2	0.31582	6.41317	0.37432	0.228393	-0.0539593	0.0899321	-0.442635	0.372133	0.380298	-0.0361334	NP_057191	ZFR	NP_057191.2_ZFR	NP_057191.2	ZFR	95	52	52	NP_057191.2	HOMO SAPIENS	50.8	397	397.1	826.61	826.61	65000000000	zinc finger RNA-binding protein GN=ZFR
NP_001005751.1	0.458043	4.41994	0.251092	0.361415	0.161878	-0.209842	-0.252934	0.0697749	0.0574035	0.325201	NP_001005751	WASHC2A	NP_001005751.1_WASHC2A	NP_001005751.1	WASHC2A	75	47	13	NP_001005751.1|NP_001278327.1|NP_001317031.1	HOMO SAPIENS	47.6	398	398.1	824.84	246.55	41300000000	WASH complex subunit 2A isoform 1 GN=WASHC2A
NP_001317003.1	0.0697729	14.8976	0.972243	0.0323773	-0.795899	-0.734445	-0.0105389	0.883815	0.25114	0.24089	NP_001317003	WASHC2C	NP_001317003.1_WASHC2C	NP_001317003.1	WASHC2C	11	44	10	NP_001317003.1|NP_056077.2|NP_001162577.1|NP_001162578.1	HOMO SAPIENS	47.6	398	398.2	739.69	161.4	2170000000	WASH complex subunit 2C isoform 4 GN=WASHC2C
NP_004289.1	0.109788	12.298	-0.803172	0.0589121	0.269796	-0.0449661	1.0012	-0.220954	-0.480754	-0.481779	NP_004289	NUP155	NP_004289.1_NUP155	NP_004289.1	NUP155	89	49	49	NP_004289.1|NP_705618.1|NP_001265241.1	HOMO SAPIENS	46.6	399	399.1	823.52	823.52	120000000000	nuclear pore complex protein Nup155 isoform 2 GN=NUP155
NP_001120683.1	0.426471	4.80905	0.256017	0.330442	0.0269796	-0.254808	-0.347784	0.151179	-0.0430526	0.0843113	NP_001120683	SHTN1	NP_001120683.1_SHTN1	NP_001120683.1	SHTN1	122	50	50	NP_001120683.1|NP_001245227.1|NP_001245228.1|NP_001245229.1|NP_060800.2	HOMO SAPIENS	68.9	400	400.1	823.1	823.1	174000000000	shootin-1 isoform a GN=SHTN1
NP_001137357.1	0.28073	7.07816	0.323792	0.195968	-0.256306	-0.269796	-0.115928	0.127921	0.129158	0.0722669	NP_001137357	PPP1R12A	NP_001137357.1_PPP1R12A	NP_001137357.1	PPP1R12A	101	57	57	NP_001137357.1|NP_001231919.1|NP_001231921.1|NP_001137358.1	HOMO SAPIENS	58.2	401	401.1	822.97	822.97	90400000000	protein phosphatase 1 regulatory subunit 12A isoform a GN=PPP1R12A
NP_056224.3	0.342466	5.98808	0.370658	0.251879	0.0269796	-0.164876	-0.516407	-0.186066	0.258316	0.385423	NP_056224	EP400	NP_056224.3_EP400	NP_056224.3	EP400	74	60	60	NP_056224.3	HOMO SAPIENS	25.8	402	402.1	822.25	822.25	20400000000	E1A-binding protein p400 GN=EP400
NP_009176.2	0.0238418	21.1328	-1.09097	0.00770413	0.445164	1.04921	0.558563	-0.476795	-0.50228	-0.24089	NP_009176	ATXN2L	NP_009176.2_ATXN2L	NP_009176.2	ATXN2L	125	53	3	NP_009176.2|NP_059867.3|NP_663760.1|NP_680780.1|NP_680781.1|NP_680782.1	HOMO SAPIENS	53.1	403	403.1	820.06	58.19	252000000000	ataxin-2-like protein isoform A GN=ATXN2L
NP_001295159.1	0.171875	9.77327	-1.16082	0.105359	0.364225	0.254808	1.40168	-1.62808	-0.0143509	0.180667	NP_001295159	ATXN2L	NP_001295159.1_ATXN2L	NP_001295159.1	ATXN2L	1	51	1	NP_001295159.1	HOMO SAPIENS	51.8	403	403.2	788.28	26.41	231000000	ataxin-2-like protein isoform G GN=ATXN2L
NP_001231639.1	0.0295481	19.8808	-0.954377	0.0102782	0.485633	0.524604	0.653413	-0.662862	-0.416175	-0.120445	NP_001231639	GFPT1	NP_001231639.1_GFPT1	NP_001231639.1	GFPT1	163	49	49	NP_001231639.1|NP_002047.2|NP_005101.1	HOMO SAPIENS	69.5	404	404.1	820.04	820.04	512000000000	glutamine--fructose-6-phosphate aminotransferase [isomerizing] 1 isoform 1 GN=GFPT1
NP_000215.1	0.00053359	46.6105	3.13046	2.18248e-05	-1.63227	-1.34898	-1.47545	1.38387	1.67188	1.87894	NP_000215	KRT18	NP_000215.1_KRT18	NP_000215.1	KRT18	452	49	48	NP_000215.1|NP_002271.3	HOMO SAPIENS	88.3	405	405.1	818.85	800.68	5620000000000	keratin, type I cytoskeletal 18 GN=KRT18
NP_002267.2	0.046413	17.2135	0.853462	0.0189956	-0.323756	-0.0149887	-0.632335	0.453537	0.509456	0.626313	NP_002267	KRT19	NP_002267.2_KRT19	NP_002267.2	KRT19	60	32	24	NP_002267.2|NP_005548.2	HOMO SAPIENS	77	405	405.2	504.57	393.42	255000000000	keratin, type I cytoskeletal 19 GN=KRT19
NP_000413.1	0.703172	2.07254	-0.542777	0.620506	1.4569	-1.22907	0.96958	-0.13955	-1.70058	1.4092	NP_000413	KRT17	NP_000413.1_KRT17	NP_000413.1	KRT17	7	10	5	NP_000413.1	HOMO SAPIENS	21	405	405.3	105.93	44.85	2050000000	keratin, type I cytoskeletal 17 GN=KRT17
NP_689562.1	0.00197587	37.2353	6.25812	0.000189003	-5.01821	-2.39819	-3.43569	2.09325	2.43247	3.39654	NP_689562	KRT222	NP_689562.1_KRT222	NP_689562.1	KRT222	3	4	3	NP_689562.1	HOMO SAPIENS	11.8	405	405.5	39.43	28.77	134000000	keratin-like protein KRT222 GN=KRT222
NP_061883.1	0.000696257	44.6128	6.85573	3.45714e-05	-3.68272	-5.05119	-3.73078	3.69807	2.22438	2.18005	NP_061883	KRT20	NP_061883.1_KRT20	NP_061883.1	KRT20	3	3	2	NP_061883.1	HOMO SAPIENS	7.5	405	405.6	29.13	18.47	5080000000	keratin, type I cytoskeletal 20 GN=KRT20
NP_006422.1	0.296589	6.76015	-0.363335	0.210855	0.526103	-0.0449661	0.147545	-0.127921	-0.200912	-0.132489	NP_006422	CCT2	NP_006422.1_CCT2	NP_006422.1	CCT2	197	42	42	NP_006422.1|NP_001185771.1	HOMO SAPIENS	82.2	406	406.1	818.25	818.25	834000000000	T-complex protein 1 subunit beta isoform 1 GN=CCT2
NP_001036216.1	0.173593	9.72105	-0.417074	0.106634	0.242817	0.254808	0.168623	-0.174437	-0.193737	-0.216801	NP_001036216	STAG2	NP_001036216.1_STAG2	NP_001036216.1	STAG2	101	54	41	NP_001036216.1|NP_001036214.1	HOMO SAPIENS	50.9	407	407.1	817.64	653.71	117000000000	cohesin subunit SA-2 isoform b GN=STAG2
NP_005853.2	0.233193	8.09507	0.622078	0.155057	-0.323756	-0.239819	-0.421557	0.988478	0.193737	-0.301112	NP_005853	STAG1	NP_005853.2_STAG1	NP_005853.2	STAG1	36	39	27	NP_005853.2	HOMO SAPIENS	31.4	407	407.2	564.28	408.34	10200000000	cohesin subunit SA-1 GN=STAG1
NP_001269645.1	0.0250554	20.8264	4.22725	0.00826717	-4.1009	-1.75368	-0.284551	3.26779	1.19112	2.08369	NP_001269645	STAG3	NP_001269645.1_STAG3	NP_001269645.1	STAG3	2	6	2	NP_001269645.1|NP_001269646.1|NP_001269647.1	HOMO SAPIENS	3.9	407	407.3	45.78	9.69	7520000000	cohesin subunit SA-3 isoform 1 GN=STAG3
NP_114032.2	0.0621417	15.5581	0.940454	0.0278095	-0.553082	-0.779412	-0.0210778	0.325616	0.287017	0.855158	NP_114032	HNRNPU	NP_114032.2_HNRNPU	NP_114032.2	HNRNPU	246	51	8	NP_114032.2	HOMO SAPIENS	55	408	408.1	817.35	93.4	1710000000000	heterogeneous nuclear ribonucleoprotein U isoform a GN=HNRNPU
NP_004492.2	0.017925	22.8739	2.61715	0.0051595	-2.00998	-1.00424	-1.39114	0.255841	0.889754	2.3005	NP_004492	HNRNPU	NP_004492.2_HNRNPU	NP_004492.2	HNRNPU	16	45	3	NP_004492.2	HOMO SAPIENS	53.9	408	408.2	758.46	55.29	23300000000	heterogeneous nuclear ribonucleoprotein U isoform b GN=HNRNPU
NP_001131024.1	0.180094	9.52346	0.4748	0.111597	-0.350735	-0.0299774	-0.284551	0.500053	0.150684	0.1084	NP_001131024	LRRFIP1	NP_001131024.1_LRRFIP1	NP_001131024.1	LRRFIP1	112	46	33	NP_001131024.1|NP_004726.2|NP_001131025.1|NP_001131023.1	HOMO SAPIENS	63.9	409	409.1	817.22	582.28	150000000000	leucine-rich repeat flightless-interacting protein 1 isoform 3 GN=LRRFIP1
NP_001335230.1	0.483174	4.13441	0.305065	0.385975	-0.310266	0.434672	-0.495329	0.302358	0.193737	0.0481779	NP_001335230	LRRFIP2	NP_001335230.1_LRRFIP2	NP_001335230.1	LRRFIP2	45	23	23	NP_001335230.1|NP_006300.1|NP_001127841.1|NP_001335227.1|NP_001335228.1|NP_001335234.1|NP_001335233.1|NP_001335240.1|NP_001269620.1|NP_001335226.1|NP_001335232.1|NP_001335237.1	HOMO SAPIENS	45.8	409	409.2	346.42	336.87	49700000000	leucine-rich repeat flightless-interacting protein 2 isoform f GN=LRRFIP2
NP_001131022.1	0.0307415	19.6354	2.11216	0.0108757	-1.4569	-1.16912	-0.411018	2.20954	0.523807	0.56609	NP_001131022	LRRFIP1	NP_001131022.1_LRRFIP1	NP_001131022.1	LRRFIP1	3	18	3	NP_001131022.1	HOMO SAPIENS	30.1	409	409.3	301.02	44.69	474000000	leucine-rich repeat flightless-interacting protein 1 isoform 1 GN=LRRFIP1
NP_001307524.1	0.00243518	35.7726	-2.04874	0.000264692	0.863348	1.22907	1.23305	-1.1978	-0.767771	-0.855158	NP_001307524	DDX5	NP_001307524.1_DDX5	NP_001307524.1	DDX5	172	52	44	NP_001307524.1|NP_001307526.1	HOMO SAPIENS	71.8	410	410.1	762.85	637.03	892000000000	probable ATP-dependent RNA helicase DDX5 isoform a GN=DDX5
NP_001180345.1	0.197118	9.02133	-0.458419	0.125276	0.377715	0.239819	-0.0843113	-0.453537	-0.243965	-0.144534	NP_001180345	DDX3X	NP_001180345.1_DDX3X	NP_001180345.1	DDX3X	162	50	50	NP_001180345.1|NP_001347.3|NP_001180346.1|NP_001350748.1|NP_001116137.1|NP_001289481.1|NP_001311124.1|NP_001136021.1|NP_001160005.1|NP_001160006.1|NP_077726.1	HOMO SAPIENS	75.9	410	410.2	816.36	811.58	528000000000	ATP-dependent RNA helicase DDX3X isoform 2 GN=DDX3X
NP_001091974.1	0.265657	7.38075	-0.418737	0.182778	-0.161878	0.179864	0.526946	-0.13955	-0.222438	-0.34929	NP_001091974	DDX17	NP_001091974.1_DDX17	NP_001091974.1	DDX17	121	48	40	NP_001091974.1|NP_006377.2	HOMO SAPIENS	63	410	410.3	729.17	603.35	425000000000	probable ATP-dependent RNA helicase DDX17 isoform 3 GN=DDX17
NP_036205.1	0.0922344	13.3101	-0.759195	0.0466644	0.822879	0.179864	0.38994	-0.523312	0.0358772	-0.397468	NP_036205	CCT5	NP_036205.1_CCT5	NP_036205.1	CCT5	223	46	45	NP_036205.1|NP_001293083.1|NP_001293082.1|NP_001293085.1|NP_001293084.1	HOMO SAPIENS	78.9	411	411.1	815.53	792.49	864000000000	T-complex protein 1 subunit epsilon isoform a GN=CCT5
NP_006421.2	0.0494387	16.8681	-0.960498	0.0205679	0.512613	0.929298	0.263473	-0.441908	-0.0717543	-0.662446	NP_006421	CCT4	NP_006421.2_CCT4	NP_006421.2	CCT4	175	44	43	NP_006421.2|NP_001243650.1	HOMO SAPIENS	79.2	411	411.2	804.99	781.95	879000000000	T-complex protein 1 subunit delta isoform a GN=CCT4
NP_060530.3	0.099431	12.8763	-0.79342	0.0515669	0.634021	-0.0749434	0.674491	-0.662862	-0.387473	-0.0963558	NP_060530	IARS2	NP_060530.3_IARS2	NP_060530.3	IARS2	119	47	47	NP_060530.3	HOMO SAPIENS	60.5	412	412.1	813.92	813.92	247000000000	isoleucine--tRNA ligase, mitochondrial precursor GN=IARS2
NP_036546.2	0.0149307	24.0302	-1.1056	0.00395344	0.634021	0.584559	0.495329	-0.360504	-0.760596	-0.481779	NP_036546	RAB3GAP2	NP_036546.2_RAB3GAP2	NP_036546.2	RAB3GAP2	96	53	53	NP_036546.2	HOMO SAPIENS	44.8	413	413.1	813.75	813.75	200000000000	rab3 GTPase-activating protein non-catalytic subunit GN=RAB3GAP2
NP_001245303.1	0.0603434	15.74	0.832279	0.0266687	-0.458654	-0.239819	-0.284551	0.895445	0.437701	0.180667	NP_001245303	EPS15L1	NP_001245303.1_EPS15L1	NP_001245303.1	EPS15L1	91	51	51	NP_001245303.1|NP_067058.1|NP_001245304.1|NP_001245305.1	HOMO SAPIENS	69	414	414.1	813.68	813.68	66600000000	epidermal growth factor receptor substrate 15-like 1 isoform 1 GN=EPS15L1
NP_003866.1	0.0349437	18.9	-1.05472	0.0128824	0.202347	0.749434	0.916886	-0.500053	-0.602736	-0.192712	NP_003866	GMPS	NP_003866.1_GMPS	NP_003866.1	GMPS	109	46	46	NP_003866.1	HOMO SAPIENS	76.1	415	415.1	813.37	813.37	135000000000	GMP synthase [glutamine-hydrolyzing] GN=GMPS
NP_055520.3	0.00168613	38.3871	1.96969	0.000144974	-0.957777	-1.03422	-0.790419	1.06988	1.06914	0.987647	NP_055520	DOCK4	NP_055520.3_DOCK4	NP_055520.3	DOCK4	82	63	63	NP_055520.3|NP_001350469.1	HOMO SAPIENS	33.7	416	416.1	813.11	813.11	33400000000	dedicator of cytokinesis protein 4 isoform 1 GN=DOCK4
NP_001099008.1	0.342611	5.98338	-0.346073	0.252152	0.202347	0.284785	-0.0843113	-0.534941	-0.100456	0	NP_001099008	MYBBP1A	NP_001099008.1_MYBBP1A	NP_001099008.1	MYBBP1A	108	55	55	NP_001099008.1|NP_055335.2	HOMO SAPIENS	44.9	417	417.1	812.77	812.77	75300000000	myb-binding protein 1A isoform 1 GN=MYBBP1A
NP_001317939.1	0.601643	2.93717	0.205648	0.50849	0.0944287	-0.509615	0.0210778	0.13955	-0.193737	0.277023	NP_001317939	ITSN1	NP_001317939.1_ITSN1	NP_001317939.1	ITSN1	101	55	50	NP_001317939.1|NP_003015.2|NP_001317938.1|NP_001317941.1|NP_001001132.1|NP_001317940.1|NP_001317937.1	HOMO SAPIENS	33.7	418	418.1	812.4	755.76	179000000000	intersectin-1 isoform 5 GN=ITSN1
NP_001335110.1	0.873526	0.820532	0.0577922	0.827841	-0.310266	-0.164876	0.200239	-0.127921	0.0143509	0.0120445	NP_001335110	ITSN2	NP_001335110.1_ITSN2	NP_001335110.1	ITSN2	50	44	39	NP_001335110.1|NP_001335111.1|NP_006268.2|NP_062541.3|NP_671494.2|NP_001335112.1|NP_001335113.1|NP_001335114.1|NP_001335115.1	HOMO SAPIENS	26.9	418	418.2	593.09	536.45	31000000000	intersectin-2 isoform 4 GN=ITSN2
NP_001106963.1	0.00418696	32.1255	1.70198	0.000612986	-1.0657	-0.539593	-0.727185	1.00011	0.954333	0.819024	NP_001106963	SEPT9	NP_001106963.1_SEPT9	NP_001106963.1	9-Sep	133	53	4	NP_001106963.1|NP_001280624.1|NP_006631.2|NP_001106964.1|NP_001106967.1|NP_001106968.1|NP_001280625.1	HOMO SAPIENS	74.7	419	419.1	812.11	45.82	326000000000	septin-9 isoform a GN=SEPT9
NP_001106965.1	0.0131518	24.8546	2.8554	0.00326995	-2.1179	-0.194853	-2.19209	1.13966	1.39203	1.52965	NP_001106965	SEPT9	NP_001106965.1_SEPT9	NP_001106965.1	9-Sep	2	51	1	NP_001106965.1	HOMO SAPIENS	77.2	419	419.2	794.24	22.87	1310000000	septin-9 isoform b GN=SEPT9
NP_036450.1	0.15854	10.2125	-0.459975	0.0952239	0.0944287	0.0749434	0.231856	-0.186066	-0.322895	-0.469735	NP_036450	LETM1	NP_036450.1_LETM1	NP_036450.1	LETM1	113	48	48	NP_036450.1	HOMO SAPIENS	61.7	420	420.1	811.99	811.99	263000000000	mitochondrial proton/calcium exchanger protein precursor GN=LETM1
NP_001269460.1	0.346402	5.92391	0.309408	0.255628	-0.121408	-0.434672	0.0316168	0.13955	0.107632	0.156578	NP_001269460	ADNP	NP_001269460.1_ADNP	NP_001269460.1	ADNP	90	55	55	NP_001269460.1	HOMO SAPIENS	53.4	421	421.1	810.77	810.77	51000000000	activity-dependent neuroprotector homeobox protein GN=ADNP
NP_061936.2	0.355222	5.77782	0.336294	0.264374	-0.445164	0.0149887	0.0737724	0.2791	0	0.373379	NP_061936	EML4	NP_061936.2_EML4	NP_061936.2	EML4	99	45	45	NP_061936.2|NP_001138548.1	HOMO SAPIENS	58.9	422	422.1	810.26	810.26	120000000000	echinoderm microtubule-associated protein-like 4 isoform a GN=EML4
NP_006382.1	0.0388682	18.2516	-0.863197	0.0149569	0.431674	0.239819	0.748263	-0.488424	-0.380298	-0.301112	NP_006382	IPO7	NP_006382.1_IPO7	NP_006382.1	IPO7	112	47	46	NP_006382.1	HOMO SAPIENS	44.7	423	423.1	810.03	791.17	182000000000	importin-7 GN=IPO7
NP_006381.2	0.039748	18.1185	-1.07831	0.0154225	0.472144	0.479638	0.347784	-0.372133	-0.358772	-1.20445	NP_006381	IPO8	NP_006381.2_IPO8	NP_006381.2	IPO8	40	29	28	NP_006381.2|NP_001177924.1	HOMO SAPIENS	32.2	423	423.2	482.24	463.38	25100000000	importin-8 isoform 1 GN=IPO8
NP_004035.2	0.177386	9.60401	-0.600813	0.109547	0.566572	0.239819	0.263473	-0.755895	0.107632	-0.0843113	NP_004035	ATIC	NP_004035.2_ATIC	NP_004035.2	ATIC	164	44	44	NP_004035.2	HOMO SAPIENS	84.1	424	424.1	809.38	809.38	594000000000	bifunctional purine biosynthesis protein PURH GN=ATIC
NP_006222.2	0.00148685	39.2737	-2.44092	0.000118204	0.957777	1.52885	1.1909	-1.1164	-1.42074	-1.10809	NP_006222	POLE	NP_006222.2_POLE	NP_006222.2	POLE	67	53	53	NP_006222.2	HOMO SAPIENS	26.4	425	425.1	809.27	809.27	21300000000	DNA polymerase epsilon catalytic subunit A GN=POLE
NP_065076.2	0.00199406	37.1831	2.51931	0.000191288	-1.52435	-1.28903	-1.04335	1.55831	0.817999	1.32489	NP_065076	RALGAPA2	NP_065076.2_RALGAPA2	NP_065076.2	RALGAPA2	77	51	50	NP_065076.2	HOMO SAPIENS	33.3	426	426.1	808.98	798.01	38500000000	ral GTPase-activating protein subunit alpha-2 GN=RALGAPA2
NP_001317004.1	0.103014	12.6762	0.647634	0.0539988	-0.107919	-0.524604	-0.632335	0.302358	0.0143509	0.361334	NP_001317004	RALGAPA1	NP_001317004.1_RALGAPA1	NP_001317004.1	RALGAPA1	28	23	23	NP_001317004.1|NP_001333178.1|NP_001269972.1|NP_001269973.1|NP_001333172.1|NP_001333175.1|NP_001333176.1|NP_919277.2	HOMO SAPIENS	12.4	426	426.2	301.02	294.44	6090000000	ral GTPase-activating protein subunit alpha-1 isoform 5 GN=RALGAPA1
NP_001129497.1	0.422946	4.85484	0.255515	0.326976	-0.148388	-0.0899321	0.0316168	0.325616	0.258316	-0.024089	NP_001129497	PLS3	NP_001129497.1_PLS3	NP_001129497.1	PLS3	133	47	38	NP_001129497.1|NP_001165806.1|NP_001269266.1|NP_001269267.1	HOMO SAPIENS	69.6	427	427.1	807.55	631.24	489000000000	plastin-3 isoform 1 GN=PLS3
NP_001138791.1	0.0435464	17.5846	-1.22197	0.0174398	0.229327	0.464649	1.04335	-0.26747	-0.480754	-1.18036	NP_001138791	PLS1	NP_001138791.1_PLS1	NP_001138791.1	PLS1	42	31	26	NP_001138791.1	HOMO SAPIENS	54.8	427	427.2	531.26	424.43	13700000000	plastin-1 GN=PLS1
NP_002289.2	0.0191018	22.4844	1.32776	0.0056437	-0.391205	-0.629525	-0.590179	1.30246	0.624263	0.445646	NP_002289	LCP1	NP_002289.2_LCP1	NP_002289.2	LCP1	34	29	21	NP_002289.2	HOMO SAPIENS	58	427	427.3	496.17	356.95	9190000000	plastin-2 GN=LCP1
NP_000932.3	0.0279285	20.2168	1.1927	0.00951299	-0.863348	-0.419683	-0.505868	0.116292	0.853877	0.819024	NP_000932	POR	NP_000932.3_POR	NP_000932.3	POR	120	45	45	NP_000932.3	HOMO SAPIENS	68.2	428	428.1	806.92	806.92	320000000000	NADPH--cytochrome P450 reductase GN=POR
NP_005137.1	0.0400275	18.0788	0.942342	0.0155638	-0.661001	-0.209842	-0.526946	0.802411	0.265491	0.361334	NP_005137	SART1	NP_005137.1_SART1	NP_005137.1	SART1	93	49	49	NP_005137.1	HOMO SAPIENS	58.5	429	429.1	804.9	804.9	88100000000	U4/U6.U5 tri-snRNP-associated protein 1 GN=SART1
NP_056073.1	0.0128406	25.0277	1.22155	0.00314217	-0.687981	-0.674491	-0.569102	0.790782	0.279842	0.662446	NP_056073	FKBP15	NP_056073.1_FKBP15	NP_056073.1	FKBP15	90	47	47	NP_056073.1	HOMO SAPIENS	46.8	430	430.1	804.79	804.79	42200000000	FK506-binding protein 15 GN=FKBP15
NP_064522.3	0.0955049	13.109	0.559323	0.048877	-0.283286	-0.34474	-0.210778	0.232583	0.401824	0.204756	NP_064522	GRIPAP1	NP_064522.3_GRIPAP1	NP_064522.3	GRIPAP1	85	50	50	NP_064522.3	HOMO SAPIENS	67.7	431	431.1	803.71	803.71	66300000000	GRIP1-associated protein 1 GN=GRIPAP1
NP_002835.2	0.010948	25.9909	1.18233	0.00251717	-0.364225	-0.614536	-0.68503	0.569828	0.602736	0.710624	NP_002835	PTPRK	NP_002835.2_PTPRK	NP_002835.2	PTPRK	84	53	52	NP_002835.2|NP_001278913.1|NP_001129120.1|NP_001278910.1|NP_001278911.1|NP_001278912.1	HOMO SAPIENS	43.3	432	432.1	803.2	798.19	40900000000	receptor-type tyrosine-protein phosphatase kappa isoform b precursor GN=PTPRK
NP_002836.3	0.0152959	23.8737	1.71855	0.00409859	-1.41643	-0.299774	-1.04335	1.01174	0.444877	0.939469	NP_002836	PTPRM	NP_002836.3_PTPRM	NP_002836.3	PTPRM	20	23	20	NP_002836.3|NP_001098714.1	HOMO SAPIENS	20.5	432	432.2	268.2	239.52	31100000000	receptor-type tyrosine-protein phosphatase mu isoform 2 precursor GN=PTPRM
NP_008981.4	0.159358	10.1813	-2.17314	0.0959117	3.5748	0.299774	-0.242395	-1.91881	-0.33007	-0.638357	NP_008981	PTPRT	NP_008981.4_PTPRT	NP_008981.4	PTPRT	4	4	2	NP_008981.4|NP_573400.3	HOMO SAPIENS	2.9	432	432.3	35.37	11.7	19600000000	receptor-type tyrosine-protein phosphatase T isoform 2 precursor GN=PTPRT
NP_004809.2	0.103489	12.6486	0.621509	0.0543419	-0.539593	-0.134898	-0.442635	0.383762	0.351596	0.0120445	NP_004809	DDX23	NP_004809.2_DDX23	NP_004809.2	DDX23	123	58	58	NP_004809.2	HOMO SAPIENS	56.3	433	433.1	803.12	803.12	231000000000	probable ATP-dependent RNA helicase DDX23 GN=DDX23
NP_005907.3	0.00299111	34.4018	-1.74868	0.000362924	0.944287	0.704468	0.811497	-1.03499	-0.73907	-1.01174	NP_005907	MCM7	NP_005907.3_MCM7	NP_005907.3	MCM7	130	48	48	NP_005907.3|NP_001265524.1	HOMO SAPIENS	75.1	434	434.1	801.6	801.6	445000000000	DNA replication licensing factor MCM7 isoform 1 GN=MCM7
NP_001316166.1	0.00972102	26.7028	-1.37645	0.00213657	0.391205	0.719457	0.727185	-0.581458	-1.04761	-0.662446	NP_001316166	NEK9	NP_001316166.1_NEK9	NP_001316166.1	NEK9	88	48	48	NP_001316166.1|NP_149107.4|NP_001316167.1	HOMO SAPIENS	68.8	435	435.1	801.25	801.25	61600000000	serine/threonine-protein kinase Nek9 isoform 1 GN=NEK9
NP_054828.2	0.000140232	60.7747	-6.84103	8.36619e-07	3.10266	3.5823	3.28814	-3.10498	-3.49444	-3.95059	NP_054828	ATAD2	NP_054828.2_ATAD2	NP_054828.2	ATAD2	71	49	45	NP_054828.2	HOMO SAPIENS	39.4	436	436.1	800.9	735.84	30400000000	ATPase family AAA domain-containing protein 2 GN=ATAD2
NP_001229267.2	0.727224	1.87973	-0.134785	0.648675	-0.0134898	-0.194853	0.474251	0.0232583	0.0430526	-0.204756	NP_001229267	ATAD2B	NP_001229267.2_ATAD2B	NP_001229267.2	ATAD2B	17	20	16	NP_001229267.2|NP_001341036.1|NP_060022.2	HOMO SAPIENS	15.9	436	436.2	255.87	190.81	7540000000	ATPase family AAA domain-containing protein 2B isoform 2 GN=ATAD2B
NP_002717.3	0.0155877	23.7587	1.08841	0.00420851	-0.634021	-0.734445	-0.326706	0.511683	0.552508	0.505868	NP_002717	PREP	NP_002717.3_PREP	NP_002717.3	PREP	92	44	44	NP_002717.3	HOMO SAPIENS	71.2	437	437.1	800.52	800.52	139000000000	prolyl endopeptidase GN=PREP
NP_001035207.1	0.0118492	25.4999	1.12828	0.00281846	-0.661001	-0.479638	-0.621796	0.581458	0.631438	0.409512	NP_001035207	ARAP1	NP_001035207.1_ARAP1	NP_001035207.1	ARAP1	79	56	56	NP_001035207.1|NP_056057.2|NP_001128662.1	HOMO SAPIENS	46.8	438	438.1	799.95	799.95	37400000000	arf-GAP with Rho-GAP domain, ANK repeat and PH domain-containing protein 1 isoform c GN=ARAP1
NP_055869.1	0.0257382	20.6702	-1.4445	0.00857002	0.377715	1.36397	0.526946	-0.290729	-0.846701	-0.927425	NP_055869	UHRF1BP1L	NP_055869.1_UHRF1BP1L	NP_055869.1	UHRF1BP1L	78	55	55	NP_055869.1|NP_001006948.1	HOMO SAPIENS	46.5	439	439.1	799.56	799.56	43900000000	UHRF1-binding protein 1-like isoform a GN=UHRF1BP1L
NP_006816.2	0.342611	5.98383	0.297463	0.252126	0.0809389	-0.254808	-0.126467	0.162808	0.272666	0.156578	NP_006816	CKAP4	NP_006816.2_CKAP4	NP_006816.2	CKAP4	153	47	47	NP_006816.2	HOMO SAPIENS	70.5	440	440.1	798.66	798.66	1360000000000	cytoskeleton-associated protein 4 GN=CKAP4
NP_877963.1	0.567939	3.24606	0.181024	0.473581	-0.134898	0.119909	-0.200239	0.162808	0.165035	0	NP_877963	PLCG1	NP_877963.1_PLCG1	NP_877963.1	PLCG1	88	48	1	NP_877963.1	HOMO SAPIENS	47	441	441.1	798.38	18.05	67600000000	1-phosphatidylinositol 4,5-bisphosphate phosphodiesterase gamma-1 isoform b GN=PLCG1
NP_002651.2	0.993773	0.0334772	-0.00442359	0.992321	-1.0657	-0.209842	0.126467	-0.174437	-0.975859	-0.0120445	NP_002651	PLCG1	NP_002651.2_PLCG1	NP_002651.2	PLCG1	2	48	2	NP_002651.2	HOMO SAPIENS	47	441	441.2	797.65	40.1	2050000000	1-phosphatidylinositol 4,5-bisphosphate phosphodiesterase gamma-1 isoform a GN=PLCG1
NP_036329.3	0.000474294	47.6457	-3.88776	1.7196e-05	1.75368	2.23331	1.68623	-1.63971	-2.03782	-2.31254	NP_036329	RABGAP1	NP_036329.3_RABGAP1	NP_036329.3	RABGAP1	97	53	51	NP_036329.3	HOMO SAPIENS	53.3	442	442.1	798.08	760.24	50900000000	rab GTPase-activating protein 1 GN=RABGAP1
NP_001230694.1	0.0173621	23.0729	-1.31664	0.00492844	0.323756	0.854355	0.432096	-0.523312	-0.66014	-1.15627	NP_001230694	RABGAP1L	NP_001230694.1_RABGAP1L	NP_001230694.1	RABGAP1L	19	21	14	NP_001230694.1|NP_001317918.1|NP_001230693.1|NP_001030307.1	HOMO SAPIENS	51.8	442	442.2	266.79	170.35	6300000000	rab GTPase-activating protein 1-like isoform C GN=RABGAP1L
NP_055672.3	0.0184089	22.7191	-1.77506	0.00534681	0.485633	1.07919	1.0012	-0.453537	-0.631438	-1.67418	NP_055672	RABGAP1L	NP_055672.3_RABGAP1L	NP_055672.3	RABGAP1L	17	18	13	NP_055672.3	HOMO SAPIENS	26.2	442	442.3	239.49	180.89	3180000000	rab GTPase-activating protein 1-like isoform A GN=RABGAP1L
NP_001073286.1	0.00859299	27.4834	1.43872	0.00178511	-0.930797	-0.599547	-0.569102	0.767524	0.473579	0.975603	NP_001073286	ITGA6	NP_001073286.1_ITGA6	NP_001073286.1	ITGA6	85	49	3	NP_001073286.1	HOMO SAPIENS	50.1	443	443.1	793.91	29.03	46500000000	integrin alpha-6 isoform a preproprotein GN=ITGA6
NP_000201.2	0.100395	12.8199	2.02899	0.0522408	1.52435	-1.12415	-1.40168	2.10488	1.23417	1.74645	NP_000201	ITGA6	NP_000201.2_ITGA6	NP_000201.2	ITGA6	2	48	2	NP_000201.2|NP_001303235.1	HOMO SAPIENS	50.6	443	443.2	790.59	25.71	505000000	integrin alpha-6 isoform b preproprotein GN=ITGA6
NP_056311.2	0.295631	6.77755	-0.362223	0.210012	0.404694	-0.104921	0.137006	-0.337245	-0.0717543	-0.24089	NP_056311	VIRMA	NP_056311.2_VIRMA	NP_056311.2	VIRMA	69	51	51	NP_056311.2|NP_892121.1	HOMO SAPIENS	34.7	444	444.1	792.94	792.94	26900000000	protein virilizer homolog isoform 1 GN=VIRMA
NP_057441.1	0.045565	17.3283	0.915073	0.0184998	-0.903818	-0.269796	-0.453173	0.593087	0.308544	0.216801	NP_057441	LIMA1	NP_057441.1_LIMA1	NP_057441.1	LIMA1	129	54	2	NP_057441.1|NP_001230704.1	HOMO SAPIENS	65.2	445	445.1	792.58	27.99	194000000000	LIM domain and actin-binding protein 1 isoform 2 GN=LIMA1
NP_001107018.1	0.014878	24.0488	4.7128	0.00393657	-4.65399	-2.02347	-1.12766	3.20965	1.44944	1.67418	NP_001107018	LIMA1	NP_001107018.1_LIMA1	NP_001107018.1	LIMA1	2	53	1	NP_001107018.1|NP_001107019.1	HOMO SAPIENS	65.2	445	445.2	785.68	21.09	805000000	LIM domain and actin-binding protein 1 isoform 1 GN=LIMA1
NP_001269888.1	0.0237841	21.1518	1.19828	0.00767036	-0.998246	-0.659502	-0.284551	0.814041	0.308544	0.529957	NP_001269888	CCAR1	NP_001269888.1_CCAR1	NP_001269888.1	CCAR1	105	56	56	NP_001269888.1|NP_060707.2	HOMO SAPIENS	43.8	446	446.1	792.46	792.46	131000000000	cell division cycle and apoptosis regulator protein 1 isoform b GN=CCAR1
NP_003613.3	0.286262	6.96227	0.424737	0.201267	-0.215837	-0.374717	0.263473	0.0581458	0.322895	0.56609	NP_003613	PPFIBP1	NP_003613.3_PPFIBP1	NP_003613.3	PPFIBP1	66	48	11	NP_003613.3	HOMO SAPIENS	52.1	447	447.1	782.55	160.68	31200000000	liprin-beta-1 isoform 1 GN=PPFIBP1
NP_001185844.1	0.654943	2.47099	0.370076	0.566111	-1.48388	-0.209842	0.242395	-0.430279	-0.681666	0.770847	NP_001185844	PPFIBP1	NP_001185844.1_PPFIBP1	NP_001185844.1	PPFIBP1	5	41	5	NP_001185844.1	HOMO SAPIENS	53.1	447	447.2	674.93	67.48	1470000000	liprin-beta-1 isoform 3 GN=PPFIBP1
NP_001243497.1	0.000503329	47.2185	6.56426	1.89736e-05	-4.51909	-3.16261	-3.11952	2.8724	2.454	3.56517	NP_001243497	PPFIBP2	NP_001243497.1_PPFIBP2	NP_001243497.1	PPFIBP2	21	19	17	NP_001243497.1|NP_001243498.1|NP_001338782.1|NP_001338783.1|NP_001338784.1|NP_001338785.1|NP_001338786.1|NP_001338787.1|NP_001338788.1|NP_001338789.1|NP_001338790.1|NP_001338791.1	HOMO SAPIENS	27.2	447	447.3	274.89	246.14	37900000000	liprin-beta-2 isoform 2 GN=PPFIBP2
NP_001309181.1	0.000785589	43.4965	4.24962	4.47048e-05	-2.72494	-1.90356	-1.72838	1.80252	1.95172	2.63774	NP_001309181	JMJD1C	NP_001309181.1_JMJD1C	NP_001309181.1	JMJD1C	70	58	58	NP_001309181.1|NP_116165.1|NP_001269877.1|NP_001309183.1|NP_001305082.1	HOMO SAPIENS	27.9	448	448.1	791.18	791.18	191000000000	probable JmjC domain-containing histone demethylation protein 2C isoform e GN=JMJD1C
NP_036475.3	0.138663	10.9728	-0.543491	0.0799323	0.175368	0.329751	0.379401	0.0348875	-0.287017	-0.493824	NP_036475	NNT	NP_036475.3_NNT	NP_036475.3	NNT	108	49	10	NP_036475.3	HOMO SAPIENS	47.5	449	449.1	790.69	157.54	131000000000	NAD(P) transhydrogenase, mitochondrial isoform 1 GN=NNT
NP_001317955.1	0.141853	10.8449	-0.87135	0.0823207	0.256306	0.269796	1.53868	-0.255841	-0.0645789	-0.228845	NP_001317955	NNT	NP_001317955.1_NNT	NP_001317955.1	NNT	8	40	2	NP_001317955.1	HOMO SAPIENS	45.4	449	449.2	656.58	52.45	4160000000	NAD(P) transhydrogenase, mitochondrial isoform 2 GN=NNT
NP_001128179.1	0.00790292	27.9905	-1.5662	0.00158837	1.02523	0.719457	0.663952	-0.82567	-1.05479	-0.409512	NP_001128179	SARDH	NP_001128179.1_SARDH	NP_001128179.1	SARDH	98	46	46	NP_001128179.1	HOMO SAPIENS	68.4	450	450.1	790.31	790.31	130000000000	sarcosine dehydrogenase, mitochondrial precursor GN=SARDH
NP_945353.1	0.396338	5.19276	-0.269934	0.302499	0.121408	-0.0149887	0.179162	0.0116292	-0.186561	-0.34929	NP_945353	ARHGEF1	NP_945353.1_ARHGEF1	NP_945353.1	ARHGEF1	86	50	50	NP_945353.1|NP_004697.2|NP_945328.1	HOMO SAPIENS	57.3	451	451.1	789.9	789.9	76700000000	rho guanine nucleotide exchange factor 1 isoform 1 GN=ARHGEF1
NP_000909.2	0.473281	4.24415	-0.229077	0.376344	0	0	0.263473	-0.232583	-0.215263	0.024089	NP_000909	P4HB	NP_000909.2_P4HB	NP_000909.2	P4HB	234	49	49	NP_000909.2|A6H7J6|P05307	HOMO SAPIENS	82.4	452	452.1	789.58	789.58	3620000000000	protein disulfide-isomerase precursor GN=P4HB
NP_003617.1	0.526834	3.66107	-0.232847	0.430421	-0.215837	0.149887	0.0316168	-0.209325	-0.559684	0.0361334	NP_003617	PPFIA1	NP_003617.1_PPFIA1	NP_003617.1	PPFIA1	89	54	45	NP_003617.1|NP_803172.1|NP_001207402.1|NP_001207404.1|NP_001207405.1|NP_003616.2|NP_001207406.1|NP_001207407.1|NP_001269465.1|NP_001207403.1|NP_001291260.1|NP_001291261.1|NP_001207408.1|NP_001207409.1	HOMO SAPIENS	44.5	453	453.1	788.83	686.23	78300000000	liprin-alpha-1 isoform b GN=PPFIA1
NP_003651.1	0.016109	23.5559	-2.30484	0.00440967	1.8481	1.319	0.48479	-1.79089	-1.02609	-0.445646	NP_003651	PPFIA3	NP_003651.1_PPFIA3	NP_003651.1	PPFIA3	14	21	11	NP_003651.1	HOMO SAPIENS	16.5	453	453.2	216.71	104.45	54700000000	liprin-alpha-3 GN=PPFIA3
NP_057190.2	0.608112	2.88118	0.22125	0.515089	-0.0134898	-0.239819	-0.0843113	-0.348875	0.602736	0.0722669	NP_057190	SCFD1	NP_057190.2_SCFD1	NP_057190.2	SCFD1	151	44	8	NP_057190.2|NP_001244305.1|NP_878255.1|NP_001269960.1	HOMO SAPIENS	67.7	454	454.1	787.92	97.04	551000000000	sec1 family domain-containing protein 1 isoform a GN=SCFD1
NP_001269961.1	0.0216324	21.7154	2.96602	0.00673693	-0.418184	-2.14338	-2.69796	0.500053	2.06652	1.07196	NP_001269961	SCFD1	NP_001269961.1_SCFD1	NP_001269961.1	SCFD1	3	38	2	NP_001269961.1	HOMO SAPIENS	68.6	454	454.2	728	37.12	1010000000	sec1 family domain-containing protein 1 isoform e GN=SCFD1
NP_002936.1	0.284378	6.99999	-0.365129	0.199527	-0.0539593	0.134898	0.400479	-0.209325	-0.344421	-0.0602224	NP_002936	RPA1	NP_002936.1_RPA1	NP_002936.1	RPA1	127	47	47	NP_002936.1|NP_001342049.1|NP_001342050.1	HOMO SAPIENS	77.4	455	455.1	787.61	787.61	174000000000	replication protein A 70 kDa DNA-binding subunit isoform 1 GN=RPA1
NP_001186090.1	0.773508	1.5415	0.095969	0.701212	-0.229327	0.134898	-0.147545	-0.0232583	0.0932806	-0.024089	NP_001186090	USP19	NP_001186090.1_USP19	NP_001186090.1	USP19	75	49	49	NP_001186090.1|NP_001186091.1|NP_001338028.1|NP_001338030.1|NP_001338027.1|NP_001338036.1|NP_001186089.1|NP_001338029.1|NP_001338034.1|NP_001338032.1|NP_001338033.1|NP_001338035.1|NP_001338031.1|NP_001338037.1|NP_006668.1	HOMO SAPIENS	46.5	456	456.1	787.36	787.36	33000000000	ubiquitin carboxyl-terminal hydrolase 19 isoform 2 GN=USP19
NP_001245366.1	0.222554	8.34643	-0.389486	0.146338	0.0539593	0.329751	0.168623	-0.313987	-0.193737	-0.1084	NP_001245366	TARS	NP_001245366.1_TARS	NP_001245366.1	TARS	120	50	46	NP_001245366.1|NP_001245367.1	HOMO SAPIENS	65.9	457	457.1	786.28	722.45	219000000000	threonine--tRNA ligase, cytoplasmic isoform 1 GN=TARS
NP_689547.2	0.530495	3.61867	0.326306	0.434643	-0.242817	0.509615	-0.305629	0.441908	0.73907	-0.24089	NP_689547	TARSL2	NP_689547.2_TARSL2	NP_689547.2	TARSL2	10	14	10	NP_689547.2	HOMO SAPIENS	20	457	457.2	185.72	121.89	13000000000	probable threonine--tRNA ligase 2, cytoplasmic GN=TARSL2
NP_001273651.1	0.906777	0.600119	-0.0420012	0.87094	-0.0539593	0.0149887	-0.200239	-0.0348875	0.0430526	-0.373379	NP_001273651	FAM120A	NP_001273651.1_FAM120A	NP_001273651.1	FAM120A	104	46	44	NP_001273651.1|NP_055427.2|NP_001273652.1|NP_001273653.1|NP_001092278.1	HOMO SAPIENS	51.1	458	458.1	785.92	751.02	99400000000	constitutive coactivator of PPAR-gamma-like protein 1 isoform b GN=FAM120A
NP_060318.4	0.253535	7.63691	-0.714214	0.172309	0.822879	-0.134898	0.38994	-0.0232583	0.114807	-1.15627	NP_060318	FAM120C	NP_060318.4_FAM120C	NP_060318.4	FAM120C	12	11	9	NP_060318.4|NP_001287717.1|NP_940858.2	HOMO SAPIENS	11.8	458	458.2	127.95	93.05	666000000	constitutive coactivator of PPAR-gamma-like protein 2 isoform 1 GN=FAM120C
NP_004981.2	0.193705	9.11761	-0.503562	0.122529	-0.0539593	0.239819	0.632335	-0.313987	-0.294193	-0.0843113	NP_004981	MARS	NP_004981.2_MARS	NP_004981.2	MARS	125	46	46	NP_004981.2	HOMO SAPIENS	52.4	459	459.1	785.5	785.5	214000000000	methionine--tRNA ligase, cytoplasmic GN=MARS
NP_056169.1	0.012567	25.166	-1.37461	0.00304365	0.364225	0.959276	0.706108	-0.523312	-0.968684	-0.602224	NP_056169	NUP188	NP_056169.1_NUP188	NP_056169.1	NUP188	77	50	50	NP_056169.1	HOMO SAPIENS	30.8	460	460.1	784.77	784.77	49500000000	nucleoporin NUP188 homolog GN=NUP188
NP_001185706.1	0.979129	0.13041	-0.0104533	0.970418	0.242817	-0.0449661	-0.400479	-0.186066	-0.0358772	-0.0120445	NP_001185706	CUL2	NP_001185706.1_CUL2	NP_001185706.1	CUL2	118	50	50	NP_001185706.1|NP_001185707.1|NP_001185708.1|NP_001311304.1|NP_001311305.1	HOMO SAPIENS	67.7	461	461.1	783.03	783.03	214000000000	cullin-2 isoform c GN=CUL2
NP_006576.2	0.00523088	30.7059	-1.54868	0.000849981	0.526103	0.734445	0.948503	-0.755895	-0.717543	-0.963558	NP_006576	CCT8	NP_006576.2_CCT8	NP_006576.2	CCT8	185	45	45	NP_006576.2|NP_001269836.1|NP_001269837.1|NP_001269838.1	HOMO SAPIENS	83.7	462	462.1	782.07	782.07	1360000000000	T-complex protein 1 subunit theta isoform 1 GN=CCT8
NP_001308712.1	0.631073	2.67694	-0.182322	0.539891	-0.337245	0.0899321	0.368862	-0.186066	-0.215263	-0.024089	NP_001308712	FAM208B	NP_001308712.1_FAM208B	NP_001308712.1	FAM208B	73	59	59	NP_001308712.1|NP_001308714.1	HOMO SAPIENS	30.5	463	463.1	781.07	781.07	23800000000	protein FAM208B isoform 1 GN=FAM208B
NP_149131.1	0.00123669	40.4539	3.62232	9.00766e-05	-2.5226	-1.60379	-1.25413	1.756	1.81538	1.91507	NP_149131	CALD1	NP_149131.1_CALD1	NP_149131.1	CALD1	139	49	5	NP_149131.1|NP_004333.1	HOMO SAPIENS	66.3	464	464.1	780.44	59.96	644000000000	caldesmon isoform 5 GN=CALD1
NP_149129.2	0.0189576	22.5213	5.08212	0.00559589	0.134898	-3.7022	-3.54108	2.45375	1.79386	3.89037	NP_149129	CALD1	NP_149129.2_CALD1	NP_149129.2	CALD1	7	49	5	NP_149129.2	HOMO SAPIENS	48.6	464	464.2	755.22	52.64	3170000000	caldesmon isoform 1 GN=CALD1
NP_149130.1	0.00661849	29.1527	3.68319	0.00121544	-1.52435	-2.75792	-2.22371	1.34898	2.64056	0.554046	NP_149130	CALD1	NP_149130.1_CALD1	NP_149130.1	CALD1	4	48	2	NP_149130.1|NP_149347.2	HOMO SAPIENS	66.1	464	464.3	778.3	36.47	6870000000	caldesmon isoform 4 GN=CALD1
NP_001035095.1	0.197475	9.00906	0.431893	0.12563	-0.0539593	-0.404694	-0.200239	0.302358	0.0574035	0.277023	NP_001035095	TCERG1	NP_001035095.1_TCERG1	NP_001035095.1	TCERG1	102	56	56	NP_001035095.1|NP_006697.2|NP_777597.2	HOMO SAPIENS	37.7	465	465.1	780.33	780.33	191000000000	transcription elongation regulator 1 isoform 2 GN=TCERG1
NP_001136086.1	0.00512912	30.8188	-1.87968	0.000828169	0.580062	1.39395	1.0012	-0.883815	-1.03326	-0.746758	NP_001136086	EHBP1	NP_001136086.1_EHBP1	NP_001136086.1	EHBP1	78	50	49	NP_001136086.1|NP_001136087.1|NP_001341141.1|NP_001341146.1|NP_001341148.1|NP_001341144.1|NP_001341151.1|NP_001341150.1	HOMO SAPIENS	46.9	466	466.1	779.35	761.16	56100000000	EH domain-binding protein 1 isoform 2 GN=EHBP1
NP_001092879.1	0.0144463	24.2399	1.40067	0.00376716	-0.566572	-0.584559	-0.516407	1.34898	0.631438	0.554046	NP_001092879	EHBP1L1	NP_001092879.1_EHBP1L1	NP_001092879.1	EHBP1L1	42	36	35	NP_001092879.1|NP_001338016.1	HOMO SAPIENS	32.5	466	466.2	578.19	560	8840000000	EH domain-binding protein 1-like protein 1 isoform 1 GN=EHBP1L1
NP_038464.1	0.0291987	19.9576	-0.857715	0.010098	0.337245	0.22483	0.463712	-0.616345	-0.509456	-0.421557	NP_038464	NCKAP1	NP_038464.1_NCKAP1	NP_038464.1	NCKAP1	95	48	48	NP_038464.1|NP_995314.1	HOMO SAPIENS	45.6	467	467.1	776.57	776.57	87000000000	nck-associated protein 1 isoform 1 GN=NCKAP1
NP_001419.1	0.00453269	31.6005	-5.50569	0.000691756	4.16835	3.82211	1.21198	-2.97706	-2.14545	-2.19209	NP_001419	ENO1	NP_001419.1_ENO1	NP_001419.1	ENO1	214	44	16	NP_001419.1|NP_001340275.1	HOMO SAPIENS	86.4	468	468.1	776.09	244.03	2830000000000	alpha-enolase isoform 1 GN=ENO1
NP_001188412.1	0.813097	1.25575	-0.495055	0.748902	1.11965	3.25254	-2.64527	-0.232583	0.703192	-0.228845	NP_001188412	ENO1	NP_001188412.1_ENO1	NP_001188412.1	ENO1	11	29	1	NP_001188412.1	HOMO SAPIENS	85	468	468.2	527.95	16.42	10900000000	c-myc promoter-binding protein-1 isoform MBP-1 GN=ENO1
NP_001967.3	0.00299111	34.4125	4.36156	0.000362036	-2.80588	-1.22907	-2.91928	1.41876	2.03782	2.67387	NP_001967	ENO3	NP_001967.3_ENO3	NP_001967.3	ENO3	14	17	9	NP_001967.3|NP_001180432.1	HOMO SAPIENS	44.9	468	468.3	233.43	95.49	5360000000	beta-enolase isoform 1 GN=ENO3
NP_001966.1	0.988505	0.0716682	-0.0158711	0.983633	0.917307	-0.524604	0.189701	-1.04662	1.52119	0.0602224	NP_001966	ENO2	NP_001966.1_ENO2	NP_001966.1	ENO2	5	11	5	NP_001966.1	HOMO SAPIENS	34.3	468	468.4	179.29	78.01	280000000	gamma-enolase GN=ENO2
NP_001229236.1	0.445208	4.58169	-0.235814	0.348202	0.256306	0.0449661	0.0316168	-0.232583	-0.0215263	-0.120445	NP_001229236	PITRM1	NP_001229236.1_PITRM1	NP_001229236.1	PITRM1	102	49	49	NP_001229236.1|NP_001334658.1|NP_055704.2|NP_001334654.1|NP_001334659.1|NP_001229238.1|NP_001334656.1|NP_001334655.1|NP_001334657.1	HOMO SAPIENS	53.4	469	469.1	776.08	776.08	77000000000	presequence protease, mitochondrial isoform 1 precursor GN=PITRM1
NP_001185797.1	0.0409253	17.9409	0.917536	0.016066	-0.836369	-0.209842	-0.400479	0.581458	0.423351	0.301112	NP_001185797	CAPN1	NP_001185797.1_CAPN1	NP_001185797.1	CAPN1	119	45	43	NP_001185797.1	HOMO SAPIENS	63	470	470.1	775.51	760.2	155000000000	calpain-1 catalytic subunit GN=CAPN1
NP_001739.2	0.00259636	35.3669	2.09561	0.000290607	-1.13314	-1.4539	-0.822036	0.814041	1.11219	0.951514	NP_001739	CAPN2	NP_001739.2_CAPN2	NP_001739.2	CAPN2	31	22	20	NP_001739.2|NP_001139540.1	HOMO SAPIENS	34.4	470	470.2	338.7	323.39	13800000000	calpain-2 catalytic subunit isoform 1 GN=CAPN2
NP_001275997.1	0.000140232	60.5155	-9.56592	8.88082e-07	4.19533	5.02121	4.29988	-4.55863	-4.79319	-5.82953	NP_001275997	HELLS	NP_001275997.1_HELLS	NP_001275997.1	HELLS	88	52	7	NP_001275997.1|NP_001275996.1|NP_060533.2|NP_001275998.1|NP_001275999.1|NP_001276000.1|NP_001276002.1|NP_001276003.1|NP_001276004.1	HOMO SAPIENS	56.5	471	471.1	775.11	105.33	71200000000	lymphoid-specific helicase isoform 3 GN=HELLS
NP_001276001.1	0.00265245	35.2346	-2.20226	0.000299596	1.11965	0.629525	0.68503	-1.23269	-1.20547	-1.7344	NP_001276001	HELLS	NP_001276001.1_HELLS	NP_001276001.1	HELLS	1	47	1	NP_001276001.1	HOMO SAPIENS	57.7	471	471.2	678.28	4.14	126000000	lymphoid-specific helicase isoform 7 GN=HELLS
NP_001317186.1	0.824087	1.17585	-0.0743222	0.762808	-0.0269796	-0.0299774	0.189701	-0.186066	0.0717543	0.024089	NP_001317186	NPEPPS	NP_001317186.1_NPEPPS	NP_001317186.1	NPEPPS	121	48	48	NP_001317186.1|NP_006301.3	HOMO SAPIENS	61.9	472	472.1	773.8	773.8	267000000000	puromycin-sensitive aminopeptidase isoform 2 GN=NPEPPS
NP_055828.2	0.139985	10.9201	0.528696	0.0809074	-0.121408	-0.374717	-0.379401	0.0232583	0.229614	0.45769	NP_055828	KDM1A	NP_055828.2_KDM1A	NP_055828.2	KDM1A	96	45	45	NP_055828.2|NP_001009999.1|NP_001350583.1	HOMO SAPIENS	68.8	473	473.1	772.35	772.35	75900000000	lysine-specific histone demethylase 1A isoform b GN=KDM1A
NP_001485.2	0.267661	7.33718	-0.428906	0.184621	0.269796	-0.0599547	0.68503	-0.186066	-0.193737	-0.0120445	NP_001485	GDI2	NP_001485.2_GDI2	NP_001485.2	GDI2	151	41	29	NP_001485.2|NP_001108628.1	HOMO SAPIENS	78.8	474	474.1	772.15	531.77	1130000000000	rab GDP dissociation inhibitor beta isoform 1 GN=GDI2
NP_001484.1	0.849155	0.998636	0.0791176	0.794578	-0.283286	-0.104921	0.358323	0.232583	-0.193737	0.168623	NP_001484	GDI1	NP_001484.1_GDI1	NP_001484.1	GDI1	53	32	20	NP_001484.1	HOMO SAPIENS	84.1	474	474.2	614.99	374.61	70300000000	rab GDP dissociation inhibitor alpha GN=GDI1
NP_003350.1	0.0503834	16.7612	-0.953829	0.0210805	0.202347	0.509615	0.937964	-0.697749	-0.236789	-0.277023	NP_003350	UGDH	NP_003350.1_UGDH	NP_003350.1	UGDH	130	43	43	NP_003350.1|NP_001171630.1|NP_001171629.1	HOMO SAPIENS	85.8	475	475.1	771.84	771.84	620000000000	UDP-glucose 6-dehydrogenase isoform 1 GN=UGDH
NP_005372.2	0.823733	1.17828	0.083356	0.762381	-0.107919	-0.299774	0.158084	-0.220954	0.0287017	0.192712	NP_005372	NCL	NP_005372.2_NCL	NP_005372.2	NCL	230	55	55	NP_005372.2	HOMO SAPIENS	50.2	476	476.1	771.59	771.59	4800000000000	nucleolin GN=NCL
NP_001308307.1	0.87692	0.799928	0.0732797	0.831778	-0.323756	0.0599547	0.115928	0.54657	-0.33007	-0.144534	NP_001308307	PIK3C2A	NP_001308307.1_PIK3C2A	NP_001308307.1	PIK3C2A	73	56	56	NP_001308307.1|NP_001308309.1	HOMO SAPIENS	38.3	477	477.1	770.87	770.87	25300000000	phosphatidylinositol 4-phosphate 3-kinase C2 domain-containing subunit alpha isoform 1 GN=PIK3C2A
NP_003581.1	0.646928	2.53456	-0.162255	0.557884	-0.0809389	0.34474	0.158084	0.209325	-0.0574035	-0.216801	NP_003581	CUL3	NP_003581.1_CUL3	NP_003581.1	CUL3	94	45	45	NP_003581.1|NP_001244127.1|NP_001244126.1	HOMO SAPIENS	57.5	478	478.1	770.83	770.83	94500000000	cullin-3 isoform 1 GN=CUL3
NP_065801.1	0.00349893	33.3538	-2.02298	0.000461982	0.72845	1.12415	1.48599	-0.779153	-1.01174	-0.939469	NP_065801	XPO5	NP_065801.1_XPO5	NP_065801.1	XPO5	103	48	48	NP_065801.1	HOMO SAPIENS	45	479	479.1	767.41	767.41	81800000000	exportin-5 GN=XPO5
NP_055521.1	0.547753	3.44563	0.197647	0.452311	-0.418184	-0.0749434	0.0105389	-0.0116292	0.121982	0	NP_055521	SART3	NP_055521.1_SART3	NP_055521.1	SART3	91	47	47	NP_055521.1	HOMO SAPIENS	51.1	480	480.1	767.38	767.38	122000000000	squamous cell carcinoma antigen recognized by T-cells 3 GN=SART3
NP_001310948.1	0.860679	0.917267	0.0704338	0.809605	0.377715	-0.209842	-0.284551	-0.0232583	0.0215263	0.0963558	NP_001310948	PDXDC1	NP_001310948.1_PDXDC1	NP_001310948.1	PDXDC1	115	42	1	NP_001310948.1|NP_055842.2|NP_001272376.1|NP_001272378.1|NP_001310949.1|NP_001272379.1	HOMO SAPIENS	68.2	481	481.1	767.1	24.57	212000000000	pyridoxal-dependent decarboxylase domain-containing protein 1 isoform 8 GN=PDXDC1
NP_001272373.1	0.0205963	22.0117	-5.37075	0.00629262	3.12964	0.809389	0.305629	-1.80252	-3.94649	-6.11859	NP_001272373	PDXDC1	NP_001272373.1_PDXDC1	NP_001272373.1	PDXDC1	1	42	1	NP_001272373.1|NP_001272374.1|NP_001272377.1|NP_001310950.1	HOMO SAPIENS	67	481	481.2	750.17	7.64	26100000	pyridoxal-dependent decarboxylase domain-containing protein 1 isoform 2 GN=PDXDC1
NP_004930.1	0.648482	2.52208	0.155977	0.55949	-0.229327	-0.22483	0.221317	0.0116292	0.0789298	0.144534	NP_004930	DDX1	NP_004930.1_DDX1	NP_004930.1	DDX1	141	41	41	NP_004930.1	HOMO SAPIENS	64.1	482	482.1	766.75	766.75	224000000000	ATP-dependent RNA helicase DDX1 GN=DDX1
NP_002559.2	0.00206332	36.9692	-2.20002	0.000200946	0.998246	1.43891	0.853652	-1.17454	-0.954333	-1.18036	NP_002559	PABPC1	NP_002559.2_PABPC1	NP_002559.2	PABPC1	209	47	31	NP_002559.2|NP_112241.2|NP_001118228.1	HOMO SAPIENS	77.9	483	483.1	766.28	488.42	840000000000	polyadenylate-binding protein 1 GN=PABPC1
NP_001129125.1	0.0185094	22.6728	-1.20004	0.00540401	0.337245	0.644513	1.02228	-0.558199	-0.387473	-0.650402	NP_001129125	PABPC4	NP_001129125.1_PABPC4	NP_001129125.1	PABPC4	60	42	25	NP_001129125.1|NP_003810.1|NP_001129126.1	HOMO SAPIENS	76.2	483	483.2	690.26	411.89	175000000000	polyadenylate-binding protein 4 isoform 1 GN=PABPC4
NP_001108206.3	0.151424	10.4775	1.10055	0.0895885	-1.42992	-0.254808	-0.326706	0.511683	-0.401824	1.18036	NP_001108206	PABPC4L	NP_001108206.3_PABPC4L	NP_001108206.3	PABPC4L	4	6	4	NP_001108206.3	HOMO SAPIENS	23.5	483	483.3	43.02	22.1	838000000	polyadenylate-binding protein 4-like GN=PABPC4L
NP_001012995.1	0.405636	5.06997	2.8212	0.311174	0.485633	-0.749434	-6.11257	3.63992	2.21721	-3.76992	NP_001012995	PABPC1L2A	NP_001012995.1_PABPC1L2A	NP_001012995.1	PABPC1L2A	1	5	1	NP_001012995.1	HOMO SAPIENS	26	483	483.4	41.58	4.77	70700000	polyadenylate-binding protein 1-like 2 GN=PABPC1L2A
NP_543022.1	0.000785589	43.4833	-12.6813	4.484e-05	5.19358	4.57155	5.6067	-5.91924	-6.55117	-10.2017	NP_543022	PABPC5	NP_543022.1_PABPC5	NP_543022.1	PABPC5	5	5	4	NP_543022.1	HOMO SAPIENS	10.7	483	483.5	40.06	21.62	3080000000	polyadenylate-binding protein 5 GN=PABPC5
NP_004730.2	0.619511	2.77442	0.196141	0.527908	-0.593552	-0.0899321	0.158084	0.151179	-0.136333	0.0481779	NP_004730	MTA2	NP_004730.2_MTA2	NP_004730.2	MTA2	117	52	44	NP_004730.2|NP_001317221.1	HOMO SAPIENS	66.7	484	484.1	764.87	674.67	146000000000	metastasis-associated protein MTA2 isoform 1 GN=MTA2
NP_004680.2	0.0257083	20.6785	-1.13075	0.0085536	0.175368	0.884332	0.463712	-0.662862	-0.796473	-0.409512	NP_004680	MTA1	NP_004680.2_MTA1	NP_004680.2	MTA1	55	35	28	NP_004680.2|NP_001190187.1	HOMO SAPIENS	61.5	484	484.2	515.3	425.55	28300000000	metastasis-associated protein MTA1 isoform MTA1 GN=MTA1
NP_001317372.1	0.829879	1.13217	-0.248663	0.770519	-0.431674	1.40894	0.0737724	-1.43039	0.868227	0.867202	NP_001317372	MTA3	NP_001317372.1_MTA3	NP_001317372.1	MTA3	1	21	1	NP_001317372.1|NP_001317373.1|NP_001269684.1	HOMO SAPIENS	36.5	484	484.3	308.63	20.29	39800000	metastasis-associated protein MTA3 isoform d GN=MTA3
NP_001317371.1	0.127016	11.4509	1.36384	0.0715999	0.175368	-1.46889	0.379401	1.65134	1.17677	0.34929	NP_001317371	MTA3	NP_001317371.1_MTA3	NP_001317371.1	MTA3	1	21	1	NP_001317371.1|NP_065795.1	HOMO SAPIENS	36.7	484	484.4	293.88	5.54	273000000	metastasis-associated protein MTA3 isoform c GN=MTA3
NP_000680.2	0.159287	10.1839	-0.590685	0.0958545	0.607042	-0.0599547	0.274012	-0.54657	-0.380298	-0.024089	NP_000680	ALDH1A1	NP_000680.2_ALDH1A1	NP_000680.2	ALDH1A1	295	37	34	NP_000680.2|NP_001193826.1|NP_003879.2|NP_733797.1|NP_733798.1	HOMO SAPIENS	79.8	485	485.1	763.84	721.01	3330000000000	retinal dehydrogenase 1 GN=ALDH1A1
NP_000681.2	0.0251589	20.7965	1.76816	0.00832431	-0.337245	-1.57381	-0.853652	0.26747	0.91128	1.36103	NP_000681	ALDH2	NP_000681.2_ALDH2	NP_000681.2	ALDH2	18	29	5	NP_000681.2	HOMO SAPIENS	64	485	485.2	558.4	88.04	45300000000	aldehyde dehydrogenase, mitochondrial isoform 1 precursor GN=ALDH2
NP_000683.3	0.38285	5.36814	-0.310251	0.290527	0.364225	-0.104921	-0.0526946	-0.360504	-0.351596	-0.0120445	NP_000683	ALDH1B1	NP_000683.3_ALDH1B1	NP_000683.3	ALDH1B1	51	27	22	NP_000683.3	HOMO SAPIENS	54.9	485	485.3	448.28	390.47	49900000000	aldehyde dehydrogenase X, mitochondrial precursor GN=ALDH1B1
NP_001191818.1	0.203281	8.85404	4.62008	0.130195	-4.96425	1.46889	-1.07497	8.12878	0.667315	0.493824	NP_001191818	ALDH2	NP_001191818.1_ALDH2	NP_001191818.1	ALDH2	1	24	1	NP_001191818.1	HOMO SAPIENS	65.1	485	485.4	472.2	13.23	255000000	aldehyde dehydrogenase, mitochondrial isoform 2 precursor GN=ALDH2
NP_000684.2	0.660393	2.42217	2.47679	0.57251	-5.63874	6.63999	-0.632335	9.4545	-1.64317	-0.0120445	NP_000684	ALDH1A3	NP_000684.2_ALDH1A3	NP_000684.2	ALDH1A3	1	3	1	NP_000684.2|NP_001280744.1	HOMO SAPIENS	3.9	485	485.5	38.54	7.1	14000000	aldehyde dehydrogenase family 1 member A3 isoform 1 GN=ALDH1A3
NP_653091.3	0.000256731	52.8382	-5.57086	5.20211e-06	2.40119	3.0427	2.59257	-2.5119	-2.71949	-3.44472	NP_653091	KNL1	NP_653091.3_KNL1	NP_653091.3	KNL1	63	54	54	NP_653091.3|NP_733468.3	HOMO SAPIENS	30.9	486	486.1	763.13	763.13	10900000000	kinetochore scaffold 1 isoform 2 GN=KNL1
NP_110379.2	0.944059	0.364072	-0.0278813	0.919587	0.242817	-0.0299774	-0.105389	-0.2791	0.0861052	0.216801	NP_110379	TCP1	NP_110379.2_TCP1	NP_110379.2	TCP1	214	40	40	NP_110379.2|NP_001008897.1	HOMO SAPIENS	81.8	487	487.1	763.08	763.08	797000000000	T-complex protein 1 subunit alpha isoform a GN=TCP1
NP_060587.8	0.222227	8.35342	0.44148	0.146103	-0.215837	-0.179864	-0.147545	0.348875	0.516631	-0.0843113	NP_060587	WDR11	NP_060587.8_WDR11	NP_060587.8	WDR11	77	49	49	NP_060587.8	HOMO SAPIENS	48.2	488	488.1	761.98	761.98	132000000000	WD repeat-containing protein 11 GN=WDR11
NP_001155973.1	0.779033	1.49488	0.133533	0.708781	-0.634021	-0.134898	0.263473	0.302358	-0.322895	-0.0843113	NP_001155973	TNRC6B	NP_001155973.1_TNRC6B	NP_001155973.1	TNRC6B	68	44	31	NP_001155973.1|NP_055903.2	HOMO SAPIENS	35.1	489	489.1	760.79	540.31	17300000000	trinucleotide repeat-containing gene 6B protein isoform 1 GN=TNRC6B
NP_001020014.1	0.0169175	23.2248	5.61662	0.004759	-4.70795	-0.479638	-1.99186	3.76784	1.5786	4.32397	NP_001020014	TNRC6B	NP_001020014.1_TNRC6B	NP_001020014.1	TNRC6B	1	14	1	NP_001020014.1	HOMO SAPIENS	21.2	489	489.2	233.42	12.94	64200000	trinucleotide repeat-containing gene 6B protein isoform 3 GN=TNRC6B
NP_001026859.1	0.745124	1.74898	-0.10793	0.668501	-0.0539593	0.0449661	0	0.104662	-0.136333	-0.301112	NP_001026859	PLAA	NP_001026859.1_PLAA	NP_001026859.1	PLAA	89	45	45	NP_001026859.1|NP_001308475.1	HOMO SAPIENS	60.5	490	490.1	760.7	760.7	80200000000	phospholipase A-2-activating protein isoform 1 GN=PLAA
NP_001191676.1	0.000140232	61.7866	-5.86715	6.62735e-07	2.81937	3.20758	2.79281	-2.84914	-2.77689	-3.15565	NP_001191676	RFC1	NP_001191676.1_RFC1	NP_001191676.1	RFC1	81	51	51	NP_001191676.1|NP_002904.3|NP_001350424.1|NP_001350425.1	HOMO SAPIENS	47.7	491	491.1	759.27	759.27	38300000000	replication factor C subunit 1 isoform 2 GN=RFC1
NP_001001998.1	0.081074	14.0543	-0.686605	0.0393159	0.202347	0.689479	0.168623	-0.26747	-0.394649	-0.337245	NP_001001998	EXOSC10	NP_001001998.1_EXOSC10	NP_001001998.1	EXOSC10	94	52	52	NP_001001998.1|NP_002676.1	HOMO SAPIENS	67.1	492	492.1	758.2	758.2	75400000000	exosome component 10 isoform 1 GN=EXOSC10
NP_001020262.1	0.00890097	27.2398	-1.93973	0.00188808	0.809389	1.61878	0.505868	-0.779153	-0.925631	-1.18036	NP_001020262	ABCF1	NP_001020262.1_ABCF1	NP_001020262.1	ABCF1	95	45	44	NP_001020262.1|NP_001081.1	HOMO SAPIENS	55.3	493	493.1	757.69	738.28	124000000000	ATP-binding cassette sub-family F member 1 isoform a GN=ABCF1
NP_005644.2	0.927008	0.471806	-0.0413664	0.897056	-0.0674491	0.34474	-0.48479	-0.244212	0.0932806	-0.180667	NP_005644	TFCP2	NP_005644.2_TFCP2	NP_005644.2	TFCP2	21	15	10	NP_005644.2|NP_001166923.1|NP_001166924.1|NP_055368.1	HOMO SAPIENS	32.6	493	493.2	268.18	195.1	10400000000	alpha-globin transcription factor CP2 isoform 1 GN=TFCP2
NP_001121633.1	0.235049	8.05171	-0.673002	0.156614	-0.215837	0.299774	0.758802	0.244212	-0.782122	-0.638357	NP_001121633	UBP1	NP_001121633.1_UBP1	NP_001121633.1	UBP1	17	15	11	NP_001121633.1|NP_001121632.1	HOMO SAPIENS	36.4	493	493.3	233.39	179.72	19700000000	upstream-binding protein 1 isoform LBP-1b GN=UBP1
NP_001035809.1	0.0025307	35.5226	-2.12795	0.000280373	1.0657	0.869344	1.55976	-1.00011	-0.961508	-0.927425	NP_001035809	ABCE1	NP_001035809.1_ABCE1	NP_001035809.1	ABCE1	121	45	45	NP_001035809.1	HOMO SAPIENS	63.2	494	494.1	756.63	756.63	259000000000	ATP-binding cassette sub-family E member 1 GN=ABCE1
NP_056046.1	0.484423	4.11774	0.213129	0.387459	-0.175368	-0.209842	-0.0316168	-0.0465166	0.100456	0.168623	NP_056046	NUP160	NP_056046.1_NUP160	NP_056046.1	NUP160	84	45	45	NP_056046.1|NP_001305328.1	HOMO SAPIENS	38.4	495	495.1	754.71	754.71	38800000000	nuclear pore complex protein Nup160 isoform 1 GN=NUP160
NP_005490.1	0.252044	7.67246	-0.43872	0.170905	-0.215837	0.389706	0.358323	-0.220954	-0.430526	-0.132489	NP_005490	UBA2	NP_005490.1_UBA2	NP_005490.1	UBA2	123	42	42	NP_005490.1	HOMO SAPIENS	69.3	496	496.1	753.37	753.37	267000000000	SUMO-activating enzyme subunit 2 GN=UBA2
NP_001035889.1	0.0427763	17.6856	-1.02478	0.0170387	0.121408	0.674491	0.927425	-0.488424	-0.645789	-0.216801	NP_001035889	NSD2	NP_001035889.1_NSD2	NP_001035889.1	NSD2	70	52	49	NP_001035889.1|NP_015627.1|NP_579889.1	HOMO SAPIENS	42.1	497	497.1	752.49	729.33	22700000000	histone-lysine N-methyltransferase NSD2 isoform 1 GN=NSD2
NP_075447.1	0.945371	0.356005	-0.0373299	0.921297	0.134898	-0.149887	0.411018	0.68612	-0.365947	-0.0361334	NP_075447	NSD3	NP_075447.1_NSD3	NP_075447.1	NSD3	23	47	17	NP_075447.1	HOMO SAPIENS	40.1	497	497.2	693.55	239.01	22400000000	histone-lysine N-methyltransferase NSD3 isoform long GN=NSD3
NP_071900.2	0.00867303	27.426	-1.79285	0.00180886	0.620531	1.01923	1.33844	-0.418649	-0.789298	-1.1924	NP_071900	NSD1	NP_071900.2_NSD1	NP_071900.2	NSD1	39	40	36	NP_071900.2|NP_758859.1	HOMO SAPIENS	17.8	497	497.3	484.27	434.39	3500000000	histone-lysine N-methyltransferase, H3 lysine-36 and H4 lysine-20 specific isoform b GN=NSD1
NP_060248.2	0.0730322	14.6492	-1.39767	0.034283	0.0539593	1.42392	1.22251	-0.290729	-0.0215263	-1.18036	NP_060248	NSD3	NP_060248.2_NSD3	NP_060248.2	NSD3	1	27	1	NP_060248.2	HOMO SAPIENS	54.8	497	497.4	417.33	12.67	131000000	histone-lysine N-methyltransferase NSD3 isoform short GN=NSD3
NP_000399.3	0.0163228	23.4541	-1.12107	0.00451426	0.364225	0.449661	0.68503	-0.732637	-0.746245	-0.385423	NP_000399	GPD2	NP_000399.3_GPD2	NP_000399.3	GPD2	96	51	51	NP_000399.3	HOMO SAPIENS	70.2	498	498.1	751.51	751.51	130000000000	glycerol-3-phosphate dehydrogenase, mitochondrial precursor GN=GPD2
NP_056193.2	0.00806683	27.8718	1.50898	0.00163237	-0.849858	-0.719457	-0.442635	1.10477	0.868227	0.542002	NP_056193	VPS13D	NP_056193.2_VPS13D	NP_056193.2	VPS13D	61	57	57	NP_056193.2|NP_060626.2	HOMO SAPIENS	15.6	499	499.1	751.11	751.11	18200000000	vacuolar protein sorting-associated protein 13D isoform 1 GN=VPS13D
NP_001351221.1	0.0397565	18.1165	-0.876921	0.0154294	0.161878	0.524604	0.632335	-0.627974	-0.358772	-0.325201	NP_001351221	TNPO1	NP_001351221.1_TNPO1	NP_001351221.1	TNPO1	112	42	31	NP_001351221.1|NP_001351223.1|NP_002261.3|NP_001351224.1|NP_001351225.1	HOMO SAPIENS	58.4	500	500.1	750.13	605.77	206000000000	transportin-1 isoform 2 GN=TNPO1
NP_001129667.1	0.0238451	21.1269	-1.24027	0.00771447	0.350735	1.07919	1.07497	-0.604716	-0.430526	-0.180667	NP_001129667	TNPO2	NP_001129667.1_TNPO2	NP_001129667.1	TNPO2	50	38	27	NP_001129667.1|NP_001129668.1	HOMO SAPIENS	54.7	500	500.2	638.44	494.08	30000000000	transportin-2 isoform 2 GN=TNPO2
NP_061155.2	0.000232237	54.233	-8.69393	3.77311e-06	4.07392	4.22681	3.45677	-3.96554	-4.64968	-5.70908	NP_061155	ANLN	NP_061155.2_ANLN	NP_061155.2	ANLN	67	50	50	NP_061155.2|NP_001271230.1|NP_001271231.1	HOMO SAPIENS	48.3	501	501.1	749.88	749.88	35700000000	anillin isoform 1 GN=ANLN
NP_002878.2	0.0687441	14.9732	-0.739301	0.0318183	0.107919	0.389706	0.663952	-0.337245	-0.50228	-0.216801	NP_002878	RARS	NP_002878.2_RARS	NP_002878.2	RARS	113	46	46	NP_002878.2	HOMO SAPIENS	67.8	502	502.1	748.64	748.64	279000000000	arginine--tRNA ligase, cytoplasmic GN=RARS
NP_008860.4	0.426324	4.81107	0.341598	0.330288	-0.593552	0.164876	0	0.465166	-0.121982	0.252934	NP_008860	SKIV2L	NP_008860.4_SKIV2L	NP_008860.4	SKIV2L	76	43	43	NP_008860.4	HOMO SAPIENS	47.7	503	503.1	748.6	748.6	61000000000	helicase SKI2W GN=SKIV2L
NP_001229827.1	0.0618287	15.5926	-0.684262	0.0275895	0.296776	0.479638	0.57964	-0.116292	-0.351596	-0.228845	NP_001229827	PPP6R2	NP_001229827.1_PPP6R2	NP_001229827.1	PPP6R2	85	42	1	NP_001229827.1|NP_001338574.1|NP_001338575.1|NP_001338571.1|NP_001338573.1|NP_001229829.1|NP_001338576.1|NP_001338577.1	HOMO SAPIENS	59.2	504	504.1	747.18	22.5	55000000000	serine/threonine-protein phosphatase 6 regulatory subunit 2 isoform 1 GN=PPP6R2
NP_001229828.1	0.0827846	13.9263	-1.66075	0.0404918	0.512613	-0.0299774	0.421557	-0.68612	-0.645789	-2.74614	NP_001229828	PPP6R2	NP_001229828.1_PPP6R2	NP_001229828.1	PPP6R2	1	42	1	NP_001229828.1|NP_001338570.1	HOMO SAPIENS	58.6	504	504.2	739.86	15.18	72300000	serine/threonine-protein phosphatase 6 regulatory subunit 2 isoform 2 GN=PPP6R2
NP_001339281.1	0.953385	0.300112	-0.0404002	0.93323	0.364225	0.0449661	-0.474251	-0.883815	0.143509	0.554046	NP_001339281	PPP6R3	NP_001339281.1_PPP6R3	NP_001339281.1	PPP6R3	5	42	2	NP_001339281.1|NP_001339291.1|NP_001339287.1|NP_001157632.1|NP_001157633.1|NP_001157634.1|NP_001157635.1|NP_001339279.1|NP_001339295.1|NP_001339301.1|NP_060782.2|NP_001157636.1|NP_001339280.1|NP_001339284.1|NP_001339290.1|NP_001339299.1|NP_001339303.1|NP_001339282.1|NP_001339286.1|NP_001339298.1	HOMO SAPIENS	59.9	504	504.3	735.89	37.56	8780000000	serine/threonine-protein phosphatase 6 regulatory subunit 3 isoform 10 GN=PPP6R3
NP_001339283.1	0.76417	1.6109	0.237095	0.690096	-1.07919	-0.91431	0.505868	-0.197696	-0.939982	0.361334	NP_001339283	PPP6R3	NP_001339283.1_PPP6R3	NP_001339283.1	PPP6R3	1	41	1	NP_001339283.1|NP_001339289.1|NP_001339288.1|NP_001339276.1	HOMO SAPIENS	57.1	504	504.4	719.37	21.04	42200000	serine/threonine-protein phosphatase 6 regulatory subunit 3 isoform 12 GN=PPP6R3
NP_055994.2	0.587084	3.07731	0.209463	0.492345	0.148388	-0.56957	-0.126467	0.186066	-0.0932806	-0.0120445	NP_055994	RRP12	NP_055994.2_RRP12	NP_055994.2	RRP12	74	49	49	NP_055994.2|NP_001138586.1|NP_001271266.1	HOMO SAPIENS	40.7	505	505.1	746.84	746.84	36300000000	RRP12-like protein isoform 1 GN=RRP12
NP_001024.1	0.00317044	34.0181	-2.07683	0.00039645	0.809389	1.04921	0.906347	-0.988478	-1.58577	-0.891291	NP_001024	RRM1	NP_001024.1_RRM1	NP_001024.1	RRM1	111	46	46	NP_001024.1|NP_001304993.1|NP_001317122.1|NP_001304994.1	HOMO SAPIENS	61.8	506	506.1	745.64	745.64	188000000000	ribonucleoside-diphosphate reductase large subunit isoform 1 GN=RRM1
NP_079033.4	0.410852	5.00448	-0.285477	0.315902	-0.134898	0.329751	0.263473	-0.290729	-0.143509	0.0361334	NP_079033	EHMT1	NP_079033.4_EHMT1	NP_079033.4	EHMT1	68	47	1	NP_079033.4|NP_001138999.1|NP_001341188.1|NP_001341540.1|NP_001341541.1	HOMO SAPIENS	48.6	507	507.1	745.29	14.52	163000000000	histone-lysine N-methyltransferase EHMT1 isoform 1 GN=EHMT1
NP_001341192.1	0.0818582	13.9937	-3.37317	0.0398682	4.78888	-0.22483	1.59138	-0.907074	-0.997385	-2.05961	NP_001341192	EHMT1	NP_001341192.1_EHMT1	NP_001341192.1	EHMT1	1	47	1	NP_001341192.1	HOMO SAPIENS	48.4	507	507.2	742.76	11.99	387000000	histone-lysine N-methyltransferase EHMT1 isoform 4 GN=EHMT1
NP_079532.5	0.121327	11.7132	0.628966	0.0674035	-0.391205	-0.584559	-0.0421557	0.488424	0.00717543	0.373379	NP_079532	EHMT2	NP_079532.5_EHMT2	NP_079532.5	EHMT2	58	38	38	NP_079532.5|NP_006700.3|NP_001276342.1|NP_001350618.1|NP_001305762.1	HOMO SAPIENS	47	507	507.3	617.03	607.06	28300000000	histone-lysine N-methyltransferase EHMT2 isoform b GN=EHMT2
NP_036440.1	0.0887548	13.5243	-0.828048	0.0444193	0.0134898	1.01923	0.569102	-0.337245	-0.243965	-0.301112	NP_036440	KDM2A	NP_036440.1_KDM2A	NP_036440.1	KDM2A	88	53	52	NP_036440.1|NP_001243334.1	HOMO SAPIENS	50	508	508.1	744.97	719.97	93300000000	lysine-specific demethylase 2A isoform a GN=KDM2A
NP_115979.3	0.0042917	31.9666	1.6221	0.000635823	-0.472144	-0.554581	-0.48479	1.34898	1.12654	0.879247	NP_115979	KDM2B	NP_115979.3_KDM2B	NP_115979.3	KDM2B	15	15	13	NP_115979.3|NP_001005366.1	HOMO SAPIENS	12.2	508	508.2	179.35	148.3	1790000000	lysine-specific demethylase 2B isoform a GN=KDM2B
NP_055855.2	0.536205	3.56004	0.231886	0.44055	-0.310266	0.104921	0.305629	0.488424	0.114807	0.192712	NP_055855	PIKFYVE	NP_055855.2_PIKFYVE	NP_055855.2	PIKFYVE	66	53	53	NP_055855.2|NP_001171471.1|NP_689884.1	HOMO SAPIENS	30.2	509	509.1	744.51	744.51	13900000000	1-phosphatidylinositol 3-phosphate 5-kinase isoform 2 GN=PIKFYVE
NP_001349731.1	0.707852	2.03117	-0.134475	0.626445	0.202347	-0.239819	0.263473	0.0814041	-0.186561	-0.0722669	NP_001349731	XPO7	NP_001349731.1_XPO7	NP_001349731.1	XPO7	91	48	48	NP_001349731.1|NP_001093631.1|NP_055839.3|NP_075048.1	HOMO SAPIENS	49.1	510	510.1	744.37	744.37	90300000000	exportin-7 isoform d GN=XPO7
NP_061903.2	0.0035322	33.2934	-2.16186	0.000468446	1.05221	1.07919	1.04335	-0.721007	-0.975859	-1.61396	NP_061903	DHX29	NP_061903.2_DHX29	NP_061903.2	DHX29	74	54	53	NP_061903.2|NP_001332893.1|NP_001332894.1	HOMO SAPIENS	37.7	511	511.1	743.55	736.42	42300000000	ATP-dependent RNA helicase DHX29 isoform 1 GN=DHX29
NP_945314.1	0.248799	7.74982	-0.41578	0.167887	-0.0404694	0.269796	0.189701	0.0232583	-0.50228	-0.34929	NP_945314	DHX57	NP_945314.1_DHX57	NP_945314.1	DHX57	34	26	25	NP_945314.1|NP_001316892.1	HOMO SAPIENS	23.4	511	511.2	375.45	368.32	7910000000	putative ATP-dependent RNA helicase DHX57 isoform 1 GN=DHX57
NP_006169.2	0.445959	4.57123	-0.239857	0.349042	0.0674491	0.0299774	0.0737724	0.0348875	-0.294193	-0.289067	NP_006169	NSF	NP_006169.2_NSF	NP_006169.2	NSF	104	51	51	NP_006169.2	HOMO SAPIENS	66.8	512	512.1	742.56	742.56	190000000000	vesicle-fusing ATPase GN=NSF
NP_009049.2	0.709816	2.016	0.134822	0.628637	-0.134898	0.134898	-0.421557	0.162808	-0.107632	-0.0722669	NP_009049	TRIO	NP_009049.2_TRIO	NP_009049.2	TRIO	60	54	44	NP_009049.2	HOMO SAPIENS	20	513	513.1	741.66	610.3	14000000000	triple functional domain protein GN=TRIO
NP_001019831.2	0.832922	1.11385	-0.470067	0.773775	-3.22407	2.95277	0.0632335	0.220954	-1.51402	-0.325201	NP_001019831	KALRN	NP_001019831.2_KALRN	NP_001019831.2	KALRN	3	27	3	NP_001019831.2|NP_001309917.1|NP_001309922.1|NP_001309924.1|NP_001309925.1|NP_001309926.1|NP_008995.2|NP_001309923.1|NP_001309918.1|NP_001309919.1|NP_001309920.1|NP_001309921.1|NP_003938.1	HOMO SAPIENS	9.7	513	513.2	329.13	13.94	311000000	kalirin isoform 1 GN=KALRN
NP_001309927.1	0.478581	4.18583	-0.434406	0.381432	-0.539593	0.404694	-0.305629	-0.872186	-1.07632	0.204756	NP_001309927	KALRN	NP_001309927.1_KALRN	NP_001309927.1	KALRN	2	15	1	NP_001309927.1|NP_001309928.1|NP_001309929.1|NP_001309930.1	HOMO SAPIENS	24.5	513	513.3	203.11	19.28	114000000	kalirin isoform 14 GN=KALRN
NP_001258211.1	0.0204843	22.05	-1.22239	0.00623728	0.296776	0.614536	0.864191	-0.325616	-0.638614	-0.927425	NP_001258211	DICER1	NP_001258211.1_DICER1	NP_001258211.1	DICER1	77	57	57	NP_001258211.1|NP_001182502.1	HOMO SAPIENS	35.7	514	514.1	741.32	741.32	29700000000	endoribonuclease Dicer isoform 1 GN=DICER1
NP_003141.2	0.00333188	33.6713	1.81395	0.000429404	-0.75543	-0.989253	-0.800958	1.24432	0.760596	0.891291	NP_003141	STAT3	NP_003141.2_STAT3	NP_003141.2	STAT3	88	40	1	NP_003141.2	HOMO SAPIENS	63	515	515.1	741.03	23.4	82700000000	signal transducer and activator of transcription 3 isoform 2 GN=STAT3
NP_644805.1	0.00433141	31.8897	2.75334	0.000647181	-0.620531	-0.464649	-1.5176	2.19791	1.32746	2.13187	NP_644805	STAT3	NP_644805.1_STAT3	NP_644805.1	STAT3	3	40	1	NP_644805.1|NP_998827.1	HOMO SAPIENS	63.1	515	515.2	740.75	23.12	4720000000	signal transducer and activator of transcription 3 isoform 1 GN=STAT3
NP_065134.1	0.0409091	17.9633	-0.846879	0.0159834	0.404694	0.734445	0.284551	-0.476795	-0.423351	-0.216801	NP_065134	NUP107	NP_065134.1_NUP107	NP_065134.1	NUP107	83	45	45	NP_065134.1|NP_001317121.1	HOMO SAPIENS	54	516	516.1	740.99	740.99	46500000000	nuclear pore complex protein Nup107 isoform 1 GN=NUP107
NP_001128247.1	0.0255516	20.7173	-1.09876	0.00847755	0.296776	0.839366	0.558563	-0.325616	-0.444877	-0.831069	NP_001128247	KLC2	NP_001128247.1_KLC2	NP_001128247.1	KLC2	104	45	34	NP_001128247.1|NP_001128246.1	HOMO SAPIENS	72	517	517.1	740.99	573.52	117000000000	kinesin light chain 2 isoform 1 GN=KLC2
NP_958931.1	0.002828	34.7758	1.81557	0.000332979	-0.890328	-0.629525	-0.737724	1.18617	0.846701	1.15627	NP_958931	KLC4	NP_958931.1_KLC4	NP_958931.1	KLC4	51	41	31	NP_958931.1|NP_001275963.1|NP_001275964.1|NP_612352.1	HOMO SAPIENS	70.6	517	517.2	644.41	495.81	117000000000	kinesin light chain 4 isoform b GN=KLC4
NP_001123579.1	0.217741	8.46677	2.80441	0.142339	1.44341	-4.87132	-1.98132	-0.453537	1.5786	1.87894	NP_001123579	KLC1	NP_001123579.1_KLC1	NP_001123579.1	KLC1	1	37	1	NP_001123579.1|NP_005543.2	HOMO SAPIENS	65.3	517	517.3	612.94	17.31	89600000	kinesin light chain 1 isoform 3 GN=KLC1
NP_891553.2	0.258317	7.5412	-1.53598	0.176149	2.37421	1.49887	-0.96958	-0.372133	0.365947	-1.69827	NP_891553	KLC1	NP_891553.2_KLC1	NP_891553.2	KLC1	1	37	1	NP_891553.2	HOMO SAPIENS	67.3	517	517.4	600.92	5.29	516000000	kinesin light chain 1 isoform 2 GN=KLC1
NP_803136.2	0.000652625	45.215	7.47327	3.00953e-05	-4.18184	-2.75792	-4.3315	4.44234	2.71949	3.98672	NP_803136	KLC3	NP_803136.2_KLC3	NP_803136.2	KLC3	9	12	8	NP_803136.2	HOMO SAPIENS	33.3	517	517.5	187.59	130.45	900000000	kinesin light chain 3 GN=KLC3
NP_005768.1	0.0487793	16.9448	0.717841	0.0202079	-0.269796	-0.254808	-0.48479	0.325616	0.409	0.409512	NP_005768	RBM6	NP_005768.1_RBM6	NP_005768.1	RBM6	89	63	62	NP_005768.1|NP_001161054.1|NP_001336123.1	HOMO SAPIENS	51.8	518	518.1	740.88	732.84	47900000000	RNA-binding protein 6 isoform 1 GN=RBM6
NP_005769.1	0.0275687	20.2893	1.40366	0.00935566	-0.984757	-0.134898	-0.611257	1.27921	0.839526	0.361334	NP_005769	RBM5	NP_005769.1_RBM5	NP_005769.1	RBM5	30	22	21	NP_005769.1	HOMO SAPIENS	26.2	518	518.2	278.53	270.49	16500000000	RNA-binding protein 5 GN=RBM5
YP_009724390.1	0.00010006	67.6064	35.5299	1.73524e-07	-24.8617	-27.879	-24.7138	9.82663	7.9145	11.3941	YP_009724390	NotFound	YP_009724390.1_NotFound	YP_009724390.1	S	78	47	47	YP_009724390.1|YP_009724390.2	SARSCOV2_NC_045512.2	38.8	519	519.1	740.49	740.49	108000000000	CDS:surface_glycoprotein:S:GN=S
NP_060700.2	0.0938582	13.2091	-0.581106	0.0477632	0.175368	0.254808	0.242395	-0.40702	-0.495105	-0.168623	NP_060700	NUP133	NP_060700.2_NUP133	NP_060700.2	NUP133	72	45	45	NP_060700.2	HOMO SAPIENS	45.2	520	520.1	740.39	740.39	56500000000	nuclear pore complex protein Nup133 GN=NUP133
NP_000225.1	0.0527618	16.5044	-0.917799	0.0223645	0.377715	0.419683	0.853652	-0.569828	0.0215263	-0.554046	NP_000225	LIG1	NP_000225.1_LIG1	NP_000225.1	LIG1	80	46	3	NP_000225.1|NP_001307900.1|NP_001275993.1	HOMO SAPIENS	54.9	521	521.1	739.61	36.9	64000000000	DNA ligase 1 isoform 1 GN=LIG1
NP_001307899.1	0.0873516	13.6151	1.61826	0.0435004	-1.25455	-0.959276	-0.558563	1.98858	-0.315719	0.409512	NP_001307899	LIG1	NP_001307899.1_LIG1	NP_001307899.1	LIG1	4	46	3	NP_001307899.1|NP_001275992.1	HOMO SAPIENS	54.9	521	521.2	726.83	24.12	1480000000	DNA ligase 1 isoform 4 GN=LIG1
NP_570849.2	0.00875087	27.3603	-1.33988	0.00183641	0.350735	0.734445	0.811497	-0.651232	-0.688842	-0.782891	NP_570849	OPA1	NP_570849.2_OPA1	NP_570849.2	OPA1	86	48	48	NP_570849.2|NP_570850.2|NP_570846.1|NP_570848.1|NP_056375.2|NP_570847.2|NP_570844.1|NP_570845.1|NP_001341592.1|NP_001341593.1	HOMO SAPIENS	49	522	522.1	739.36	739.36	62700000000	dynamin-like 120 kDa protein, mitochondrial isoform 7 GN=OPA1
NP_612565.1	0.00235789	35.998	-2.57511	0.000251305	1.10616	1.25905	1.45437	-0.767524	-1.42791	-1.71032	NP_612565	KIF23	NP_612565.1_KIF23	NP_612565.1	KIF23	85	51	5	NP_612565.1|NP_001268230.1	HOMO SAPIENS	58.3	523	523.1	739.3	46.12	40200000000	kinesin-like protein KIF23 isoform 1 GN=KIF23
NP_004847.2	0.024949	20.8473	-3.00827	0.00822753	1.75368	0.0149887	1.96024	-0.511683	-2.33919	-2.44503	NP_004847	KIF23	NP_004847.2_KIF23	NP_004847.2	KIF23	3	47	2	NP_004847.2	HOMO SAPIENS	63.6	523	523.2	713.46	33.29	900000000	kinesin-like protein KIF23 isoform 2 GN=KIF23
NP_055640.2	0.0279554	20.2078	-0.996268	0.00953281	0.202347	0.599547	0.474251	-0.372133	-0.509456	-0.831069	NP_055640	URB1	NP_055640.2_URB1	NP_055640.2	URB1	69	49	49	NP_055640.2	HOMO SAPIENS	27.1	524	524.1	738.94	738.94	43600000000	nucleolar pre-ribosomal-associated protein 1 GN=URB1
NP_775837.2	0.782843	1.46926	0.142174	0.712974	-0.0269796	-0.374717	-0.0210778	0.662862	-0.466403	-0.192712	NP_775837	PRR14L	NP_775837.2_PRR14L	NP_775837.2	PRR14L	63	53	53	NP_775837.2	HOMO SAPIENS	31.3	525	525.1	738.83	738.83	56000000000	protein PRR14L GN=PRR14L
NP_055105.2	0.677613	2.28212	0.164649	0.591272	-0.431674	0.0149887	0.284551	0.302358	0.107632	-0.0481779	NP_055105	TDRD7	NP_055105.2_TDRD7	NP_055105.2	TDRD7	75	54	54	NP_055105.2|NP_001289813.1	HOMO SAPIENS	50	526	526.1	738.32	738.32	52300000000	tudor domain-containing protein 7 isoform 1 GN=TDRD7
NP_003655.3	0.0456096	17.3224	-0.755931	0.0185252	0.242817	0.434672	0.474251	-0.523312	-0.315719	-0.277023	NP_003655	AP3B1	NP_003655.3_AP3B1	NP_003655.3	AP3B1	114	49	49	NP_003655.3|NP_001258698.1|NP_001265441.1|NP_004635.2|NP_001265440.1|NP_001335369.1	HOMO SAPIENS	47.8	527	527.1	738.06	738.06	164000000000	AP-3 complex subunit beta-1 isoform 1 GN=AP3B1
NP_008971.2	0.0789752	14.1944	0.653417	0.0380676	-0.134898	-0.404694	-0.242395	0.209325	0.595561	0.373379	NP_008971	HNRNPUL1	NP_008971.2_HNRNPUL1	NP_008971.2	HNRNPUL1	120	51	51	NP_008971.2|NP_001287945.1|NP_001308137.1	HOMO SAPIENS	59.4	528	528.1	737.73	737.73	337000000000	heterogeneous nuclear ribonucleoprotein U-like protein 1 isoform a GN=HNRNPUL1
NP_835461.2	0.110105	12.2825	-0.547759	0.0591226	0.107919	0.359728	0.168623	-0.476795	-0.301368	-0.228845	NP_835461	ZNF598	NP_835461.2_ZNF598	NP_835461.2	ZNF598	81	46	46	NP_835461.2	HOMO SAPIENS	65.7	529	529.1	737.46	737.46	70400000000	E3 ubiquitin-protein ligase ZNF598 GN=ZNF598
NP_001332800.1	0.0151322	23.949	-1.37293	0.00402811	0.337245	1.00424	0.895808	-0.488424	-0.91128	-0.481779	NP_001332800	PPIP5K2	NP_001332800.1_PPIP5K2	NP_001332800.1	PPIP5K2	76	50	40	NP_001332800.1|NP_001332803.1|NP_001332804.1|NP_001332801.1|NP_001263206.1|NP_001332806.1|NP_001332805.1|NP_056031.2|NP_001268400.1|NP_001332802.1|NP_001332807.1	HOMO SAPIENS	48.5	530	530.1	736.79	577.4	36100000000	inositol hexakisphosphate and diphosphoinositol-pentakisphosphate kinase 2 isoform 4 GN=PPIP5K2
NP_001124330.1	0.0167768	23.2757	3.53195	0.00470355	-3.31849	-1.25905	-1.39114	2.58167	1.636	0.409512	NP_001124330	PPIP5K1	NP_001124330.1_PPIP5K1	NP_001124330.1	PPIP5K1	9	18	8	NP_001124330.1|NP_001124331.1|NP_001177143.1|NP_001341311.1|NP_001341316.1|NP_001341322.1|NP_001341323.1|NP_001341324.1|NP_001341327.1|NP_001341330.1|NP_001341331.1	HOMO SAPIENS	18	530	530.2	246.54	87.15	479000000	inositol hexakisphosphate and diphosphoinositol-pentakisphosphate kinase 1 isoform 5 GN=PPIP5K1
NP_001308400.1	0.0836189	13.8665	0.671474	0.0410539	-0.539593	-0.22483	-0.231856	0.337245	0.114807	0.56609	NP_001308400	THRAP3	NP_001308400.1_THRAP3	NP_001308400.1	THRAP3	103	50	50	NP_001308400.1|NP_001308402.1|NP_001230469.1|NP_001230470.1|NP_001315538.1|NP_001758.2	HOMO SAPIENS	42.7	531	531.1	726.79	718.03	345000000000	thyroid hormone receptor-associated protein 3 isoform 1 GN=THRAP3
NP_001287967.1	0.863786	0.893692	0.144774	0.814012	-1.51086	-0.629525	0.48479	-0.418649	-0.947157	0.144534	NP_001287967	BCLAF1	NP_001287967.1_BCLAF1	NP_001287967.1	BCLAF1	4	48	3	NP_001287967.1|NP_055554.1|NP_001070909.1	HOMO SAPIENS	45.2	531	531.2	734.62	50.03	1290000000	bcl-2-associated transcription factor 1 isoform 4 GN=BCLAF1
NP_001070908.1	0.0178098	22.9165	1.71378	0.00510919	-1.47039	-1.09417	-0.474251	1.05825	0.165035	0.879247	NP_001070908	BCLAF1	NP_001070908.1_BCLAF1	NP_001070908.1	BCLAF1	3	45	1	NP_001070908.1|NP_001350588.1	HOMO SAPIENS	44.3	531	531.3	688.35	21.24	4530000000	bcl-2-associated transcription factor 1 isoform 2 GN=BCLAF1
NP_000272.1	0.0317708	19.445	-3.9892	0.0113632	4.77539	1.22907	1.06443	-2.29094	-0.825175	-1.78258	NP_000272	PCBD1	NP_000272.1_PCBD1	NP_000272.1	PCBD1	12	8	7	NP_000272.1|NP_001309933.1|NP_001276726.1	HOMO SAPIENS	60.5	531	531.4	99.46	94.45	15600000000	pterin-4-alpha-carbinolamine dehydratase isoform 1 GN=PCBD1
NP_039269.2	0.635144	2.64114	-0.154464	0.544359	0.0404694	-0.104921	0.200239	-0.0116292	-0.279842	-0.0361334	NP_039269	LIG3	NP_039269.2_LIG3	NP_039269.2	LIG3	80	48	48	NP_039269.2|NP_002302.2	HOMO SAPIENS	50.4	532	532.1	734.35	734.35	74400000000	DNA ligase 3 isoform alpha precursor GN=LIG3
NP_001229822.1	0.000954297	42.1055	-5.02728	6.15816e-05	1.94253	2.5181	2.55042	-1.74437	-2.94193	-3.3845	NP_001229822	CSDE1	NP_001229822.1_CSDE1	NP_001229822.1	CSDE1	112	48	48	NP_001229822.1|NP_001123995.1|NP_001007554.1|NP_001229820.1	HOMO SAPIENS	59.1	533	533.1	733.74	733.74	205000000000	cold shock domain-containing protein E1 isoform 2 GN=CSDE1
NP_001138992.1	0.0314103	19.5118	0.963425	0.0111897	-0.795899	-0.539593	-0.189701	0.54657	0.409	0.409512	NP_001138992	RAI14	NP_001138992.1_RAI14	NP_001138992.1	RAI14	81	48	2	NP_001138992.1|NP_001138995.1|NP_001138997.1	HOMO SAPIENS	52.8	534	534.1	733.63	29.01	214000000000	ankycorbin isoform a GN=RAI14
NP_001138994.1	0.642204	2.57605	0.821793	0.552579	-0.323756	0.194853	1.28575	4.12835	0.0358772	-0.542002	NP_001138994	RAI14	NP_001138994.1_RAI14	NP_001138994.1	RAI14	3	47	2	NP_001138994.1	HOMO SAPIENS	52.7	534	534.2	713.35	24.68	1170000000	ankycorbin isoform b GN=RAI14
NP_006073.2	0.0679846	15.0318	0.653051	0.0313923	-0.377715	-0.434672	-0.326706	0.0930332	0.401824	0.325201	NP_006073	TUBA1B	NP_006073.2_TUBA1B	NP_006073.2	TUBA1B	519	38	1	NP_006073.2|NP_001342150.1	HOMO SAPIENS	95.1	535	535.1	733.3	16.33	8140000000000	tubulin alpha-1B chain GN=TUBA1B
NP_116093.1	0.0168546	23.2424	1.1124	0.00473978	-0.768919	-0.7944	-0.326706	0.465166	0.452052	0.529957	NP_116093	TUBA1C	NP_116093.1_TUBA1C	NP_116093.1	TUBA1C	115	37	2	NP_116093.1|NP_001290043.1|NP_001290044.1	HOMO SAPIENS	90.8	535	535.2	716.9	55.91	167000000000	tubulin alpha-1C chain isoform c GN=TUBA1C
NP_001265481.1	0.05275	16.51	-1.55142	0.0223359	0.404694	2.09842	0.843113	-0.127921	-0.373123	-0.80698	NP_001265481	TUBA4A	NP_001265481.1_TUBA4A	NP_001265481.1	TUBA4A	10	32	4	NP_001265481.1|NP_005991.1	HOMO SAPIENS	77.1	535	535.3	588.45	78.02	22300000000	tubulin alpha-4A chain isoform 2 GN=TUBA4A
NP_061816.1	0.192619	9.15602	1.1296	0.12145	-0.539593	-1.00424	0.115928	1.89555	-0.0430526	0.1084	NP_061816	TUBA8	NP_061816.1_TUBA8	NP_061816.1	TUBA8	8	24	5	NP_061816.1|NP_001180343.1	HOMO SAPIENS	51.6	535	535.5	388.14	46.88	6520000000	tubulin alpha-8 chain isoform 1 GN=TUBA8
NP_001165335.1	0.409847	5.01667	-0.848339	0.315016	-0.256306	2.21833	-0.347784	-0.2791	0.179386	-0.831069	NP_001165335	TUBAL3	NP_001165335.1_TUBAL3	NP_001165335.1	TUBAL3	10	10	2	NP_001165335.1|NP_079079.1	HOMO SAPIENS	17.4	535	535.6	140.96	28.99	7360000000	tubulin alpha chain-like 3 isoform 2 GN=TUBAL3
NP_001073285.1	0.000771873	43.6535	2.95733	4.31167e-05	-0.984757	-1.4539	-1.37006	1.59319	1.50684	1.96325	NP_001073285	INSR	NP_001073285.1_INSR	NP_001073285.1	INSR	81	49	4	NP_001073285.1|NP_055030.1	HOMO SAPIENS	38.8	536	536.1	733.1	36.62	35000000000	insulin receptor isoform Short preproprotein GN=INSR
NP_000199.2	0.0407737	17.9803	2.80627	0.0159209	-0.323756	-1.48388	-1.91808	0.0116292	2.89888	1.78258	NP_000199	INSR	NP_000199.2_INSR	NP_000199.2	INSR	1	49	1	NP_000199.2	HOMO SAPIENS	39.2	536	536.2	726.64	14.19	48700000	insulin receptor isoform Long preproprotein GN=INSR
NP_000866.1	0.254768	7.61234	0.47306	0.173287	-0.634021	0	-0.316168	0.2791	0.394649	-0.204756	NP_000866	IGF1R	NP_000866.1_IGF1R	NP_000866.1	IGF1R	18	20	16	NP_000866.1|NP_001278787.1	HOMO SAPIENS	17.2	536	536.3	259.15	212.15	4580000000	insulin-like growth factor 1 receptor isoform 1 precursor GN=IGF1R
NP_056009.1	0.326554	6.23046	-0.387916	0.238207	0.337245	-0.254808	0.411018	0.0116292	-0.308544	-0.373379	NP_056009	MYO1D	NP_056009.1_MYO1D	NP_056009.1	MYO1D	90	54	53	NP_056009.1|NP_001290208.1|NP_001290209.1	HOMO SAPIENS	55.8	537	537.1	730.53	708.51	62400000000	unconventional myosin-Id isoform 1 GN=MYO1D
NP_149043.2	0.0815461	14.0236	4.63708	0.0395949	-6.58303	-0.524604	-0.864191	3.33757	0.975859	1.626	NP_149043	MYO1G	NP_149043.2_MYO1G	NP_149043.2	MYO1G	3	5	3	NP_149043.2	HOMO SAPIENS	5.5	537	537.2	45.07	18.88	799000000	unconventional myosin-Ig GN=MYO1G
NP_001035957.1	0.312219	6.47127	-0.309899	0.225358	0.107919	0.179864	0.210778	-0.0116292	-0.287017	-0.132489	NP_001035957	NF1	NP_001035957.1_NF1	NP_001035957.1	NF1	70	55	55	NP_001035957.1|NP_000258.1|NP_001121619.1	HOMO SAPIENS	21.6	538	538.1	730.05	730.05	23200000000	neurofibromin isoform 1 GN=NF1
NP_000875.2	0.0660752	15.1928	-0.982664	0.0302498	0.0134898	0.554581	0.895808	-0.837299	-0.50228	-0.144534	NP_000875	IMPDH2	NP_000875.2_IMPDH2	NP_000875.2	IMPDH2	143	36	33	NP_000875.2	HOMO SAPIENS	71.9	539	539.1	729.96	698.81	1170000000000	inosine-5'-monophosphate dehydrogenase 2 GN=IMPDH2
NP_000874.2	0.00875087	27.351	-1.65032	0.00184036	0.337245	0.974264	0.832575	-0.674491	-1.27723	-0.855158	NP_000874	IMPDH1	NP_000874.2_IMPDH1	NP_000874.2	IMPDH1	36	27	24	NP_000874.2|NP_001096075.1|NP_001136048.1|NP_001291450.1|NP_899066.1|NP_001136045.1|NP_001136046.1|NP_001136047.1	HOMO SAPIENS	50.7	539	539.2	425.88	394.73	48800000000	inosine-5'-monophosphate dehydrogenase 1 isoform a GN=IMPDH1
NP_003267.1	0.0164282	23.409	1.10689	0.00456138	-0.337245	-0.629525	-0.695569	0.372133	0.696017	0.590179	NP_003267	TMPO	NP_003267.1_TMPO	NP_003267.1	TMPO	111	40	27	NP_003267.1	HOMO SAPIENS	76.3	540	540.1	729.92	484.68	237000000000	thymopoietin isoform alpha GN=TMPO
NP_001027454.1	0.0697729	14.8967	2.38428	0.0323836	0.499123	-1.94853	-1.34898	0.244212	1.59295	2.5173	NP_001027454	TMPO	NP_001027454.1_TMPO	NP_001027454.1	TMPO	8	27	5	NP_001027454.1	HOMO SAPIENS	63.6	540	540.2	480.11	88.61	15200000000	thymopoietin isoform beta GN=TMPO
NP_001294904.1	0.0793299	14.1733	-5.22429	0.038253	-0.566572	2.60803	1.46491	0.209325	-5.88386	-6.49197	NP_001294904	TMPO	NP_001294904.1_TMPO	NP_001294904.1	TMPO	1	23	1	NP_001294904.1	HOMO SAPIENS	62.8	540	540.3	402.6	11.1	182000000	thymopoietin isoform delta GN=TMPO
NP_001027455.1	0.168857	9.87096	0.987023	0.103016	0	-1.12415	-0.0316168	1.43039	0.121982	0.252934	NP_001027455	TMPO	NP_001027455.1_TMPO	NP_001027455.1	TMPO	3	21	2	NP_001027455.1	HOMO SAPIENS	60	540	540.4	364.14	26.92	1010000000	thymopoietin isoform gamma GN=TMPO
NP_001271188.1	0.000543014	46.5066	-6.66094	2.2353e-05	3.1836	3.16261	2.52934	-3.1515	-3.15002	-4.80575	NP_001271188	KIF20B	NP_001271188.1_KIF20B	NP_001271188.1	KIF20B	61	54	54	NP_001271188.1|NP_057279.2	HOMO SAPIENS	31.5	541	541.1	729.07	729.07	30900000000	kinesin-like protein KIF20B isoform 1 GN=KIF20B
NP_056138.1	0.153213	10.4131	0.536669	0.0909265	-0.283286	-0.434672	-0.0316168	0.569828	0.121982	0.168623	NP_056138	UFL1	NP_056138.1_UFL1	NP_056138.1	UFL1	88	44	44	NP_056138.1	HOMO SAPIENS	58.9	542	542.1	726.92	726.92	110000000000	E3 UFM1-protein ligase 1 GN=UFL1
NP_003277.1	0.00135421	39.8628	-2.70773	0.00010321	1.24106	1.69372	1.34898	-1.23269	-0.968684	-1.63805	NP_003277	TOP1	NP_003277.1_TOP1	NP_003277.1	TOP1	119	48	43	NP_003277.1	HOMO SAPIENS	52.1	543	543.1	726.78	653.43	208000000000	DNA topoisomerase 1 GN=TOP1
NP_001245375.1	0.0916029	13.3478	-1.72328	0.0462613	-0.0134898	0.91431	2.24479	-0.151179	-1.49967	-0.373379	NP_001245375	TOP1MT	NP_001245375.1_TOP1MT	NP_001245375.1	TOP1MT	6	9	4	NP_001245375.1|NP_443195.1	HOMO SAPIENS	18	543	543.2	121.99	48.64	4870000000	DNA topoisomerase I, mitochondrial isoform 2 GN=TOP1MT
NP_031398.2	0.0759048	14.4264	0.682374	0.0360879	-0.472144	-0.419683	-0.0948503	0.186066	0.344421	0.529957	NP_031398	DDX42	NP_031398.2_DDX42	NP_031398.2	DDX42	94	45	45	NP_031398.2	HOMO SAPIENS	56.2	544	544.1	726.73	726.73	112000000000	ATP-dependent RNA helicase DDX42 GN=DDX42
NP_055429.2	0.116335	11.9644	-0.740456	0.0636149	-0.269796	0.464649	0.663952	-0.337245	-0.459228	-0.56609	NP_055429	PSME4	NP_055429.2_PSME4	NP_055429.2	PSME4	68	52	52	NP_055429.2	HOMO SAPIENS	32.2	545	545.1	723.96	723.96	24200000000	proteasome activator complex subunit 4 GN=PSME4
NP_037522.1	0.71447	1.98047	-0.115009	0.633801	0.161878	0.194853	0.0105389	0.116292	0.0143509	-0.1084	NP_037522	CEMIP2	NP_037522.1_CEMIP2	NP_037522.1	CEMIP2	76	48	48	NP_037522.1|NP_001129292.1|NP_001336713.1	HOMO SAPIENS	39.6	546	546.1	723.38	723.38	56600000000	cell surface hyaluronidase isoform a GN=CEMIP2
NP_001070256.1	0.00491162	31.0811	1.54572	0.00077964	-0.647511	-0.554581	-0.864191	1.04662	0.753421	0.770847	NP_001070256	ZC3H13	NP_001070256.1_ZC3H13	NP_001070256.1	ZC3H13	84	64	64	NP_001070256.1|NP_001317494.1|NP_055885.3	HOMO SAPIENS	27.8	547	547.1	723.15	723.15	220000000000	zinc finger CCCH domain-containing protein 13 isoform 1 GN=ZC3H13
NP_001317376.1	0.665793	2.37875	0.184287	0.578262	-0.472144	-0.0749434	0.263473	0.418649	0.00717543	-0.156578	NP_001317376	HELZ	NP_001317376.1_HELZ	NP_001317376.1	HELZ	61	47	1	NP_001317376.1	HOMO SAPIENS	27.6	548	548.1	722.31	16.72	16800000000	probable helicase with zinc finger domain isoform 2 GN=HELZ
NP_055692.2	0.16784	9.90565	1.47915	0.102196	0.768919	-2.15837	-0.621796	1.15129	0.925631	0.34929	NP_055692	HELZ	NP_055692.2_HELZ	NP_055692.2	HELZ	2	47	2	NP_055692.2	HOMO SAPIENS	27.6	548	548.2	720.98	34.68	103000000	probable helicase with zinc finger domain isoform 1 GN=HELZ
NP_060647.2	0.80222	1.33366	0.0951968	0.735588	-0.391205	0.0299774	0.158084	-0.0697749	-0.0645789	0.216801	NP_060647	N4BP2	NP_060647.2_N4BP2	NP_060647.2	N4BP2	66	46	46	NP_060647.2|NP_001305288.1	HOMO SAPIENS	36.8	549	549.1	721.87	721.87	25800000000	NEDD4-binding protein 2 isoform 1 GN=N4BP2
NP_002085.2	0.818775	1.21393	-0.0919985	0.756148	-0.161878	-0.0149887	0.516407	-0.0930332	0	0.156578	NP_002085	GSPT1	NP_002085.2_GSPT1	NP_002085.2	GSPT1	116	43	23	NP_002085.2|NP_001123478.1|NP_001123479.1	HOMO SAPIENS	84.7	550	550.1	721.51	402.55	350000000000	eukaryotic peptide chain release factor GTP-binding subunit ERF3A isoform 1 GN=GSPT1
NP_060564.2	0.351975	5.83477	-0.838223	0.260929	-0.0539593	0.0599547	1.67569	0.383762	-1.3131	0.0963558	NP_060564	GSPT2	NP_060564.2_GSPT2	NP_060564.2	GSPT2	2	21	1	NP_060564.2	HOMO SAPIENS	33.1	550	550.2	324.71	5.75	799000000	eukaryotic peptide chain release factor GTP-binding subunit ERF3B GN=GSPT2
NP_079330.2	0.00585728	29.9252	1.73864	0.00101738	-0.634021	-0.884332	-0.642874	1.44201	0.853877	0.758802	NP_079330	VCPIP1	NP_079330.2_VCPIP1	NP_079330.2	VCPIP1	69	46	46	NP_079330.2	HOMO SAPIENS	45.2	551	551.1	720.37	720.37	24900000000	deubiquitinating protein VCIP135 GN=VCPIP1
NP_055635.3	0.0418206	17.8218	-0.934577	0.016513	0.310266	0.869344	0.284551	-0.40702	-0.294193	-0.638357	NP_055635	TOMM70	NP_055635.3_TOMM70	NP_055635.3	TOMM70	114	40	40	NP_055635.3	HOMO SAPIENS	76.9	552	552.1	718.88	718.88	256000000000	mitochondrial import receptor subunit TOM70 GN=TOMM70
NP_001310245.1	0.000255305	52.882	7.96888	5.1499e-06	-4.01996	-4.22681	-4.16287	3.512	3.10696	4.87801	NP_001310245	TGM2	NP_001310245.1_TGM2	NP_001310245.1	TGM2	117	41	41	NP_001310245.1|NP_001310246.1|NP_001310247.1|NP_945189.1|NP_003232.2	HOMO SAPIENS	71.1	553	553.1	716.34	716.34	374000000000	protein-glutamine gamma-glutamyltransferase 2 isoform a GN=TGM2
NP_060853.3	0.366045	5.60718	0.337141	0.274968	-0.0404694	-0.0449661	-0.411018	0.0465166	0.516631	-0.0481779	NP_060853	WDR33	NP_060853.3_WDR33	NP_060853.3	WDR33	96	48	48	NP_060853.3|NP_001006624.1|NP_001006623.1	HOMO SAPIENS	48.4	554	554.1	715.52	715.52	62400000000	pre-mRNA 3' end processing protein WDR33 isoform 1 GN=WDR33
NP_001127853.1	0.227357	8.23326	-0.392645	0.150201	0.107919	0.299774	-0.0210778	-0.395391	-0.215263	-0.180667	NP_001127853	TBC1D5	NP_001127853.1_TBC1D5	NP_001127853.1	TBC1D5	86	43	43	NP_001127853.1|NP_001336005.1|NP_001336010.1|NP_001336011.1|NP_001336016.1	HOMO SAPIENS	64.8	555	555.1	715.12	715.12	59000000000	TBC1 domain family member 5 isoform a GN=TBC1D5
NP_001972.1	0.854067	0.965626	0.0716759	0.80064	-0.458654	0.119909	-0.0632335	-0.0465166	-0.236789	0.0963558	NP_001972	EPS15	NP_001972.1_EPS15	NP_001972.1	EPS15	70	42	42	NP_001972.1|NP_001153441.1	HOMO SAPIENS	59.2	556	556.1	714.14	714.14	43500000000	epidermal growth factor receptor substrate 15 isoform A GN=EPS15
NP_001161328.1	0.0162878	23.4707	-1.51672	0.00449712	0.296776	0.944287	0.948503	-0.383762	-0.796473	-1.18036	NP_001161328	SBNO1	NP_001161328.1_SBNO1	NP_001161328.1	SBNO1	71	52	42	NP_001161328.1|NP_060653.3	HOMO SAPIENS	45.8	557	557.1	713.02	597.87	35900000000	protein strawberry notch homolog 1 isoform 1 GN=SBNO1
NP_001093592.1	0.00117508	40.7972	3.58185	8.32294e-05	-1.64576	-1.18411	-2.35018	1.80252	1.64317	2.11983	NP_001093592	SBNO2	NP_001093592.1_SBNO2	NP_001093592.1	SBNO2	10	19	9	NP_001093592.1|NP_055778.2	HOMO SAPIENS	14.5	557	557.2	204.37	89.22	34200000000	protein strawberry notch homolog 2 isoform 2 GN=SBNO2
NP_057225.2	0.321727	6.31088	0.373254	0.233836	-0.256306	-0.0449661	-0.379401	-0.232583	0.394649	0.277023	NP_057225	DYNC1LI1	NP_057225.2_DYNC1LI1	NP_057225.2	DYNC1LI1	114	39	38	NP_057225.2|NP_001316064.1	HOMO SAPIENS	71.8	558	558.1	711.76	691.08	241000000000	cytoplasmic dynein 1 light intermediate chain 1 isoform 1 GN=DYNC1LI1
NP_006132.1	0.00275898	34.9373	-2.00997	0.000320824	0.782409	0.91431	1.3806	-0.907074	-0.961508	-1.084	NP_006132	DYNC1LI2	NP_006132.1_DYNC1LI2	NP_006132.1	DYNC1LI2	42	23	22	NP_006132.1|NP_001273086.1|NP_001310884.1	HOMO SAPIENS	52.6	558	558.2	393.47	372.79	32600000000	cytoplasmic dynein 1 light intermediate chain 2 isoform 1 GN=DYNC1LI2
NP_067062.1	0.0108309	26.055	1.24816	0.0024803	-0.917307	-0.539593	-0.516407	0.627974	0.480754	0.662446	NP_067062	RBM25	NP_067062.1_RBM25	NP_067062.1	RBM25	98	46	46	NP_067062.1	HOMO SAPIENS	47	559	559.1	710.86	710.86	210000000000	RNA-binding protein 25 GN=RBM25
NP_001317289.1	0.00682042	28.9856	-2.1498	0.00126311	0.553082	1.46889	1.7073	-0.779153	-1.09784	-0.843113	NP_001317289	POLA1	NP_001317289.1_POLA1	NP_001317289.1	POLA1	76	48	48	NP_001317289.1|NP_058633.2	HOMO SAPIENS	37.3	560	560.1	710.56	710.56	45200000000	DNA polymerase alpha catalytic subunit isoform 1 GN=POLA1
NP_115518.3	0.00267457	35.1688	-2.20302	0.000304172	0.674491	1.4539	1.23305	-1.12803	-1.04761	-1.07196	NP_115518	CEP192	NP_115518.3_CEP192	NP_115518.3	CEP192	62	51	51	NP_115518.3	HOMO SAPIENS	25.5	561	561.1	710.5	710.5	10000000000	centrosomal protein of 192 kDa GN=CEP192
NP_005817.1	0.227713	8.22457	0.41885	0.150502	-0.445164	-0.269796	-0.0737724	0.0465166	0.0358772	0.385423	NP_005817	HNRNPR	NP_005817.1_HNRNPR	NP_005817.1	HNRNPR	145	39	2	NP_005817.1|NP_001284549.1|NP_001095867.1|NP_001284551.1|NP_001284550.1	HOMO SAPIENS	63.3	562	562.1	710.16	52.29	541000000000	heterogeneous nuclear ribonucleoprotein R isoform 2 GN=HNRNPR
NP_001095868.1	0.103526	12.6463	2.0949	0.0543709	-2.17186	-1.8586	-0.347784	2.0351	-0.875403	0.746758	NP_001095868	HNRNPR	NP_001095868.1_HNRNPR	NP_001095868.1	HNRNPR	2	38	1	NP_001095868.1|NP_001095869.1	HOMO SAPIENS	63.3	562	562.2	685.36	27.49	516000000	heterogeneous nuclear ribonucleoprotein R isoform 1 GN=HNRNPR
NP_006363.4	0.0847888	13.7892	1.5341	0.0417908	-1.68623	-0.659502	-0.0316168	1.56994	0.0287017	0.626313	NP_006363	SYNCRIP	NP_006363.4_SYNCRIP	NP_006363.4	SYNCRIP	12	34	3	NP_006363.4|NP_001153147.1	HOMO SAPIENS	62.1	562	562.3	635.96	61.36	24200000000	heterogeneous nuclear ribonucleoprotein Q isoform 1 GN=SYNCRIP
NP_001153148.1	0.909185	0.584479	0.212492	0.874082	-2.32025	0.149887	2.3818	-1.02337	1.27005	0.602224	NP_001153148	SYNCRIP	NP_001153148.1_SYNCRIP	NP_001153148.1	SYNCRIP	1	27	1	NP_001153148.1|NP_001153149.1|NP_001153146.1|NP_001153145.1|NP_001240700.1	HOMO SAPIENS	60.2	562	562.4	519.81	10.95	12100000000	heterogeneous nuclear ribonucleoprotein Q isoform 5 GN=SYNCRIP
NP_056018.2	0.00301383	34.3473	1.92239	0.000367513	-1.22757	-0.974264	-0.716646	0.95359	0.774947	1.12014	NP_056018	RPRD2	NP_056018.2_RPRD2	NP_056018.2	RPRD2	68	45	45	NP_056018.2|NP_001284603.1|NP_001284602.1	HOMO SAPIENS	41.2	563	563.1	710.07	710.07	37600000000	regulation of nuclear pre-mRNA domain-containing protein 2 isoform 1 GN=RPRD2
NP_114368.1	0.114352	12.0649	0.649761	0.06216	0.0674491	-0.464649	-0.432096	0.104662	0.509456	0.505868	NP_114368	PTBP1	NP_114368.1_PTBP1	NP_114368.1	PTBP1	243	32	27	NP_114368.1|NP_002810.1|NP_114367.1	HOMO SAPIENS	84.1	564	564.1	709.3	649.14	753000000000	polypyrimidine tract-binding protein 1 isoform c GN=PTBP1
NP_001157260.1	0.0884457	13.5443	5.07602	0.0442148	0.957777	-6.86482	-1.92862	3.45386	1.34898	2.58956	NP_001157260	PTBP3	NP_001157260.1_PTBP3	NP_001157260.1	PTBP3	3	21	2	NP_001157260.1|NP_001231826.1|NP_001231827.1|NP_001231825.1	HOMO SAPIENS	52.4	564	564.2	336.86	34.66	324000000	polypyrimidine tract-binding protein 3 isoform 2 GN=PTBP3
NP_001157262.1	0.0371701	18.5159	4.35756	0.0140738	0.687981	-0.974264	-2.8982	3.73296	1.27723	4.87801	NP_001157262	PTBP3	NP_001157262.1_PTBP3	NP_001157262.1	PTBP3	1	20	1	NP_001157262.1|NP_005147.3	HOMO SAPIENS	48.6	564	564.3	323.47	21.27	50400000	polypyrimidine tract-binding protein 3 isoform 3 GN=PTBP3
NP_001309201.1	0.288071	6.92817	0.345064	0.202854	-0.188857	-0.179864	-0.379401	-0.116292	0.186561	0.216801	NP_001309201	CPSF2	NP_001309201.1_CPSF2	NP_001309201.1	CPSF2	78	43	43	NP_001309201.1|NP_001309200.1|NP_001309199.1	HOMO SAPIENS	60.3	565	565.1	708.03	708.03	51100000000	cleavage and polyadenylation specificity factor subunit 2 isoform 1 GN=CPSF2
NP_001003800.1	0.0167657	23.2809	-1.58625	0.00469795	0.580062	1.57381	0.516407	-0.755895	-0.609912	-0.722669	NP_001003800	BICD2	NP_001003800.1_BICD2	NP_001003800.1	BICD2	85	49	44	NP_001003800.1|NP_056065.1	HOMO SAPIENS	56.9	566	566.1	707.75	653.66	47200000000	protein bicaudal D homolog 2 isoform 1 GN=BICD2
NP_001003398.1	0.36894	5.56822	-0.499144	0.277445	-0.0134898	0.929298	0.179162	-0.627974	0.466403	-0.24089	NP_001003398	BICD1	NP_001003398.1_BICD1	NP_001003398.1	BICD1	11	17	11	NP_001003398.1|NP_001341115.1|NP_001341116.1|NP_001341117.1|NP_001350532.1|NP_001705.2|NP_001341118.1	HOMO SAPIENS	21.4	566	566.2	201.57	138.4	10200000000	protein bicaudal D homolog 1 isoform 2 GN=BICD1
NP_060597.4	0.00310165	34.1708	-1.97901	0.000382752	0.795899	1.18411	1.28575	-0.883815	-0.667315	-1.12014	NP_060597	ELAC2	NP_060597.4_ELAC2	NP_060597.4	ELAC2	84	41	3	NP_060597.4|NP_776065.1	HOMO SAPIENS	66.2	567	567.1	707.72	45.87	81600000000	zinc phosphodiesterase ELAC protein 2 isoform 1 GN=ELAC2
NP_001159434.1	0.436173	4.68688	-0.616249	0.33987	-0.350735	1.15413	-0.0632335	0.523312	-0.523807	-1.10809	NP_001159434	ELAC2	NP_001159434.1_ELAC2	NP_001159434.1	ELAC2	3	39	2	NP_001159434.1	HOMO SAPIENS	65.5	567	567.2	683.27	47.82	4590000000	zinc phosphodiesterase ELAC protein 2 isoform 3 GN=ELAC2
NP_490597.1	0.122184	11.6725	0.890504	0.0680379	-0.0539593	-0.779412	-0.411018	0.151179	0.107632	1.16831	NP_490597	BRD4	NP_490597.1_BRD4	NP_490597.1	BRD4	77	48	40	NP_490597.1|NP_001317313.1|NP_055114.1	HOMO SAPIENS	37.2	568	568.1	706.87	602.93	54000000000	bromodomain-containing protein 4 isoform long GN=BRD4
NP_031397.1	0.0366279	18.6115	1.31629	0.0137672	-1.26804	-0.509615	-0.0843113	0.96522	0.459228	0.662446	NP_031397	BRD3	NP_031397.1_BRD3	NP_031397.1	BRD3	44	33	28	NP_031397.1	HOMO SAPIENS	44.4	568	568.2	503	437.36	32600000000	bromodomain-containing protein 3 GN=BRD3
NP_001106653.1	0.491312	4.03664	-0.212897	0.394763	0	0.22483	-0.0316168	-0.255841	-0.0932806	-0.0963558	NP_001106653	BRD2	NP_001106653.1_BRD2	NP_001106653.1	BRD2	27	24	22	NP_001106653.1|NP_001186384.1|NP_001186385.1|NP_001278915.1	HOMO SAPIENS	32.4	568	568.3	358.42	332.64	13000000000	bromodomain-containing protein 2 isoform 1 GN=BRD2
NP_001055.1	0.00847423	27.5668	-1.5791	0.00175115	0.917307	1.16912	0.453173	-0.883815	-0.530982	-0.782891	NP_001055	TKT	NP_001055.1_TKT	NP_001055.1	TKT	110	41	41	NP_001055.1|NP_001244957.1	HOMO SAPIENS	70.7	569	569.1	706.66	706.66	372000000000	transketolase isoform 1 GN=TKT
NP_005868.1	0.482459	4.14233	0.255507	0.385271	-0.175368	-0.0299774	-0.0632335	-0.151179	0.516631	0.132489	NP_005868	SF3A1	NP_005868.1_SF3A1	NP_005868.1	SF3A1	156	42	42	NP_005868.1	HOMO SAPIENS	50.8	570	570.1	706.32	706.32	348000000000	splicing factor 3A subunit 1 GN=SF3A1
NP_001092004.1	0.0409253	17.9457	-0.953253	0.0160485	0.647511	0.7944	0.137006	-0.616345	-0.387473	-0.277023	NP_001092004	BAG6	NP_001092004.1_BAG6	NP_001092004.1	BAG6	91	41	41	NP_001092004.1|NP_004630.3|NP_001186627.1|NP_001186626.1	HOMO SAPIENS	48	571	571.1	706.02	706.02	111000000000	large proline-rich protein BAG6 isoform b GN=BAG6
NP_001230106.1	0.0304312	19.7028	0.827992	0.0107082	-0.418184	-0.464649	-0.379401	0.290729	0.509456	0.421557	NP_001230106	ALDOA	NP_001230106.1_ALDOA	NP_001230106.1	ALDOA	248	38	1	NP_001230106.1|P00883	HOMO SAPIENS	82	572	572.1	705.63	12.57	4080000000000	fructose-bisphosphate aldolase A isoform 2 GN=ALDOA
NP_000025.1	0.921233	0.507559	0.109506	0.889701	0.472144	0.749434	-0.843113	1.46527	0.265491	-1.02378	NP_000025	ALDOA	NP_000025.1_ALDOA	NP_000025.1	ALDOA	1	38	1	NP_000025.1	HOMO SAPIENS	92	572	572.2	704.09	11.03	71100000	fructose-bisphosphate aldolase A isoform 1 GN=ALDOA
NP_005156.1	0.00594554	29.821	2.04082	0.00104208	-1.51086	-0.689479	-0.706108	1.15129	1.30593	0.758802	NP_005156	ALDOC	NP_005156.1_ALDOC	NP_005156.1	ALDOC	12	16	6	NP_005156.1	HOMO SAPIENS	42.8	572	572.3	242.91	95.55	18500000000	fructose-bisphosphate aldolase C GN=ALDOC
NP_001186210.1	0.901622	0.633094	0.0488862	0.864352	-0.310266	0.0449661	0.284551	0.104662	-0.143509	0.204756	NP_001186210	CABIN1	NP_001186210.1_CABIN1	NP_001186210.1	CABIN1	63	49	49	NP_001186210.1|NP_001188358.1	HOMO SAPIENS	28.1	573	573.1	705.04	705.04	45400000000	calcineurin-binding protein cabin-1 isoform a GN=CABIN1
NP_001003699.1	0.772955	1.54723	-0.136347	0.700288	-0.391205	0.554581	-0.0948503	-0.360504	-0.100456	0.120445	NP_001003699	RREB1	NP_001003699.1_RREB1	NP_001003699.1	RREB1	63	47	46	NP_001003699.1|NP_001003698.1|NP_001003700.1	HOMO SAPIENS	36.7	574	574.1	704.35	692.68	17400000000	ras-responsive element-binding protein 1 isoform 1 GN=RREB1
NP_005398.2	0.00756514	28.29	-3.32145	0.00148251	0.74194	1.37896	1.47545	-0.895445	-2.76254	-2.71001	NP_005398	SALL2	NP_005398.2_SALL2	NP_005398.2	SALL2	2	10	2	NP_005398.2|NP_001278375.1	HOMO SAPIENS	15.1	574	574.2	153.74	38.45	26100000	sal-like protein 2 isoform a GN=SALL2
NP_001278376.1	0.168857	9.87147	-1.61186	0.103004	0.134898	-0.374717	0	0.0232583	-1.82256	-3.2761	NP_001278376	SALL2	NP_001278376.1_SALL2	NP_001278376.1	SALL2	1	9	1	NP_001278376.1	HOMO SAPIENS	16.2	574	574.3	140.84	25.55	80200000	sal-like protein 2 isoform c GN=SALL2
NP_001121364.1	0.0795418	14.1566	-3.20582	0.0384011	1.48388	0.854355	0.748263	-2.39561	-4.48465	0.34929	NP_001121364	SALL1	NP_001121364.1_SALL1	NP_001121364.1	SALL1	2	8	2	NP_001121364.1|NP_002959.2	HOMO SAPIENS	5.5	574	574.4	83.24	26.5	156000000	sal-like protein 1 isoform b GN=SALL1
NP_001252517.1	0.0623241	15.5418	5.53535	0.0279139	0.876838	-2.3832	-4.76359	2.5933	1.26288	6.47993	NP_001252517	ZNF267	NP_001252517.1_ZNF267	NP_001252517.1	ZNF267	10	8	6	NP_001252517.1|NP_003405.3	HOMO SAPIENS	8.8	574	574.5	63.3	45.04	4090000000	zinc finger protein 267 isoform 2 GN=ZNF267
NP_001350793.1	0.000305227	51.3733	12.4575	7.28897e-06	-7.27101	-6.53507	-7.54587	5.48896	3.70252	6.82922	NP_001350793	BCL11A	NP_001350793.1_BCL11A	NP_001350793.1	BCL11A	2	3	2	NP_001350793.1|NP_075044.2|NP_001269166.1|NP_001269167.1|NP_075049.1|NP_612808.1|NP_060484.2	HOMO SAPIENS	3.4	574	574.7	23.07	11.4	549000000	B-cell lymphoma/leukemia 11A isoform 4 GN=BCL11A
NP_001073884.1	0.675966	2.29633	-0.137606	0.589341	0.175368	-0.164876	-0.0526946	-0.232583	-0.222438	0	NP_001073884	U2SURP	NP_001073884.1_U2SURP	NP_001073884.1	U2SURP	83	47	1	NP_001073884.1|NP_001307149.1|NP_001307151.1	HOMO SAPIENS	47	575	575.1	703.67	34.33	85000000000	U2 snRNP-associated SURP motif-containing protein isoform 1 GN=U2SURP
NP_001307148.1	0.0940905	13.1947	3.114	0.0479212	-2.98125	-5.09615	-0.0632335	0.337245	0.767771	0.0963558	NP_001307148	U2SURP	NP_001307148.1_U2SURP	NP_001307148.1	U2SURP	3	47	1	NP_001307148.1	HOMO SAPIENS	46.9	575	575.2	699.07	29.73	176000000	U2 snRNP-associated SURP motif-containing protein isoform 2 GN=U2SURP
NP_005057.1	0.0185299	22.6649	1.16586	0.00541384	-0.809389	-0.539593	-0.221317	0.569828	0.839526	0.517913	NP_005057	SFPQ	NP_005057.1_SFPQ	NP_005057.1	SFPQ	336	46	46	NP_005057.1	HOMO SAPIENS	56.7	576	576.1	702.76	702.76	1250000000000	splicing factor, proline- and glutamine-rich GN=SFPQ
NP_005989.3	0.0235565	21.2014	-1.09313	0.00758341	0.634021	0.149887	0.790419	-0.627974	-0.631438	-0.445646	NP_005989	CCT3	NP_005989.3_CCT3	NP_005989.3	CCT3	198	43	2	NP_005989.3	HOMO SAPIENS	67.3	577	577.1	702.74	41.74	1100000000000	T-complex protein 1 subunit gamma isoform a GN=CCT3
NP_001008800.1	0.120018	11.7772	1.67703	0.0664173	0.768919	-2.18835	-0.737724	0.941961	1.00456	0.927425	NP_001008800	CCT3	NP_001008800.1_CCT3	NP_001008800.1	CCT3	5	42	2	NP_001008800.1	HOMO SAPIENS	68.2	577	577.2	667.16	10.42	38700000000	T-complex protein 1 subunit gamma isoform c GN=CCT3
NP_001306167.1	0.364879	5.6279	-0.28207	0.273659	0.175368	0.0449661	-0.0210778	-0.13955	-0.121982	-0.385423	NP_001306167	ZC3H11A	NP_001306167.1_ZC3H11A	NP_001306167.1	ZC3H11A	77	45	27	NP_001306167.1|NP_001337194.1	HOMO SAPIENS	57.7	578	578.1	702.2	421.25	53300000000	zinc finger CCCH domain-containing protein 11A isoform 1 GN=ZC3H11A
NP_001342386.1	0.0051831	30.7578	6.06539	0.000839894	-4.96425	-2.9078	-1.84431	4.10509	2.33919	2.03552	NP_001342386	ZC3H11B	NP_001342386.1_ZC3H11B	NP_001342386.1	ZC3H11B	1	19	1	NP_001342386.1	HOMO SAPIENS	26.7	578	578.2	285.37	4.42	330000000	zinc finger CCCH-type containing 11B GN=ZC3H11B
NP_005111.2	0.0104051	26.2936	1.32024	0.00234769	-0.795899	-0.809389	-0.337245	0.779153	0.552508	0.686535	NP_005111	MED12	NP_005111.2_MED12	NP_005111.2	MED12	62	52	46	NP_005111.2	HOMO SAPIENS	31.8	579	579.1	701.23	629.42	11300000000	mediator of RNA polymerase II transcription subunit 12 GN=MED12
NP_443728.3	0.00189737	37.5363	8.8547	0.000176347	-5.97599	-3.98699	-5.0903	5.96575	3.06391	2.48116	NP_443728	MED12L	NP_443728.3_MED12L	NP_443728.3	MED12L	4	10	4	NP_443728.3	HOMO SAPIENS	4.9	579	579.2	96.55	24.74	3180000000	mediator of RNA polymerase II transcription subunit 12-like protein GN=MED12L
NP_001339623.1	0.177269	9.60751	0.629086	0.109458	-0.957777	-0.314762	-0.0316168	0.348875	-0.0789298	0.313156	NP_001339623	PTK2	NP_001339623.1_PTK2	NP_001339623.1	PTK2	67	44	44	NP_001339623.1|NP_001339647.1|NP_005598.3|NP_001339628.1|NP_001339633.1|NP_001339635.1|NP_001339640.1|NP_001339641.1|NP_001339642.1|NP_001339644.1|NP_001339646.1|NP_001186578.1|NP_001339657.1|NP_001339627.1|NP_001339634.1|NP_001339654.1|NP_001339653.1|NP_001339645.1|NP_001339655.1|NP_001339624.1|NP_001339650.1|NP_001339670.1|NP_001339665.1|NP_001339626.1|NP_001303271.1|NP_001339659.1|NP_001339661…	HOMO SAPIENS	54.1	580	580.1	700.25	700.25	74700000000	focal adhesion kinase 1 isoform a GN=PTK2
NP_002363.2	0.0135498	24.6602	-1.89617	0.00341962	1.22757	0.809389	0.948503	-0.209325	-0.939982	-1.55374	NP_002363	MAN2A1	NP_002363.2_MAN2A1	NP_002363.2	MAN2A1	77	45	45	NP_002363.2	HOMO SAPIENS	42.3	581	581.1	700.2	700.2	40600000000	alpha-mannosidase 2 GN=MAN2A1
NP_620310.1	0.01982	22.2351	-1.07154	0.00597711	0.458654	0.419683	0.906347	-0.395391	-0.516631	-0.517913	NP_620310	A1CF	NP_620310.1_A1CF	NP_620310.1	A1CF	127	40	37	NP_620310.1|NP_001185747.1|NP_001185748.1|NP_001185749.1	HOMO SAPIENS	70	582	582.1	700.05	668.97	213000000000	APOBEC1 complementation factor isoform 2 GN=A1CF
NP_001092104.1	0.00543727	30.4444	-2.1412	0.000902737	0.647511	1.13914	1.73892	-0.848928	-1.13372	-0.91538	NP_001092104	RBM47	NP_001092104.1_RBM47	NP_001092104.1	RBM47	49	28	24	NP_001092104.1|NP_061900.2	HOMO SAPIENS	55.6	582	582.2	473.86	433.7	37400000000	RNA-binding protein 47 isoform a GN=RBM47
NP_001264100.1	0.683742	2.23077	-3.34018	0.598305	-9.05167	5.53082	8.90539	7.67524	-5.48203	-6.82922	NP_001264100	RBM46	NP_001264100.1_RBM46	NP_001264100.1	RBM46	1	5	1	NP_001264100.1|NP_001264102.1|NP_659416.1	HOMO SAPIENS	11.3	582	582.3	47.16	7	3220000	probable RNA-binding protein 46 isoform 2 GN=RBM46
NP_001177893.1	0.11929	11.8144	0.614637	0.0658511	-0.364225	-0.509615	0.137006	0.430279	0.351596	0.325201	NP_001177893	ZMYM2	NP_001177893.1_ZMYM2	NP_001177893.1	ZMYM2	68	48	48	NP_001177893.1|NP_001340090.1|NP_001340092.1|NP_001340094.1	HOMO SAPIENS	43.3	583	583.1	699.78	699.78	40100000000	zinc finger MYM-type protein 2 isoform 1 GN=ZMYM2
NP_060676.2	0.208155	8.71919	-0.636938	0.134301	0.202347	0.284785	0.548024	0.337245	-0.839526	-0.373379	NP_060676	VPS35	NP_060676.2_VPS35	NP_060676.2	VPS35	98	41	41	NP_060676.2	HOMO SAPIENS	48.1	584	584.1	699.44	699.44	202000000000	vacuolar protein sorting-associated protein 35 GN=VPS35
NP_689854.2	0.015654	23.7248	1.2095	0.00424152	-0.687981	-0.374717	-0.663952	0.779153	0.315719	0.80698	NP_689854	ARID2	NP_689854.2_ARID2	NP_689854.2	ARID2	69	46	46	NP_689854.2|NP_001334768.1	HOMO SAPIENS	31.6	585	585.1	699.23	699.23	27100000000	AT-rich interactive domain-containing protein 2 isoform 1 GN=ARID2
NP_001337449.1	0.0610423	15.6676	0.995807	0.0271169	-1.11965	-0.434672	-0.0948503	0.616345	0.444877	0.277023	NP_001337449	PDE4DIP	NP_001337449.1_PDE4DIP	NP_001337449.1	PDE4DIP	81	54	54	NP_001337449.1|NP_001002811.2|NP_001337450.1|NP_001337451.1|NP_001185763.3|NP_055459.5|NP_001185761.2|NP_001337452.1|NP_001002812.2	HOMO SAPIENS	21.2	586	586.1	699.12	699.12	33100000000	myomegalin isoform 10 GN=PDE4DIP
NP_036244.2	0.000305227	51.2548	-5.06227	7.49064e-06	2.5226	3.10266	2.07617	-2.40723	-2.33202	-2.74614	NP_036244	TPX2	NP_036244.2_TPX2	NP_036244.2	TPX2	75	48	48	NP_036244.2	HOMO SAPIENS	60.2	587	587.1	699.1	699.1	62300000000	targeting protein for Xklp2 GN=TPX2
NP_001184222.1	0.475405	4.22072	-0.233665	0.37838	0.175368	0.119909	0.126467	-0.174437	0.17221	-0.277023	NP_001184222	DPYSL2	NP_001184222.1_DPYSL2	NP_001184222.1	DPYSL2	104	38	38	NP_001184222.1|NP_001377.1|NP_001231533.1|NP_001184223.1|NP_001378.1|NP_001014809.1|NP_001275590.1|NP_001275591.1|NP_001304.1	HOMO SAPIENS	76	588	588.1	698.18	698.18	307000000000	dihydropyrimidinase-related protein 2 isoform 1 GN=DPYSL2
NP_005641.1	0.0908004	13.3956	1.03556	0.0457556	-1.38945	0.0149887	-0.38994	0.453537	0.358772	0.529957	NP_005641	TCF20	NP_005641.1_TCF20	NP_005641.1	TCF20	68	46	46	NP_005641.1|NP_852469.1	HOMO SAPIENS	31.7	589	589.1	697.74	697.74	17100000000	transcription factor 20 isoform 1 GN=TCF20
NP_000242.1	0.0719871	14.7253	-0.861969	0.0336873	0.0674491	0.674491	0.748263	-0.0814041	-0.652964	-0.361334	NP_000242	MSH2	NP_000242.1_MSH2	NP_000242.1	MSH2	81	46	46	NP_000242.1|NP_001245210.1	HOMO SAPIENS	57.8	590	590.1	697.7	697.7	83800000000	DNA mismatch repair protein Msh2 isoform 1 GN=MSH2
NP_001035847.1	0.0596039	15.8061	0.88326	0.0262658	-0.134898	-0.779412	-0.548024	0.0814041	0.624263	0.481779	NP_001035847	PPP4R1	NP_001035847.1_PPP4R1	NP_001035847.1	PPP4R1	71	36	36	NP_001035847.1|NP_005125.1	HOMO SAPIENS	57.1	591	591.1	697.07	697.07	47300000000	serine/threonine-protein phosphatase 4 regulatory subunit 1 isoform a GN=PPP4R1
NP_858058.1	0.0009886	41.879	-3.0367	6.4878e-05	1.53784	1.43891	1.9497	-1.79089	-1.24853	-1.14423	NP_858058	OGT	NP_858058.1_OGT	NP_858058.1	OGT	75	40	2	NP_858058.1	HOMO SAPIENS	51.1	592	592.1	696.38	31.23	59100000000	UDP-N-acetylglucosamine--peptide N-acetylglucosaminyltransferase 110 kDa subunit isoform 1 GN=OGT
NP_858059.1	0.00375509	32.9126	-4.70288	0.000511372	1.88857	3.01273	3.98371	-2.68633	-1.24853	-1.28876	NP_858059	OGT	NP_858059.1_OGT	NP_858059.1	OGT	4	39	2	NP_858059.1	HOMO SAPIENS	50.7	592	592.2	673.69	34.29	525000000	UDP-N-acetylglucosamine--peptide N-acetylglucosaminyltransferase 110 kDa subunit isoform 2 GN=OGT
NP_009117.2	0.491638	4.03327	-0.238601	0.395069	0.283286	0.0899321	-0.231856	-0.232583	-0.0287017	-0.313156	NP_009117	CEP250	NP_009117.2_CEP250	NP_009117.2	CEP250	59	57	57	NP_009117.2|NP_001305148.1	HOMO SAPIENS	26.1	593	593.1	695.49	695.49	11900000000	centrosome-associated protein CEP250 isoform 1 GN=CEP250
NP_001393.1	0.247607	7.77775	0.561406	0.166811	-0.188857	-0.764423	0.158084	0.0348875	0.143509	0.710624	NP_001393	EEF1A1	NP_001393.1_EEF1A1	NP_001393.1	EEF1A1	692	39	24	NP_001393.1	HOMO SAPIENS	79.6	594	594.1	695.43	451.55	11900000000000	elongation factor 1-alpha 1 GN=EEF1A1
NP_001949.1	0.00677663	29.0241	2.82435	0.00125196	-0.795899	-1.22907	-0.800958	1.4769	1.29158	2.87863	NP_001949	EEF1A2	NP_001949.1_EEF1A2	NP_001949.1	EEF1A2	32	29	15	NP_001949.1	HOMO SAPIENS	76.6	594	594.2	426.15	187.1	14500000000	elongation factor 1-alpha 2 GN=EEF1A2
NP_001239007.1	0.0216974	21.696	-1.21793	0.00676708	0.418184	0.464649	1.10659	-0.604716	-0.710368	-0.34929	NP_001239007	USP15	NP_001239007.1_USP15	NP_001239007.1	USP15	73	41	40	NP_001239007.1|NP_006304.1|NP_001338088.1|NP_001338089.1|NP_001338092.1|NP_001239008.1|NP_001338090.1|NP_001338091.1	HOMO SAPIENS	50.9	595	595.1	695.02	682.08	45000000000	ubiquitin carboxyl-terminal hydrolase 15 isoform 1 GN=USP15
NP_003354.2	0.126945	11.4545	0.817866	0.0715394	0.229327	-1.01923	-0.221317	0.534941	0.437701	0.469735	NP_003354	USP4	NP_003354.2_USP4	NP_003354.2	USP4	34	30	28	NP_003354.2|NP_955475.1|NP_001238806.1	HOMO SAPIENS	39.4	595	595.2	461.88	432.81	9990000000	ubiquitin carboxyl-terminal hydrolase 4 isoform a GN=USP4
NP_004642.2	0.0487614	16.949	0.741841	0.0201882	-0.283286	-0.419683	-0.421557	0.500053	0.179386	0.421557	NP_004642	USP11	NP_004642.2_USP11	NP_004642.2	USP11	32	24	23	NP_004642.2	HOMO SAPIENS	28.4	595	595.3	343.65	327.52	10300000000	ubiquitin carboxyl-terminal hydrolase 11 GN=USP11
NP_002678.2	0.427305	4.79699	0.261871	0.33136	-0.188857	0.164876	-0.137006	0.104662	0.387473	0.132489	NP_002678	PNN	NP_002678.2_PNN	NP_002678.2	PNN	108	49	49	NP_002678.2	HOMO SAPIENS	52.5	596	596.1	694.99	694.99	183000000000	pinin GN=PNN
NP_001337067.1	0.214367	8.54978	0.436355	0.139644	-0.256306	0.0449661	-0.316168	0.453537	0.279842	0.0481779	NP_001337067	ZMYM4	NP_001337067.1_ZMYM4	NP_001337067.1	ZMYM4	63	46	44	NP_001337067.1|NP_005086.2|NP_001337068.1	HOMO SAPIENS	36.8	597	597.1	694.6	672.22	17300000000	zinc finger MYM-type protein 4 isoform 2 GN=ZMYM4
NP_001164633.1	0.00644923	29.2985	-1.50813	0.0011753	0.472144	0.719457	0.632335	-0.604716	-1.01174	-1.084	NP_001164633	ZMYM3	NP_001164633.1_ZMYM3	NP_001164633.1	ZMYM3	60	41	39	NP_001164633.1|NP_001164634.1	HOMO SAPIENS	43	597	597.2	671.28	648.9	31700000000	zinc finger MYM-type protein 3 isoform 2 GN=ZMYM3
NP_006274.2	0.00819857	27.7722	-2.7702	0.00167024	0.903818	2.09842	0.916886	-0.872186	-1.36333	-2.15596	NP_006274	TACC1	NP_006274.2_TACC1	NP_006274.2	TACC1	82	45	3	NP_006274.2|NP_001339707.1|NP_001339708.1|NP_001339712.1|NP_001339709.1|NP_001339710.1|NP_001339715.1|NP_001139688.1|NP_001339717.1|NP_001339721.1|NP_001339722.1|NP_001317450.1|NP_001339728.1|NP_001339729.1|NP_001116296.1|NP_001339730.1|NP_001339732.1|NP_001339731.1	HOMO SAPIENS	62.7	598	598.1	694.01	60.01	66100000000	transforming acidic coiled-coil-containing protein 1 isoform 1 GN=TACC1
NP_001339711.1	0.00561219	30.2102	-4.32641	0.000952749	3.25105	1.81363	2.63473	-2.75611	-0.452052	-2.07165	NP_001339711	TACC1	NP_001339711.1_TACC1	NP_001339711.1	TACC1	1	45	1	NP_001339711.1|NP_001339713.1	HOMO SAPIENS	61.1	598	598.2	671.94	24.45	156000000	transforming acidic coiled-coil-containing protein 1 isoform 9 GN=TACC1
NP_001339716.1	0.82258	1.18607	-0.682052	0.761014	4.91029	-2.50311	-0.221317	-1.22106	-1.3131	2.67387	NP_001339716	TACC1	NP_001339716.1_TACC1	NP_001339716.1	TACC1	2	43	1	NP_001339716.1|NP_001339714.1	HOMO SAPIENS	60.8	598	598.3	642.41	8.41	15700000	transforming acidic coiled-coil-containing protein 1 isoform 14 GN=TACC1
NP_001278805.1	0.888984	0.715169	-0.0455492	0.84817	-0.0944287	-0.0749434	0.0737724	-0.0697749	-0.186561	0.024089	NP_001278805	TACC2	NP_001278805.1_TACC2	NP_001278805.1	TACC2	37	34	31	NP_001278805.1|NP_001278806.1|NP_001278808.1|NP_001278807.1|NP_008928.1|NP_996742.1|NP_996743.1|NP_996744.3	HOMO SAPIENS	11.6	598	598.4	473.99	433.42	8270000000	transforming acidic coiled-coil-containing protein 2 isoform e GN=TACC2
NP_001339733.1	0.450157	4.5218	1.04773	0.353037	-1.983	-0.719457	0.959042	-1.22106	1.6934	0.927425	NP_001339733	TACC1	NP_001339733.1_TACC1	NP_001339733.1	TACC1	1	27	1	NP_001339733.1	HOMO SAPIENS	67.7	598	598.5	323.77	4.98	15800000	transforming acidic coiled-coil-containing protein 1 isoform 23 GN=TACC1
NP_009121.1	0.0567413	16.0878	-0.845365	0.0246159	0.445164	0	0.590179	-0.313987	-0.452052	-0.734713	NP_009121	SEC23IP	NP_009121.1_SEC23IP	NP_009121.1	SEC23IP	101	46	46	NP_009121.1	HOMO SAPIENS	48.2	599	599.1	693.91	693.91	125000000000	SEC23-interacting protein GN=SEC23IP
NP_036365.1	0.0140446	24.4174	-1.34068	0.00361627	0.310266	0.899321	0.495329	-0.488424	-0.961508	-0.867202	NP_036365	RAB3GAP1	NP_036365.1_RAB3GAP1	NP_036365.1	RAB3GAP1	97	46	46	NP_036365.1|NP_001165906.1	HOMO SAPIENS	49.3	600	600.1	693.64	693.64	62700000000	rab3 GTPase-activating protein catalytic subunit isoform 2 GN=RAB3GAP1
NP_001005242.2	0.000333482	50.5853	4.5224	8.73907e-06	-2.63051	-2.18835	-2.02347	2.04673	2.0163	2.66183	NP_001005242	PKP2	NP_001005242.2_PKP2	NP_001005242.2	PKP2	94	43	43	NP_001005242.2|NP_004563.2	HOMO SAPIENS	58.1	601	601.1	693.48	693.48	57000000000	plakophilin-2 isoform 2a GN=PKP2
NP_055661.3	0.99965	0.00259745	0.000224668	0.999402	0.242817	0.254808	-0.242395	0.232583	-0.229614	0.252934	NP_055661	WASHC5	NP_055661.3_WASHC5	NP_055661.3	WASHC5	68	47	47	NP_055661.3|NP_001317538.1	HOMO SAPIENS	40	602	602.1	693.48	693.48	27600000000	WASH complex subunit 5 isoform 1 GN=WASHC5
NP_061897.1	0.466331	4.32288	0.329529	0.369583	-0.620531	-0.0899321	-0.158084	0.441908	-0.466403	0.144534	NP_061897	HEATR5B	NP_061897.1_HEATR5B	NP_061897.1	HEATR5B	52	44	44	NP_061897.1	HOMO SAPIENS	27.3	603	603.1	693.37	693.37	34500000000	HEAT repeat-containing protein 5B GN=HEATR5B
NP_001681.2	0.00453269	31.5863	-1.64178	0.000694021	0.890328	0.809389	0.632335	-1.05825	-0.932806	-0.602224	NP_001681	ATP6V1A	NP_001681.2_ATP6V1A	NP_001681.2	ATP6V1A	108	39	39	NP_001681.2	HOMO SAPIENS	73.2	604	604.1	693.22	693.22	330000000000	V-type proton ATPase catalytic subunit A GN=ATP6V1A
NP_005078.2	0.308818	6.53303	-0.401313	0.222176	0.499123	-0.0149887	0.231856	-0.523312	0.107632	-0.0722669	NP_005078	FXR1	NP_005078.2_FXR1	NP_005078.2	FXR1	74	42	4	NP_005078.2|NP_001013457.1	HOMO SAPIENS	69.4	605	605.1	683.8	53.78	106000000000	fragile X mental retardation syndrome-related protein 1 isoform a GN=FXR1
NP_001013456.1	0.0650128	15.2915	1.42565	0.0295701	-1.51086	-0.509615	-0.432096	0.372133	0.0430526	1.4092	NP_001013456	FXR1	NP_001013456.1_FXR1	NP_001013456.1	FXR1	7	41	3	NP_001013456.1|NP_001350811.1	HOMO SAPIENS	71.6	605	605.2	692.56	62.54	1910000000	fragile X mental retardation syndrome-related protein 1 isoform b GN=FXR1
NP_060555.2	0.0987758	12.915	-0.702529	0.0511099	0.458654	-0.0449661	0.495329	-0.523312	-0.566859	-0.1084	NP_060555	IPO9	NP_060555.2_IPO9	NP_060555.2	IPO9	92	37	37	NP_060555.2	HOMO SAPIENS	48.3	606	606.1	692.28	692.28	136000000000	importin-9 GN=IPO9
NP_078934.3	0.0991129	12.8971	-0.663253	0.0513205	0.566572	0.359728	0.442635	-0.569828	0.0574035	-0.1084	NP_078934	IPO4	NP_078934.3_IPO4	NP_078934.3	IPO4	67	41	41	NP_078934.3	HOMO SAPIENS	49.2	607	607.1	691.91	691.91	85900000000	importin-4 GN=IPO4
NP_056357.1	0.217481	8.47378	0.496811	0.142109	0.256306	-0.299774	-0.358323	0.616345	0.315719	0.156578	NP_056357	UPF2	NP_056357.1_UPF2	NP_056357.1	UPF2	66	44	44	NP_056357.1	HOMO SAPIENS	39.3	608	608.1	691.6	691.6	61600000000	regulator of nonsense transcripts 2 GN=UPF2
NP_004450.3	0.197118	9.02129	0.543027	0.125277	-0.472144	0.284785	-0.200239	0.383762	0.652964	0.204756	NP_004450	BPTF	NP_004450.3_BPTF	NP_004450.3	BPTF	64	52	52	NP_004450.3|NP_872579.2	HOMO SAPIENS	20.5	609	609.1	691.54	691.54	8830000000	nucleosome-remodeling factor subunit BPTF isoform 2 GN=BPTF
NP_055690.1	0.194689	9.0889	0.440344	0.123342	-0.350735	-0.134898	-0.137006	0.40702	0.0143509	0.277023	NP_055690	KIF14	NP_055690.1_KIF14	NP_055690.1	KIF14	60	48	48	NP_055690.1|NP_001292721.1	HOMO SAPIENS	33.6	610	610.1	690.68	690.68	19500000000	kinesin-like protein KIF14 isoform 1 GN=KIF14
NP_064627.1	0.00149463	39.246	-4.25856	0.000118959	1.75368	2.30826	1.62299	-1.58156	-2.35354	-3.15565	NP_064627	KIF15	NP_064627.1_KIF15	NP_064627.1	KIF15	65	49	49	NP_064627.1	HOMO SAPIENS	39.6	611	611.1	689.92	689.92	20100000000	kinesin-like protein KIF15 GN=KIF15
NP_009045.2	0.12781	11.4133	-0.582598	0.0722216	0.0404694	0.164876	0.432096	-0.209325	-0.66014	-0.24089	NP_009045	TMF1	NP_009045.2_TMF1	NP_009045.2	TMF1	68	46	46	NP_009045.2|NP_001350808.1	HOMO SAPIENS	48.3	612	612.1	688.49	688.49	29300000000	TATA element modulatory factor isoform 1 GN=TMF1
NP_477352.3	0.855185	0.956831	-0.0693444	0.802263	0.0809389	-0.0749434	0.326706	-0.0465166	0.315719	-0.144534	NP_477352	PI4KA	NP_477352.3_PI4KA	NP_477352.3	PI4KA	65	50	50	NP_477352.3|NP_001349792.1|NP_001349791.1	HOMO SAPIENS	27.4	613	613.1	687.01	687.01	13400000000	phosphatidylinositol 4-kinase alpha isoform 1 GN=PI4KA
NP_109590.3	0.0141218	24.3874	1.16873	0.00364131	-0.768919	-0.284785	-0.621796	0.697749	0.566859	0.56609	NP_109590	RAI1	NP_109590.3_RAI1	NP_109590.3	RAI1	54	45	45	NP_109590.3	HOMO SAPIENS	32.1	614	614.1	685.79	685.79	16700000000	retinoic acid-induced protein 1 GN=RAI1
NP_001957.2	0.00977567	26.6713	-1.18302	0.00215215	0.539593	0.659502	0.748263	-0.558199	-0.609912	-0.433601	NP_001957	EHHADH	NP_001957.2_EHHADH	NP_001957.2	EHHADH	80	43	43	NP_001957.2|NP_001159887.1	HOMO SAPIENS	60	615	615.1	685.54	685.54	74000000000	peroxisomal bifunctional enzyme isoform 1 GN=EHHADH
NP_005751.2	0.145316	10.715	-0.472847	0.0848206	0.323756	0.194853	0.0632335	-0.244212	-0.351596	-0.24089	NP_005751	CEBPZ	NP_005751.2_CEBPZ	NP_005751.2	CEBPZ	62	43	43	NP_005751.2	HOMO SAPIENS	48.1	616	616.1	685.32	685.32	24700000000	CCAAT/enhancer-binding protein zeta GN=CEBPZ
NP_001119.3	0.124392	11.5697	-0.530657	0.069667	0.539593	0.164876	0.189701	-0.244212	-0.236789	-0.216801	NP_001119	AP1G1	NP_001119.3_AP1G1	NP_001119.3	AP1G1	121	45	43	NP_001119.3|NP_001025178.1	HOMO SAPIENS	58.1	617	617.1	685.17	665.23	160000000000	AP-1 complex subunit gamma-1 isoform b GN=AP1G1
NP_003908.1	0.0147366	24.1126	-1.16611	0.00387917	0.72845	0.434672	0.843113	-0.441908	-0.688842	-0.361334	NP_003908	AP1G2	NP_003908.1_AP1G2	NP_003908.1	AP1G2	23	19	18	NP_003908.1|NP_001269404.1|NP_001341602.1|NP_001269403.1	HOMO SAPIENS	25.7	617	617.2	236.05	221.56	9510000000	AP-1 complex subunit gamma-like 2 isoform 1 GN=AP1G2
NP_071741.2	0.00465234	31.4077	-1.91865	0.000723159	0.71496	1.37896	1.07497	-0.744266	-0.674491	-1.16831	NP_071741	NCAPG	NP_071741.2_NCAPG	NP_071741.2	NCAPG	83	45	45	NP_071741.2	HOMO SAPIENS	46.6	618	618.1	684.1	684.1	78700000000	condensin complex subunit 3 GN=NCAPG
NP_066363.1	0.0095504	26.7996	1.25775	0.00208948	-0.553082	-0.434672	-0.358323	0.593087	0.882578	0.951514	NP_066363	ZNFX1	NP_066363.1_ZNFX1	NP_066363.1	ZNFX1	57	51	51	NP_066363.1	HOMO SAPIENS	29	619	619.1	683.6	683.6	16000000000	NFX1-type zinc finger-containing protein 1 GN=ZNFX1
NP_055845.1	0.109435	12.3164	-0.56812	0.0586628	0.175368	0.299774	0.221317	-0.0930332	-0.409	-0.505868	NP_055845	FRYL	NP_055845.1_FRYL	NP_055845.1	FRYL	61	50	46	NP_055845.1	HOMO SAPIENS	19.9	620	620.1	683.35	649.71	20400000000	protein furry homolog-like GN=FRYL
NP_075463.2	0.00462686	31.4392	-2.96465	0.000717932	1.65925	2.14338	1.27521	-1.756	-1.61447	-0.445646	NP_075463	FRY	NP_075463.2_FRY	NP_075463.2	FRY	12	15	11	NP_075463.2	HOMO SAPIENS	6	620	620.2	137.89	104.25	1210000000	protein furry homolog GN=FRY
NP_001137532.1	0.00613655	29.6147	-1.3926	0.00109277	0.661001	0.449661	0.77988	-0.68612	-0.782122	-0.819024	NP_001137532	NHSL1	NP_001137532.1_NHSL1	NP_001137532.1	NHSL1	65	48	3	NP_001137532.1	HOMO SAPIENS	42.9	621	621.1	683.23	46.63	26500000000	NHS-like protein 1 isoform 2 GN=NHSL1
NP_065197.1	0.0109141	26.0111	-3.44446	0.00250549	1.30851	2.1134	1.21198	-0.721007	-1.78668	-3.19179	NP_065197	NHSL1	NP_065197.1_NHSL1	NP_065197.1	NHSL1	4	47	3	NP_065197.1	HOMO SAPIENS	41.3	621	621.2	665.22	50.37	342000000	NHS-like protein 1 isoform 1 GN=NHSL1
NP_006420.1	0.146775	10.6553	-0.503023	0.0859937	0.121408	0.449661	0.347784	-0.372133	-0.15786	-0.0602224	NP_006420	CCT7	NP_006420.1_CCT7	NP_006420.1	CCT7	183	36	36	NP_006420.1|NP_001159757.1|NP_001159756.1|NP_001009570.1	HOMO SAPIENS	74.9	622	622.1	682.77	682.77	643000000000	T-complex protein 1 subunit eta isoform a GN=CCT7
NP_001265281.1	0.276823	7.15268	0.389036	0.192634	-0.188857	-0.0299774	-0.158084	-0.0465166	0.559684	0.277023	NP_001265281	ACO1	NP_001265281.1_ACO1	NP_001265281.1	ACO1	101	44	44	NP_001265281.1	HOMO SAPIENS	50.2	623	623.1	682.25	682.25	126000000000	cytoplasmic aconitate hydratase GN=ACO1
NP_006247.1	0.672026	2.32809	0.138569	0.585048	0.0269796	-0.209842	-0.126467	-0.0581458	0.236789	-0.0722669	NP_006247	PKN2	NP_006247.1_PKN2	NP_006247.1	PKN2	70	43	40	NP_006247.1|NP_001307636.1|NP_001307638.1|NP_001307637.1	HOMO SAPIENS	51.9	624	624.1	681.49	633.81	61300000000	serine/threonine-protein kinase N2 isoform 1 GN=PKN2
NP_002732.3	0.000738864	44.1575	5.66797	3.83926e-05	-2.15837	-3.7022	-2.18156	3.30268	2.61186	3.04725	NP_002732	PKN1	NP_002732.3_PKN1	NP_002732.3	PKN1	28	22	19	NP_002732.3|NP_998725.1	HOMO SAPIENS	28.8	624	624.2	363.29	315.61	12000000000	serine/threonine-protein kinase N1 isoform 2 GN=PKN1
NP_001258356.1	0.123077	11.6336	-0.662482	0.0686494	0.458654	0.0149887	0.758802	-0.465166	-0.229614	-0.0602224	NP_001258356	EMC1	NP_001258356.1_EMC1	NP_001258356.1	EMC1	73	40	40	NP_001258356.1|NP_055862.1|NP_001258357.1|NP_001258358.1	HOMO SAPIENS	47.8	625	625.1	680.15	680.15	78000000000	ER membrane protein complex subunit 1 isoform 2 precursor GN=EMC1
NP_001032897.1	0.181135	9.49	-0.479937	0.112461	0.0539593	0.179864	0.474251	-0.348875	-0.358772	-0.024089	NP_001032897	EIF3C	NP_001032897.1_EIF3C	NP_001032897.1	EIF3C	126	45	45	NP_001032897.1|NP_001273407.1|NP_001093131.1	HOMO SAPIENS	45.2	626	626.1	680.01	680.01	368000000000	eukaryotic translation initiation factor 3 subunit C isoform a GN=EIF3C
NP_003650.1	0.551949	3.40433	0.203318	0.456632	-0.296776	-0.119909	0.221317	0.116292	0.0574035	0.24089	NP_003650	AGPS	NP_003650.1_AGPS	NP_003650.1	AGPS	111	39	39	NP_003650.1	HOMO SAPIENS	72.7	627	627.1	679.94	679.94	281000000000	alkyldihydroxyacetonephosphate synthase, peroxisomal precursor GN=AGPS
NP_001248335.1	0.472589	4.2515	0.255559	0.375707	-0.188857	-0.134898	-0.0948503	0.313987	0.287017	-0.252934	NP_001248335	MPDZ	NP_001248335.1_MPDZ	NP_001248335.1	MPDZ	52	44	43	NP_001248335.1|NP_001317566.1|NP_001248336.1|NP_003820.2	HOMO SAPIENS	27.7	628	628.1	679.75	669.26	8740000000	multiple PDZ domain protein isoform 2 GN=MPDZ
NP_001337074.1	0.942596	0.372432	-0.039156	0.917818	-0.526103	0.0299774	0.0105389	0.360504	-0.674491	-0.289067	NP_001337074	PATJ	NP_001337074.1_PATJ	NP_001337074.1	PATJ	21	19	18	NP_001337074.1|NP_795352.2	HOMO SAPIENS	13.4	628	628.2	249.31	238.82	11300000000	inaD-like protein isoform 2 GN=PATJ
NP_000918.2	0.851296	0.98551	0.0695053	0.796983	-0.418184	0.0749434	0	0.0697749	-0.0358772	-0.168623	NP_000918	ABCB1	NP_000918.2_ABCB1	NP_000918.2	ABCB1	74	46	36	NP_000918.2|NP_001335874.1|NP_848654.3|NP_001229942.1|NP_001229943.1|NP_062570.1|NP_062571.1|NP_982269.2	HOMO SAPIENS	39.7	629	629.1	679.47	544.58	70500000000	multidrug resistance protein 1 isoform 2 GN=ABCB1
NP_000434.1	0.0069188	28.8954	7.92797	0.00128961	-4.33023	-2.1134	-7.05054	3.54689	4.67121	2.07165	NP_000434	ABCB4	NP_000434.1_ABCB4	NP_000434.1	ABCB4	4	15	4	NP_000434.1|NP_061337.1|NP_061338.1	HOMO SAPIENS	10.3	629	629.2	164.03	22.46	2960000000	phosphatidylcholine translocator ABCB4 isoform A GN=ABCB4
NP_001157413.1	0.344838	5.94625	-2.23323	0.254317	3.19709	-0.0149887	-0.895808	-4.04694	1.72928	-2.09574	NP_001157413	ABCB5	NP_001157413.1_ABCB5	NP_001157413.1	ABCB5	1	3	1	NP_001157413.1	HOMO SAPIENS	2.7	629	629.3	34.87	5.9	228000000	ATP-binding cassette sub-family B member 5 isoform 1 GN=ABCB5
NP_060222.2	0.579198	3.14314	-0.340618	0.484938	-0.485633	0.734445	0.379401	0.488424	-0.279842	-0.602224	NP_060222	TBC1D8B	NP_060222.2_TBC1D8B	NP_060222.2	TBC1D8B	64	43	42	NP_060222.2|NP_942582.1	HOMO SAPIENS	47.1	630	630.1	678.78	664.7	38200000000	TBC1 domain family member 8B isoform a GN=TBC1D8B
NP_001095896.1	0.0611535	15.6567	-0.95853	0.0271848	0.242817	0.209842	0.632335	-0.0697749	-0.889754	-0.831069	NP_001095896	TBC1D8	NP_001095896.1_TBC1D8	NP_001095896.1	TBC1D8	12	12	11	NP_001095896.1|NP_001317277.1	HOMO SAPIENS	11.5	630	630.2	152.72	138.64	1870000000	TBC1 domain family member 8 isoform 2 GN=TBC1D8
NP_001244066.1	0.278274	7.12371	-0.358827	0.193923	0.0674491	0.0899321	0.368862	-0.0348875	-0.358772	-0.156578	NP_001244066	ITCH	NP_001244066.1_ITCH	NP_001244066.1	ITCH	75	43	38	NP_001244066.1|NP_001311127.1|NP_001244067.1	HOMO SAPIENS	50.7	631	631.1	678.14	609.22	50400000000	E3 ubiquitin-protein ligase Itchy homolog isoform 1 GN=ITCH
NP_001257383.1	0.0154609	23.8104	-1.30792	0.00415875	1.03872	0.479638	0.822036	-0.848928	-0.373123	-0.361334	NP_001257383	WWP2	NP_001257383.1_WWP2	NP_001257383.1	WWP2	31	29	25	NP_001257383.1|NP_001257382.1|NP_955456.1|NP_001257384.1	HOMO SAPIENS	34.7	631	631.2	409.68	349.43	9560000000	NEDD4-like E3 ubiquitin-protein ligase WWP2 isoform WWP2-FL GN=WWP2
NP_008944.1	0.778423	1.50128	-0.170833	0.707737	0.310266	-0.269796	-0.105389	0.116292	0.33007	-1.02378	NP_008944	WWP1	NP_008944.1_WWP1	NP_008944.1	WWP1	14	16	10	NP_008944.1	HOMO SAPIENS	18.5	631	631.3	198.5	114.84	2660000000	NEDD4-like E3 ubiquitin-protein ligase WWP1 GN=WWP1
NP_004554.3	0.00724408	28.5869	1.32755	0.00138455	-0.607042	-0.539593	-0.695569	0.534941	0.846701	0.758802	NP_004554	PCK2	NP_004554.3_PCK2	NP_004554.3	PCK2	93	39	38	NP_004554.3|NP_001278485.1|NP_001018083.2	HOMO SAPIENS	65.9	632	632.1	678.12	651.95	169000000000	phosphoenolpyruvate carboxykinase [GTP], mitochondrial isoform 1 precursor GN=PCK2
NP_002582.3	0.0125791	25.1578	8.12451	0.00304947	-1.88857	-5.41091	-5.71209	1.58156	2.99933	6.78104	NP_002582	PCK1	NP_002582.3_PCK1	NP_002582.3	PCK1	4	3	2	NP_002582.3	HOMO SAPIENS	8	632	632.2	57.08	30.91	3340000000	phosphoenolpyruvate carboxykinase, cytosolic [GTP] GN=PCK1
NP_000280.1	0.000768459	43.6982	-2.61004	4.26758e-05	1.40294	1.319	1.69677	-1.1978	-1.03326	-1.18036	NP_000280	PFKM	NP_000280.1_PFKM	NP_000280.1	PFKM	98	44	2	NP_000280.1|NP_001341675.1|NP_001160158.1|NP_001341664.1|NP_001341669.1|NP_001341670.1|NP_001341674.1|NP_001341676.1|NP_001309998.1|NP_001309999.1|NP_001310002.1	HOMO SAPIENS	65.2	633	633.1	637.18	18.29	141000000000	ATP-dependent 6-phosphofructokinase, muscle type isoform 2 GN=PFKM
NP_001002021.2	0.754965	1.67672	0.177316	0.679717	0.391205	-0.119909	-0.305629	-0.558199	0.574035	0.481779	NP_001002021	PFKL	NP_001002021.2_PFKL	NP_001002021.2	PFKL	97	41	36	NP_001002021.2	HOMO SAPIENS	55	633	633.2	659.43	608.86	145000000000	ATP-dependent 6-phosphofructokinase, liver type isoform a GN=PFKL
NP_001350548.1	0.4176	4.92035	0.816838	0.322081	0.0269796	-0.944287	1.42275	2.04673	0.523807	0.385423	NP_001350548	PFKM	NP_001350548.1_PFKM	NP_001350548.1	PFKM	1	41	1	NP_001350548.1	HOMO SAPIENS	66.8	633	633.3	609.6	9	98300000	ATP-dependent 6-phosphofructokinase, muscle type isoform 9 GN=PFKM
NP_001309997.1	0.575721	3.1745	0.615701	0.481449	0.674491	0.239819	-2.09724	-0.40702	0.107632	0.963558	NP_001309997	PFKP	NP_001309997.1_PFKP	NP_001309997.1	PFKP	9	9	2	NP_001309997.1|NP_002618.1|NP_001309996.1|NP_001310000.1|NP_001229268.1	HOMO SAPIENS	12.5	633	633.4	106.25	47.75	11000000000	ATP-dependent 6-phosphofructokinase, platelet type isoform 4 GN=PFKP
NP_036252.1	0.349462	5.87552	-0.316835	0.258492	-0.107919	0.359728	0.0843113	-0.197696	-0.344421	-0.0722669	NP_036252	CD2AP	NP_036252.1_CD2AP	NP_036252.1	CD2AP	81	44	44	NP_036252.1	HOMO SAPIENS	69.9	634	634.1	677.06	677.06	78100000000	CD2-associated protein GN=CD2AP
NP_005073.2	0.402359	5.11277	-0.277464	0.308123	0.107919	-0.0599547	0.368862	0.0116292	-0.222438	-0.204756	NP_005073	TRIM25	NP_005073.2_TRIM25	NP_005073.2	TRIM25	79	40	40	NP_005073.2	HOMO SAPIENS	72.8	635	635.1	676.93	676.93	114000000000	E3 ubiquitin/ISG15 ligase TRIM25 GN=TRIM25
NP_003709.3	0.547163	3.45174	-0.201376	0.451674	0.310266	0.0149887	-0.0421557	-0.26747	0.0789298	-0.132489	NP_003709	CDK13	NP_003709.3_CDK13	NP_003709.3	CDK13	60	46	3	NP_003709.3	HOMO SAPIENS	36.3	636	636.1	676.14	43.25	33900000000	cyclin-dependent kinase 13 isoform 1 GN=CDK13
NP_112557.2	0.582636	3.1127	1.49802	0.488349	3.14313	-3.80713	-2.65581	-1.65134	0.681666	2.14392	NP_112557	CDK13	NP_112557.2_CDK13	NP_112557.2	CDK13	2	44	1	NP_112557.2	HOMO SAPIENS	36.2	636	636.2	650.97	18.08	519000000	cyclin-dependent kinase 13 isoform 2 GN=CDK13
NP_055898.1	0.0950975	13.1376	0.643597	0.0485556	-0.687981	-0.329751	-0.274012	0.174437	0.0430526	0.421557	NP_055898	CDK12	NP_055898.1_CDK12	NP_055898.1	CDK12	46	38	32	NP_055898.1|NP_057591.2	HOMO SAPIENS	28.8	636	636.3	558.72	463.27	26800000000	cyclin-dependent kinase 12 isoform 2 GN=CDK12
NP_001252.1	0.093036	13.2585	-0.756652	0.0472228	0.323756	0.0899321	0.853652	-0.104662	-0.416175	-0.481779	NP_001252	CDK9	NP_001252.1_CDK9	NP_001252.1	CDK9	30	15	13	NP_001252.1	HOMO SAPIENS	43.2	636	636.4	228.67	203.36	18100000000	cyclin-dependent kinase 9 GN=CDK9
NP_001091679.1	0.00875087	27.3566	1.27276	0.00183798	-0.647511	-0.56957	-0.379401	0.82567	0.817999	0.578135	NP_001091679	CTNNB1	NP_001091679.1_CTNNB1	NP_001091679.1	CTNNB1	108	41	35	NP_001091679.1|NP_001317658.1	HOMO SAPIENS	61	637	637.1	675.41	582.83	220000000000	catenin beta-1 isoform 1 GN=CTNNB1
NP_001339702.1	0.00405149	32.3737	2.08365	0.000578931	-1.22757	-0.749434	-0.832575	1.59319	0.932806	0.91538	NP_001339702	JUP	NP_001339702.1_JUP	NP_001339702.1	JUP	59	32	26	NP_001339702.1	HOMO SAPIENS	57.8	637	637.2	584.68	492.1	49600000000	junction plakoglobin GN=JUP
NP_002005.1	0.0930774	13.255	-0.592291	0.0472608	0.310266	0.269796	0.263473	-0.523312	-0.265491	-0.144534	NP_002005	FKBP4	NP_002005.1_FKBP4	NP_002005.1	FKBP4	136	42	42	NP_002005.1	HOMO SAPIENS	78.8	638	638.1	675.06	675.06	507000000000	peptidyl-prolyl cis-trans isomerase FKBP4 GN=FKBP4
NP_003897.2	0.0969018	13.0243	0.884632	0.0498395	-0.917307	-0.134898	-0.600718	0.674491	-0.179386	0.505868	NP_003897	MCM3AP	NP_003897.2_MCM3AP	NP_003897.2	MCM3AP	52	42	42	NP_003897.2	HOMO SAPIENS	29.4	639	639.1	675.01	675.01	18000000000	germinal-center associated nuclear protein GN=MCM3AP
NP_006494.1	0.094108	13.1931	-0.700531	0.0479388	0.202347	0.269796	0.758802	-0.534941	-0.215263	-0.120445	NP_006494	PSMC4	NP_006494.1_PSMC4	NP_006494.1	PSMC4	107	42	42	NP_006494.1|NP_694546.1	HOMO SAPIENS	90.9	640	640.1	674.55	674.55	306000000000	26S proteasome regulatory subunit 6B isoform 1 GN=PSMC4
NP_001340.2	0.0203748	22.08	-1.15544	0.00619439	0.472144	0.614536	0.231856	-0.430279	-0.681666	-1.03583	NP_001340	DARS	NP_001340.2_DARS	NP_001340.2	DARS	116	43	43	NP_001340.2|NP_001280241.1	HOMO SAPIENS	80	641	641.1	674.27	674.27	244000000000	aspartate--tRNA ligase, cytoplasmic isoform 1 GN=DARS
NP_000923.1	0.848375	1.00425	0.0669623	0.793551	-0.0269796	-0.464649	-0.126467	-0.0930332	-0.143509	-0.180667	NP_000923	PLCB3	NP_000923.1_PLCB3	NP_000923.1	PLCB3	67	45	45	NP_000923.1|NP_001171812.1	HOMO SAPIENS	48.6	642	642.1	674.05	674.05	29000000000	1-phosphatidylinositol 4,5-bisphosphate phosphodiesterase beta-3 isoform 1 GN=PLCB3
NP_056991.2	0.0409253	17.9418	-1.02041	0.0160628	0.687981	0.164876	0.800958	-0.767524	-0.459228	-0.180667	NP_056991	LAP3	NP_056991.2_LAP3	NP_056991.2	LAP3	116	38	38	NP_056991.2	HOMO SAPIENS	76.1	643	643.1	673.84	673.84	300000000000	cytosol aminopeptidase GN=LAP3
NP_003096.1	0.000361921	49.847	7.34539	1.03586e-05	-4.20882	-3.38744	-3.81509	3.68644	2.59033	4.34806	NP_003096	SORL1	NP_003096.1_SORL1	NP_003096.1	SORL1	64	44	44	NP_003096.1	HOMO SAPIENS	26	644	644.1	673.13	673.13	13000000000	sortilin-related receptor preproprotein GN=SORL1
NP_114127.3	0.0978496	12.9716	-0.804343	0.0504471	0.215837	0.689479	0.0421557	-0.0581458	-0.588386	-0.819024	NP_114127	ATAD3B	NP_114127.3_ATAD3B	NP_114127.3	ATAD3B	90	47	19	NP_114127.3|NP_001304167.1	HOMO SAPIENS	76	645	645.1	672.77	330.71	181000000000	ATPase family AAA domain-containing protein 3B isoform AAA-TOB3l GN=ATAD3B
NP_001164006.1	0.173996	9.70411	-0.568818	0.107051	0.107919	0.629525	0.38994	-0.418649	0.200912	-0.361334	NP_001164006	ATAD3A	NP_001164006.1_ATAD3A	NP_001164006.1	ATAD3A	33	41	13	NP_001164006.1|NP_060658.3|NP_001164007.1	HOMO SAPIENS	64.5	645	645.2	544.32	202.26	60100000000	ATPase family AAA domain-containing protein 3A isoform 2 GN=ATAD3A
NP_005539.1	0.202171	8.87843	-0.400201	0.129466	0.229327	0.0149887	0.137006	-0.337245	-0.301368	-0.180667	NP_005539	KARS	NP_005539.1_KARS	NP_005539.1	KARS	119	40	40	NP_005539.1|NP_001123561.1	HOMO SAPIENS	72.5	646	646.1	671.71	671.71	267000000000	lysine--tRNA ligase isoform 2 GN=KARS
NP_116021.2	0.844991	1.02755	-0.0715309	0.789306	-0.215837	-0.0449661	0.263473	0.0930332	-0.136333	-0.168623	NP_116021	PAPOLA	NP_116021.2_PAPOLA	NP_116021.2	PAPOLA	84	41	37	NP_116021.2|NP_001280556.1|NP_001350591.1|NP_001350594.1|NP_001350593.1|NP_001350595.1|NP_001280557.1|NP_001238935.1|NP_001238936.1|NP_064529.4	HOMO SAPIENS	57.8	647	647.1	671.34	625.91	73400000000	poly(A) polymerase alpha isoform 1 GN=PAPOLA
NP_075045.2	0.530056	3.62489	0.219683	0.434021	0.256306	-0.164876	-0.305629	0.0581458	0.15786	0.228845	NP_075045	PAPOLG	NP_075045.2_PAPOLG	NP_075045.2	PAPOLG	20	21	17	NP_075045.2	HOMO SAPIENS	33.8	647	647.2	266.89	221.46	7870000000	poly(A) polymerase gamma GN=PAPOLG
NP_001141.2	0.0145809	24.1846	-1.30774	0.00381539	0.930797	0.464649	0.474251	-0.837299	-0.373123	-0.843113	NP_001141	ANPEP	NP_001141.2_ANPEP	NP_001141.2	ANPEP	90	41	41	NP_001141.2	HOMO SAPIENS	46.1	648	648.1	670.84	670.84	112000000000	aminopeptidase N precursor GN=ANPEP
NP_006611.1	0.0061644	29.573	-1.49597	0.00110332	0.72845	0.764423	0.421557	-0.651232	-1.01891	-0.903336	NP_006611	HBS1L	NP_006611.1_HBS1L	NP_006611.1	HBS1L	86	41	33	NP_006611.1|NP_001138630.1|NP_001350615.1	HOMO SAPIENS	64.7	649	649.1	669.72	535.76	81700000000	HBS1-like protein isoform 1 GN=HBS1L
NP_001138679.1	0.656908	2.45568	0.352894	0.568109	-1.60529	0.149887	-0.0316168	-0.534941	-0.423351	0.529957	NP_001138679	HBS1L	NP_001138679.1_HBS1L	NP_001138679.1	HBS1L	7	13	5	NP_001138679.1	HOMO SAPIENS	22.1	649	649.2	201.09	67.13	1160000000	HBS1-like protein isoform 3 GN=HBS1L
NP_003362.2	0.0759967	14.4185	0.612	0.0361533	-0.377715	-0.509615	-0.358323	0.0814041	0.243965	0.264979	NP_003362	VAV2	NP_003362.2_VAV2	NP_003362.2	VAV2	85	45	45	NP_003362.2|NP_001127870.1	HOMO SAPIENS	60	650	650.1	668.95	668.95	69400000000	guanine nucleotide exchange factor VAV2 isoform 2 GN=VAV2
NP_036602.1	0.802886	1.32918	-0.0919815	0.736345	-0.161878	-0.0899321	0.147545	-0.418649	0.0143509	0.024089	NP_036602	TNPO3	NP_036602.1_TNPO3	NP_036602.1	TNPO3	81	38	38	NP_036602.1|NP_001177957.2	HOMO SAPIENS	51.1	651	651.1	668.88	668.88	94400000000	transportin-3 isoform 1 GN=TNPO3
NP_001307695.1	0.00172219	38.1815	-2.94601	0.000152004	1.09268	1.66374	1.90754	-1.01174	-1.42791	-1.7344	NP_001307695	LTN1	NP_001307695.1_LTN1	NP_001307695.1	LTN1	66	46	46	NP_001307695.1|NP_056380.2	HOMO SAPIENS	26.8	652	652.1	668.8	668.8	27900000000	E3 ubiquitin-protein ligase listerin isoform 2 GN=LTN1
NP_115784.1	0.00661401	29.1587	-1.62675	0.00121377	0.620531	1.21408	0.674491	-0.604716	-0.91128	-0.855158	NP_115784	BAZ1B	NP_115784.1_BAZ1B	NP_115784.1	BAZ1B	59	50	50	NP_115784.1	HOMO SAPIENS	35	653	653.1	668.77	668.77	25500000000	tyrosine-protein kinase BAZ1B GN=BAZ1B
NP_006383.2	0.299185	6.71062	0.343294	0.213274	-0.202347	-0.34474	-0.252934	-0.0930332	-0.0143509	0.337245	NP_006383	NOP56	NP_006383.2_NOP56	NP_006383.2	NOP56	87	36	36	NP_006383.2	HOMO SAPIENS	71.3	654	654.1	668.53	668.53	155000000000	nucleolar protein 56 GN=NOP56
NP_001341686.1	0.00757786	28.2731	1.38411	0.00148831	-0.593552	-0.809389	-0.358323	0.872186	0.83235	0.686535	NP_001341686	ADD1	NP_001341686.1_ADD1	NP_001341686.1	ADD1	102	37	37	NP_001341686.1|NP_789771.1|NP_001273574.1|NP_001341691.1|NP_001110.2|NP_054908.2|NP_001341685.1|NP_001341690.1	HOMO SAPIENS	62.9	655	655.1	668.51	668.51	184000000000	alpha-adducin isoform c GN=ADD1
NP_001041666.1	0.000305227	51.2546	-4.28039	7.49101e-06	2.00998	2.42817	2.02347	-1.756	-2.23874	-2.38481	NP_001041666	UHRF1	NP_001041666.1_UHRF1	NP_001041666.1	UHRF1	68	43	39	NP_001041666.1|NP_037414.3	HOMO SAPIENS	59.1	656	656.1	668.45	625.82	46400000000	E3 ubiquitin-protein ligase UHRF1 isoform 1 GN=UHRF1
NP_690856.1	0.171593	9.7843	0.502333	0.105092	-0.607042	-0.0749434	-0.179162	0.313987	0.0789298	0.252934	NP_690856	UHRF2	NP_690856.1_UHRF2	NP_690856.1	UHRF2	24	25	21	NP_690856.1	HOMO SAPIENS	41.7	656	656.2	376.05	333.42	6260000000	E3 ubiquitin-protein ligase UHRF2 GN=UHRF2
NP_001350869.1	0.0810057	14.0605	-0.737731	0.0392598	0.107919	0.719457	0.68503	-0.325616	-0.0861052	-0.289067	NP_001350869	FAM208A	NP_001350869.1_FAM208A	NP_001350869.1	FAM208A	57	45	45	NP_001350869.1|NP_001106207.1|NP_056039.2	HOMO SAPIENS	33.4	657	657.1	668.4	668.4	18000000000	protein TASOR isoform c GN=FAM208A
NP_000101.2	0.00100145	41.7989	-3.04263	6.60867e-05	1.37596	1.27404	1.72838	-1.24432	-1.9876	-1.5176	NP_000101	DPYD	NP_000101.2_DPYD	NP_000101.2	DPYD	78	43	43	NP_000101.2|NP_001153773.1	HOMO SAPIENS	48	658	658.1	668.24	668.24	41200000000	dihydropyrimidine dehydrogenase [NADP(+)] isoform 1 GN=DPYD
NP_004318.3	0.956314	0.280875	-0.0229827	0.937373	0.0269796	-0.194853	0.179162	-0.337245	-0.0215263	0.301112	NP_004318	BCR	NP_004318.3_BCR	NP_004318.3	BCR	63	41	38	NP_004318.3|NP_067585.2	HOMO SAPIENS	45.7	659	659.1	667.25	633.97	30000000000	breakpoint cluster region protein isoform 1 GN=BCR
NP_001083.2	0.0663621	15.1711	0.974958	0.0304008	0.0404694	-1.0642	-0.642874	0.430279	0.430526	0.397468	NP_001083	ABR	NP_001083.2_ABR	NP_001083.2	ABR	22	20	17	NP_001083.2|NP_001153218.1|NP_001309770.1|NP_068781.2|NP_001269078.1|NP_001243776.1	HOMO SAPIENS	23.7	659	659.2	251.14	217.86	144000000000	active breakpoint cluster region-related protein isoform b GN=ABR
NP_004386.2	0.0165815	23.3577	1.07231	0.00461561	-0.364225	-0.689479	-0.29509	0.639603	0.674491	0.554046	NP_004386	DBN1	NP_004386.2_DBN1	NP_004386.2	DBN1	95	39	39	NP_004386.2|NP_001350470.1|NP_001351080.1|NP_543157.1|NP_001351081.1	HOMO SAPIENS	65.3	660	660.1	667.16	667.16	230000000000	drebrin isoform a GN=DBN1
NP_001268639.1	0.0148527	24.0665	-1.0452	0.0039206	0.485633	0.629525	0.516407	-0.616345	-0.50228	-0.385423	NP_001268639	NCAPH	NP_001268639.1_NCAPH	NP_001268639.1	NCAPH	79	39	39	NP_001268639.1|NP_001268640.1|NP_056156.2|NP_001268641.1	HOMO SAPIENS	64.9	661	661.1	666.96	666.96	47200000000	condensin complex subunit 2 isoform 2 GN=NCAPH
NP_001018125.1	0.00154846	39.033	-2.15215	0.000124939	1.11965	0.869344	0.895808	-1.08151	-1.10502	-1.38511	NP_001018125	FANCD2	NP_001018125.1_FANCD2	NP_001018125.1	FANCD2	73	43	43	NP_001018125.1|NP_149075.2	HOMO SAPIENS	34.5	662	662.1	666.23	666.23	104000000000	Fanconi anemia group D2 protein isoform b GN=FANCD2
NP_009330.1	0.311564	6.48422	0.36493	0.224687	-0.0404694	-0.0299774	-0.29509	0.174437	0.566859	-0.0120445	NP_009330	STAT1	NP_009330.1_STAT1	NP_009330.1	STAT1	104	39	3	NP_009330.1|NP_001230764.1	HOMO SAPIENS	62.6	663	663.1	665.78	58.15	175000000000	signal transducer and activator of transcription 1-alpha/beta isoform alpha GN=STAT1
NP_644671.1	0.000461904	47.8724	6.71955	1.63215e-05	-3.91205	-3.16261	-5.0376	2.8724	2.74102	2.43298	NP_644671	STAT1	NP_644671.1_STAT1	NP_644671.1	STAT1	3	37	2	NP_644671.1	HOMO SAPIENS	60.6	663	663.2	613.84	25.92	1200000000	signal transducer and activator of transcription 1-alpha/beta isoform beta GN=STAT1
NP_078880.2	0.0814051	14.0342	-0.612014	0.0394989	0.242817	0.359728	0.274012	-0.2791	-0.186561	-0.493824	NP_078880	RPAP3	NP_078880.2_RPAP3	NP_078880.2	RPAP3	90	41	41	NP_078880.2|NP_001139547.1|NP_001139548.1	HOMO SAPIENS	60.1	664	664.1	665.33	665.33	78600000000	RNA polymerase II-associated protein 3 isoform 1 GN=RPAP3
NP_065796.1	0.636214	2.63209	-0.215881	0.545495	0.620531	-0.194853	-0.231856	-0.395391	0.0861052	-0.144534	NP_065796	AARS2	NP_065796.1_AARS2	NP_065796.1	AARS2	61	42	42	NP_065796.1	HOMO SAPIENS	59	665	665.1	665.26	665.26	39500000000	alanine--tRNA ligase, mitochondrial GN=AARS2
NP_006810.1	0.0585863	15.9052	-0.746403	0.0256729	0.377715	0.479638	0.474251	-0.418649	-0.00717543	-0.481779	NP_006810	STIP1	NP_006810.1_STIP1	NP_006810.1	STIP1	162	48	48	NP_006810.1|NP_001269581.1|NP_001269582.1	HOMO SAPIENS	71.8	666	666.1	663.76	663.76	971000000000	stress-induced-phosphoprotein 1 isoform b GN=STIP1
NP_000453.2	0.0590142	15.8623	-0.669845	0.025928	0.215837	0.34474	0.231856	-0.348875	-0.530982	-0.337245	NP_000453	UBE3A	NP_000453.2_UBE3A	NP_000453.2	UBE3A	68	42	42	NP_000453.2|NP_001341434.1|NP_001341435.1|NP_001341474.1|NP_001341476.1|NP_001341475.1|NP_001341478.1|NP_001341479.1|NP_001341480.1	HOMO SAPIENS	50.2	667	667.1	662.96	662.96	36800000000	ubiquitin-protein ligase E3A isoform 2 GN=UBE3A
NP_002898.2	0.0961632	13.0691	0.624323	0.049328	-0.283286	-0.494627	-0.147545	0.348875	0.50228	0.0963558	NP_002898	RECQL	NP_002898.2_RECQL	NP_002898.2	RECQL	110	38	38	NP_002898.2	HOMO SAPIENS	66.1	668	668.1	662.76	662.76	168000000000	ATP-dependent DNA helicase Q1 GN=RECQL
NP_001272368.1	0.505785	3.88	0.255022	0.409261	0.0944287	-0.464649	0.0948503	0.395391	-0.050228	0.144534	NP_001272368	RICTOR	NP_001272368.1_RICTOR	NP_001272368.1	RICTOR	69	46	46	NP_001272368.1|NP_689969.2|NP_001272369.1	HOMO SAPIENS	30.4	669	669.1	661.99	661.99	27500000000	rapamycin-insensitive companion of mTOR isoform 2 GN=RICTOR
NP_001304713.1	0.00231571	36.1436	-1.97893	0.000243019	1.13314	1.00424	1.01174	-0.767524	-0.803649	-1.21649	NP_001304713	SCYL2	NP_001304713.1_SCYL2	NP_001304713.1	SCYL2	68	40	40	NP_001304713.1|NP_001317182.1|NP_001317185.1	HOMO SAPIENS	52.6	670	670.1	661.96	661.96	33400000000	SCY1-like protein 2 isoform 1 GN=SCYL2
NP_002941.1	0.0732199	14.6355	0.809547	0.0343912	-0.0809389	-0.629525	-0.379401	0.127921	0.452052	0.758802	NP_002941	RPN1	NP_002941.1_RPN1	NP_002941.1	RPN1	161	41	41	NP_002941.1	HOMO SAPIENS	69.8	671	671.1	661.73	661.73	1580000000000	dolichyl-diphosphooligosaccharide--protein glycosyltransferase subunit 1 precursor GN=RPN1
NP_055625.4	0.167702	9.91052	-0.5107	0.102082	0.283286	0.284785	-0.0948503	-0.244212	-0.609912	-0.204756	NP_055625	CEP350	NP_055625.4_CEP350	NP_055625.4	CEP350	58	53	53	NP_055625.4	HOMO SAPIENS	20	672	672.1	660.9	660.9	53000000000	centrosome-associated protein 350 GN=CEP350
NP_001269373.1	0.587211	3.07589	0.24407	0.492505	0.188857	-0.239819	-0.0632335	-0.348875	0.545333	0.421557	NP_001269373	EHD1	NP_001269373.1_EHD1	NP_001269373.1	EHD1	100	37	33	NP_001269373.1|NP_001269374.1	HOMO SAPIENS	79	673	673.1	660.62	604.93	101000000000	EH domain-containing protein 1 isoform 1 GN=EHD1
NP_644670.1	0.216871	8.4872	-0.52631	0.141671	0.0269796	0.749434	0.231856	0.127921	-0.337245	-0.361334	NP_644670	EHD4	NP_644670.1_EHD4	NP_644670.1	EHD4	51	28	23	NP_644670.1	HOMO SAPIENS	62.4	673	673.2	488.2	431.68	57100000000	EH domain-containing protein 4 GN=EHD4
NP_055416.2	0.00140879	39.6139	8.47271	0.000109298	-4.91029	-6.50509	-3.19329	3.20965	3.07109	4.52872	NP_055416	EHD2	NP_055416.2_EHD2	NP_055416.2	EHD2	3	6	3	NP_055416.2	HOMO SAPIENS	11.4	673	673.3	73.84	35.25	197000000	EH domain-containing protein 2 GN=EHD2
NP_001166958.1	0.0646383	15.3289	-0.914788	0.0293161	-0.0674491	0.764423	0.569102	-0.232583	-0.631438	-0.614268	NP_001166958	NKRF	NP_001166958.1_NKRF	NP_001166958.1	NKRF	71	47	47	NP_001166958.1|NP_001166959.1	HOMO SAPIENS	63.4	674	674.1	660.47	660.47	41100000000	NF-kappa-B-repressing factor isoform 1 GN=NKRF
NP_001035810.1	0.425701	4.81793	-0.395187	0.329767	0.0269796	-0.179864	0.822036	-0.372133	-0.373123	0.228845	NP_001035810	G6PD	NP_001035810.1_G6PD	NP_001035810.1	G6PD	101	43	43	NP_001035810.1|NP_000393.4	HOMO SAPIENS	72.8	675	675.1	660.4	660.4	452000000000	glucose-6-phosphate 1-dehydrogenase isoform b GN=G6PD
NP_000009.1	0.0832913	13.8916	0.614739	0.040817	-0.296776	-0.34474	-0.126467	0.511683	0.215263	0.34929	NP_000009	ACADVL	NP_000009.1_ACADVL	NP_000009.1	ACADVL	84	37	37	NP_000009.1|NP_001029031.1|NP_001257376.1|NP_001257377.1	HOMO SAPIENS	65	676	676.1	660.37	660.37	130000000000	very long-chain specific acyl-CoA dehydrogenase, mitochondrial isoform 1 precursor GN=ACADVL
NP_004514.2	0.000523018	46.8506	-5.70684	2.06511e-05	2.42817	2.60803	2.74012	-2.26768	-3.15002	-3.9265	NP_004514	KIF11	NP_004514.2_KIF11	NP_004514.2	KIF11	70	50	50	NP_004514.2	HOMO SAPIENS	47.2	677	677.1	660.32	660.32	46400000000	kinesin-like protein KIF11 GN=KIF11
NP_001202.4	0.000691388	44.6673	-3.89504	3.41403e-05	1.52435	2.20334	2.04455	-1.51179	-2.0163	-2.38481	NP_001202	BUB1B	NP_001202.4_BUB1B	NP_001202.4	BUB1B	55	46	46	NP_001202.4	HOMO SAPIENS	47.7	678	678.1	659.52	659.52	74700000000	mitotic checkpoint serine/threonine-protein kinase BUB1 beta GN=BUB1B
NP_005262.1	0.109788	12.2972	-0.682971	0.0589225	0.391205	0.389706	0.505868	-0.674491	0.129158	-0.216801	NP_005262	GLUD1	NP_005262.1_GLUD1	NP_005262.1	GLUD1	146	37	13	NP_005262.1|NP_001305829.1|NP_001305830.1|P00366	HOMO SAPIENS	67.7	679	679.1	658.38	257.67	1090000000000	glutamate dehydrogenase 1, mitochondrial isoform a precursor GN=GLUD1
NP_036216.2	0.66479	2.38742	-0.16054	0.57711	-0.0944287	-0.194853	0.274012	0.0930332	-0.373123	-0.216801	NP_036216	GLUD2	NP_036216.2_GLUD2	NP_036216.2	GLUD2	14	32	8	NP_036216.2	HOMO SAPIENS	60.7	679	679.2	534.72	134.01	12800000000	glutamate dehydrogenase 2, mitochondrial precursor GN=GLUD2
NP_003671.1	0.00498285	30.9938	-1.49729	0.000795454	0.836369	0.659502	0.674491	-0.581458	-0.896929	-0.843113	NP_003671	YARS	NP_003671.1_YARS	NP_003671.1	YARS	116	44	44	NP_003671.1	HOMO SAPIENS	76.1	680	680.1	658.3	658.3	314000000000	tyrosine--tRNA ligase, cytoplasmic GN=YARS
NP_002068.1	0.727932	1.87445	0.143181	0.649465	-0.431674	0.194853	0.0632335	0.116292	0.344421	-0.204756	NP_002068	GOLGA1	NP_002068.1_GOLGA1	NP_002068.1	GOLGA1	56	43	43	NP_002068.1	HOMO SAPIENS	60.3	681	681.1	658.29	658.29	22600000000	golgin subfamily A member 1 GN=GOLGA1
NP_006764.3	0.853814	0.967606	-0.0728609	0.800275	0.0809389	-0.194853	0.347784	-0.255841	0.150684	0.120445	NP_006764	DDX18	NP_006764.3_DDX18	NP_006764.3	DDX18	109	40	40	NP_006764.3	HOMO SAPIENS	64.4	682	682.1	657.79	657.79	92900000000	ATP-dependent RNA helicase DDX18 GN=DDX18
NP_001309774.1	0.570808	3.21789	-0.186797	0.476663	0.256306	0.164876	-0.0421557	-0.26747	0.0861052	0	NP_001309774	EFL1	NP_001309774.1_EFL1	NP_001309774.1	EFL1	66	41	41	NP_001309774.1|NP_001035700.1|NP_001309773.1	HOMO SAPIENS	43.4	683	683.1	657.41	657.41	38600000000	elongation factor-like GTPase 1 isoform 1 GN=EFL1
NP_078938.2	0.346565	5.92026	0.374829	0.255843	-0.607042	-0.134898	-0.0948503	0.418649	-0.215263	0.0843113	NP_078938	NAT10	NP_078938.2_NAT10	NP_078938.2	NAT10	95	41	41	NP_078938.2|NP_001137502.1	HOMO SAPIENS	44.1	684	684.1	656.84	656.84	78200000000	RNA cytidine acetyltransferase isoform a GN=NAT10
NP_003312.3	0.437075	4.67536	0.255193	0.340772	-0.0944287	-0.284785	0.189701	0.151179	0.208088	0.216801	NP_003312	TUFM	NP_003312.3_TUFM	NP_003312.3	TUFM	162	36	36	NP_003312.3	HOMO SAPIENS	69.8	685	685.1	656.08	656.08	918000000000	elongation factor Tu, mitochondrial precursor GN=TUFM
NP_055542.1	0.557693	3.3474	-0.213967	0.462657	0.215837	0.134898	-0.411018	-0.186066	-0.25114	-0.264979	NP_055542	KMT2B	NP_055542.1_KMT2B	NP_055542.1	KMT2B	53	48	47	NP_055542.1	HOMO SAPIENS	20.6	686	686.1	655.86	644.86	7710000000	histone-lysine N-methyltransferase 2B GN=KMT2B
NP_001184033.1	0.181373	9.4787	-0.633107	0.112754	0.0674491	0.989253	0.0526946	-0.197696	-0.387473	-0.204756	NP_001184033	KMT2A	NP_001184033.1_KMT2A	NP_001184033.1	KMT2A	42	37	36	NP_001184033.1|NP_005924.2	HOMO SAPIENS	12.6	686	686.2	476.86	465.86	6010000000	histone-lysine N-methyltransferase 2A isoform 1 precursor GN=KMT2A
NP_031383.1	0.01798	22.8573	-1.47577	0.00517933	0.445164	0.884332	1.5176	-0.651232	-0.459228	-0.469735	NP_031383	COG2	NP_031383.1_COG2	NP_031383.1	COG2	57	36	36	NP_031383.1|NP_001138508.1	HOMO SAPIENS	61.1	687	687.1	655.72	655.72	31000000000	conserved oligomeric Golgi complex subunit 2 isoform 1 GN=COG2
NP_787048.1	0.108952	12.3453	-0.629468	0.0582737	0.242817	0.239819	0.495329	-0.26747	-0.0287017	-0.614268	NP_787048	TXLNA	NP_787048.1_TXLNA	NP_787048.1	TXLNA	96	41	41	NP_787048.1	HOMO SAPIENS	66.3	688	688.1	654.12	654.12	122000000000	alpha-taxilin GN=TXLNA
NP_001188474.1	0.00549937	30.3429	1.80767	0.000924091	-1.28153	-0.749434	-0.790419	1.1978	0.753421	0.650402	NP_001188474	RBM15	NP_001188474.1_RBM15	NP_001188474.1	RBM15	74	44	40	NP_001188474.1|NP_073605.4	HOMO SAPIENS	48	689	689.1	653.28	612.78	54800000000	putative RNA-binding protein 15 isoform 2 GN=RBM15
NP_037418.3	0.0357791	18.7409	0.984773	0.0133633	-0.74194	-0.719457	-0.115928	0.500053	0.322895	0.554046	NP_037418	RBM15B	NP_037418.3_RBM15B	NP_037418.3	RBM15B	39	35	31	NP_037418.3	HOMO SAPIENS	47.4	689	689.2	467.08	426.58	12600000000	putative RNA-binding protein 15B GN=RBM15B
NP_001153682.1	0.802886	1.32943	-0.0847792	0.736304	-0.202347	-0.179864	0.158084	-0.186066	-0.208088	-0.0843113	NP_001153682	SLC25A13	NP_001153682.1_SLC25A13	NP_001153682.1	SLC25A13	90	38	28	NP_001153682.1|NP_055066.1	HOMO SAPIENS	63.9	690	690.1	653.02	506.51	146000000000	calcium-binding mitochondrial carrier protein Aralar2 isoform 1 GN=SLC25A13
NP_003696.2	0.826142	1.16181	0.158868	0.765278	-0.134898	0.554581	-0.326706	1.00011	0.243965	-0.674491	NP_003696	SLC25A12	NP_003696.2_SLC25A12	NP_003696.2	SLC25A12	6	16	6	NP_003696.2	HOMO SAPIENS	22.1	690	690.2	220.2	73.69	380000000	calcium-binding mitochondrial carrier protein Aralar1 GN=SLC25A12
NP_004715.1	0.494248	4.00042	-0.207158	0.398069	0.0404694	0.104921	-0.0737724	-0.0814041	-0.179386	-0.289067	NP_004715	ZW10	NP_004715.1_ZW10	NP_004715.1	ZW10	72	41	41	NP_004715.1	HOMO SAPIENS	57.3	691	691.1	652.46	652.46	47900000000	centromere/kinetochore protein zw10 homolog GN=ZW10
NP_001093892.1	0.140091	10.9136	-0.612857	0.0810283	-0.107919	0.299774	0.621796	-0.197696	-0.538158	-0.289067	NP_001093892	SPATS2L	NP_001093892.1_SPATS2L	NP_001093892.1	SPATS2L	127	43	5	NP_001093892.1|NP_001269673.1|NP_001269672.1	HOMO SAPIENS	68.4	692	692.1	652.17	89.08	160000000000	SPATS2-like protein isoform a GN=SPATS2L
NP_001093894.1	0.0107069	26.124	-2.90383	0.00244118	1.1871	1.0642	0.77988	-1.03499	-1.54989	-3.09543	NP_001093894	SPATS2L	NP_001093894.1_SPATS2L	NP_001093894.1	SPATS2L	5	40	3	NP_001093894.1	HOMO SAPIENS	70.3	692	692.2	583.5	26.16	42100000000	SPATS2-like protein isoform b GN=SPATS2L
NP_068579.3	0.717839	1.95244	-0.1487	0.637905	0.431674	-0.0449661	-0.305629	-0.348875	-0.100456	0.0843113	NP_068579	EXOC4	NP_068579.3_EXOC4	NP_068579.3	EXOC4	59	44	44	NP_068579.3|NP_001032203.1	HOMO SAPIENS	48.9	693	693.1	652.03	652.03	45100000000	exocyst complex component 4 isoform a GN=EXOC4
NP_113619.2	0.193825	9.11258	-0.486858	0.122671	0.0674491	0.284785	0.505868	-0.244212	-0.430526	0.0722669	NP_113619	COG3	NP_113619.2_COG3	NP_113619.2	COG3	62	38	38	NP_113619.2	HOMO SAPIENS	61.8	694	694.1	651.82	651.82	35800000000	conserved oligomeric Golgi complex subunit 3 GN=COG3
NP_009166.2	0.026967	20.4121	-1.05604	0.00909483	0.350735	0.359728	0.642874	-0.325616	-0.947157	-0.542002	NP_009166	XPOT	NP_009166.2_XPOT	NP_009166.2	XPOT	76	35	35	NP_009166.2	HOMO SAPIENS	49.3	695	695.1	651.58	651.58	69600000000	exportin-T GN=XPOT
NP_001960.2	0.288726	6.91436	-0.506101	0.2035	0.377715	-0.134898	0.790419	-0.54657	0.15786	-0.0963558	NP_001960	EIF5	NP_001960.2_EIF5	NP_001960.2	EIF5	111	40	40	NP_001960.2	HOMO SAPIENS	70.9	696	696.1	650.12	650.12	268000000000	eukaryotic translation initiation factor 5 GN=EIF5
NP_002964.3	0.245221	7.83217	-0.454464	0.164734	-0.188857	0.34474	0.463712	-0.197696	-0.100456	-0.445646	NP_002964	ATXN2	NP_002964.3_ATXN2	NP_002964.3	ATXN2	79	45	45	NP_002964.3|NP_001297050.1|NP_001297052.1	HOMO SAPIENS	36.6	697	697.1	650.07	650.07	60700000000	ataxin-2 isoform 1 GN=ATXN2
NP_863651.1	0.00484925	31.1442	1.50089	0.000768391	-0.674491	-0.854355	-0.769341	0.837299	0.825175	0.542002	NP_863651	APAF1	NP_863651.1_APAF1	NP_863651.1	APAF1	64	43	43	NP_863651.1|NP_863658.1|NP_001151.1|NP_037361.1|NP_863659.1	HOMO SAPIENS	37.8	698	698.1	649.44	649.44	34300000000	apoptotic protease-activating factor 1 isoform c GN=APAF1
NP_055160.2	0.316619	6.39733	0.310154	0.229228	-0.215837	-0.149887	-0.284551	0.255841	-0.0358772	0.0602224	NP_055160	ZNF318	NP_055160.2_ZNF318	NP_055160.2	ZNF318	60	51	51	NP_055160.2	HOMO SAPIENS	25.8	699	699.1	649.35	649.35	21800000000	zinc finger protein 318 GN=ZNF318
NP_001277226.1	0.0122361	25.3156	-1.30979	0.00294064	0.485633	0.974264	0.663952	-0.383762	-0.602736	-0.819024	NP_001277226	SORBS1	NP_001277226.1_SORBS1	NP_001277226.1	SORBS1	68	43	3	NP_001277226.1|NP_001277224.1|NP_079267.1|NP_001030129.1|NP_001277227.1|NP_001030126.1|NP_001030127.1|NP_001277225.1|NP_006425.2|NP_056200.1	HOMO SAPIENS	58.8	700	700.1	649.2	53.71	26600000000	sorbin and SH3 domain-containing protein 1 isoform 11 GN=SORBS1
NP_001277223.1	0.156493	10.2985	-5.09833	0.0933586	0.296776	2.26329	3.28814	-0.500053	0.0143509	-8.96109	NP_001277223	SORBS1	NP_001277223.1_SORBS1	NP_001277223.1	SORBS1	1	43	1	NP_001277223.1|NP_001030128.1	HOMO SAPIENS	35.7	700	700.2	620.64	11.03	20200000	sorbin and SH3 domain-containing protein 1 isoform 8 GN=SORBS1
NP_001139146.1	0.0582706	15.9403	2.50068	0.0254664	-0.971267	-0.749434	-2.3818	-0.500053	1.74363	2.15596	NP_001139146	SORBS2	NP_001139146.1_SORBS2	NP_001139146.1	SORBS2	7	8	7	NP_001139146.1|NP_001257700.1|NP_066547.1|NP_001139142.1|NP_001139143.1|NP_001139144.1|NP_001139145.1|NP_001139147.1|NP_003594.3	HOMO SAPIENS	8.5	700	700.3	84.99	66.09	528000000	sorbin and SH3 domain-containing protein 2 isoform 7 GN=SORBS2
NP_665739.3	0.00605659	29.6962	1.4519	0.00107245	-0.634021	-0.494627	-0.811497	0.674491	0.753421	0.987647	NP_665739	POGZ	NP_665739.3_POGZ	NP_665739.3	POGZ	73	45	45	NP_665739.3|NP_001181866.1|NP_001181867.1|NP_055915.2|NP_997054.1	HOMO SAPIENS	45.1	701	701.1	648.79	648.79	33000000000	pogo transposable element with ZNF domain isoform 3 GN=POGZ
NP_005215.1	0.00469697	31.3523	1.7122	0.000732435	-0.782409	-0.689479	-1.15928	0.604716	0.997385	0.903336	NP_005215	ARID3A	NP_005215.1_ARID3A	NP_005215.1	ARID3A	105	36	35	NP_005215.1|NP_001017363.1	HOMO SAPIENS	68.4	702	702.1	648.72	625.93	217000000000	AT-rich interactive domain-containing protein 3A GN=ARID3A
NP_006456.1	0.0070249	28.7807	1.48898	0.00132412	-0.404694	-0.959276	-0.632335	0.82567	0.717543	0.927425	NP_006456	ARID3B	NP_006456.1_ARID3B	NP_006456.1	ARID3B	34	19	18	NP_006456.1|NP_001294868.1	HOMO SAPIENS	40.7	702	702.2	293.31	270.52	11200000000	AT-rich interactive domain-containing protein 3B isoform 2 GN=ARID3B
NP_001193928.1	0.00233206	36.082	-2.30501	0.000246489	0.984757	1.18411	0.727185	-0.976849	-1.39203	-1.65009	NP_001193928	CIT	NP_001193928.1_CIT	NP_001193928.1	CIT	66	52	52	NP_001193928.1|NP_009105.1	HOMO SAPIENS	24.3	703	703.1	648.66	648.66	33000000000	citron Rho-interacting kinase isoform 1 GN=CIT
NP_003306.3	0.0103249	26.3413	-1.37263	0.00232206	0.863348	0.509615	0.358323	-1.01174	-0.760596	-0.614268	NP_003306	DNAJC7	NP_003306.3_DNAJC7	NP_003306.3	DNAJC7	97	40	40	NP_003306.3|NP_001138238.1	HOMO SAPIENS	64.9	704	704.1	648.42	648.42	131000000000	dnaJ homolog subfamily C member 7 isoform 1 GN=DNAJC7
NP_001035879.1	0.082792	13.925	0.782071	0.0405043	-0.499123	-0.34474	-0.368862	-0.0581458	0.782122	0.409512	NP_001035879	PSPC1	NP_001035879.1_PSPC1	NP_001035879.1	PSPC1	147	42	42	NP_001035879.1|NP_001341837.1|NP_001350589.1	HOMO SAPIENS	79.3	705	705.1	647.52	647.52	709000000000	paraspeckle component 1 isoform 1 GN=PSPC1
NP_006355.2	0.768078	1.58348	-0.100605	0.694467	0.0269796	0.0149887	0.158084	-0.2791	0.129158	0.0481779	NP_006355	SEC23A	NP_006355.2_SEC23A	NP_006355.2	SEC23A	116	33	29	NP_006355.2	HOMO SAPIENS	59.6	706	706.1	647.51	580.74	280000000000	protein transport protein Sec23A GN=SEC23A
NP_001166216.1	0.0080737	27.8642	-1.42065	0.00163523	0.445164	0.974264	0.748263	-0.558199	-0.789298	-0.746758	NP_001166216	SEC23B	NP_001166216.1_SEC23B	NP_001166216.1	SEC23B	59	33	29	NP_001166216.1|NP_001166217.1	HOMO SAPIENS	59.8	706	706.2	588.26	521.49	55600000000	protein transport protein Sec23B isoform 1 GN=SEC23B
NP_998754.1	0.00491162	31.0688	-2.17762	0.000781842	0.607042	1.48388	1.62299	-0.860557	-1.01891	-0.939469	NP_998754	RAPH1	NP_998754.1_RAPH1	NP_998754.1	RAPH1	75	41	20	NP_998754.1	HOMO SAPIENS	37.7	707	707.1	645.98	328.74	42000000000	ras-associated and pleckstrin homology domains-containing protein 1 isoform 1 GN=RAPH1
NP_001316657.1	0.0308443	19.6153	-2.82409	0.0109261	0.377715	1.0642	2.63473	-0.569828	-1.2844	-2.54138	NP_001316657	RAPH1	NP_001316657.1_RAPH1	NP_001316657.1	RAPH1	5	25	4	NP_001316657.1|NP_976241.1	HOMO SAPIENS	34.8	707	707.2	360.77	43.53	2660000000	ras-associated and pleckstrin homology domains-containing protein 1 isoform 4 GN=RAPH1
NP_061916.3	0.458461	4.41373	-0.449483	0.361932	-0.377715	0.419683	0.548024	-0.0814041	-0.99021	0.313156	NP_061916	APBB1IP	NP_061916.3_APBB1IP	NP_061916.3	APBB1IP	5	6	5	NP_061916.3	HOMO SAPIENS	10.5	707	707.3	75.73	62.47	886000000	amyloid beta A4 precursor protein-binding family B member 1-interacting protein GN=APBB1IP
NP_009145.1	0.51988	3.73238	-0.211065	0.423411	-0.121408	0.104921	0.263473	-0.186066	0.0287017	-0.228845	NP_009145	SEC63	NP_009145.1_SEC63	NP_009145.1	SEC63	80	37	37	NP_009145.1	HOMO SAPIENS	51.5	708	708.1	645.83	645.83	103000000000	translocation protein SEC63 homolog GN=SEC63
NP_056016.1	0.00299111	34.3932	-1.99782	0.000363651	1.34898	1.12415	0.769341	-1.06988	-0.717543	-0.963558	NP_056016	BOP1	NP_056016.1_BOP1	NP_056016.1	BOP1	60	43	43	NP_056016.1	HOMO SAPIENS	63.1	709	709.1	645.83	645.83	42100000000	ribosome biogenesis protein BOP1 GN=BOP1
NP_001171894.1	0.431321	4.74616	0.320366	0.335262	-0.148388	-0.449661	0.231856	0.534941	0.0358772	0.024089	NP_001171894	WDR44	NP_001171894.1_WDR44	NP_001171894.1	WDR44	61	40	40	NP_001171894.1|NP_061918.3|NP_001171895.1	HOMO SAPIENS	52	710	710.1	645.65	645.65	22300000000	WD repeat-containing protein 44 isoform 2 GN=WDR44
NP_001276334.1	0.590344	3.04523	-0.203121	0.495995	0.0674491	-0.179864	0.358323	-0.40702	-0.0287017	0.0722669	NP_001276334	MMS19	NP_001276334.1_MMS19	NP_001276334.1	MMS19	69	37	37	NP_001276334.1|NP_001338285.1|NP_001276332.1|NP_001276333.1|NP_001338286.1|NP_001317057.1|NP_001338287.1	HOMO SAPIENS	48.8	711	711.1	645.48	645.48	44500000000	MMS19 nucleotide excision repair protein homolog isoform 1 GN=MMS19
NP_002283.3	0.000685413	44.7303	4.06827	3.36491e-05	-1.60529	-2.44316	-1.88647	1.79089	1.90149	2.57752	NP_002283	LAMB2	NP_002283.3_LAMB2	NP_002283.3	LAMB2	54	45	45	NP_002283.3	HOMO SAPIENS	31	712	712.1	645.45	645.45	35500000000	laminin subunit beta-2 precursor GN=LAMB2
NP_002038.2	0.0203748	22.0798	-1.30756	0.00619465	0.809389	0.554581	0.77988	-1.1164	-0.337245	-0.325201	NP_002038	GARS	NP_002038.2_GARS	NP_002038.2	GARS	124	38	1	NP_002038.2	HOMO SAPIENS	57.7	713	713.1	644.49	26.99	439000000000	glycine--tRNA ligase isoform 1 precursor GN=GARS
NP_001138439.1	0.0906674	13.4067	-0.66238	0.0456388	0.229327	0.194853	0.737724	-0.313987	-0.258316	-0.252934	NP_001138439	NEDD4L	NP_001138439.1_NEDD4L	NP_001138439.1	NEDD4L	69	40	35	NP_001138439.1|NP_001138440.1|NP_056092.2|NP_001230889.1|NP_001138441.1|NP_001138436.1|NP_001138442.1	HOMO SAPIENS	50.5	714	714.1	644.03	564.02	50000000000	E3 ubiquitin-protein ligase NEDD4-like isoform 1 GN=NEDD4L
NP_006145.2	0.0537698	16.3933	1.09377	0.0229439	-0.121408	-0.584559	-0.727185	1.16292	0.516631	0.168623	NP_006145	NEDD4	NP_006145.2_NEDD4	NP_006145.2	NEDD4	11	36	6	NP_006145.2|NP_001316141.1	HOMO SAPIENS	48.6	714	714.2	558.89	96.49	5650000000	E3 ubiquitin-protein ligase NEDD4 isoform 1 GN=NEDD4
NP_001271267.1	0.0632714	15.4516	2.3206	0.0284999	-2.83286	-1.54383	0.274012	0.732637	0.753421	1.37307	NP_001271267	NEDD4	NP_001271267.1_NEDD4	NP_001271267.1	NEDD4	4	32	3	NP_001271267.1|NP_001271269.1|NP_001271268.1|NP_940682.2	HOMO SAPIENS	30.7	714	714.3	465.08	20.29	356000000	E3 ubiquitin-protein ligase NEDD4 isoform 3 GN=NEDD4
NP_001317171.1	0.0400306	18.0765	0.888717	0.0155723	-0.202347	-0.659502	-0.537485	0.348875	0.652964	0.264979	NP_001317171	ACSS3	NP_001317171.1_ACSS3	NP_001317171.1	ACSS3	72	38	38	NP_001317171.1|NP_078836.1|NP_001317172.1	HOMO SAPIENS	63.5	715	715.1	643.9	643.9	78800000000	acyl-CoA synthetase short-chain family member 3, mitochondrial isoform 2 precursor GN=ACSS3
NP_036336.2	0.905406	0.608756	0.0483976	0.869209	0.215837	-0.329751	-0.0105389	0.151179	-0.287017	0.156578	NP_036336	GTF3C4	NP_036336.2_GTF3C4	NP_036336.2	GTF3C4	68	39	39	NP_036336.2	HOMO SAPIENS	62.1	716	716.1	643.47	643.47	31000000000	general transcription factor 3C polypeptide 4 GN=GTF3C4
NP_001001937.1	0.272674	7.23766	-0.411992	0.188901	0.283286	0.179864	0.137006	-0.616345	0.0287017	-0.0481779	NP_001001937	ATP5F1A	NP_001001937.1_ATP5F1A	NP_001001937.1	ATP5F1A	215	41	41	NP_001001937.1|NP_001001935.1|NP_001244263.1	HOMO SAPIENS	69.6	717	717.1	642.85	642.85	1840000000000	ATP synthase subunit alpha, mitochondrial isoform a precursor GN=ATP5F1A
NP_073609.2	0.0342474	19.021	1.27641	0.0125286	-0.188857	-1.03422	-0.516407	0.569828	0.351596	1.16831	NP_073609	EPS8L2	NP_073609.2_EPS8L2	NP_073609.2	EPS8L2	68	40	40	NP_073609.2	HOMO SAPIENS	60.9	718	718.1	642.29	642.29	44800000000	epidermal growth factor receptor kinase substrate 8-like protein 2 GN=EPS8L2
NP_001317366.1	0.784808	1.45497	-0.0984664	0.715324	0.202347	0.0749434	-0.231856	-0.104662	0.107632	-0.252934	NP_001317366	PTPN11	NP_001317366.1_PTPN11	NP_001317366.1	PTPN11	92	41	41	NP_001317366.1|NP_002825.3|NP_542168.1	HOMO SAPIENS	71.1	719	719.1	642.09	642.09	118000000000	tyrosine-protein phosphatase non-receptor type 11 isoform 3 GN=PTPN11
NP_060760.2	0.0194985	22.3484	1.01638	0.00582321	-0.553082	-0.644513	-0.400479	0.593087	0.279842	0.578135	NP_060760	PGM2	NP_060760.2_PGM2	NP_060760.2	PGM2	101	41	41	NP_060760.2	HOMO SAPIENS	57.8	720	720.1	641.87	641.87	194000000000	phosphoglucomutase-2 GN=PGM2
NP_008878.3	0.27706	7.14667	-0.430126	0.1929	-0.0539593	0.269796	0.38994	0.13955	-0.294193	-0.529957	NP_008878	SRP72	NP_008878.3_SRP72	NP_008878.3	SRP72	88	40	40	NP_008878.3|NP_001254651.1	HOMO SAPIENS	65.1	721	721.1	640.9	640.9	131000000000	signal recognition particle subunit SRP72 isoform 1 GN=SRP72
NP_001934.2	0.869029	0.854256	-0.0617463	0.821437	0.310266	-0.0449661	-0.168623	-0.232583	0.0717543	0.0722669	NP_001934	DSG2	NP_001934.2_DSG2	NP_001934.2	DSG2	65	37	37	NP_001934.2	HOMO SAPIENS	45.6	722	722.1	640.71	640.71	36000000000	desmoglein-2 preproprotein GN=DSG2
NP_008958.2	0.00270578	35.0699	-2.98884	0.000311179	1.57831	1.99349	1.3279	-0.814041	-1.24135	-2.01143	NP_008958	TOPBP1	NP_008958.2_TOPBP1	NP_008958.2	TOPBP1	53	45	1	NP_008958.2	HOMO SAPIENS	37.3	723	723.1	640.26	28.69	46900000000	DNA topoisomerase 2-binding protein 1 isoform 1 GN=TOPBP1
NP_001350818.1	0.0193417	22.3981	-2.04924	0.00575697	0.71496	1.30402	1.23305	-0.907074	-0.15786	-1.83076	NP_001350818	TOPBP1	NP_001350818.1_TOPBP1	NP_001350818.1	TOPBP1	2	45	2	NP_001350818.1	HOMO SAPIENS	38.2	723	723.2	634.09	41.27	86700000	DNA topoisomerase 2-binding protein 1 isoform 2 GN=TOPBP1
NP_006448.4	0.106531	12.4725	-0.611896	0.0565909	0.377715	0.239819	0.168623	-0.627974	-0.337245	-0.0843113	NP_006448	PDLIM5	NP_006448.4_PDLIM5	NP_006448.4	PDLIM5	138	36	35	NP_006448.4|NP_001011513.3|NP_001243356.1|NP_001243357.1|NP_001243355.1|NP_001243354.1|NP_001011515.1|NP_001011516.1	HOMO SAPIENS	61.9	724	724.1	639.34	620.56	368000000000	PDZ and LIM domain protein 5 isoform a GN=PDLIM5
NP_001243358.1	0.00790292	27.9912	16.419	0.00158809	-7.87805	-16.2627	-5.40646	7.54732	4.06847	8.09389	NP_001243358	PDLIM5	NP_001243358.1_PDLIM5	NP_001243358.1	PDLIM5	2	3	2	NP_001243358.1	HOMO SAPIENS	50.7	724	724.2	28.28	9.5	83300000	PDZ and LIM domain protein 5 isoform i GN=PDLIM5
NP_003744.1	0.13883	10.9659	-0.534715	0.0800593	0.499123	0.0149887	0.158084	-0.418649	-0.308544	-0.204756	NP_003744	EIF3D	NP_003744.1_EIF3D	NP_003744.1	EIF3D	115	36	36	NP_003744.1	HOMO SAPIENS	64.9	725	725.1	639	639	196000000000	eukaryotic translation initiation factor 3 subunit D GN=EIF3D
NP_001014437.1	0.139011	10.9595	-0.554346	0.0801764	0.0539593	0.269796	0.526946	-0.0581458	-0.308544	-0.445646	NP_001014437	CARS	NP_001014437.1_CARS	NP_001014437.1	CARS	77	39	2	NP_001014437.1|NP_001181926.1	HOMO SAPIENS	57.8	726	726.1	637.78	35.05	54800000000	cysteine--tRNA ligase, cytoplasmic isoform c GN=CARS
NP_001742.1	0.105459	12.5366	2.78144	0.0557617	1.1871	-1.88857	-3.39353	1.09314	1.95172	1.20445	NP_001742	CARS	NP_001742.1_CARS	NP_001742.1	CARS	4	38	2	NP_001742.1|NP_644802.1	HOMO SAPIENS	61.6	726	726.2	614.24	23.65	2820000000	cysteine--tRNA ligase, cytoplasmic isoform b GN=CARS
NP_055045.2	0.2584	7.53807	-0.38981	0.176276	0.0134898	0.314762	0.537485	-0.186066	-0.0574035	-0.0602224	NP_055045	SRP68	NP_055045.2_SRP68	NP_055045.2	SRP68	92	39	39	NP_055045.2|NP_001247431.1|NP_001247432.1	HOMO SAPIENS	64.5	727	727.1	637.47	637.47	120000000000	signal recognition particle subunit SRP68 isoform 1 GN=SRP68
NP_000180.2	0.0768152	14.3517	0.843577	0.0367139	-0.634021	-0.464649	-0.179162	0.860557	0.0430526	0.34929	NP_000180	HK2	NP_000180.2_HK2	NP_000180.2	HK2	71	40	37	NP_000180.2|NP_002106.2	HOMO SAPIENS	49.8	728	728.1	636.96	601.38	37600000000	hexokinase-2 GN=HK2
NP_000179.2	0.249933	7.71542	0.607718	0.169222	-0.876838	-0.374717	-0.0210778	0.651232	0.272666	-0.373379	NP_000179	HK1	NP_000179.2_HK1	NP_000179.2	HK1	29	26	23	NP_000179.2|NP_001309293.1|NP_001309294.1|NP_001309295.1|NP_001309296.1|NP_277031.1|NP_277035.2	HOMO SAPIENS	30.5	728	728.2	336.13	300.55	6330000000	hexokinase-1 isoform HKI GN=HK1
NP_001313225.1	0.837931	1.07929	-0.128161	0.779958	-0.849858	0.22483	0.611257	0.151179	-0.308544	-0.24089	NP_001313225	ZC3H14	NP_001313225.1_ZC3H14	NP_001313225.1	ZC3H14	68	41	0	NP_001313225.1|NP_001153575.1|NP_001313244.1|NP_001313228.1|NP_001153576.1|NP_001313243.1|NP_001313231.1|NP_001313235.1|NP_001313233.1|NP_997545.2	HOMO SAPIENS	64.9	729	729.1	636.7	0	56800000000	zinc finger CCCH domain-containing protein 14 isoform 8 GN=ZC3H14
NP_001313236.1	0.147882	10.6152	-2.21386	0.0867912	0.161878	4.31674	2.80335	0.918703	-0.15786	-0.120445	NP_001313236	ZC3H14	NP_001313236.1_ZC3H14	NP_001313236.1	ZC3H14	3	41	1	NP_001313236.1|NP_079100.2|NP_001313230.1|NP_001313226.1|NP_001313241.1|NP_001313239.1|NP_001313224.1|NP_997544.1|NP_001313234.1|NP_001313229.1|NP_001313242.1|NP_001313237.1	HOMO SAPIENS	64.9	729	729.2	634.36	14.86	1940000000	zinc finger CCCH domain-containing protein 14 isoform 19 GN=ZC3H14
NP_997543.1	0.0178901	22.8873	1.91858	0.00514364	-1.41643	-0.449661	-0.727185	1.00011	0.452052	1.71032	NP_997543	ZC3H14	NP_997543.1_ZC3H14	NP_997543.1	ZC3H14	2	35	1	NP_997543.1|NP_001313232.1|NP_001313240.1	HOMO SAPIENS	66.4	729	729.3	546.19	16.82	532000000	zinc finger CCCH domain-containing protein 14 isoform 2 GN=ZC3H14
NP_001124427.1	0.000174512	56.7087	6.04233	2.13369e-06	-2.94078	-3.13263	-2.98251	3.31431	2.43247	3.32428	NP_001124427	ARHGEF18	NP_001124427.1_ARHGEF18	NP_001124427.1	ARHGEF18	60	43	43	NP_001124427.1|NP_056133.2	HOMO SAPIENS	44.9	730	730.1	636.37	636.37	23100000000	rho guanine nucleotide exchange factor 18 isoform b GN=ARHGEF18
NP_056989.2	0.358369	5.72886	0.296206	0.267371	-0.215837	-0.0899321	-0.158084	0.383762	-0.00717543	0.0481779	NP_056989	TRIM24	NP_056989.2_TRIM24	NP_056989.2	TRIM24	68	39	37	NP_056989.2|NP_003843.3	HOMO SAPIENS	51.4	731	731.1	635.74	604.59	33800000000	transcription intermediary factor 1-alpha isoform a GN=TRIM24
NP_056990.3	0.2118	8.61673	-1.06444	0.137508	0.0404694	0.34474	1.5703	-0.372133	0.459228	-1.32489	NP_056990	TRIM33	NP_056990.3_TRIM33	NP_056990.3	TRIM33	3	34	2	NP_056990.3	HOMO SAPIENS	39.1	731	731.2	577.82	36.7	5100000000	E3 ubiquitin-protein ligase TRIM33 isoform alpha GN=TRIM33
NP_148980.2	0.252879	7.654	1.04817	0.171633	0.445164	-0.584559	-1.74946	-0.372133	1.09784	0.529957	NP_148980	TRIM33	NP_148980.2_TRIM33	NP_148980.2	TRIM33	2	33	1	NP_148980.2	HOMO SAPIENS	38.7	731	731.3	561.56	20.44	129000000	E3 ubiquitin-protein ligase TRIM33 isoform beta GN=TRIM33
NP_055111.1	0.00522972	30.7124	-1.62189	0.000848708	0.72845	0.704468	1.22251	-0.697749	-0.717543	-0.794936	NP_055111	CAPN7	NP_055111.1_CAPN7	NP_055111.1	CAPN7	68	42	42	NP_055111.1	HOMO SAPIENS	55.7	732	732.1	635.1	635.1	51000000000	calpain-7 GN=CAPN7
NP_065941.2	0.00137659	39.7771	-2.77612	0.000105266	1.0657	1.69372	1.45437	-1.06988	-1.37051	-1.67418	NP_065941	CIP2A	NP_065941.2_CIP2A	NP_065941.2	CIP2A	72	45	45	NP_065941.2	HOMO SAPIENS	47.5	733	733.1	635.08	635.08	94500000000	protein CIP2A GN=CIP2A
NP_002202.2	0.00465711	31.4007	1.51865	0.000724325	-0.71496	-0.689479	-0.653413	0.616345	0.954333	0.927425	NP_002202	ITGB1	NP_002202.2_ITGB1	NP_002202.2	ITGB1	92	39	38	NP_002202.2|NP_391988.1|NP_000879.2|NP_001269283.1|NP_001269284.1|NP_001269318.1|NP_001269319.1	HOMO SAPIENS	53.7	734	734.1	634.85	619.4	223000000000	integrin beta-1 isoform 1A precursor GN=ITGB1
NP_001269317.1	0.664963	2.38537	0.687003	0.577382	-0.0809389	2.12839	-2.45557	-0.186066	0.875403	0.963558	NP_001269317	ITGB6	NP_001269317.1_ITGB6	NP_001269317.1	ITGB6	1	2	1	NP_001269317.1	HOMO SAPIENS	4.5	734	734.2	19.97	4.52	29900000	integrin beta-6 isoform d GN=ITGB6
NP_001033073.1	0.294792	6.79629	0.390297	0.209108	-0.148388	0.179864	-0.463712	0.348875	0.0645789	0.325201	NP_001033073	SLC38A10	NP_001033073.1_SLC38A10	NP_001033073.1	SLC38A10	61	46	46	NP_001033073.1|NP_612637.1	HOMO SAPIENS	46.7	735	735.1	634.59	634.59	32100000000	putative sodium-coupled neutral amino acid transporter 10 isoform a GN=SLC38A10
NP_055990.1	0.00176216	38.0017	2.06225	0.000158427	-0.72845	-1.00424	-0.727185	1.34898	1.30593	1.07196	NP_055990	NBEAL2	NP_055990.1_NBEAL2	NP_055990.1	NBEAL2	57	46	46	NP_055990.1	HOMO SAPIENS	22.5	736	736.1	634.46	634.46	12300000000	neurobeachin-like protein 2 GN=NBEAL2
NP_659419.3	0.291321	6.85922	-0.406876	0.2061	-0.0944287	0.149887	0.358323	0.0465166	-0.588386	-0.264979	NP_659419	ZFC3H1	NP_659419.3_ZFC3H1	NP_659419.3	ZFC3H1	58	43	43	NP_659419.3	HOMO SAPIENS	25.5	737	737.1	634.38	634.38	32900000000	zinc finger C3H1 domain-containing protein GN=ZFC3H1
NP_006653.2	0.0742239	14.5573	1.05113	0.0350163	-0.72845	-0.464649	-0.29509	1.25595	0.373123	0.0361334	NP_006653	SRCAP	NP_006653.2_SRCAP	NP_006653.2	SRCAP	61	48	48	NP_006653.2	HOMO SAPIENS	17.5	738	738.1	634.03	634.03	354000000000	helicase SRCAP GN=SRCAP
NP_000240.1	0.00094779	42.2172	-3.23655	6.00183e-05	1.41643	1.82862	1.35952	-1.34898	-1.60012	-2.15596	NP_000240	MLH1	NP_000240.1_MLH1	NP_000240.1	MLH1	77	41	1	NP_000240.1|NP_001341559.1|NP_001341558.1|NP_001245200.1|NP_001161089.1|NP_001161090.1|NP_001341550.1|NP_001341553.1	HOMO SAPIENS	61.6	739	739.1	633.44	18.3	33900000000	DNA mismatch repair protein Mlh1 isoform 1 GN=MLH1
NP_001341557.1	0.0433121	17.6173	-2.09463	0.0173091	0.296776	2.15837	1.20144	-0.500053	-0.308544	-1.81872	NP_001341557	MLH1	NP_001341557.1_MLH1	NP_001341557.1	MLH1	1	41	1	NP_001341557.1	HOMO SAPIENS	65.6	739	739.2	619.25	4.11	244000000	DNA mismatch repair protein Mlh1 isoform 7 GN=MLH1
NP_002800.2	0.110294	12.2713	-0.546797	0.0592742	0.350735	0.179864	0.0210778	-0.348875	-0.294193	-0.445646	NP_002800	PSMD3	NP_002800.2_PSMD3	NP_002800.2	PSMD3	90	41	41	NP_002800.2	HOMO SAPIENS	69.8	740	740.1	632.86	632.86	187000000000	26S proteasome non-ATPase regulatory subunit 3 GN=PSMD3
NP_001273588.1	0.0537382	16.3979	-0.818813	0.02292	0.580062	0.104921	0.505868	-0.232583	-0.394649	-0.638357	NP_001273588	TBC1D4	NP_001273588.1_TBC1D4	NP_001273588.1	TBC1D4	60	44	43	NP_001273588.1|NP_001273587.1|NP_055647.2	HOMO SAPIENS	40.4	741	741.1	631.92	617.53	36800000000	TBC1 domain family member 4 isoform 3 GN=TBC1D4
NP_055988.2	0.0900012	13.4512	-0.846255	0.0451731	0.107919	0.719457	0.463712	-0.174437	-0.15786	-0.91538	NP_055988	TBC1D1	NP_055988.2_TBC1D1	NP_055988.2	TBC1D1	30	26	25	NP_055988.2|NP_001240841.1|NP_001240842.1|NP_001240844.1	HOMO SAPIENS	24.4	741	741.2	330.05	315.66	41800000000	TBC1 domain family member 1 isoform 1 GN=TBC1D1
NP_002131.2	0.113575	12.108	0.570882	0.0615456	-0.215837	-0.449661	-0.0421557	0.174437	0.409	0.421557	NP_002131	HNRNPK	NP_002131.2_HNRNPK	NP_002131.2	HNRNPK	195	36	2	NP_002131.2|NP_001305117.1	HOMO SAPIENS	74.3	742	742.1	631.73	57.74	1730000000000	heterogeneous nuclear ribonucleoprotein K isoform a GN=HNRNPK
NP_001305116.1	0.168424	9.88667	-1.79479	0.102644	1.5918	-0.299774	3.29868	0.337245	-0.516631	-0.614268	NP_001305116	HNRNPK	NP_001305116.1_HNRNPK	NP_001305116.1	HNRNPK	4	36	2	NP_001305116.1|NP_001305115.1	HOMO SAPIENS	72.9	742	742.2	604.76	30.77	23800000000	heterogeneous nuclear ribonucleoprotein K isoform d GN=HNRNPK
NP_001243805.1	0.032678	19.2803	1.01696	0.0118024	-0.472144	-0.824378	-0.189701	0.755895	0.423351	0.385423	NP_001243805	KANK1	NP_001243805.1_KANK1	NP_001243805.1	KANK1	59	42	41	NP_001243805.1|NP_001341261.1|NP_001341262.1|NP_001341267.1|NP_001341260.1|NP_001341265.1|NP_001341268.1	HOMO SAPIENS	44.3	743	743.1	631.4	611.28	15000000000	KN motif and ankyrin repeat domain-containing protein 1 isoform L GN=KANK1
NP_001129663.1	0.00469148	31.3611	2.84503	0.000730956	-2.17186	-1.40894	-0.569102	1.50016	1.46379	1.42125	NP_001129663	KANK2	NP_001129663.1_KANK2	NP_001129663.1	KANK2	31	24	23	NP_001129663.1|NP_056308.3	HOMO SAPIENS	35.3	743	743.2	309.19	289.07	26500000000	KN motif and ankyrin repeat domain-containing protein 2 isoform 2 GN=KANK2
NP_073744.2	0.00464044	31.4213	1.54087	0.000720887	-0.795899	-0.734445	-0.632335	0.95359	0.904105	0.602224	NP_073744	FAM129B	NP_073744.2_FAM129B	NP_073744.2	FAM129B	69	40	40	NP_073744.2|NP_001030611.1	HOMO SAPIENS	59.7	744	744.1	631.36	631.36	68500000000	niban-like protein 1 isoform 1 GN=FAM129B
NP_001306064.1	0.242861	7.8848	-0.402169	0.16275	0.242817	0.314762	0.158084	-0.0116292	-0.0215263	-0.45769	NP_001306064	STAU1	NP_001306064.1_STAU1	NP_001306064.1	STAU1	102	38	38	NP_001306064.1|NP_001309861.1|NP_001309860.1|NP_004593.2|NP_001032405.1|NP_001309857.1	HOMO SAPIENS	60.3	745	745.1	631.28	631.28	242000000000	double-stranded RNA-binding protein Staufen homolog 1 isoform b GN=STAU1
NP_001229831.1	0.686	2.21056	0.154643	0.601096	-0.553082	-0.0899321	0.137006	0.116292	-0.0861052	-0.0722669	NP_001229831	AKAP1	NP_001229831.1_AKAP1	NP_001229831.1	AKAP1	67	40	40	NP_001229831.1	HOMO SAPIENS	48.2	746	746.1	630.76	630.76	60800000000	A-kinase anchor protein 1, mitochondrial precursor GN=AKAP1
NP_689929.2	0.428509	4.78068	-0.269939	0.332607	-0.0134898	0.194853	-0.0316168	0.0697749	-0.344421	-0.385423	NP_689929	PATL1	NP_689929.2_PATL1	NP_689929.2	PATL1	67	38	38	NP_689929.2	HOMO SAPIENS	62.4	747	747.1	630.48	630.48	62700000000	protein PAT1 homolog 1 GN=PATL1
NP_009103.2	0.613277	2.83196	0.203212	0.52096	-0.296776	0.269796	-0.400479	0.0581458	-0.165035	0.289067	NP_009103	NUP50	NP_009103.2_NUP50	NP_009103.2	NUP50	90	35	35	NP_009103.2|NP_705931.1	HOMO SAPIENS	80.9	748	748.1	630.07	630.07	109000000000	nuclear pore complex protein Nup50 isoform b GN=NUP50
NP_631898.3	0.372809	5.50887	0.304831	0.281263	-0.458654	-0.0899321	-0.210778	-0.0814041	-0.0645789	0.301112	NP_631898	DPP9	NP_631898.3_DPP9	NP_631898.3	DPP9	77	39	37	NP_631898.3	HOMO SAPIENS	52.5	749	749.1	630	597.85	72500000000	dipeptidyl peptidase 9 GN=DPP9
NP_001307804.1	0.279818	7.09627	0.636424	0.195152	-1.03872	-0.674491	0.126467	0.569828	-0.452052	0.204756	NP_001307804	DPP8	NP_001307804.1_DPP8	NP_001307804.1	DPP8	26	22	20	NP_001307804.1|NP_001307805.1|NP_932065.1|NP_060213.2	HOMO SAPIENS	28.1	749	749.2	330.35	298.2	15000000000	dipeptidyl peptidase 8 isoform 3 GN=DPP8
NP_001098721.1	0.0104747	26.2558	1.2732	0.00236819	-0.70147	-0.704468	-0.358323	0.500053	0.796473	0.758802	NP_001098721	ZFYVE16	NP_001098721.1_ZFYVE16	NP_001098721.1	ZFYVE16	54	37	37	NP_001098721.1|NP_001271166.1	HOMO SAPIENS	35.4	750	750.1	629.5	629.5	65300000000	zinc finger FYVE domain-containing protein 16 isoform a GN=ZFYVE16
NP_001020365.1	0.216011	8.51053	0.480815	0.140912	-0.418184	-0.464649	0.0526946	-0.0814041	0.344421	0.34929	NP_001020365	CES1	NP_001020365.1_CES1	NP_001020365.1	CES1	102	35	1	NP_001020365.1|NP_001020366.1	HOMO SAPIENS	64.3	751	751.1	629.21	24.05	198000000000	liver carboxylesterase 1 isoform b precursor GN=CES1
NP_001257.4	0.119872	11.7858	-4.67399	0.0662865	3.62876	-0.644513	2.91928	-6.76817	-1.50684	0.156578	NP_001257	CES1	NP_001257.4_CES1	NP_001257.4	CES1	1	35	1	NP_001257.4	HOMO SAPIENS	64.3	751	751.2	625.9	20.74	194000000	liver carboxylesterase 1 isoform c precursor GN=CES1
NP_597709.2	0.728454	1.87	0.15504	0.65013	0.175368	-0.359728	-0.231856	-0.465166	0.200912	0.313156	NP_597709	RAVER1	NP_597709.2_RAVER1	NP_597709.2	RAVER1	85	37	37	NP_597709.2	HOMO SAPIENS	69	752	752.1	629.11	629.11	59000000000	ribonucleoprotein PTB-binding 1 GN=RAVER1
NP_001269551.1	0.0158782	23.6303	1.32466	0.00433476	-1.09268	-0.464649	-0.537485	0.488424	0.896929	0.493824	NP_001269551	KDM5C	NP_001269551.1_KDM5C	NP_001269551.1	KDM5C	52	43	3	NP_001269551.1|NP_004178.2|NP_001340907.1|NP_001340913.1|NP_001140174.1	HOMO SAPIENS	33.4	753	753.1	628.19	32.48	17100000000	lysine-specific demethylase 5C isoform 3 GN=KDM5C
NP_001340908.1	0.0232104	21.2953	7.07371	0.00742114	-0.364225	-1.4539	-2.72958	8.86141	2.03065	5.78135	NP_001340908	KDM5C	NP_001340908.1_KDM5C	NP_001340908.1	KDM5C	1	41	1	NP_001340908.1|NP_001340910.1|NP_001340911.1	HOMO SAPIENS	35.1	753	753.2	602	6.29	16300000	lysine-specific demethylase 5C isoform 5 GN=KDM5C
NP_001300971.1	0.000230343	54.293	7.96634	3.72132e-06	-4.12788	-4.54157	-4.63712	3.09335	3.00651	4.49259	NP_001300971	KDM5B	NP_001300971.1_KDM5B	NP_001300971.1	KDM5B	33	31	30	NP_001300971.1|NP_006609.3|NP_001334520.1	HOMO SAPIENS	21.3	753	753.3	378.08	361.17	6730000000	lysine-specific demethylase 5B isoform 1 GN=KDM5B
NP_005104.3	0.0155795	23.7625	1.55056	0.00420486	-1.38945	-0.584559	-0.432096	0.755895	0.538158	0.951514	NP_005104	GOLGA5	NP_005104.3_GOLGA5	NP_005104.3	GOLGA5	73	43	43	NP_005104.3	HOMO SAPIENS	67.4	754	754.1	628.18	628.18	152000000000	golgin subfamily A member 5 GN=GOLGA5
NP_001290186.1	0.0123466	25.2666	1.14157	0.00297397	-0.75543	-0.509615	-0.400479	0.604716	0.588386	0.56609	NP_001290186	MORC2	NP_001290186.1_MORC2	NP_001290186.1	MORC2	77	47	47	NP_001290186.1|NP_001290185.1|NP_055756.1	HOMO SAPIENS	51	755	755.1	627.86	627.86	106000000000	MORC family CW-type zinc finger protein 2 isoform 2 GN=MORC2
NP_002194.2	0.0489567	16.9212	1.47368	0.0203178	-1.42992	-0.719457	-0.210778	1.34898	0.15786	0.554046	NP_002194	ITGA2	NP_002194.2_ITGA2	NP_002194.2	ITGA2	69	37	37	NP_002194.2	HOMO SAPIENS	41.8	756	756.1	627.78	627.78	38300000000	integrin alpha-2 precursor GN=ITGA2
NP_002970.2	0.0675039	15.0712	-0.69225	0.0311087	0.310266	0.329751	0.611257	-0.465166	-0.143509	-0.216801	NP_002970	SCP2	NP_002970.2_SCP2	NP_002970.2	SCP2	114	36	36	NP_002970.2|NP_001180528.1|NP_001180529.1|NP_001180546.1|NP_001007100.1|NP_001007101.1|NP_001317516.1|NP_001007099.1|NP_001007251.1	HOMO SAPIENS	68.9	757	757.1	626.96	626.96	492000000000	non-specific lipid-transfer protein isoform 1 precursor GN=SCP2
NP_001121620.1	0.695327	2.13341	-0.175217	0.61187	0.512613	-0.269796	-0.0737724	-0.476795	0.0358772	0.0843113	NP_001121620	TFRC	NP_001121620.1_TFRC	NP_001121620.1	TFRC	81	39	38	NP_001121620.1|NP_001300894.1|NP_001300895.1	HOMO SAPIENS	57.6	758	758.1	626.61	620.26	211000000000	transferrin receptor protein 1 isoform 1 GN=TFRC
NP_001193784.1	0.00305521	34.2653	2.97951	0.000374512	-1.16012	-2.02347	-1.33844	0.860557	1.96607	1.58987	NP_001193784	TFR2	NP_001193784.1_TFR2	NP_001193784.1	TFR2	4	5	4	NP_001193784.1|NP_003218.2	HOMO SAPIENS	6.6	758	758.2	38.61	32.26	234000000	transferrin receptor protein 2 isoform 2 GN=TFR2
NP_065908.1	0.877722	0.793034	-0.0585895	0.833099	0.0539593	0.254808	-0.179162	-0.0348875	0.229614	-0.24089	NP_065908	VPS18	NP_065908.1_VPS18	NP_065908.1	VPS18	71	41	41	NP_065908.1	HOMO SAPIENS	47.8	759	759.1	626.14	626.14	24700000000	vacuolar protein sorting-associated protein 18 homolog GN=VPS18
NP_001269846.1	0.00435232	31.8635	1.97463	0.0006511	-1.40294	-0.704468	-0.769341	1.24432	0.875403	0.927425	NP_001269846	RALGAPB	NP_001269846.1_RALGAPB	NP_001269846.1	RALGAPB	56	42	42	NP_001269846.1|NP_001269847.1	HOMO SAPIENS	36	760	760.1	625.99	625.99	16900000000	ral GTPase-activating protein subunit beta isoform 1 GN=RALGAPB
NP_006333.1	0.000348189	50.1507	-4.55047	9.65886e-06	1.87508	2.68297	2.42395	-2.0351	-2.08088	-2.55343	NP_006333	TACC3	NP_006333.1_TACC3	NP_006333.1	TACC3	64	40	40	NP_006333.1	HOMO SAPIENS	57.6	761	761.1	625.6	625.6	43200000000	transforming acidic coiled-coil-containing protein 3 GN=TACC3
NP_001161143.1	0.621815	2.75365	0.220757	0.530438	-0.512613	0	0.168623	-0.337245	0.294193	0.361334	NP_001161143	LPP	NP_001161143.1_LPP	NP_001161143.1	LPP	69	33	33	NP_001161143.1|NP_001161144.1	HOMO SAPIENS	79	762	762.1	625.57	625.57	45500000000	lipoma-preferred partner isoform a GN=LPP
NP_004710.2	0.0282664	20.1481	1.07581	0.00966465	-0.364225	-0.56957	-0.463712	1.03499	0.337245	0.45769	NP_004710	SCAF11	NP_004710.2_SCAF11	NP_004710.2	SCAF11	74	39	39	NP_004710.2	HOMO SAPIENS	31.3	763	763.1	624.67	624.67	55800000000	protein SCAF11 GN=SCAF11
NP_001677.2	0.619721	2.77248	0.234006	0.528143	0.175368	-0.329751	0.0105389	-0.395391	0.387473	0.56609	NP_001677	ATP5F1B	NP_001677.2_ATP5F1B	NP_001677.2	ATP5F1B	213	30	30	NP_001677.2	HOMO SAPIENS	80.1	764	764.1	624.54	624.54	1260000000000	ATP synthase subunit beta, mitochondrial precursor GN=ATP5F1B
NP_001395.1	0.0976838	12.9824	-0.992008	0.050322	1.28153	0.254808	0.221317	-0.837299	-0.272666	-0.1084	NP_001395	EEF1G	NP_001395.1_EEF1G	NP_001395.1	EEF1G	110	36	36	NP_001395.1	HOMO SAPIENS	81.9	765	765.1	624.29	624.29	1030000000000	elongation factor 1-gamma GN=EEF1G
NP_001303292.1	0.0307138	19.6423	-0.888198	0.0108585	0.593552	0.614536	0.400479	-0.54657	-0.17221	-0.337245	NP_001303292	EIF2S2	NP_001303292.1_EIF2S2	NP_001303292.1	EIF2S2	98	34	34	NP_001303292.1|NP_001303293.1|NP_003899.2	HOMO SAPIENS	71.8	766	766.1	624.18	624.18	274000000000	eukaryotic translation initiation factor 2 subunit 2 isoform 2 GN=EIF2S2
NP_001119527.1	0.642406	2.57423	0.147612	0.552812	-0.269796	-0.0599547	-0.189701	0.0930332	-0.193737	0.024089	NP_001119527	CASK	NP_001119527.1_CASK	NP_001119527.1	CASK	68	41	41	NP_001119527.1|NP_003679.2|NP_001119526.1	HOMO SAPIENS	54	767	767.1	623.38	623.38	34400000000	peripheral plasma membrane protein CASK isoform 3 GN=CASK
NP_001407.1	0.01146	25.7003	-1.32671	0.00269137	0.72845	0.599547	1.04335	-0.697749	-0.272666	-0.638357	NP_001407	EIF4A1	NP_001407.1_EIF4A1	NP_001407.1	EIF4A1	178	35	16	NP_001407.1|NP_001191439.1	HOMO SAPIENS	82.7	768	768.1	623.05	356.74	1310000000000	eukaryotic initiation factor 4A-I isoform 1 GN=EIF4A1
NP_001958.2	0.0376127	18.4379	-1.73951	0.0143288	0.310266	1.51386	0.674491	-0.0814041	-1.24135	-1.39716	NP_001958	EIF4A2	NP_001958.2_EIF4A2	NP_001958.2	EIF4A2	28	34	15	NP_001958.2	HOMO SAPIENS	78.8	768	768.2	541.65	275.34	49000000000	eukaryotic initiation factor 4A-II GN=EIF4A2
NP_055555.1	0.221346	8.37425	0.417544	0.145404	-0.202347	-0.22483	-0.231856	-0.0814041	0.265491	0.409512	NP_055555	EIF4A3	NP_055555.1_EIF4A3	NP_055555.1	EIF4A3	98	32	27	NP_055555.1	HOMO SAPIENS	76.6	768	768.3	556.04	487.23	268000000000	eukaryotic initiation factor 4A-III GN=EIF4A3
NP_060719.4	0.0135793	24.6477	-1.20479	0.00342953	0.431674	0.899321	0.758802	-0.558199	-0.617087	-0.34929	NP_060719	CDK5RAP2	NP_060719.4_CDK5RAP2	NP_060719.4	CDK5RAP2	52	46	46	NP_060719.4|NP_001011649.1|NP_001258968.1	HOMO SAPIENS	27.9	769	769.1	622.94	622.94	14100000000	CDK5 regulatory subunit-associated protein 2 isoform a GN=CDK5RAP2
NP_001305092.1	0.00727674	28.5488	-1.44591	0.00139677	0.822879	0.599547	0.980119	-0.872186	-0.58121	-0.481779	NP_001305092	PUS7	NP_001305092.1_PUS7	NP_001305092.1	PUS7	66	40	40	NP_001305092.1|NP_001305093.1	HOMO SAPIENS	64.9	770	770.1	621.51	621.51	35200000000	pseudouridylate synthase 7 homolog isoform a GN=PUS7
NP_001092.1	0.352061	5.8321	0.418514	0.26109	0.337245	-0.464649	-0.411018	-0.0814041	0.509456	0.289067	NP_001092	ACTB	NP_001092.1_ACTB	NP_001092.1	ACTB	627	34	2	NP_001092.1|NP_001186822.1	HOMO SAPIENS	80.8	771	771.1	621.24	48.64	23200000000000	actin, cytoplasmic 1 GN=ACTB
NP_001186883.1	0.12781	11.4119	-0.836483	0.0722458	0.593552	0.899321	-0.326706	-0.360504	-0.344421	-0.638357	NP_001186883	ACTG1	NP_001186883.1_ACTG1	NP_001186883.1	ACTG1	22	34	2	NP_001186883.1	HOMO SAPIENS	80.8	771	771.2	616.08	43.48	48600000000	actin, cytoplasmic 2 GN=ACTG1
NP_001091.1	0.0156107	23.7488	-2.93089	0.00421809	1.05221	1.21408	1.06443	-2.93055	-2.0737	-0.45769	NP_001091	ACTA1	NP_001091.1_ACTA1	NP_001091.1	ACTA1	20	19	2	NP_001091.1|NP_005150.1|NP_001135417.1|NP_001606.1	HOMO SAPIENS	40.8	771	771.3	292.84	28.5	894000000000	actin, alpha skeletal muscle GN=ACTA1
NP_001264012.1	0.497691	3.96289	0.741349	0.401524	-1.60529	0.179864	0.653413	1.72111	0.236789	-0.505868	NP_001264012	POTEJ	NP_001264012.1_POTEJ	NP_001264012.1	POTEJ	12	14	6	NP_001264012.1	HOMO SAPIENS	14.1	771	771.4	172.58	57.43	17600000000	POTE ankyrin domain family member J GN=POTEJ
NP_001017992.1	0.020486	22.0463	3.16338	0.00624263	-2.63051	-2.56306	-0.432096	2.17465	0.509456	1.18036	NP_001017992	ACTBL2	NP_001017992.1_ACTBL2	NP_001017992.1	ACTBL2	6	12	3	NP_001017992.1	HOMO SAPIENS	27.9	771	771.5	158.21	25.47	1740000000	beta-actin-like protein 2 GN=ACTBL2
NP_064581.2	0.562721	3.29841	-0.226768	0.467907	0.0809389	0.419683	-0.263473	-0.40702	0	-0.0361334	NP_064581	XAB2	NP_064581.2_XAB2	NP_064581.2	XAB2	67	39	39	NP_064581.2	HOMO SAPIENS	47.9	772	772.1	620.49	620.49	35100000000	pre-mRNA-splicing factor SYF1 GN=XAB2
NP_001138880.1	0.213006	8.58597	0.436709	0.138485	-0.0944287	-0.554581	-0.0948503	0.174437	0.114807	0.277023	NP_001138880	NONO	NP_001138880.1_NONO	NP_001138880.1	NONO	243	43	43	NP_001138880.1|NP_001138882.1	HOMO SAPIENS	78.3	773	773.1	620.25	620.25	1590000000000	non-POU domain-containing octamer-binding protein isoform 1 GN=NONO
NP_065116.3	0.598429	2.96927	0.175767	0.504747	0.175368	-0.239819	-0.252934	0.0348875	0.114807	0.0602224	NP_065116	XPNPEP1	NP_065116.3_XPNPEP1	NP_065116.3	XPNPEP1	84	36	36	NP_065116.3|NP_001311065.1|NP_001311064.1|NP_001311061.1|NP_001311062.1|NP_001161076.1|NP_001311057.1|NP_001311060.1|NP_001311063.1	HOMO SAPIENS	70.1	774	774.1	619.84	619.84	73500000000	xaa-Pro aminopeptidase 1 isoform 1 GN=XPNPEP1
NP_002477.1	0.114499	12.0559	0.668074	0.0622888	-0.215837	-0.134898	-0.421557	-0.0232583	0.652964	0.602224	NP_002477	NCBP1	NP_002477.1_NCBP1	NP_002477.1	NCBP1	73	34	34	NP_002477.1|NP_001338433.1|NP_001338434.1|NP_001338436.1	HOMO SAPIENS	52.4	775	775.1	619.72	619.72	82600000000	nuclear cap-binding protein subunit 1 isoform 1 GN=NCBP1
NP_004851.2	0.127885	11.4065	-0.530514	0.0723351	0.512613	0.359728	0.179162	-0.255841	-0.00717543	-0.277023	NP_004851	FXR2	NP_004851.2_FXR2	NP_004851.2	FXR2	64	39	36	NP_004851.2	HOMO SAPIENS	65.9	776	776.1	603.3	542.7	65300000000	fragile X mental retardation syndrome-related protein 2 GN=FXR2
NP_002015.1	0.354522	5.78904	0.552989	0.263691	-0.202347	0.104921	-1.09605	0.197696	-0.394649	0.662446	NP_002015	FMR1	NP_002015.1_FMR1	NP_002015.1	FMR1	4	36	3	NP_002015.1|NP_001172004.1	HOMO SAPIENS	62	776	776.2	619.57	65.2	3420000000	synaptic functional regulator FMR1 isoform ISO1 GN=FMR1
NP_001172011.1	0.000775579	43.5904	-5.25895	4.37484e-05	2.22582	2.75792	3.96263	-2.32583	-2.36072	-2.14392	NP_001172011	FMR1	NP_001172011.1_FMR1	NP_001172011.1	FMR1	3	36	2	NP_001172011.1	HOMO SAPIENS	61.4	776	776.3	593.87	31.72	1240000000	synaptic functional regulator FMR1 isoform ISO9 GN=FMR1
NP_001281074.1	0.601982	2.93317	-0.188583	0.50896	-0.134898	0.269796	-0.105389	-0.383762	-0.236789	0.0843113	NP_001281074	SSB	NP_001281074.1_SSB	NP_001281074.1	SSB	112	37	37	NP_001281074.1	HOMO SAPIENS	67.4	777	777.1	619.11	619.11	538000000000	lupus La protein GN=SSB
NP_055955.1	0.374898	5.47761	0.342146	0.283295	-0.107919	-0.659502	-0.0210778	-0.0465166	-0.0287017	0.313156	NP_055955	TTLL12	NP_055955.1_TTLL12	NP_055955.1	TTLL12	84	36	36	NP_055955.1	HOMO SAPIENS	68.4	778	778.1	618.26	618.26	118000000000	tubulin--tyrosine ligase-like protein 12 GN=TTLL12
NP_001804.2	0.000152156	58.3269	-8.61343	1.46996e-06	3.87158	4.40667	3.48838	-4.69818	-4.03977	-5.3357	NP_001804	CENPE	NP_001804.2_CENPE	NP_001804.2	CENPE	57	53	53	NP_001804.2|NP_001273663.1	HOMO SAPIENS	18.9	779	779.1	618.25	618.25	59600000000	centromere-associated protein E isoform 1 precursor GN=CENPE
NP_001317431.1	0.624787	2.73016	-0.170261	0.533316	0.161878	0.164876	0.126467	-0.325616	0.243965	0.024089	NP_001317431	CAP1	NP_001317431.1_CAP1	NP_001317431.1	CAP1	152	39	1	NP_001317431.1	HOMO SAPIENS	79.1	780	780.1	618.08	26.08	929000000000	adenylyl cyclase-associated protein 1 isoform b GN=CAP1
NP_001099000.1	0.610435	2.86028	-0.469613	0.517573	-1.05221	0.584559	1.30683	-0.82567	-0.0932806	0.34929	NP_001099000	CAP1	NP_001099000.1_CAP1	NP_001099000.1	CAP1	6	39	2	NP_001099000.1	HOMO SAPIENS	79.1	780	780.2	618.06	47.47	61400000000	adenylyl cyclase-associated protein 1 isoform a GN=CAP1
NP_001316992.1	0.32699	6.22408	-0.302565	0.238557	0.0539593	0.329751	0.189701	-0.197696	-0.100456	-0.0361334	NP_001316992	ANKFY1	NP_001316992.1_ANKFY1	NP_001316992.1	ANKFY1	61	39	39	NP_001316992.1|NP_001244928.1|NP_057460.3	HOMO SAPIENS	43.9	781	781.1	617.78	617.78	33000000000	rabankyrin-5 isoform 4 GN=ANKFY1
NP_001317651.1	0.887178	0.726912	0.0834687	0.84588	-0.580062	0.0749434	0.442635	0.500053	0.193737	-0.505868	NP_001317651	NOL8	NP_001317651.1_NOL8	NP_001317651.1	NOL8	64	50	50	NP_001317651.1|NP_060418.4|NP_001243323.1	HOMO SAPIENS	40.5	782	782.1	617.58	617.58	103000000000	nucleolar protein 8 isoform c GN=NOL8
NP_001188306.1	0.716412	1.96421	0.130449	0.636178	0.148388	-0.209842	-0.0316168	0.151179	0.315719	-0.168623	NP_001188306	ALDH7A1	NP_001188306.1_ALDH7A1	NP_001188306.1	ALDH7A1	98	33	33	NP_001188306.1|NP_001173.2|NP_001189333.2	HOMO SAPIENS	62.2	783	783.1	617.44	617.44	205000000000	alpha-aminoadipic semialdehyde dehydrogenase isoform 2 GN=ALDH7A1
NP_056416.2	0.105456	12.5375	0.858567	0.0557503	-0.661001	-0.749434	0.221317	0.604716	0.143509	0.638357	NP_056416	HERC4	NP_056416.2_HERC4	NP_056416.2	HERC4	51	35	35	NP_056416.2|NP_071362.1|NP_001265114.1|NP_001265115.1|NP_001265116.1	HOMO SAPIENS	45.5	784	784.1	617.4	617.4	15900000000	probable E3 ubiquitin-protein ligase HERC4 isoform b GN=HERC4
NP_001276032.1	0.672423	2.32472	-0.139404	0.585502	-0.121408	0.119909	0.221317	-0.127921	0.0861052	-0.156578	NP_001276032	PRKCSH	NP_001276032.1_PRKCSH	NP_001276032.1	PRKCSH	165	34	2	NP_001276032.1|NP_002734.2	HOMO SAPIENS	80.7	785	785.1	617.38	44.04	1010000000000	glucosidase 2 subunit beta isoform 3 precursor GN=PRKCSH
NP_001001329.1	0.769425	1.5728	0.395224	0.696177	-2.49562	0.884332	0.400479	-0.523312	-0.272666	0.770847	NP_001001329	PRKCSH	NP_001001329.1_PRKCSH	NP_001001329.1	PRKCSH	2	34	2	NP_001001329.1	HOMO SAPIENS	80.3	785	785.2	593.79	20.45	945000000	glucosidase 2 subunit beta isoform 2 precursor GN=PRKCSH
NP_001188408.1	0.848624	1.00255	0.0615703	0.793861	-0.0134898	-0.0149887	-0.115928	0.0697749	0.0789298	-0.1084	NP_001188408	CORO7-PAM16	NP_001188408.1_CORO7-PAM16	NP_001188408.1	CORO7-PAM16	70	39	9	NP_001188408.1|NP_057153.8	HOMO SAPIENS	48.6	786	786.1	616.48	114.87	59700000000	CORO7-PAM16 protein GN=CORO7-PAM16
NP_001188401.1	0.0409253	17.9512	1.71129	0.0160282	-0.634021	-0.839366	-0.0210778	0.26747	1.42074	1.95121	NP_001188401	CORO7	NP_001188401.1_CORO7	NP_001188401.1	CORO7	3	32	2	NP_001188401.1|NP_078811.3|NP_001188402.1|NP_001338658.1	HOMO SAPIENS	50.2	786	786.2	538.81	37.2	604000000	coronin-7 isoform 2 GN=CORO7
NP_005132.2	0.00299111	34.3935	-2.00336	0.000363624	0.971267	0.704468	1.16982	-1.33735	-0.839526	-0.987647	NP_005132	FGB	NP_005132.2_FGB	NP_005132.2	FGB	78	35	29	NP_005132.2|NP_001171670.1	HOMO SAPIENS	67.4	787	787.1	615.82	537.72	113000000000	fibrinogen beta chain isoform 1 preproprotein GN=FGB
NP_112533.1	0.00725359	28.5749	1.56385	0.00138838	-0.70147	-0.944287	-0.600718	0.465166	1.04044	0.939469	NP_112533	HNRNPA2B1	NP_112533.1_HNRNPA2B1	NP_112533.1	HNRNPA2B1	326	32	29	NP_112533.1|NP_002128.1	HOMO SAPIENS	87.2	788	788.1	615.42	568.89	5800000000000	heterogeneous nuclear ribonucleoproteins A2/B1 isoform B1 GN=HNRNPA2B1
NP_112420.1	0.912958	0.560203	-0.131295	0.878981	-1.14663	1.88857	-0.442635	-0.523312	0.00717543	0.421557	NP_112420	HNRNPA1	NP_112420.1_HNRNPA1	NP_112420.1	HNRNPA1	7	32	1	NP_112420.1	HOMO SAPIENS	70.1	788	788.2	601.98	30.85	4330000000	heterogeneous nuclear ribonucleoprotein A1 isoform b GN=HNRNPA1
NP_002127.1	0.249355	7.73661	-0.652948	0.168399	-0.107919	0.134898	0.864191	-0.744266	-0.588386	0.264979	NP_002127	HNRNPA1	NP_002127.1_HNRNPA1	NP_002127.1	HNRNPA1	59	32	1	NP_002127.1	HOMO SAPIENS	85.3	788	788.3	601.23	30.1	46500000000	heterogeneous nuclear ribonucleoprotein A1 isoform a GN=HNRNPA1
NP_001011724.1	0.444984	4.5853	1.14038	0.347913	0.876838	-0.329751	0.158084	-0.40702	0.703192	3.83014	NP_001011724	HNRNPA1L2	NP_001011724.1_HNRNPA1L2	NP_001011724.1	HNRNPA1L2	10	22	3	NP_001011724.1	HOMO SAPIENS	54.3	788	788.4	377.83	33.34	4330000000	heterogeneous nuclear ribonucleoprotein A1-like 2 GN=HNRNPA1L2
NP_001229696.1	0.0936284	13.2223	-0.9039	0.0476175	0.256306	0.22483	0.411018	0.0232583	-0.674491	-1.16831	NP_001229696	MTHFD1L	NP_001229696.1_MTHFD1L	NP_001229696.1	MTHFD1L	67	39	1	NP_001229696.1|NP_001229697.1|NP_001337421.1|NP_001337419.1|NP_001337417.1|NP_001337418.1|NP_001337420.1	HOMO SAPIENS	45.8	789	789.1	615.22	11.6	74100000000	monofunctional C1-tetrahydrofolate synthase, mitochondrial isoform 1 precursor GN=MTHFD1L
NP_056255.2	0.000618356	45.6808	-7.22132	2.70347e-05	2.94078	4.57155	2.94036	-3.11661	-3.60207	-4.49259	NP_056255	MTHFD1L	NP_056255.2_MTHFD1L	NP_056255.2	MTHFD1L	1	39	1	NP_056255.2|NP_001337415.1|NP_001337416.1|NP_001229698.1	HOMO SAPIENS	45.8	789	789.2	612.3	8.68	826000000	monofunctional C1-tetrahydrofolate synthase, mitochondrial isoform 2 precursor GN=MTHFD1L
NP_001317178.1	0.0342328	19.0239	1.21611	0.0125201	-0.593552	-0.7944	-0.337245	0.104662	0.710368	1.10809	NP_001317178	HNRNPA3	NP_001317178.1_HNRNPA3	NP_001317178.1	HNRNPA3	187	37	0	NP_001317178.1	HOMO SAPIENS	69.8	790	790.1	615.18	0	1690000000000	heterogeneous nuclear ribonucleoprotein A3 isoform a GN=HNRNPA3
NP_001317179.1	0.969261	0.19707	0.140728	0.955637	-6.17834	-0.164876	3.2776	0.209325	-2.61186	-0.24089	NP_001317179	HNRNPA3	NP_001317179.1_HNRNPA3	NP_001317179.1	HNRNPA3	1	37	1	NP_001317179.1	HOMO SAPIENS	83.9	790	790.2	612.18	24.61	59300000	heterogeneous nuclear ribonucleoprotein A3 isoform c GN=HNRNPA3
NP_001317176.1	0.227185	8.23886	0.599998	0.150008	0.0539593	-0.359728	-0.57964	-0.2791	0.495105	0.69858	NP_001317176	HNRNPA3	NP_001317176.1_HNRNPA3	NP_001317176.1	HNRNPA3	10	29	4	NP_001317176.1	HOMO SAPIENS	68.5	790	790.3	505.97	53.15	31500000000	heterogeneous nuclear ribonucleoprotein A3 isoform b GN=HNRNPA3
NP_001291381.1	0.157367	10.2607	-0.641413	0.0941739	0.175368	0.0749434	0.727185	-0.68612	-0.272666	0.0120445	NP_001291381	PGD	NP_001291381.1_PGD	NP_001291381.1	PGD	121	35	34	NP_001291381.1|NP_002622.2|NP_001291380.1	HOMO SAPIENS	79.5	791	791.1	613.54	590.6	642000000000	6-phosphogluconate dehydrogenase, decarboxylating isoform 3 GN=PGD
NP_001646.2	0.113667	12.1031	-0.582268	0.0616162	0.0404694	0.404694	0.516407	-0.372133	-0.17221	-0.24089	NP_001646	ARCN1	NP_001646.2_ARCN1	NP_001646.2	ARCN1	112	35	35	NP_001646.2|NP_001135753.1	HOMO SAPIENS	61.6	792	792.1	613.47	613.47	364000000000	coatomer subunit delta isoform 1 GN=ARCN1
NP_001284633.1	0.113803	12.0964	-0.677404	0.0617106	0.107919	0.509615	0.495329	-0.627974	-0.351596	0.0602224	NP_001284633	ADGRL2	NP_001284633.1_ADGRL2	NP_001284633.1	ADGRL2	59	34	9	NP_001284633.1|NP_001317574.1|NP_001337627.1|NP_001337628.1|NP_001284635.1	HOMO SAPIENS	35	793	793.1	613.24	151.06	30900000000	adhesion G protein-coupled receptor L2 isoform 1 preproprotein GN=ADGRL2
NP_001284634.1	0.513128	3.80329	1.16406	0.416554	-0.391205	-2.59304	0.927425	-1.74437	2.36072	0.819024	NP_001284634	ADGRL2	NP_001284634.1_ADGRL2	NP_001284634.1	ADGRL2	1	25	1	NP_001284634.1	HOMO SAPIENS	30.1	793	793.2	470.12	25.81	17700000	adhesion G protein-coupled receptor L2 isoform 2 preproprotein GN=ADGRL2
NP_001008701.1	0.276262	7.16359	1.98776	0.19215	-4.04694	-0.419683	0.737724	2.11651	0.0215263	0.0963558	NP_001008701	ADGRL1	NP_001008701.1_ADGRL1	NP_001008701.1	ADGRL1	4	5	4	NP_001008701.1|NP_055736.2	HOMO SAPIENS	5	793	793.3	45.6	27.73	570000000	adhesion G protein-coupled receptor L1 isoform 1 precursor GN=ADGRL1
NP_006537.3	0.616552	2.80127	-0.223422	0.524654	0.418184	-0.0899321	0.0421557	-0.616345	0.208088	0.1084	NP_006537	IGF2BP1	NP_006537.3_IGF2BP1	NP_006537.3	IGF2BP1	169	38	34	NP_006537.3|NP_001153895.1	HOMO SAPIENS	59.2	794	794.1	613.13	556.33	1110000000000	insulin-like growth factor 2 mRNA-binding protein 1 isoform 1 GN=IGF2BP1
NP_006538.2	0.139957	10.9219	-0.750202	0.0808749	0.188857	0.104921	0.495329	0.151179	-0.853877	-0.758802	NP_006538	IGF2BP3	NP_006538.2_IGF2BP3	NP_006538.2	IGF2BP3	74	35	29	NP_006538.2	HOMO SAPIENS	57.3	794	794.2	551.42	461.68	214000000000	insulin-like growth factor 2 mRNA-binding protein 3 GN=IGF2BP3
NP_001007226.1	0.0701284	14.8687	-0.93669	0.0325935	0.674491	-0.0449661	0.980119	-0.500053	-0.423351	-0.277023	NP_001007226	IGF2BP2	NP_001007226.1_IGF2BP2	NP_001007226.1	IGF2BP2	52	28	25	NP_001007226.1|NP_001278798.1|NP_006539.3|NP_001278801.1|NP_001278802.1|NP_001278803.1|NP_001278804.1	HOMO SAPIENS	53.4	794	794.3	456.6	404.31	75100000000	insulin-like growth factor 2 mRNA-binding protein 2 isoform b GN=IGF2BP2
NP_001335116.1	0.110711	12.2445	-0.571316	0.0596411	0.202347	0.539593	0.137006	-0.255841	-0.193737	-0.385423	NP_001335116	DDX27	NP_001335116.1_DDX27	NP_001335116.1	DDX27	77	38	38	NP_001335116.1|NP_060365.7	HOMO SAPIENS	45.5	795	795.1	612.87	612.87	70000000000	probable ATP-dependent RNA helicase DDX27 isoform 1 GN=DDX27
NP_848927.2	0.0156476	23.7289	1.15462	0.00423753	-0.377715	-0.539593	-0.77988	0.395391	0.588386	0.782891	NP_848927	MTDH	NP_848927.2_MTDH	NP_848927.2	MTDH	83	35	1	NP_848927.2|NP_001350067.1|NP_001350065.1|NP_001350068.1	HOMO SAPIENS	57.7	796	796.1	612.8	28.13	85600000000	protein LYRIC isoform 1 GN=MTDH
NP_001350066.1	0.0858805	13.7127	-0.871266	0.0425332	0.175368	0.734445	1.1382	-0.453537	-0.136333	0.024089	NP_001350066	MTDH	NP_001350066.1_MTDH	NP_001350066.1	MTDH	1	35	1	NP_001350066.1	HOMO SAPIENS	52.7	796	796.2	602.38	17.71	11400000	protein LYRIC isoform 3 GN=MTDH
NP_001106819.1	0.000332025	50.6211	7.85283	8.66733e-06	-4.49211	-4.03196	-4.24718	3.27942	2.79842	4.70939	NP_001106819	ECE1	NP_001106819.1_ECE1	NP_001106819.1	ECE1	75	36	36	NP_001106819.1|NP_001106820.1|NP_001388.1|NP_001106818.1	HOMO SAPIENS	52.6	797	797.1	612.74	612.74	79900000000	endothelin-converting enzyme 1 isoform 4 GN=ECE1
NP_647537.1	0.0011004	41.2362	-4.21806	7.52283e-05	1.63227	3.0427	2.12886	-1.66297	-2.26026	-1.92712	NP_647537	ATRN	NP_647537.1_ATRN	NP_647537.1	ATRN	57	42	42	NP_647537.1|NP_001310261.1|NP_647538.1|NP_001193976.1	HOMO SAPIENS	34.8	798	798.1	612.72	612.72	21600000000	attractin isoform 1 preproprotein GN=ATRN
NP_056014.2	0.065722	15.2288	0.926774	0.0299996	-1.02523	-0.614536	-0.105389	0.534941	0.114807	0.385423	NP_056014	ANKRD28	NP_056014.2_ANKRD28	NP_056014.2	ANKRD28	67	33	2	NP_056014.2|NP_001336207.1|NP_001336209.1|NP_001182027.1	HOMO SAPIENS	40.1	799	799.1	611.68	40.39	40100000000	serine/threonine-protein phosphatase 6 regulatory ankyrin repeat subunit A isoform a GN=ANKRD28
NP_001336206.1	0.925482	0.483062	0.261428	0.894734	-2.99474	2.89282	0.242395	-1.79089	-0.452052	3.1677	NP_001336206	ANKRD28	NP_001336206.1_ANKRD28	NP_001336206.1	ANKRD28	1	32	1	NP_001336206.1|NP_001336213.1	HOMO SAPIENS	40.3	799	799.3	576.02	4.73	1940000	serine/threonine-protein phosphatase 6 regulatory ankyrin repeat subunit A isoform c GN=ANKRD28
[truncated: 9,671 more rows]

## Sheet: Description of table header
ColumnHeader	Description
id	Unique identifier; Protein report: same as accession number
adj.P.Val.SCoV.over.Mock	FDR-corrected p-value of "Two-sample mod T" in group "SCoV.over.Mock"
Log.P.Value.SCoV.over.Mock	Transformed p-value (-10*log10(p-value) of) "Two-sample mod T" in group "SCoV.over.Mock"
[truncated: 25 more rows]
