# Supplementary material for: The SARS-CoV-2 RNA–protein interactome in infected human cells
Source: Nat Microbiol. 2020 Dec 21;6(3):339–53. doi: 10.1038/s41564-020-00846-z (PMC7906908; doi:10.1038/s41564-020-00846-z)
Supplement: Supplementary file 9 — Gene Ontology enrichment analysis for protein–protein association network of core SARS-CoV-2 RNA interactome and proteins regulated upon SARS-CoV-2 infection in Huh7 cells. Statistical test: Fisher’s exact test with Benjamini–Hochberg adjustment. [file 41564_2020_846_MOESM9_ESM.xlsx]

## Sheet: Supplementary_Table_8
Supplementary Table 8
Gene Ontology enrichment analysis for protein-protein association network of core SARS-CoV-2 RNA interactome and proteins regulated upon SARS-CoV-2 infection in Huh7 cells. Statistical test: Fisher’s Exact test with Benjamini-Hochberg adjustment.
gs_name	n	p.value	odds	padj	seed_gene
GO_RESPONSE_TO_VIRUS	72	0.000648201	23.7884	0.00648201	A1CF
GO_MYELOID_LEUKOCYTE_MEDIATED_IMMUNITY	150	1.30673e-17	8.61639	7.383e-15	ACTR2
GO_MYELOID_LEUKOCYTE_ACTIVATION	166	4.76114e-17	7.8868	2.68529e-14	ACTR2
GO_CELL_ACTIVATION_INVOLVED_IN_IMMUNE_RESPONSE	187	2.48829e-15	6.7597	1.40091e-12	ACTR2
GO_IMMUNE_EFFECTOR_PROCESS	290	3.3623e-14	5.1317	1.88961e-11	ACTR2
GO_LEUKOCYTE_MEDIATED_IMMUNITY	196	7.20425e-14	6.09403	4.04159e-11	ACTR2
GO_G_PROTEIN_COUPLED_RECEPTOR_SIGNALING_PATHWAY	119	1.31472e-16	18.9627	4.31229e-14	ANXA1
GO_G_PROTEIN_COUPLED_RECEPTOR_SIGNALING_PATHWAY_COUPLED_TO_CYCLIC_NUCLEOTIDE_SECOND_MESSENGER	26	1.79934e-06	21.2618	0.000588384	ANXA1
GO_ADENYLATE_CYCLASE_INHIBITING_G_PROTEIN_COUPLED_RECEPTOR_SIGNALING_PATHWAY	8	3.30516e-06	68.2755	0.00107748	ANXA1
GO_DIVALENT_INORGANIC_CATION_HOMEOSTASIS	84	3.71811e-06	8.90096	0.00120839	ANXA1
GO_HISTONE_H2A_ACETYLATION	4	3.10228e-10	Inf	6.82502e-09	CFL1
GO_HISTONE_H4_ACETYLATION	22	2.15531e-06	61.0871	4.52616e-05	CFL1
GO_CHROMATIN_ORGANIZATION	239	5.08041e-05	10.063	0.00101608	CFL1
GO_PEPTIDYL_LYSINE_ACETYLATION	54	8.50047e-05	21.9434	0.00161509	CFL1
GO_HISTONE_EXCHANGE	20	8.80392e-05	45.3878	0.00161509	CFL1
GO_CYTOPLASMIC_TRANSLATION	40	0.000330576	28.3863	0.00595037	CNBP
GO_RNA_SPLICING_VIA_ENDONUCLEOLYTIC_CLEAVAGE_AND_LIGATION	5	2.5051e-10	1799.66	1.75357e-09	DDX1
GO_TRNA_PROCESSING	37	3.14002e-06	58.1342	1.88401e-05	DDX1
GO_TRNA_METABOLIC_PROCESS	48	9.08536e-06	43.6684	4.54268e-05	DDX1
GO_RNA_SPLICING	114	0.000279386	17.236	0.00111754	DDX1
GO_NCRNA_PROCESSING	141	0.000631571	13.7469	0.00189471	DDX1
GO_TRANSLATIONAL_INITIATION	72	6.40017e-08	19.8711	1.79205e-06	DDX3X
GO_CYTOPLASMIC_TRANSLATIONAL_INITIATION	14	3.4461e-06	54.9782	9.30448e-05	DDX3X
GO_CYTOPLASMIC_TRANSLATION	40	0.000271102	15.2579	0.00704864	DDX3X
GO_PEPTIDE_BIOSYNTHETIC_PROCESS	227	0.000347343	5.58548	0.00868358	DDX3X
GO_TRANSLATIONAL_INITIATION	72	4.63793e-53	81.0839	5.84379e-51	EIF3E
GO_COTRANSLATIONAL_PROTEIN_TARGETING_TO_MEMBRANE	37	1.83517e-38	146.208	2.29396e-36	EIF3E
GO_NUCLEAR_TRANSCRIBED_MRNA_CATABOLIC_PROCESS_NONSENSE_MEDIATED_DECAY	42	1.14594e-37	102.209	1.42096e-35	EIF3E
GO_ESTABLISHMENT_OF_PROTEIN_LOCALIZATION_TO_ENDOPLASMIC_RETICULUM	40	1.02439e-36	106.59	1.26e-34	EIF3E
GO_PEPTIDE_BIOSYNTHETIC_PROCESS	227	2.85044e-35	15.978	3.47753e-33	EIF3E
GO_TRANSLATIONAL_INITIATION	72	5.76709e-55	82.8433	1.03808e-52	EIF4B
GO_NUCLEAR_TRANSCRIBED_MRNA_CATABOLIC_PROCESS_NONSENSE_MEDIATED_DECAY	42	1.69814e-38	104.755	3.03967e-36	EIF4B
GO_COTRANSLATIONAL_PROTEIN_TARGETING_TO_MEMBRANE	37	2.37858e-37	131.899	4.23387e-35	EIF4B
GO_ESTABLISHMENT_OF_PROTEIN_LOCALIZATION_TO_ENDOPLASMIC_RETICULUM	40	1.3176e-35	95.9935	2.33216e-33	EIF4B
GO_PEPTIDE_BIOSYNTHETIC_PROCESS	227	2.73582e-34	14.4541	4.81505e-32	EIF4B
GO_TRANSLATIONAL_INITIATION	72	1.6925e-54	95.2289	1.70943e-52	EIF4H
GO_COTRANSLATIONAL_PROTEIN_TARGETING_TO_MEMBRANE	37	1.75333e-40	178.424	1.75333e-38	EIF4H
GO_NUCLEAR_TRANSCRIBED_MRNA_CATABOLIC_PROCESS_NONSENSE_MEDIATED_DECAY	42	9.21385e-40	124.199	9.12171e-38	EIF4H
GO_ESTABLISHMENT_OF_PROTEIN_LOCALIZATION_TO_ENDOPLASMIC_RETICULUM	40	9.90709e-39	129.285	9.70895e-37	EIF4H
GO_PROTEIN_LOCALIZATION_TO_ENDOPLASMIC_RETICULUM	46	6.67612e-36	83.5719	6.47584e-34	EIF4H
GO_COTRANSLATIONAL_PROTEIN_TARGETING_TO_MEMBRANE	37	1.61669e-30	127.738	1.05085e-28	EIF5A
GO_ESTABLISHMENT_OF_PROTEIN_LOCALIZATION_TO_ENDOPLASMIC_RETICULUM	40	1.6015e-29	107.992	1.02496e-27	EIF5A
GO_NUCLEAR_TRANSCRIBED_MRNA_CATABOLIC_PROCESS_NONSENSE_MEDIATED_DECAY	42	6.44093e-29	97.5612	4.05779e-27	EIF5A
GO_PROTEIN_LOCALIZATION_TO_ENDOPLASMIC_RETICULUM	46	7.99474e-28	82.0659	4.95674e-26	EIF5A
GO_TRANSLATIONAL_INITIATION	72	3.53772e-26	48.0737	2.15801e-24	EIF5A
GO_RNA_SPLICING_VIA_TRANSESTERIFICATION_REACTIONS	78	6.70192e-47	60.7301	1.7626e-44	HNRNPA1
GO_RNA_SPLICING	114	1.51107e-39	31.7972	3.95902e-37	HNRNPA1
GO_MRNA_PROCESSING	133	3.56562e-36	24.9556	9.30628e-34	HNRNPA1
GO_MRNA_METABOLIC_PROCESS	231	1.43083e-29	13.7989	3.72015e-27	HNRNPA1
GO_RNA_PROCESSING	293	8.14688e-21	8.61462	2.11004e-18	HNRNPA1
GO_MIRNA_METABOLIC_PROCESS	11	1.94672e-06	202.319	2.53074e-05	LIN28B
GO_PRODUCTION_OF_SMALL_RNA_INVOLVED_IN_GENE_SILENCING_BY_RNA	20	1.32887e-05	96.5954	0.000159464	LIN28B
GO_GENE_SILENCING_BY_RNA	48	0.000194166	36.6225	0.00213582	LIN28B
GO_NCRNA_METABOLIC_PROCESS	159	0.000450334	16.1293	0.00450334	LIN28B
GO_GENE_SILENCING	77	0.000789684	22.1545	0.00710716	LIN28B
GO_RNA_CATABOLIC_PROCESS	117	0.000135828	13	0.00448233	LSM14A
GO_MEGAKARYOCYTE_DIFFERENTIATION	19	1.46554e-08	36.5622	5.68629e-06	MOV10
GO_REGULATION_OF_MEGAKARYOCYTE_DIFFERENTIATION	14	5.83401e-08	46.2518	2.25776e-05	MOV10
GO_REGULATION_OF_MYELOID_CELL_DIFFERENTIATION	57	3.81653e-07	12.0735	0.000147318	MOV10
GO_TRANSCRIPTION_INITIATION_FROM_RNA_POLYMERASE_II_PROMOTER	59	5.18647e-07	11.5867	0.000199679	MOV10
GO_DNA_TEMPLATED_TRANSCRIPTION_INITIATION	82	9.89508e-07	9.04545	0.000379971	MOV10
GO_TRANSLATIONAL_INITIATION	72	3.61069e-51	75.3951	8.16016e-49	PABPC1
GO_NUCLEAR_TRANSCRIBED_MRNA_CATABOLIC_PROCESS_NONSENSE_MEDIATED_DECAY	42	6.36479e-44	154.351	1.43208e-41	PABPC1
GO_NUCLEAR_TRANSCRIBED_MRNA_CATABOLIC_PROCESS	66	5.79658e-39	52.3595	1.29843e-36	PABPC1
GO_COTRANSLATIONAL_PROTEIN_TARGETING_TO_MEMBRANE	37	1.83517e-38	146.208	4.09243e-36	PABPC1
GO_ESTABLISHMENT_OF_PROTEIN_LOCALIZATION_TO_ENDOPLASMIC_RETICULUM	40	1.02439e-36	106.59	2.27414e-34	PABPC1
GO_PROTEIN_DEPHOSPHORYLATION	82	1.30511e-06	8.74092	0.00060818	PPP1CB
GO_PEPTIDYL_THREONINE_MODIFICATION	48	1.45912e-06	12.2733	0.000678493	PPP1CB
GO_REGULATION_OF_PROTEIN_DEPHOSPHORYLATION	34	1.55583e-06	15.707	0.000721903	PPP1CB
GO_REGULATION_OF_PHOSPHOPROTEIN_PHOSPHATASE_ACTIVITY	27	5.71594e-06	17.0606	0.00264648	PPP1CB
GO_PEPTIDYL_SERINE_MODIFICATION	100	8.18563e-06	6.96063	0.00378176	PPP1CB
GO_REGULATION_OF_LIPID_KINASE_ACTIVITY	17	8.1965e-06	24.523	0.00378176	PPP1CB
GO_CELL_DIVISION	241	2.58444e-19	6.66777	1.89956e-16	PPP1CC
GO_CHROMOSOME_SEGREGATION	152	5.09502e-15	7.03084	3.73975e-12	PPP1CC
GO_NUCLEAR_CHROMOSOME_SEGREGATION	122	1.73949e-13	7.3469	1.27504e-10	PPP1CC
GO_SISTER_CHROMATID_SEGREGATION	100	4.90465e-13	8.0985	3.59021e-10	PPP1CC
GO_MITOTIC_SISTER_CHROMATID_SEGREGATION	85	7.38913e-13	8.92487	5.40146e-10	PPP1CC
GO_RAB_PROTEIN_SIGNAL_TRANSDUCTION	20	9.96838e-18	94.2544	2.81108e-15	RAB6A
GO_GOLGI_VESICLE_TRANSPORT	99	1.62337e-13	12.9005	4.56168e-11	RAB6A
GO_ANTIGEN_PROCESSING_AND_PRESENTATION	59	2.57589e-10	14.2424	7.21249e-08	RAB6A
GO_ENDOPLASMIC_RETICULUM_TO_GOLGI_VESICLE_MEDIATED_TRANSPORT	44	1.6029e-09	16.4198	4.47209e-07	RAB6A
GO_ANTIGEN_PROCESSING_AND_PRESENTATION_OF_PEPTIDE_OR_POLYSACCHARIDE_ANTIGEN_VIA_MHC_CLASS_II	37	4.06799e-09	18.0332	1.1309e-06	RAB6A
GO_MITOCHONDRIAL_TRANSLATIONAL_TERMINATION	42	1.96658e-54	570.014	2.16323e-52	RPL13
GO_PEPTIDE_BIOSYNTHETIC_PROCESS	227	1.83706e-51	18.6686	2.0024e-49	RPL13
GO_TRANSLATIONAL_TERMINATION	45	2.52585e-51	229.276	2.72792e-49	RPL13
GO_TRANSLATIONAL_ELONGATION	59	7.19474e-50	86.571	7.69838e-48	RPL13
GO_MITOCHONDRIAL_TRANSLATION	65	1.41814e-48	66.799	1.50323e-46	RPL13
GO_TRANSLATIONAL_INITIATION	72	2.63885e-43	41.7354	7.23045e-41	RPL15
GO_PEPTIDE_BIOSYNTHETIC_PROCESS	227	4.24623e-36	11.0311	1.15922e-33	RPL15
GO_NUCLEAR_TRANSCRIBED_MRNA_CATABOLIC_PROCESS_NONSENSE_MEDIATED_DECAY	42	6.62799e-36	80.1685	1.80281e-33	RPL15
GO_COTRANSLATIONAL_PROTEIN_TARGETING_TO_MEMBRANE	37	2.04489e-35	111.926	5.54166e-33	RPL15
GO_ESTABLISHMENT_OF_PROTEIN_LOCALIZATION_TO_ENDOPLASMIC_RETICULUM	40	2.11062e-33	74.4215	5.69868e-31	RPL15
GO_TRANSLATIONAL_INITIATION	72	5.9078e-44	45.0146	1.18156e-41	RPL6
GO_NUCLEAR_TRANSCRIBED_MRNA_CATABOLIC_PROCESS_NONSENSE_MEDIATED_DECAY	42	1.60886e-37	91.3438	3.20163e-35	RPL6
GO_COTRANSLATIONAL_PROTEIN_TARGETING_TO_MEMBRANE	37	6.27162e-37	127.424	1.24178e-34	RPL6
GO_ESTABLISHMENT_OF_PROTEIN_LOCALIZATION_TO_ENDOPLASMIC_RETICULUM	40	6.5748e-35	84.6556	1.29524e-32	RPL6
GO_NUCLEAR_TRANSCRIBED_MRNA_CATABOLIC_PROCESS	66	5.02942e-32	30.4227	9.85767e-30	RPL6
GO_TRANSLATIONAL_INITIATION	72	6.93758e-40	34.9411	1.74827e-37	RPS10
GO_RIBONUCLEOPROTEIN_COMPLEX_BIOGENESIS	169	6.5138e-35	12.349	1.63496e-32	RPS10
GO_NUCLEAR_TRANSCRIBED_MRNA_CATABOLIC_PROCESS_NONSENSE_MEDIATED_DECAY	42	1.34913e-34	72.1401	3.37282e-32	RPS10
GO_COTRANSLATIONAL_PROTEIN_TARGETING_TO_MEMBRANE	37	3.454e-34	100.787	8.60046e-32	RPS10
GO_ESTABLISHMENT_OF_PROTEIN_LOCALIZATION_TO_ENDOPLASMIC_RETICULUM	40	3.51516e-32	67.0472	8.7176e-30	RPS10
GO_RIBOSOME_BIOGENESIS	129	3.51887e-32	14.0018	8.7176e-30	RPS10
GO_RIBONUCLEOPROTEIN_COMPLEX_BIOGENESIS	169	1.15797e-40	12.7898	3.97184e-38	RPS14
GO_RIBOSOME_BIOGENESIS	129	1.22799e-39	15.768	4.19974e-37	RPS14
GO_RRNA_METABOLIC_PROCESS	93	1.62888e-37	20.7668	5.55448e-35	RPS14
GO_TRANSLATIONAL_INITIATION	72	6.54778e-37	28.3131	2.22625e-34	RPS14
GO_NUCLEAR_TRANSCRIBED_MRNA_CATABOLIC_PROCESS_NONSENSE_MEDIATED_DECAY	42	2.16927e-31	55.7079	7.35384e-29	RPS14
GO_RIBONUCLEOPROTEIN_COMPLEX_BIOGENESIS	169	7.2305e-39	12.0401	2.34268e-36	RPS2
GO_RIBOSOME_BIOGENESIS	129	7.66342e-38	14.7604	2.47528e-35	RPS2
GO_TRANSLATIONAL_INITIATION	72	1.87912e-36	27.5373	6.05078e-34	RPS2
GO_RRNA_METABOLIC_PROCESS	93	1.05408e-35	19.2357	3.3836e-33	RPS2
GO_NUCLEAR_TRANSCRIBED_MRNA_CATABOLIC_PROCESS_NONSENSE_MEDIATED_DECAY	42	4.59789e-31	54.2588	1.47132e-28	RPS2
GO_TRANSLATIONAL_INITIATION	72	9.27918e-39	30.2779	3.17348e-36	RPS3
GO_PEPTIDE_BIOSYNTHETIC_PROCESS	227	5.37254e-31	7.74441	1.83203e-28	RPS3
GO_RIBONUCLEOPROTEIN_COMPLEX_BIOGENESIS	169	7.91176e-31	9.402	2.69e-28	RPS3
GO_NUCLEAR_TRANSCRIBED_MRNA_CATABOLIC_PROCESS_NONSENSE_MEDIATED_DECAY	42	1.21858e-30	52.4333	4.13097e-28	RPS3
GO_COTRANSLATIONAL_PROTEIN_TARGETING_TO_MEMBRANE	37	1.80377e-30	73.4011	6.09674e-28	RPS3
GO_RNA_SPLICING_VIA_ENDONUCLEOLYTIC_CLEAVAGE_AND_LIGATION	5	5.0638e-10	1459.19	4.55742e-09	RTCB
GO_TRNA_PROCESSING	37	6.26463e-06	46.5855	5.01171e-05	RTCB
GO_TRNA_METABOLIC_PROCESS	48	1.80446e-05	34.9412	0.000126312	RTCB
GO_RNA_SPLICING	114	0.00054006	13.7854	0.00324036	RTCB
GO_NCRNA_PROCESSING	141	0.00120736	10.9943	0.00603679	RTCB
GO_VESICLE_TARGETING_TO_FROM_OR_WITHIN_GOLGI	17	5.23008e-20	448.308	1.41212e-18	SCFD1
GO_VESICLE_TARGETING	20	4.92708e-19	312.531	1.28104e-17	SCFD1
GO_COPII_COATED_VESICLE_BUDDING	17	1.96016e-17	326.148	4.9004e-16	SCFD1
GO_GOLGI_VESICLE_BUDDING	19	7.40408e-17	262.115	1.77698e-15	SCFD1
GO_ENDOPLASMIC_RETICULUM_TO_GOLGI_VESICLE_MEDIATED_TRANSPORT	44	6.18641e-15	93.7314	1.42287e-13	SCFD1
GO_THYMUS_DEVELOPMENT	11	1.14044e-05	42.1542	0.00318182	SND1
GO_PROTEIN_FOLDING	63	1.46929e-17	44.1084	2.32148e-15	STIP1
GO_PROTEIN_REFOLDING	7	7.21264e-12	632.304	1.13238e-09	STIP1
GO_CHAPERONE_MEDIATED_PROTEIN_FOLDING	20	9.78686e-12	75.1175	1.52675e-09	STIP1
GO_CHAPERONE_COFACTOR_DEPENDENT_PROTEIN_REFOLDING	9	8.51936e-11	212.789	1.3205e-08	STIP1
GO_DE_NOVO_PROTEIN_FOLDING	11	4.61212e-10	127.862	7.10266e-08	STIP1
GO_TRANSLATIONAL_INITIATION	72	7.24661e-05	10.1908	0.00797127	SYNCRIP
GO_MRNA_METABOLIC_PROCESS	231	7.28304e-05	5.52054	0.00797127	SYNCRIP
GO_NUCLEAR_TRANSCRIBED_MRNA_CATABOLIC_PROCESS_NONSENSE_MEDIATED_DECAY	42	1.11309e-45	188.725	1.44701e-43	UPF1
GO_COTRANSLATIONAL_PROTEIN_TARGETING_TO_MEMBRANE	37	6.16165e-42	205.612	7.94853e-40	UPF1
GO_NUCLEAR_TRANSCRIBED_MRNA_CATABOLIC_PROCESS	66	1.49755e-41	69.768	1.91686e-39	UPF1
GO_ESTABLISHMENT_OF_PROTEIN_LOCALIZATION_TO_ENDOPLASMIC_RETICULUM	40	3.50815e-40	148.81	4.45535e-38	UPF1
GO_PROTEIN_LOCALIZATION_TO_ENDOPLASMIC_RETICULUM	46	2.40027e-37	96.2008	3.02433e-35	UPF1
GO_ENDOPLASMIC_RETICULUM_TO_GOLGI_VESICLE_MEDIATED_TRANSPORT	44	1.12934e-35	127.86	1.8747e-33	USO1
GO_GOLGI_VESICLE_TRANSPORT	99	2.49157e-26	35.3371	4.1111e-24	USO1
GO_VESICLE_TARGETING_TO_FROM_OR_WITHIN_GOLGI	17	1.14362e-14	100.721	1.87554e-12	USO1
GO_VESICLE_TARGETING	20	1.04603e-13	70.8501	1.70503e-11	USO1
GO_COPII_COATED_VESICLE_BUDDING	17	1.00397e-12	78.2567	1.62644e-10	USO1
GO_RNA_SPLICING_VIA_TRANSESTERIFICATION_REACTIONS	78	1.63732e-45	58.4831	7.40068e-43	YBX1
GO_RNA_SPLICING	114	5.86966e-37	29.458	2.64722e-34	YBX1
GO_MRNA_PROCESSING	133	3.62842e-35	24.4584	1.63279e-32	YBX1
GO_MRNA_METABOLIC_PROCESS	231	1.61776e-25	11.9921	7.26375e-23	YBX1
GO_RNA_PROCESSING	293	3.58686e-21	8.86897	1.60692e-18	YBX1
