# Supplementary material for: The SARS-CoV-2 RNA–protein interactome in infected human cells
Source: Nat Microbiol. 2020 Dec 21;6(3):339–53. doi: 10.1038/s41564-020-00846-z (PMC7906908; doi:10.1038/s41564-020-00846-z)
Supplement: Supplementary file 10 — CNBP eCLIP peaks and target transcript information (human). [file 41564_2020_846_MOESM10_ESM.xlsx]

## Sheet: CNBP_eCLIP_peaks
Supplementary Table 9
CNBP eCLIP peaks and target transcript information (human).
seqnames	start	end	width	strand	gene	annotation	Benhalevy_et_al_CNBP_genes
chr10	50859842	50859907	66	*	A1CF	5UTR	FALSE
chr12	9090425	9090475	51	*	A2M	3UTR	FALSE
chr12	9098622	9098704	83	*	A2M	3UTR	FALSE
chr12	9101454	9101507	54	*	A2M	CDS	FALSE
chr12	9113377	9113438	62	*	A2M	CDS	FALSE
chr11	77886575	77886647	73	*	AAMDC	CDS	TRUE
chr16	70255732	70255789	58	*	AARS	intron	TRUE
chr16	70258036	70258190	155	*	AARS	intron	TRUE
chr16	70259009	70259092	84	*	AARS	intron	TRUE
chr16	70262447	70262497	51	*	AARS	intron	TRUE
chr16	70269651	70269712	62	*	AARS	intron	TRUE
chr16	70289420	70289477	58	*	AARS	intron	TRUE
chr17	36949109	36949190	82	*	AATF	intron	TRUE
chr9	104837449	104837517	69	*	ABCA1	intron	FALSE
chr9	104840366	104840416	51	*	ABCA1	intron	FALSE
chr9	137010300	137010356	57	*	ABCA2	intron	FALSE
chr9	137014305	137014382	78	*	ABCA2	intron	FALSE
chr9	137021511	137021561	51	*	ABCA2	intron	FALSE
chr2	219210710	219210793	84	*	ABCB6	intron	TRUE
chr2	219213004	219213066	63	*	ABCB6	intron	TRUE
chr2	219213823	219213873	51	*	ABCB6	intron	TRUE
chr12	122981613	122981677	65	*	ABCB9	CDS	FALSE
chr10	99796429	99796479	51	*	ABCC2	intron	FALSE
chr10	99797277	99797332	56	*	ABCC2	intron	FALSE
chr10	99808180	99808230	51	*	ABCC2	5UTR	FALSE
chr10	99817260	99817335	76	*	ABCC2	CDS	FALSE
chr10	99818794	99818901	108	*	ABCC2	CDS	FALSE
chr10	99830338	99830428	91	*	ABCC2	CDS	FALSE
chr10	99834405	99834497	93	*	ABCC2	3UTR	FALSE
chr16	16161445	16161540	96	*	ABCC6	CDS	FALSE
chr16	16165681	16165731	51	*	ABCC6	CDS	FALSE
chr16	16165808	16165889	82	*	ABCC6	intron	FALSE
chr16	16169661	16169724	64	*	ABCC6	intron	FALSE
chr16	16173307	16173357	51	*	ABCC6	intron	FALSE
chr16	16178847	16178906	60	*	ABCC6	intron	FALSE
chr16	16182833	16182884	52	*	ABCC6	intron	FALSE
chr16	16184962	16185022	61	*	ABCC6	intron	FALSE
chr16	16188849	16188928	80	*	ABCC6	intron	FALSE
chr16	16190181	16190278	98	*	ABCC6	intron	FALSE
chr16	16198020	16198140	121	*	ABCC6	intron	FALSE
chr16	16202048	16202130	83	*	ABCC6	intron	FALSE
chr16	16221664	16221732	69	*	ABCC6	intron	FALSE
chr6	30571489	30571544	56	*	ABCF1	intron	FALSE
chr6	30578501	30578560	60	*	ABCF1	intron	FALSE
chr6	30584496	30584547	52	*	ABCF1	intron	FALSE
chr6	30585560	30585628	69	*	ABCF1	intron	FALSE
chr6	30586234	30586308	75	*	ABCF1	intron	FALSE
chr6	30589926	30589976	51	*	ABCF1	intron	FALSE
chr6	30590164	30590214	51	*	ABCF1	intron	FALSE
chr6	30590654	30590829	176	*	ABCF1	intron	FALSE
chr3	184186231	184186281	51	*	ABCF3	intron	FALSE
chr3	184188155	184188407	253	*	ABCF3	intron	FALSE
chr3	184191195	184191253	59	*	ABCF3	intron	FALSE
chr20	25390558	25390658	101	*	ABHD12	intron	FALSE
chr19	18919289	18919339	51	*	AC002985.1	intron	FALSE
chr19	18922339	18922436	98	*	AC002985.1	intron	FALSE
chr19	18922607	18922687	81	*	AC002985.1	intron	FALSE
chr19	2269576	2269627	52	*	AC005258.1	intron	FALSE
chr19	2271750	2271963	214	*	AC005258.1	intron	FALSE
chr19	2340083	2340148	66	*	AC005258.1	intron	FALSE
chr17	76736159	76736436	278	*	AC005837.2	intron	FALSE
chr17	76737017	76737069	53	*	AC005837.2	intron	FALSE
chr19	1582620	1582670	51	*	AC005943.1	intron	FALSE
chr19	42249434	42249569	136	*	AC006486.1	intron	FALSE
chr19	42255057	42255107	51	*	AC006486.1	intron	FALSE
chr2	10122803	10122853	51	*	AC007240.1	intron	FALSE
chr2	10123005	10123057	53	*	AC007240.1	intron	FALSE
chr19	48470415	48470465	51	*	AC008403.1	intron	FALSE
chr19	51353150	51353233	84	*	AC008750.8	intron	FALSE
chr19	51354152	51354206	55	*	AC008750.8	intron	FALSE
chr19	16532630	16532703	74	*	AC008764.1	intron	FALSE
chr19	38838399	38838449	51	*	AC008982.1	intron	FALSE
chr16	29816771	29816821	51	*	AC009133.6	intron	FALSE
chr19	17268930	17269015	86	*	AC010463.1	intron	FALSE
chr19	17235924	17235984	61	*	AC010646.1	intron	FALSE
chr19	19516251	19516325	75	*	AC011448.1	intron	FALSE
chr19	19528095	19528178	84	*	AC011448.1	intron	FALSE
chr19	19532655	19532713	59	*	AC011448.1	intron	FALSE
chr15	92900342	92900440	99	*	AC013394.1	CDS	FALSE
chr15	92924328	92924536	209	*	AC013394.1	3UTR	FALSE
chr15	92939657	92939710	54	*	AC013394.1	CDS	FALSE
chr15	92949000	92949075	76	*	AC013394.1	CDS	FALSE
chr12	10949380	10949430	51	*	AC018630.6	5UTR	FALSE
chr12	11171363	11171546	184	*	AC018630.6	5UTR	FALSE
chr19	50417154	50417244	91	*	AC020909.1	intron	FALSE
chr10	73796869	73796999	131	*	AC022400.6	CDS	FALSE
chr16	69319484	69319534	51	*	AC026464.4	intron	FALSE
chr17	17219016	17219110	95	*	AC055811.2	intron	FALSE
chr17	17221551	17221615	65	*	AC055811.2	intron	FALSE
chr17	17223997	17224069	73	*	AC055811.2	intron	FALSE
chr4	53377662	53377912	251	*	AC058822.1	intron	FALSE
chr7	66088823	66088906	84	*	AC068533.4	intron	FALSE
chr7	66089111	66089164	54	*	AC068533.4	intron	FALSE
chr7	66092614	66092715	102	*	AC068533.4	intron	FALSE
chr7	150372395	150372483	89	*	AC073111.3	intron	FALSE
chr12	56315134	56315195	62	*	AC073896.1	5UTR	FALSE
chr3	160399679	160399730	52	*	AC079594.2	intron	FALSE
chr11	6482129	6482179	51	*	AC084337.2	3UTR	FALSE
chr5	146203667	146203809	143	*	AC091959.3	intron	FALSE
chr7	102541540	102541610	71	*	AC093668.1	intron	FALSE
chr7	102567978	102568096	119	*	AC093668.1	intron	FALSE
chr7	102572495	102572571	77	*	AC093668.1	intron	FALSE
chr5	134225852	134225908	57	*	AC104109.3	intron	FALSE
chr16	30704104	30704161	58	*	AC106886.5	intron	FALSE
chr16	30707198	30707369	172	*	AC106886.5	intron	FALSE
chr16	30707608	30707692	85	*	AC106886.5	intron	FALSE
chr16	30709952	30710122	171	*	AC106886.5	intron	FALSE
chr16	30723044	30723135	92	*	AC106886.5	intron	FALSE
chr16	30734548	30734600	53	*	AC106886.5	intron	FALSE
chr16	30739578	30739629	52	*	AC106886.5	intron	FALSE
chr16	18374980	18375030	51	*	AC126755.2	intron	FALSE
chr16	16317592	16317695	104	*	AC138969.1	intron	FALSE
chr1	146116795	146116845	51	*	AC239799.1	5UTR	FALSE
chr1	146135322	146135415	94	*	AC239799.1	CDS	FALSE
chr1	146228756	146228812	57	*	AC239799.1	CDS	FALSE
chr3	38125563	38125613	51	*	ACAA1	intron	FALSE
chr3	38136884	38136944	61	*	ACAA1	intron	FALSE
chr17	37113100	37113153	54	*	ACACA	intron	TRUE
chr17	37252011	37252061	51	*	ACACA	intron	TRUE
chr17	37330232	37330282	51	*	ACACA	intron	TRUE
chr17	37358996	37359085	90	*	ACACA	intron	TRUE
chr3	132660467	132660684	218	*	ACAD11	intron	FALSE
chr17	7219922	7220012	91	*	ACADVL	intron	FALSE
chr17	7220626	7220676	51	*	ACADVL	intron	FALSE
chr17	7220972	7221058	87	*	ACADVL	intron	FALSE
chr17	7221566	7221616	51	*	ACADVL	intron	FALSE
chr17	7221976	7222134	159	*	ACADVL	intron	FALSE
chr17	7222237	7222295	59	*	ACADVL	intron	FALSE
chr17	7222726	7222776	51	*	ACADVL	intron	FALSE
chr17	7222913	7223237	325	*	ACADVL	intron	FALSE
chr17	7223976	7224034	59	*	ACADVL	intron	FALSE
chr17	7224298	7224348	51	*	ACADVL	intron	FALSE
chr17	7224477	7224527	51	*	ACADVL	intron	FALSE
chr17	7224650	7224709	60	*	ACADVL	intron	FALSE
chr17	7224945	7225212	268	*	ACADVL	intron	FALSE
chr1	1293519	1293689	171	*	ACAP3	CDS	FALSE
chr1	1293843	1293900	58	*	ACAP3	intron	FALSE
chr1	1294400	1294591	192	*	ACAP3	intron	FALSE
chr1	1294731	1294782	52	*	ACAP3	intron	FALSE
chr1	1295760	1295883	124	*	ACAP3	intron	FALSE
chr1	1296210	1296264	55	*	ACAP3	CDS	FALSE
chr1	1296447	1296559	113	*	ACAP3	3UTR	FALSE
chr1	1297838	1297890	53	*	ACAP3	CDS	FALSE
chr1	1299819	1299922	104	*	ACAP3	5UTR	FALSE
chr1	1300512	1300682	171	*	ACAP3	CDS	FALSE
chr1	1303167	1303217	51	*	ACAP3	5UTR	FALSE
chr6	159762968	159763039	72	*	ACAT2	intron	FALSE
chr1	226186556	226186698	143	*	ACBD3	CDS	TRUE
chr1	180502481	180502531	51	*	ACBD6	CDS	TRUE
chr14	23058667	23058907	241	*	ACIN1	CDS	TRUE
chr14	23059076	23059200	125	*	ACIN1	CDS	TRUE
chr14	23061087	23061147	61	*	ACIN1	CDS	TRUE
chr14	23061333	23061468	136	*	ACIN1	CDS	TRUE
chr14	23062448	23062498	51	*	ACIN1	CDS	TRUE
chr14	23062933	23063060	128	*	ACIN1	3UTR	TRUE
chr14	23064380	23064476	97	*	ACIN1	5UTR	TRUE
chr14	23067307	23067416	110	*	ACIN1	CDS	TRUE
chr14	23067526	23067750	225	*	ACIN1	3UTR	TRUE
chr14	23067879	23067969	91	*	ACIN1	CDS	TRUE
chr14	23078863	23078962	100	*	ACIN1	CDS	TRUE
chr14	23080144	23080212	69	*	ACIN1	5UTR	TRUE
chr14	23080289	23080353	65	*	ACIN1	3UTR	TRUE
chr14	23094973	23095110	138	*	ACIN1	intron	TRUE
chr17	41892312	41892364	53	*	ACLY	intron	FALSE
chr17	41893044	41893094	51	*	ACLY	intron	FALSE
chr17	41906527	41906609	83	*	ACLY	intron	FALSE
chr17	41907451	41907501	51	*	ACLY	intron	FALSE
chr17	41909566	41909655	90	*	ACLY	intron	FALSE
chr17	41912423	41912490	68	*	ACLY	intron	FALSE
chr17	41918879	41918940	62	*	ACLY	intron	FALSE
chr22	41524904	41524961	58	*	ACO2	intron	TRUE
chr22	41525255	41525327	73	*	ACO2	intron	TRUE
chr22	41527370	41527420	51	*	ACO2	intron	TRUE
chr17	75979333	75979386	54	*	ACOX1	intron	FALSE
chr17	50426291	50426346	56	*	ACSF2	intron	FALSE
chr20	34872674	34872813	140	*	ACSS2	intron	FALSE
chr20	34876677	34876775	99	*	ACSS2	intron	FALSE
chr7	5528297	5528579	283	*	ACTB	intron	TRUE
chr7	5529169	5529323	155	*	ACTB	intron	TRUE
chr7	5529569	5529638	70	*	ACTB	intron	TRUE
chr14	68885426	68885558	133	*	ACTN1	CDS	TRUE
chr14	68890175	68890241	67	*	ACTN1	5UTR	TRUE
chr14	68892067	68892121	55	*	ACTN1	5UTR	TRUE
chr14	68912157	68912209	53	*	ACTN1	CDS	TRUE
chr14	68925580	68925632	53	*	ACTN1	5UTR	TRUE
chr19	38647857	38647907	51	*	ACTN4	intron	TRUE
chr19	38714420	38714561	142	*	ACTN4	intron	TRUE
chr19	38717147	38717292	146	*	ACTN4	intron	TRUE
chr19	38717946	38718044	99	*	ACTN4	intron	TRUE
chr19	38724163	38724312	150	*	ACTN4	intron	TRUE
chr19	38724438	38724528	91	*	ACTN4	intron	TRUE
chr19	38725752	38725838	87	*	ACTN4	intron	TRUE
chr19	38727967	38728027	61	*	ACTN4	intron	TRUE
chr19	38729057	38729115	59	*	ACTN4	intron	TRUE
chr19	38729289	38729490	202	*	ACTN4	intron	TRUE
chr2	97658469	97658542	74	*	ACTR1B	intron	FALSE
chr12	51975426	51975498	73	*	ACVR1B	5UTR	TRUE
chr8	38997013	38997136	124	*	ADAM9	intron	TRUE
chr9	133417891	133417969	79	*	ADAMTS13	intron	FALSE
chr6	142302076	142302151	76	*	ADGRG6	intron	FALSE
chr22	24433573	24433681	109	*	ADORA2A	intron	FALSE
chr20	62306272	62306322	51	*	ADRM1	intron	TRUE
chr20	62307368	62307452	85	*	ADRM1	intron	TRUE
chr20	62307603	62307756	154	*	ADRM1	intron	TRUE
chr20	62308066	62308154	89	*	ADRM1	intron	TRUE
chr12	19439686	19439891	206	*	AEBP2	5UTR	TRUE
chr12	19439967	19440159	193	*	AEBP2	CDS	TRUE
chr12	19440244	19440367	124	*	AEBP2	CDS	TRUE
chr12	19493835	19493889	55	*	AEBP2	5UTR	TRUE
chr6	167826920	167827208	289	*	AFDN	intron	FALSE
chr6	167890954	167891017	64	*	AFDN	intron	FALSE
chr6	167898290	167898342	53	*	AFDN	intron	FALSE
chr6	167918773	167918826	54	*	AFDN	intron	FALSE
chr6	167943411	167943470	60	*	AFDN	intron	FALSE
chr6	167948293	167948418	126	*	AFDN	intron	FALSE
chr6	167951355	167951405	51	*	AFDN	intron	FALSE
chr6	167951468	167951606	139	*	AFDN	intron	FALSE
chr6	167951718	167951820	103	*	AFDN	intron	FALSE
chr6	167965832	167965903	72	*	AFDN	intron	FALSE
chr18	12356696	12356752	57	*	AFG3L2	intron	TRUE
chr4	73440614	73440796	183	*	AFP	intron	FALSE
chr4	73442324	73442375	52	*	AFP	intron	FALSE
chr4	73445054	73445123	70	*	AFP	intron	FALSE
chr4	73449340	73449420	81	*	AFP	intron	FALSE
chr4	73450630	73450685	56	*	AFP	intron	FALSE
chr4	73452475	73452587	113	*	AFP	intron	FALSE
chr4	73453848	73453899	52	*	AFP	intron	FALSE
chr2	227472303	227472589	287	*	AGFG1	intron	TRUE
chr7	100539363	100539567	205	*	AGFG2	intron	FALSE
chr7	100554122	100554236	115	*	AGFG2	intron	FALSE
chr1	15577791	15577842	52	*	AGMAT	CDS	FALSE
chr8	140547470	140547582	113	*	AGO2	intron	TRUE
chr2	177392784	177392834	51	*	AGPS	intron	TRUE
chr1	1022251	1022303	53	*	AGRN	CDS	TRUE
chr1	1043368	1043444	77	*	AGRN	3UTR	TRUE
chr1	1043903	1044007	105	*	AGRN	CDS	TRUE
chr1	1044114	1044225	112	*	AGRN	CDS	TRUE
chr1	1045405	1045481	77	*	AGRN	CDS	TRUE
chr1	1045992	1046055	64	*	AGRN	CDS	TRUE
chr1	1046832	1046984	153	*	AGRN	CDS	TRUE
chr1	1048055	1048109	55	*	AGRN	5UTR	TRUE
chr1	1050261	1050313	53	*	AGRN	5UTR	TRUE
chr1	1050435	1050567	133	*	AGRN	5UTR	TRUE
chr1	1053811	1053972	162	*	AGRN	CDS	TRUE
chr1	1054486	1054536	51	*	AGRN	5UTR	TRUE
chr1	1054898	1054948	51	*	AGRN	5UTR	TRUE
chr1	246931577	246931879	303	*	AHCTF1	5UTR	FALSE
chr20	34290737	34290864	128	*	AHCY	intron	FALSE
chr20	34295398	34295531	134	*	AHCY	intron	FALSE
chr20	34303274	34303326	53	*	AHCY	intron	FALSE
chr6	135497582	135497643	62	*	AHI1	intron	FALSE
chr11	62522901	62523030	130	*	AHNAK	CDS	TRUE
chr11	62525240	62525302	63	*	AHNAK	CDS	TRUE
chr11	62526419	62526485	67	*	AHNAK	CDS	TRUE
chr11	62526846	62526910	65	*	AHNAK	CDS	TRUE
chr11	62528937	62529008	72	*	AHNAK	5UTR	TRUE
chr11	62530186	62530281	96	*	AHNAK	CDS	TRUE
chr11	62530552	62530678	127	*	AHNAK	CDS	TRUE
chr11	62531221	62531298	78	*	AHNAK	CDS	TRUE
chr11	62531748	62531798	51	*	AHNAK	CDS	TRUE
chr11	62533000	62533050	51	*	AHNAK	CDS	TRUE
chr11	62533993	62534060	68	*	AHNAK	3UTR	TRUE
chr11	62535013	62535080	68	*	AHNAK	CDS	TRUE
chr11	62546736	62546788	53	*	AHNAK	3UTR	TRUE
chr3	186615736	186615792	57	*	AHSG	intron	FALSE
chr14	22981271	22981366	96	*	AJUBA	5UTR	FALSE
chr14	22981628	22981685	58	*	AJUBA	5UTR	FALSE
chr14	22981788	22981840	53	*	AJUBA	3UTR	FALSE
chr17	57106850	57106908	59	*	AKAP1	intron	TRUE
chr15	85380665	85380796	132	*	AKAP13	5UTR	TRUE
chr15	85578989	85579045	57	*	AKAP13	CDS	TRUE
chr15	85580604	85580733	130	*	AKAP13	5UTR	TRUE
chr15	85581842	85581893	52	*	AKAP13	CDS	TRUE
chr15	85741197	85741294	98	*	AKAP13	CDS	TRUE
chrX	1591686	1591736	51	*	AKAP17A	intron	FALSE
chr19	15380079	15380209	131	*	AKAP8L	intron	FALSE
chr19	15397149	15397199	51	*	AKAP8L	intron	FALSE
chr19	15398059	15398109	51	*	AKAP8L	intron	FALSE
chr19	15399098	15399174	77	*	AKAP8L	intron	FALSE
chr19	15401157	15401348	192	*	AKAP8L	intron	FALSE
chr7	92027196	92027264	69	*	AKAP9	intron	TRUE
chr7	92061358	92061413	56	*	AKAP9	intron	TRUE
chr6	87701598	87701656	59	*	AKIRIN2	intron	TRUE
chr1	45566916	45566968	53	*	AKR1A1	CDS	FALSE
chr19	40233468	40233527	60	*	AKT2	intron	TRUE
chr19	40238904	40238954	51	*	AKT2	intron	TRUE
chr22	40404570	40404664	95	*	AL022238.4	intron	FALSE
chr22	40405710	40405835	126	*	AL022238.4	intron	FALSE
chr22	40406110	40406184	75	*	AL022238.4	intron	FALSE
chr22	40406516	40406589	74	*	AL022238.4	intron	FALSE
chr22	40409306	40409372	67	*	AL022238.4	intron	FALSE
chr16	1656657	1656707	51	*	AL031708.1	CDS	FALSE
chr16	1656840	1656916	77	*	AL031708.1	CDS	FALSE
chr16	1659954	1660042	89	*	AL031708.1	CDS	FALSE
chr16	1666540	1666590	51	*	AL031708.1	CDS	FALSE
chr6	143843357	143843475	119	*	AL049844.1	intron	FALSE
chr20	35632308	35632367	60	*	AL109827.1	intron	FALSE
chr20	35632874	35632928	55	*	AL109827.1	intron	FALSE
chr20	35664787	35664870	84	*	AL109827.1	intron	FALSE
chr20	22582835	22582888	54	*	AL121722.1	intron	FALSE
chr20	22583102	22583152	51	*	AL121722.1	intron	FALSE
chr20	63740360	63740505	146	*	AL121845.2	intron	FALSE
chr20	63708582	63708880	299	*	AL121845.3	intron	FALSE
chr20	63709033	63709101	69	*	AL121845.3	intron	FALSE
chr20	63733246	63733313	68	*	AL121845.3	intron	FALSE
chr20	63733639	63733736	98	*	AL121845.3	intron	FALSE
chr20	63734714	63734779	66	*	AL121845.3	intron	FALSE
chr20	63735199	63735427	229	*	AL121845.3	intron	FALSE
chr20	63736989	63737049	61	*	AL121845.3	intron	FALSE
chr14	22981271	22981366	96	*	AL132780.3	5UTR	FALSE
chr14	22981628	22981685	58	*	AL132780.3	5UTR	FALSE
chr14	22981788	22981840	53	*	AL132780.3	3UTR	FALSE
chr14	24184872	24184954	83	*	AL136295.4	CDS	FALSE
chr14	24151248	24151332	85	*	AL136295.5	CDS	FALSE
chr9	37592417	37592537	121	*	AL138752.2	intron	FALSE
chr1	160218874	160218953	80	*	AL139011.2	CDS	FALSE
chr1	160240250	160240303	54	*	AL139011.2	CDS	FALSE
chr14	103629255	103629370	116	*	AL139300.1	3UTR	FALSE
chr14	103662776	103662895	120	*	AL139300.1	CDS	FALSE
chr14	103679436	103679490	55	*	AL139300.1	CDS	FALSE
chr9	34647209	34647259	51	*	AL162231.3	intron	FALSE
chr9	34647850	34647902	53	*	AL162231.3	intron	FALSE
chr10	133402685	133402760	76	*	AL360181.3	3UTR	FALSE
chr1	108954433	108954483	51	*	AL449266.1	CDS	FALSE
chr9	37592417	37592537	121	*	AL513165.2	intron	FALSE
chr6	31668574	31668641	68	*	AL662899.3	intron	FALSE
chr6	31669303	31669375	73	*	AL662899.3	intron	FALSE
chr3	52211372	52211470	99	*	ALAS1	intron	TRUE
chr4	73410303	73410361	59	*	ALB	intron	FALSE
chr4	73412018	73412111	94	*	ALB	intron	FALSE
chr4	73413454	73413590	137	*	ALB	intron	FALSE
chr4	73415069	73415132	64	*	ALB	intron	FALSE
chr4	73417569	73417623	55	*	ALB	intron	FALSE
chr4	73419590	73419640	51	*	ALB	intron	FALSE
chr3	105403040	105403090	51	*	ALCAM	intron	TRUE
chr9	72952946	72952996	51	*	ALDH1A1	intron	FALSE
chr16	30068848	30068898	51	*	ALDOA	intron	TRUE
chr9	114062698	114062761	64	*	AMBP	intron	FALSE
chr9	114072949	114073008	60	*	AMBP	intron	FALSE
chr9	114076596	114076721	126	*	AMBP	intron	FALSE
chr9	114078139	114078206	68	*	AMBP	intron	FALSE
chr16	2528251	2528380	130	*	AMDHD2	5UTR	FALSE
chr14	102930211	102930274	64	*	AMN	CDS	FALSE
chr3	134361538	134361764	227	*	AMOTL2	intron	TRUE
chr3	134365815	134365865	51	*	AMOTL2	intron	TRUE
chr3	134371198	134371302	105	*	AMOTL2	intron	TRUE
chr1	109620175	109620238	64	*	AMPD2	5UTR	TRUE
chr1	109625740	109625790	51	*	AMPD2	CDS	TRUE
chr2	111884010	111884060	51	*	ANAPC1	intron	FALSE
chr9	137175022	137175092	71	*	ANAPC2	intron	FALSE
chr9	137175393	137175456	64	*	ANAPC2	intron	FALSE
chr9	137180210	137180332	123	*	ANAPC2	intron	FALSE
chr9	137181689	137181839	151	*	ANAPC2	intron	FALSE
chr9	137184932	137185036	105	*	ANAPC2	intron	FALSE
chr9	137187763	137187852	90	*	ANAPC2	intron	FALSE
chr9	137188020	137188089	70	*	ANAPC2	intron	FALSE
chr5	140401853	140402275	423	*	ANKHD1	intron	TRUE
chr5	140438547	140438611	65	*	ANKHD1	intron	TRUE
chr5	140485671	140485722	52	*	ANKHD1	intron	TRUE
chr5	140505822	140505872	51	*	ANKHD1	intron	TRUE
chr5	140528533	140528584	52	*	ANKHD1	intron	TRUE
chr5	140528820	140528949	130	*	ANKHD1	intron	TRUE
chr5	140529612	140529669	58	*	ANKHD1	intron	TRUE
chr5	140535383	140535444	62	*	ANKHD1	intron	TRUE
chr5	140401853	140402275	423	*	ANKHD1-EIF4EBP3	intron	TRUE
chr5	140438547	140438611	65	*	ANKHD1-EIF4EBP3	intron	TRUE
chr5	140485671	140485722	52	*	ANKHD1-EIF4EBP3	intron	TRUE
chr5	140505822	140505872	51	*	ANKHD1-EIF4EBP3	intron	TRUE
chr5	140528533	140528584	52	*	ANKHD1-EIF4EBP3	intron	TRUE
chr5	140528820	140528949	130	*	ANKHD1-EIF4EBP3	intron	TRUE
chr5	140529612	140529669	58	*	ANKHD1-EIF4EBP3	intron	TRUE
chr5	140535383	140535444	62	*	ANKHD1-EIF4EBP3	intron	TRUE
chr12	132747845	132747920	76	*	ANKLE2	CDS	TRUE
chr12	132754740	132754796	57	*	ANKLE2	CDS	TRUE
chr16	89267931	89267996	66	*	ANKRD11	intron	TRUE
chr16	89268355	89268411	57	*	ANKRD11	intron	TRUE
chr16	89275091	89275141	51	*	ANKRD11	intron	TRUE
chr16	89279071	89279444	374	*	ANKRD11	intron	TRUE
chr16	89279506	89279885	380	*	ANKRD11	intron	TRUE
chr16	89279963	89281539	1577	*	ANKRD11	intron	TRUE
chr16	89281623	89281789	167	*	ANKRD11	intron	TRUE
chr16	89281952	89282128	177	*	ANKRD11	intron	TRUE
chr16	89282475	89282640	166	*	ANKRD11	intron	TRUE
chr16	89282971	89283151	181	*	ANKRD11	intron	TRUE
chr16	89283559	89283744	186	*	ANKRD11	intron	TRUE
chr16	89283809	89284052	244	*	ANKRD11	intron	TRUE
chr16	89284691	89284770	80	*	ANKRD11	intron	TRUE
chr16	89284917	89285099	183	*	ANKRD11	intron	TRUE
chr16	89285233	89285315	83	*	ANKRD11	intron	TRUE
chr16	89285444	89285509	66	*	ANKRD11	intron	TRUE
chr16	89285571	89285623	53	*	ANKRD11	intron	TRUE
chr16	89286042	89286120	79	*	ANKRD11	intron	TRUE
chr16	89288550	89288641	92	*	ANKRD11	intron	TRUE
chr16	89290623	89290828	206	*	ANKRD11	intron	TRUE
chr16	89291012	89291171	160	*	ANKRD11	intron	TRUE
chr16	89305205	89305313	109	*	ANKRD11	intron	TRUE
chr16	89316957	89317059	103	*	ANKRD11	intron	TRUE
chr16	89490250	89490556	307	*	ANKRD11	intron	TRUE
chr18	9136891	9136965	75	*	ANKRD12	intron	FALSE
chr11	67288721	67288841	121	*	ANKRD13D	3UTR	FALSE
chr11	67289014	67289091	78	*	ANKRD13D	CDS	FALSE
chr11	67289447	67289549	103	*	ANKRD13D	intron	FALSE
chr11	67290083	67290213	131	*	ANKRD13D	CDS	FALSE
chr11	67290309	67290442	134	*	ANKRD13D	5UTR	FALSE
chr11	67290629	67290687	59	*	ANKRD13D	5UTR	FALSE
chr11	67290753	67290825	73	*	ANKRD13D	CDS	FALSE
chr11	67291619	67291746	128	*	ANKRD13D	CDS	FALSE
chr11	67291988	67292216	229	*	ANKRD13D	CDS	FALSE
chr11	67299372	67299579	208	*	ANKRD13D	CDS	FALSE
chr11	67299832	67299889	58	*	ANKRD13D	CDS	FALSE
chr11	67300044	67300114	71	*	ANKRD13D	CDS	FALSE
chr11	67301337	67301654	318	*	ANKRD13D	5UTR	FALSE
chr11	67301745	67301824	80	*	ANKRD13D	CDS	FALSE
chr11	67302119	67302370	252	*	ANKRD13D	CDS	FALSE
chr4	73118705	73118776	72	*	ANKRD17	intron	TRUE
chr4	73161197	73161294	98	*	ANKRD17	intron	TRUE
chr4	73258410	73258806	397	*	ANKRD17	intron	TRUE
chr6	34889369	34889421	53	*	ANKS1A	intron	TRUE
chr15	68784433	68784483	51	*	ANP32A	CDS	TRUE
chr9	97983385	97983608	224	*	ANP32B	intron	TRUE
chr9	98005023	98005121	99	*	ANP32B	intron	TRUE
chr5	151126406	151126457	52	*	ANXA6	intron	FALSE
chr21	33642625	33642675	51	*	AP000311.1	intron	FALSE
chr21	33750223	33750290	68	*	AP000311.1	intron	FALSE
chr21	33813982	33814039	58	*	AP000311.1	intron	FALSE
chr11	57791479	57791668	190	*	AP001931.1	CDS	FALSE
chr11	66514433	66514559	127	*	AP002748.4	CDS	FALSE
chr11	66523728	66523824	97	*	AP002748.4	CDS	FALSE
chr11	66526687	66526808	122	*	AP002748.4	CDS	FALSE
chr22	29330436	29330486	51	*	AP1B1	intron	TRUE
chr22	29340730	29340812	83	*	AP1B1	intron	TRUE
chr22	29351707	29351765	59	*	AP1B1	intron	TRUE
chr22	29356449	29356591	143	*	AP1B1	intron	TRUE
chr22	29358738	29358907	170	*	AP1B1	intron	TRUE
chr22	29359856	29359936	81	*	AP1B1	intron	TRUE
chr22	29388423	29388497	75	*	AP1B1	intron	TRUE
chr16	71808806	71808906	101	*	AP1G1	intron	TRUE
chr19	16203548	16203598	51	*	AP1M1	intron	TRUE
chr19	49799400	49799460	61	*	AP2A1	intron	TRUE
chr19	49799645	49799695	51	*	AP2A1	intron	TRUE
chr11	972157	972230	74	*	AP2A2	CDS	FALSE
chr11	986866	986918	53	*	AP2A2	CDS	FALSE
chr11	994094	994174	81	*	AP2A2	CDS	FALSE
chr19	2101305	2101498	194	*	AP3D1	intron	TRUE
chr19	2101719	2101816	98	*	AP3D1	intron	TRUE
chr19	2109092	2109142	51	*	AP3D1	intron	TRUE
chr19	2109872	2109934	63	*	AP3D1	intron	TRUE
chr19	2110155	2110229	75	*	AP3D1	intron	TRUE
chr19	2110723	2110861	139	*	AP3D1	intron	TRUE
chr19	2111678	2111738	61	*	AP3D1	intron	TRUE
chr19	2112873	2112932	60	*	AP3D1	intron	TRUE
chr19	2114750	2114800	51	*	AP3D1	intron	TRUE
chr19	2115224	2115277	54	*	AP3D1	intron	TRUE
chr19	2116206	2116256	51	*	AP3D1	intron	TRUE
chr19	2116604	2116774	171	*	AP3D1	intron	TRUE
chr19	2117246	2117305	60	*	AP3D1	intron	TRUE
chr19	2118635	2118815	181	*	AP3D1	intron	TRUE
chr19	2120860	2120966	107	*	AP3D1	intron	TRUE
chr19	2121027	2121084	58	*	AP3D1	intron	TRUE
chr19	2121227	2121277	51	*	AP3D1	intron	TRUE
chr19	2121730	2121863	134	*	AP3D1	intron	TRUE
chr19	2129089	2129152	64	*	AP3D1	intron	TRUE
chr19	2130412	2130469	58	*	AP3D1	intron	TRUE
chr19	2151387	2151512	126	*	AP3D1	intron	TRUE
chr19	2164210	2164262	53	*	AP3D1	intron	TRUE
chr7	100107986	100108057	72	*	AP4M1	intron	FALSE
chr7	100109972	100110037	66	*	AP4M1	intron	FALSE
chr14	31025944	31026157	214	*	AP4S1	5UTR	FALSE
chr7	4775689	4775739	51	*	AP5Z1	intron	FALSE
chr7	4781578	4781673	96	*	AP5Z1	intron	FALSE
chr7	4785518	4785684	167	*	AP5Z1	intron	FALSE
chr7	4787709	4787768	60	*	AP5Z1	intron	FALSE
chr7	4790523	4790626	104	*	AP5Z1	intron	FALSE
chr7	4790779	4790872	94	*	AP5Z1	intron	FALSE
chr11	130069958	130070077	120	*	APLP2	CDS	TRUE
chr11	130126776	130126832	57	*	APLP2	CDS	TRUE
chr11	130127790	130127840	51	*	APLP2	CDS	TRUE
chr11	130129108	130129175	68	*	APLP2	3UTR	TRUE
chr11	130135596	130135670	75	*	APLP2	CDS	TRUE
chr11	130141523	130141573	51	*	APLP2	5UTR	TRUE
chr11	130141980	130142073	94	*	APLP2	CDS	TRUE
chr11	130143463	130143523	61	*	APLP2	3UTR	TRUE
chr11	116837034	116837113	80	*	APOA1	CDS	FALSE
chr2	21002923	21003003	81	*	APOB	intron	FALSE
chr2	21003179	21003273	95	*	APOB	intron	FALSE
chr2	21004268	21004409	142	*	APOB	intron	FALSE
chr2	21006936	21006992	57	*	APOB	intron	FALSE
chr2	21008091	21008163	73	*	APOB	intron	FALSE
chr2	21008733	21008840	108	*	APOB	intron	FALSE
chr2	21009021	21009092	72	*	APOB	intron	FALSE
chr2	21010722	21010848	127	*	APOB	intron	FALSE
chr2	21011392	21011442	51	*	APOB	intron	FALSE
chr2	21011854	21011923	70	*	APOB	intron	FALSE
chr2	21012209	21012361	153	*	APOB	intron	FALSE
chr2	21013262	21013436	175	*	APOB	intron	FALSE
chr2	21015418	21015494	77	*	APOB	intron	FALSE
chr2	21019016	21019093	78	*	APOB	intron	FALSE
chr2	21019747	21019797	51	*	APOB	intron	FALSE
chr2	21022848	21023012	165	*	APOB	intron	FALSE
chr2	21023551	21023661	111	*	APOB	intron	FALSE
chr2	21024935	21025067	133	*	APOB	intron	FALSE
chr2	21027933	21028008	76	*	APOB	intron	FALSE
chr2	21028454	21028522	69	*	APOB	intron	FALSE
chr2	21029895	21029996	102	*	APOB	intron	FALSE
chr2	21032395	21032560	166	*	APOB	intron	FALSE
chr2	21033421	21033489	69	*	APOB	intron	FALSE
chr2	21035582	21035717	136	*	APOB	intron	FALSE
chr2	21037110	21037250	141	*	APOB	intron	FALSE
chr2	21040934	21041074	141	*	APOB	intron	FALSE
chr2	21042358	21042463	106	*	APOB	intron	FALSE
chr2	21043863	21044061	199	*	APOB	intron	FALSE
chr19	44908986	44909073	88	*	APOE	intron	TRUE
chr21	26170561	26170611	51	*	APP	intron	FALSE
chrX	47567300	47567362	63	*	ARAF	intron	FALSE
chr11	72695558	72695608	51	*	ARAP1	5UTR	FALSE
chr11	72754777	72754855	79	*	ARAP1	CDS	FALSE
chr1	228097636	228097709	74	*	ARF1	CDS	TRUE
chr20	63277237	63277305	69	*	ARFGAP1	intron	TRUE
chr20	63278146	63278197	52	*	ARFGAP1	intron	TRUE
chr20	63284874	63284924	51	*	ARFGAP1	intron	TRUE
chr20	63288025	63288166	142	*	ARFGAP1	intron	TRUE
chr20	63289671	63289721	51	*	ARFGAP1	intron	TRUE
chr11	47175183	47175242	60	*	ARFGAP2	3UTR	FALSE
chr8	67343197	67343354	158	*	ARFGEF1	intron	FALSE
chr20	48921912	48922005	94	*	ARFGEF2	intron	TRUE
chr20	48974784	48974834	51	*	ARFGEF2	intron	TRUE
chr20	49010295	49010364	70	*	ARFGEF2	intron	TRUE
chr13	106559380	106559533	154	*	ARGLU1	5UTR	TRUE
chr13	106567653	106568041	389	*	ARGLU1	CDS	TRUE
chr15	30626296	30626371	76	*	ARHGAP11B	3UTR	FALSE
chr15	30626749	30626922	174	*	ARHGAP11B	CDS	FALSE
chr14	32077307	32077436	130	*	ARHGAP5	CDS	TRUE
chr14	32090493	32090543	51	*	ARHGAP5	CDS	TRUE
chr14	32093630	32093682	53	*	ARHGAP5	CDS	TRUE
chr14	32093902	32093952	51	*	ARHGAP5	CDS	TRUE
chr14	32094250	32094300	51	*	ARHGAP5	CDS	TRUE
chr14	32117199	32117252	54	*	ARHGAP5	CDS	TRUE
chr17	81869784	81869853	70	*	ARHGDIA	intron	FALSE
chr1	17580549	17580632	84	*	ARHGEF10L	CDS	FALSE
chr1	17587459	17587640	182	*	ARHGEF10L	CDS	FALSE
chr1	17602141	17602218	78	*	ARHGEF10L	5UTR	FALSE
chr1	17607816	17607975	160	*	ARHGEF10L	CDS	FALSE
chr1	17616133	17616199	67	*	ARHGEF10L	CDS	FALSE
chr1	17619397	17619447	51	*	ARHGEF10L	5UTR	FALSE
chr1	17621879	17621942	64	*	ARHGEF10L	CDS	FALSE
chr1	17623009	17623175	167	*	ARHGEF10L	5UTR	FALSE
chr1	17624443	17624495	53	*	ARHGEF10L	3UTR	FALSE
chr1	17627338	17627495	158	*	ARHGEF10L	CDS	FALSE
chr1	17637923	17637990	68	*	ARHGEF10L	CDS	FALSE
chr1	17638594	17638686	93	*	ARHGEF10L	3UTR	FALSE
chr1	17656596	17656698	103	*	ARHGEF10L	CDS	FALSE
chr1	17664441	17664592	152	*	ARHGEF10L	3UTR	FALSE
chr1	17687631	17687713	83	*	ARHGEF10L	CDS	FALSE
chr1	17695171	17695275	105	*	ARHGEF10L	CDS	FALSE
chr1	17696887	17696978	92	*	ARHGEF10L	CDS	FALSE
chr1	156940300	156940352	53	*	ARHGEF11	CDS	TRUE
chr1	156945025	156945075	51	*	ARHGEF11	CDS	TRUE
chr11	73363343	73363431	89	*	ARHGEF17	CDS	FALSE
chr13	111283306	111283358	53	*	ARHGEF7	CDS	TRUE
chr1	26697414	26697515	102	*	ARID1A	5UTR	TRUE
chr1	26732743	26732793	51	*	ARID1A	3UTR	TRUE
chr1	26760871	26760932	62	*	ARID1A	CDS	TRUE
chr1	26767839	26767889	51	*	ARID1A	CDS	TRUE
chr1	26773386	26773452	67	*	ARID1A	CDS	TRUE
chr1	26774457	26774608	152	*	ARID1A	CDS	TRUE
chr1	26779142	26779208	67	*	ARID1A	3UTR	TRUE
chr1	26779457	26779507	51	*	ARID1A	3UTR	TRUE
chr19	926077	926144	68	*	ARID3A	intron	TRUE
chr19	929283	929382	100	*	ARID3A	intron	TRUE
chr19	929552	929686	135	*	ARID3A	intron	TRUE
chr19	929746	929829	84	*	ARID3A	intron	TRUE
chr19	932570	932705	136	*	ARID3A	intron	TRUE
chr19	966586	966662	77	*	ARID3A	intron	TRUE
chr19	966726	966814	89	*	ARID3A	intron	TRUE
chr19	968397	968448	52	*	ARID3A	intron	TRUE
chr14	58298614	58298689	76	*	ARID4A	CDS	FALSE
chr1	235168600	235168652	53	*	ARID4B	CDS	TRUE
chr1	235181624	235181699	76	*	ARID4B	5UTR	TRUE
chr1	235181989	235182066	78	*	ARID4B	CDS	TRUE
chr1	235327777	235328168	392	*	ARID4B	CDS	TRUE
chr15	72474590	72474658	69	*	ARIH1	CDS	TRUE
chr3	48927689	48927788	100	*	ARIH2	intron	FALSE
chr12	122981613	122981677	65	*	ARL6IP4	CDS	FALSE
chr12	122981817	122981879	63	*	ARL6IP4	CDS	FALSE
chr12	122982025	122982075	51	*	ARL6IP4	CDS	FALSE
chr12	122982603	122982686	84	*	ARL6IP4	CDS	FALSE
chr8	130443582	130443632	51	*	ASAP1	intron	TRUE
chr17	7173662	7173791	130	*	ASGR1	intron	FALSE
chr17	7174137	7174189	53	*	ASGR1	intron	FALSE
chr17	7176992	7177052	61	*	ASGR1	intron	FALSE
chr17	7178505	7178621	117	*	ASGR1	intron	FALSE
chr17	7101535	7101692	158	*	ASGR2	intron	FALSE
chr17	7107000	7107284	285	*	ASGR2	intron	FALSE
chr17	7108474	7108531	58	*	ASGR2	intron	FALSE
chr17	7114163	7114270	108	*	ASGR2	intron	FALSE
chr1	155378286	155378336	51	*	ASH1L	CDS	TRUE
chr1	155415811	155415869	59	*	ASH1L	CDS	TRUE
chr1	155438860	155438910	51	*	ASH1L	CDS	TRUE
chr7	66075976	66076026	51	*	ASL	intron	FALSE
chr7	66081811	66081988	178	*	ASL	intron	FALSE
chr7	66083111	66083168	58	*	ASL	intron	FALSE
chr7	66086761	66086832	72	*	ASL	intron	FALSE
chr7	66088823	66088906	84	*	ASL	intron	FALSE
chr7	66089111	66089164	54	*	ASL	intron	FALSE
chr7	66092614	66092715	102	*	ASL	intron	FALSE
chr8	61684080	61684130	51	*	ASPH	intron	TRUE
chr8	61714419	61714524	106	*	ASPH	intron	TRUE
chr1	197143478	197143530	53	*	ASPM	CDS	TRUE
chr1	197146152	197146249	98	*	ASPM	CDS	TRUE
chr1	197146335	197146495	161	*	ASPM	CDS	TRUE
chr20	32358373	32358829	457	*	ASXL1	intron	TRUE
chr20	32428136	32428212	77	*	ASXL1	intron	TRUE
chr20	32429971	32430051	81	*	ASXL1	intron	TRUE
chr20	32431397	32431487	91	*	ASXL1	intron	TRUE
chr20	32433579	32433678	100	*	ASXL1	intron	TRUE
chr20	32433796	32433847	52	*	ASXL1	intron	TRUE
chr20	32434506	32434766	261	*	ASXL1	intron	TRUE
chr20	32434864	32434954	91	*	ASXL1	intron	TRUE
chr20	32435974	32436059	86	*	ASXL1	intron	TRUE
chr20	32437086	32437137	52	*	ASXL1	intron	TRUE
chr8	123349327	123349412	86	*	ATAD2	intron	TRUE
chr8	123396224	123396435	212	*	ATAD2	intron	TRUE
chr1	1517323	1517387	65	*	ATAD3A	CDS	FALSE
chr1	1522793	1522860	68	*	ATAD3A	CDS	FALSE
chr1	1471784	1471860	77	*	ATAD3B	3UTR	FALSE
chr1	1485011	1485166	156	*	ATAD3B	CDS	FALSE
chr1	1490328	1490381	54	*	ATAD3B	3UTR	FALSE
chr1	1490580	1490630	51	*	ATAD3B	CDS	FALSE
chr1	1495573	1495680	108	*	ATAD3B	3UTR	FALSE
chr22	39520627	39520681	55	*	ATF4	intron	TRUE
chr22	39521799	39521926	128	*	ATF4	intron	TRUE
chr6	32118957	32119009	53	*	ATF6B	intron	FALSE
chr12	14365701	14365806	106	*	ATF7IP	CDS	TRUE
chr12	14424410	14424551	142	*	ATF7IP	CDS	TRUE
chr12	14497703	14497759	57	*	ATF7IP	5UTR	TRUE
chr2	241666707	241666774	68	*	ATG4B	intron	FALSE
chr2	219210710	219210793	84	*	ATG9A	intron	TRUE
chr2	219213004	219213066	63	*	ATG9A	intron	TRUE
chr2	219213823	219213873	51	*	ATG9A	intron	TRUE
chr12	6935556	6935606	51	*	ATN1	CDS	FALSE
chr12	6937283	6937439	157	*	ATN1	CDS	FALSE
chr19	19645323	19645464	142	*	ATP13A1	intron	FALSE
chr19	19647421	19647734	314	*	ATP13A1	intron	FALSE
chr19	19649563	19649613	51	*	ATP13A1	intron	FALSE
chr19	19652608	19652688	81	*	ATP13A1	intron	FALSE
chr19	19653784	19653858	75	*	ATP13A1	intron	FALSE
chr19	19655315	19655392	78	*	ATP13A1	intron	FALSE
chr19	19655595	19655647	53	*	ATP13A1	intron	FALSE
chr19	19655890	19655944	55	*	ATP13A1	intron	FALSE
chr19	19656055	19656184	130	*	ATP13A1	intron	FALSE
chr19	19656680	19656761	82	*	ATP13A1	intron	FALSE
chr12	110281319	110281552	234	*	ATP2A2	5UTR	TRUE
chr12	110281648	110281905	258	*	ATP2A2	CDS	TRUE
chr12	110339618	110339684	67	*	ATP2A2	CDS	TRUE
chr12	110346016	110346070	55	*	ATP2A2	CDS	TRUE
chr12	110346216	110346266	51	*	ATP2A2	CDS	TRUE
chr3	10333239	10333289	51	*	ATP2B2	intron	FALSE
chr3	10342789	10342887	99	*	ATP2B2	intron	FALSE
chr3	10346042	10346115	74	*	ATP2B2	intron	FALSE
chr3	10358700	10358866	167	*	ATP2B2	intron	FALSE
chr3	10359925	10360101	177	*	ATP2B2	intron	FALSE
chr3	10375451	10375577	127	*	ATP2B2	intron	FALSE
chr3	10388285	10388399	115	*	ATP2B2	intron	FALSE
chr3	10402101	10402169	69	*	ATP2B2	intron	FALSE
chr3	10402258	10402316	59	*	ATP2B2	intron	FALSE
chr3	10449582	10449761	180	*	ATP2B2	intron	FALSE
chr6	31530346	31530400	55	*	ATP6V1G2-DDX39B	intron	FALSE
chr6	31531294	31531404	111	*	ATP6V1G2-DDX39B	intron	FALSE
chr6	31532778	31532914	137	*	ATP6V1G2-DDX39B	intron	FALSE
chr6	31534657	31534776	120	*	ATP6V1G2-DDX39B	intron	FALSE
chr6	31535335	31535411	77	*	ATP6V1G2-DDX39B	intron	FALSE
chr6	31536572	31536648	77	*	ATP6V1G2-DDX39B	intron	FALSE
chr6	31539169	31539243	75	*	ATP6V1G2-DDX39B	intron	FALSE
chr6	31540321	31540547	227	*	ATP6V1G2-DDX39B	intron	FALSE
chrX	77786087	77786147	61	*	ATRX	intron	FALSE
chr12	111510395	111510446	52	*	ATXN2	CDS	TRUE
chr16	28829912	28830027	116	*	ATXN2L	intron	TRUE
chr16	28830660	28830779	120	*	ATXN2L	intron	TRUE
chr16	28832217	28832391	175	*	ATXN2L	intron	TRUE
chr16	28832517	28832567	51	*	ATXN2L	intron	TRUE
chr16	28834094	28834204	111	*	ATXN2L	intron	TRUE
chr16	28834549	28834608	60	*	ATXN2L	intron	TRUE
chr16	28835618	28835668	51	*	ATXN2L	intron	TRUE
chr3	63912613	63912671	59	*	ATXN7	intron	TRUE
chr2	74526737	74526787	51	*	AUP1	intron	FALSE
chr2	74527503	74527562	60	*	AUP1	intron	FALSE
chr2	74528761	74528832	72	*	AUP1	intron	FALSE
chr2	74529362	74529446	85	*	AUP1	intron	FALSE
chr1	1374253	1374321	69	*	AURKAIP1	CDS	FALSE
chr17	8205298	8205352	55	*	AURKB	intron	TRUE
chr17	8206489	8206547	59	*	AURKB	intron	TRUE
chr6	33280863	33280913	51	*	B3GALT4	intron	FALSE
chr19	17268930	17269015	86	*	BABAM1	intron	TRUE
chr6	31640387	31640489	103	*	BAG6	intron	FALSE
chr6	31643019	31643087	69	*	BAG6	intron	FALSE
chr6	31644081	31644169	89	*	BAG6	intron	FALSE
chr6	31644509	31644572	64	*	BAG6	intron	FALSE
chr6	31644976	31645055	80	*	BAG6	intron	FALSE
chr6	31647609	31647707	99	*	BAG6	intron	FALSE
chr6	31649254	31649347	94	*	BAG6	intron	FALSE
chr7	98306442	98306496	55	*	BAIAP2L1	intron	TRUE
chr7	98400801	98400851	51	*	BAIAP2L1	intron	TRUE
chr16	88006169	88006224	56	*	BANP	intron	FALSE
chr14	34776090	34776153	64	*	BAZ1A	5UTR	TRUE
chr14	34874528	34874621	94	*	BAZ1A	CDS	TRUE
chr7	73442723	73442788	66	*	BAZ1B	intron	FALSE
chr7	73443982	73444060	79	*	BAZ1B	intron	FALSE
chr7	73450879	73450953	75	*	BAZ1B	intron	FALSE
chr7	73477148	73477218	71	*	BAZ1B	intron	FALSE
chr7	73477329	73477382	54	*	BAZ1B	intron	FALSE
chr7	73477619	73477684	66	*	BAZ1B	intron	FALSE
chr7	73489205	73489273	69	*	BAZ1B	intron	FALSE
chr7	73498606	73498682	77	*	BAZ1B	intron	FALSE
chr7	73521799	73522016	218	*	BAZ1B	intron	FALSE
chr7	73522118	73522212	95	*	BAZ1B	intron	FALSE
chr12	56600342	56600462	121	*	BAZ2A	CDS	TRUE
chr12	56601242	56601296	55	*	BAZ2A	5UTR	TRUE
chr12	56601546	56601704	159	*	BAZ2A	CDS	TRUE
chr12	56604593	56604719	127	*	BAZ2A	CDS	TRUE
chr12	56605068	56605312	245	*	BAZ2A	CDS	TRUE
chr12	56605829	56605879	51	*	BAZ2A	5UTR	TRUE
chr12	56609862	56609916	55	*	BAZ2A	3UTR	TRUE
chr12	56610112	56610162	51	*	BAZ2A	5UTR	TRUE
chr12	56610408	56610476	69	*	BAZ2A	CDS	TRUE
chr12	56611778	56612065	288	*	BAZ2A	5UTR	TRUE
chr12	56613014	56613201	188	*	BAZ2A	CDS	TRUE
chr12	56615474	56615532	59	*	BAZ2A	5UTR	TRUE
chr2	159349751	159349811	61	*	BAZ2B	intron	FALSE
chr11	66514433	66514559	127	*	BBS1	CDS	FALSE
chr11	66523728	66523824	97	*	BBS1	CDS	FALSE
chr11	66526687	66526808	122	*	BBS1	CDS	FALSE
chr19	44812268	44812357	90	*	BCAM	intron	FALSE
chr19	44813463	44813584	122	*	BCAM	intron	FALSE
chr19	44819380	44819461	82	*	BCAM	intron	FALSE
chr16	75235426	75235553	128	*	BCAR1	intron	FALSE
chr16	75235847	75235949	103	*	BCAR1	intron	FALSE
chr20	31721652	31721740	89	*	BCL2L1	intron	FALSE
chr14	23321480	23321539	60	*	BCL2L2-PABPN1	CDS	FALSE
chr14	23321600	23321808	209	*	BCL2L2-PABPN1	5UTR	FALSE
chr14	23324195	23324325	131	*	BCL2L2-PABPN1	CDS	FALSE
chr11	118898985	118899035	51	*	BCL9L	CDS	FALSE
chr11	118900720	118900876	157	*	BCL9L	CDS	FALSE
chr11	118901643	118901753	111	*	BCL9L	3UTR	FALSE
chr11	118902585	118902638	54	*	BCL9L	CDS	FALSE
chr11	118908301	118908390	90	*	BCL9L	CDS	FALSE
chr5	71455782	71456055	274	*	BDP1	intron	FALSE
chr5	71515073	71515123	51	*	BDP1	intron	FALSE
chr5	71524138	71524301	164	*	BDP1	intron	FALSE
chr8	64581361	64581413	53	*	BHLHE22	intron	FALSE
chr5	79083235	79083297	63	*	BHMT2	intron	FALSE
chr10	58512960	58513323	364	*	BICC1	CDS	FALSE
chr19	47679528	47679599	72	*	BICRA	intron	FALSE
chr2	32357237	32357318	82	*	BIRC6	intron	TRUE
chr2	32463230	32463289	60	*	BIRC6	intron	TRUE
chr20	6767713	6767892	180	*	BMP2	intron	FALSE
chr20	6767983	6768051	69	*	BMP2	intron	FALSE
chr10	42796939	42797036	98	*	BMS1	5UTR	TRUE
chr15	59689133	59689193	61	*	BNIP2	CDS	TRUE
chr4	13570058	13570114	57	*	BOD1L1	intron	FALSE
chr4	13599226	13599365	140	*	BOD1L1	intron	FALSE
chr4	13599648	13599724	77	*	BOD1L1	intron	FALSE
chr4	13599883	13600137	255	*	BOD1L1	intron	FALSE
chr4	13600236	13600370	135	*	BOD1L1	intron	FALSE
chr4	13600479	13600537	59	*	BOD1L1	intron	FALSE
chr4	13601589	13601660	72	*	BOD1L1	intron	FALSE
chr4	13602010	13602145	136	*	BOD1L1	intron	FALSE
chr4	13602924	13603066	143	*	BOD1L1	intron	FALSE
chr4	13603260	13603310	51	*	BOD1L1	intron	FALSE
chr4	13627369	13627468	100	*	BOD1L1	intron	FALSE
chr4	13627575	13627707	133	*	BOD1L1	intron	FALSE
chr8	144264313	144264388	76	*	BOP1	intron	FALSE
chr17	67825549	67825625	77	*	BPTF	intron	TRUE
chr17	67825717	67825886	170	*	BPTF	intron	TRUE
chr17	67826264	67826314	51	*	BPTF	intron	TRUE
chr17	67928397	67928461	65	*	BPTF	intron	TRUE
chr17	67959647	67959763	117	*	BPTF	intron	TRUE
chr7	2543762	2543839	78	*	BRAT1	intron	FALSE
chr22	49777033	49777105	73	*	BRD1	intron	TRUE
chr22	49797822	49797899	78	*	BRD1	intron	TRUE
chr22	49798556	49798659	104	*	BRD1	intron	TRUE
chr22	49823553	49823663	111	*	BRD1	intron	TRUE
chr6	32971593	32971643	51	*	BRD2	intron	FALSE
chr6	32972208	32972286	79	*	BRD2	intron	FALSE
chr6	32972424	32972474	51	*	BRD2	intron	FALSE
chr6	32972668	32972767	100	*	BRD2	intron	FALSE
chr6	32977802	32977878	77	*	BRD2	intron	FALSE
chr6	32978264	32978389	126	*	BRD2	intron	FALSE
chr9	134036154	134036224	71	*	BRD3	intron	FALSE
chr9	134041759	134041817	59	*	BRD3	intron	FALSE
chr19	15238742	15238955	214	*	BRD4	intron	TRUE
chr19	15239439	15239489	51	*	BRD4	intron	TRUE
chr19	15239657	15239807	151	*	BRD4	intron	TRUE
chr19	15244289	15244372	84	*	BRD4	intron	TRUE
chr19	15254151	15254228	78	*	BRD4	intron	TRUE
chr19	15255331	15255429	99	*	BRD4	intron	TRUE
chr19	15255526	15255576	51	*	BRD4	intron	TRUE
chr19	15256963	15257135	173	*	BRD4	intron	TRUE
chr19	15264425	15264538	114	*	BRD4	intron	TRUE
chr19	15273058	15273113	56	*	BRD4	intron	TRUE
chr19	15332325	15332529	205	*	BRD4	intron	TRUE
chr5	138165047	138165099	53	*	BRD8	intron	TRUE
chr5	138166517	138166593	77	*	BRD8	intron	TRUE
chr5	138168472	138168522	51	*	BRD8	intron	TRUE
chr5	883939	884014	76	*	BRD9	intron	FALSE
chr14	105211137	105211197	61	*	BRF1	3UTR	TRUE
chr7	98306442	98306496	55	*	BRI3	intron	TRUE
chr11	66337566	66337845	280	*	BRMS1	5UTR	TRUE
chr11	66340779	66340845	67	*	BRMS1	3UTR	TRUE
chr11	66341222	66341326	105	*	BRMS1	CDS	TRUE
chr11	66344971	66345021	51	*	BRMS1	CDS	TRUE
chr3	9739335	9739418	84	*	BRPF1	intron	FALSE
chr3	9739727	9739777	51	*	BRPF1	intron	FALSE
chr3	9740839	9740905	67	*	BRPF1	intron	FALSE
chr3	9743191	9743253	63	*	BRPF1	intron	FALSE
chr1	32378731	32378781	51	*	BSDC1	CDS	FALSE
chr19	579299	579349	51	*	BSG	intron	FALSE
chr10	91923852	91923987	136	*	BTAF1	CDS	TRUE
chr15	40161161	40161253	93	*	BUB1B	CDS	TRUE
chr10	123154978	123155028	51	*	BUB3	CDS	TRUE
chr7	16646187	16646259	73	*	BZW2	intron	FALSE
chr14	23094973	23095110	138	*	C14orf119	intron	TRUE
chr16	9092144	9092198	55	*	C16orf72	CDS	FALSE
chr19	57960973	57961024	52	*	C19orf18	intron	FALSE
chr19	18588827	18588896	70	*	C19orf60	intron	FALSE
chr19	18589417	18589686	270	*	C19orf60	intron	FALSE
chr1	44721838	44721889	52	*	C1orf228	CDS	FALSE
chr1	228100987	228101054	68	*	C1orf35	CDS	TRUE
chr20	36605805	36605899	95	*	C20orf24	intron	FALSE
chr22	19359335	19359385	51	*	C22orf39	intron	TRUE
chr2	70248404	70248459	56	*	C2orf42	intron	FALSE
chr19	6677964	6678017	54	*	C3	intron	FALSE
chr19	6678173	6678226	54	*	C3	intron	FALSE
chr19	6681938	6681988	51	*	C3	intron	FALSE
chr19	6685019	6685095	77	*	C3	intron	FALSE
chr19	6692960	6693050	91	*	C3	intron	FALSE
chr19	6697346	6697415	70	*	C3	intron	FALSE
chr19	6697474	6697533	60	*	C3	intron	FALSE
chr19	6702492	6702550	59	*	C3	intron	FALSE
chr19	6707085	6707340	256	*	C3	intron	FALSE
chr19	6707799	6707899	101	*	C3	intron	FALSE
chr19	6709734	6709798	65	*	C3	intron	FALSE
chr19	6710638	6710690	53	*	C3	intron	FALSE
chr19	6710754	6710804	51	*	C3	intron	FALSE
chr19	6710991	6711056	66	*	C3	intron	FALSE
chr19	6712268	6712382	115	*	C3	intron	FALSE
chr19	6718102	6718153	52	*	C3	intron	FALSE
chr19	6718274	6718330	57	*	C3	intron	FALSE
chr19	6720551	6720634	84	*	C3	intron	FALSE
chr7	100156898	100156953	56	*	C7orf43	intron	FALSE
chr7	997683	997786	104	*	C7orf50	intron	TRUE
chr7	139417622	139417674	53	*	C7orf55-LUC7L2	intron	FALSE
chr22	24042960	24043044	85	*	CABIN1	intron	FALSE
chr22	24054969	24055081	113	*	CABIN1	intron	FALSE
chr22	24063064	24063144	81	*	CABIN1	intron	FALSE
chr22	24072378	24072459	82	*	CABIN1	intron	FALSE
chr22	24091754	24091821	68	*	CABIN1	intron	FALSE
chr22	24098037	24098107	71	*	CABIN1	intron	FALSE
chr19	3612319	3612373	55	*	CACTIN	intron	TRUE
chr19	3619126	3619213	88	*	CACTIN	intron	TRUE
chr19	3620156	3620262	107	*	CACTIN	intron	TRUE
chr19	3623929	3624011	83	*	CACTIN	intron	TRUE
chr2	27217498	27217593	96	*	CAD	intron	TRUE
chr2	27225061	27225166	106	*	CAD	intron	TRUE
chr2	27237781	27237859	79	*	CAD	intron	TRUE
chr2	27242001	27242051	51	*	CAD	intron	TRUE
chr7	122886181	122886231	51	*	CADPS2	intron	FALSE
chr7	134891529	134891673	145	*	CALD1	intron	FALSE
chr7	134928836	134928900	65	*	CALD1	intron	FALSE
chr7	134933019	134933165	147	*	CALD1	intron	FALSE
chr7	134947499	134947640	142	*	CALD1	intron	FALSE
chr7	134960004	134960070	67	*	CALD1	intron	FALSE
chr19	12938660	12938740	81	*	CALR	intron	TRUE
chr19	12940074	12940144	71	*	CALR	intron	TRUE
chr19	12940290	12940422	133	*	CALR	intron	TRUE
chr19	12940559	12940636	78	*	CALR	intron	TRUE
chr19	12943860	12943941	82	*	CALR	intron	TRUE
chr4	113761041	113761099	59	*	CAMK2D	intron	FALSE
chr19	7595953	7596147	195	*	CAMSAP3	intron	FALSE
chr19	7608131	7608239	109	*	CAMSAP3	intron	FALSE
chr19	7610539	7610616	78	*	CAMSAP3	intron	FALSE
chr19	7611110	7611169	60	*	CAMSAP3	intron	FALSE
chr19	7611806	7612103	298	*	CAMSAP3	intron	FALSE
chr19	7612235	7612351	117	*	CAMSAP3	intron	FALSE
chr19	7612437	7612518	82	*	CAMSAP3	intron	FALSE
chr19	7612788	7612930	143	*	CAMSAP3	intron	FALSE
chr19	7612997	7613164	168	*	CAMSAP3	intron	FALSE
chr19	7615466	7615640	175	*	CAMSAP3	intron	FALSE
chr19	7617369	7617419	51	*	CAMSAP3	intron	FALSE
chr19	7617860	7617937	78	*	CAMSAP3	intron	FALSE
chr5	179699045	179699098	54	*	CANX	intron	TRUE
chr5	179719677	179719745	69	*	CANX	intron	TRUE
chr5	179720424	179720500	77	*	CANX	intron	TRUE
chr5	179722969	179723019	51	*	CANX	intron	TRUE
chr5	179723664	179723778	115	*	CANX	intron	TRUE
chr5	179728641	179728707	67	*	CANX	intron	TRUE
chr16	549053	549106	54	*	CAPN15	5UTR	FALSE
chr16	551571	551621	51	*	CAPN15	CDS	FALSE
chr16	552098	552148	51	*	CAPN15	5UTR	FALSE
chr19	36141008	36141061	54	*	CAPNS1	intron	FALSE
chr11	34052403	34052590	188	*	CAPRIN1	3UTR	TRUE
chr11	34079689	34079739	51	*	CAPRIN1	5UTR	TRUE
chr22	37506195	37506282	88	*	CARD10	intron	FALSE
chr22	37518976	37519026	51	*	CARD10	intron	FALSE
chr17	40140568	40140770	203	*	CASC3	intron	TRUE
chr1	10638877	10638931	55	*	CASZ1	5UTR	TRUE
chr21	43058834	43058910	77	*	CBS	intron	TRUE
chr21	43062960	43063010	51	*	CBS	intron	TRUE
chr21	43065452	43065505	54	*	CBS	intron	TRUE
chr21	43071993	43072139	147	*	CBS	intron	TRUE
chr21	6454637	6454689	53	*	CBSL	intron	FALSE
chr21	6457097	6457175	79	*	CBSL	intron	FALSE
chr21	6457290	6457340	51	*	CBSL	intron	FALSE
chr7	26201793	26201843	51	*	CBX3	intron	TRUE
chr17	79834504	79834575	72	*	CBX4	intron	FALSE
chr17	79835307	79835403	97	*	CBX4	intron	FALSE
chr17	79839181	79839231	51	*	CBX4	intron	FALSE
chr10	68736884	68736943	60	*	CCAR1	3UTR	TRUE
chr8	22619223	22619299	77	*	CCAR2	intron	TRUE
chr3	46921897	46922078	182	*	CCDC12	intron	TRUE
chr3	46976672	46976728	57	*	CCDC12	intron	TRUE
chr2	74482492	74482661	170	*	CCDC142	intron	FALSE
chr9	136803057	136803223	167	*	CCDC183	intron	FALSE
chr16	30762494	30762619	126	*	CCDC189	intron	FALSE
chr3	191329665	191329721	57	*	CCDC50	intron	FALSE
chr17	82157697	82157755	59	*	CCDC57	intron	FALSE
chr17	82188330	82188386	57	*	CCDC57	intron	FALSE
chr17	82201836	82201886	51	*	CCDC57	intron	FALSE
chr11	60842252	60842428	177	*	CCDC86	CDS	FALSE
chr11	60842671	60842749	79	*	CCDC86	CDS	FALSE
chr14	91313147	91313197	51	*	CCDC88C	CDS	FALSE
chr19	47266712	47266794	83	*	CCDC9	intron	FALSE
chr2	118014023	118014103	81	*	CCDC93	intron	FALSE
chr5	69167189	69167262	74	*	CCNB1	intron	TRUE
chr11	69641174	69641529	356	*	CCND1	CDS	TRUE
chr11	69648030	69648092	63	*	CCND1	CDS	TRUE
chr16	2445565	2445615	51	*	CCNF	3UTR	TRUE
chr3	157148481	157148549	69	*	CCNL1	intron	FALSE
chr3	157157000	157157059	60	*	CCNL1	intron	FALSE
chr3	157159829	157160084	256	*	CCNL1	intron	FALSE
chr1	1386991	1387075	85	*	CCNL2	CDS	TRUE
chr1	1387181	1387272	92	*	CCNL2	CDS	TRUE
chr1	1387393	1387531	139	*	CCNL2	CDS	TRUE
chr1	1387775	1387840	66	*	CCNL2	3UTR	TRUE
chr1	1390229	1390306	78	*	CCNL2	5UTR	TRUE
chr1	1390765	1390918	154	*	CCNL2	3UTR	TRUE
chr1	1391319	1391554	236	*	CCNL2	3UTR	TRUE
chr1	1398250	1398300	51	*	CCNL2	CDS	TRUE
chr1	1399015	1399065	51	*	CCNL2	5UTR	TRUE
chr1	1399174	1399266	93	*	CCNL2	3UTR	TRUE
chr11	66593216	66593273	58	*	CCS	3UTR	FALSE
chr11	66593666	66593716	51	*	CCS	CDS	FALSE
chr11	66599387	66599614	228	*	CCS	5UTR	FALSE
chr11	66605368	66605418	51	*	CCS	intron	FALSE
chr11	66605487	66605579	93	*	CCS	CDS	FALSE
chr11	66605796	66605854	59	*	CCS	CDS	FALSE
chr1	156310948	156310998	51	*	CCT3	CDS	TRUE
chr7	56051924	56051982	59	*	CCT6A	intron	TRUE
chr6	47478013	47478120	108	*	CD2AP	intron	TRUE
chr16	30353562	30353651	90	*	CD2BP2	intron	TRUE
chr1	43359298	43359363	66	*	CDC20	CDS	FALSE
chr3	48188106	48188156	51	*	CDC25A	intron	TRUE
chr20	3797659	3797736	78	*	CDC25B	intron	TRUE
chr20	3804886	3804955	70	*	CDC25B	intron	TRUE
chr19	10391213	10391319	107	*	CDC37	intron	TRUE
chr19	10391385	10391453	69	*	CDC37	intron	TRUE
chr19	10391513	10391663	151	*	CDC37	intron	TRUE
chr19	10393257	10393415	159	*	CDC37	intron	TRUE
chr19	10395039	10395126	88	*	CDC37	intron	TRUE
chr19	10395250	10395386	137	*	CDC37	intron	TRUE
chr19	10395952	10396115	164	*	CDC37	intron	TRUE
chr19	10403401	10403541	141	*	CDC37	intron	TRUE
chr14	102938327	102938383	57	*	CDC42BPB	CDS	TRUE
chr14	102964576	102964628	53	*	CDC42BPB	CDS	TRUE
chr14	102971950	102972023	74	*	CDC42BPB	intron	TRUE
chr14	102983651	102983713	63	*	CDC42BPB	5UTR	TRUE
chr22	37560525	37560576	52	*	CDC42EP1	intron	FALSE
chr22	37566596	37566658	63	*	CDC42EP1	intron	FALSE
chr22	37566750	37566805	56	*	CDC42EP1	intron	FALSE
chr22	19505393	19505454	62	*	CDC45	intron	TRUE
chr6	44387744	44387859	116	*	CDC5L	intron	TRUE
chr17	40288040	40288090	51	*	CDC6	intron	TRUE
chr1	193122000	193122211	212	*	CDC73	CDS	FALSE
chr1	193122282	193122332	51	*	CDC73	CDS	FALSE
chr1	193147910	193147966	57	*	CDC73	CDS	FALSE
chr2	173363267	173363318	52	*	CDCA7	intron	TRUE
chr16	89686701	89686763	63	*	CDK10	intron	FALSE
chr16	89691475	89691545	71	*	CDK10	intron	FALSE
chr16	89694218	89694268	51	*	CDK10	intron	FALSE
chr16	89694670	89694772	103	*	CDK10	intron	FALSE
chr16	89696110	89696161	52	*	CDK10	intron	FALSE
chr16	89696246	89696307	62	*	CDK10	intron	FALSE
chr1	1702809	1703009	201	*	CDK11A	CDS	FALSE
chr1	1703090	1703156	67	*	CDK11A	CDS	FALSE
chr1	1703215	1703266	52	*	CDK11A	CDS	FALSE
chr1	1704050	1704129	80	*	CDK11A	CDS	FALSE
chr1	1704225	1704355	131	*	CDK11A	CDS	FALSE
chr1	1704442	1704701	260	*	CDK11A	CDS	FALSE
chr1	1704760	1705003	244	*	CDK11A	CDS	FALSE
chr1	1709516	1709606	91	*	CDK11A	CDS	FALSE
chr1	1724257	1724320	64	*	CDK11A	CDS	FALSE
chr1	1635655	1635861	207	*	CDK11B	CDS	FALSE
chr1	1635938	1636043	106	*	CDK11B	CDS	FALSE
chr1	1636395	1636445	51	*	CDK11B	CDS	FALSE
chr1	1636895	1636995	101	*	CDK11B	3UTR	FALSE
chr1	1637084	1637138	55	*	CDK11B	intron	FALSE
chr1	1637207	1637338	132	*	CDK11B	intron	FALSE
chr1	1637594	1637701	108	*	CDK11B	CDS	FALSE
chr1	1637796	1637857	62	*	CDK11B	5UTR	FALSE
chr1	1640275	1640413	139	*	CDK11B	CDS	FALSE
chr1	1642360	1642471	112	*	CDK11B	CDS	FALSE
chr1	1658913	1658972	60	*	CDK11B	3UTR	FALSE
chr17	39461594	39461968	375	*	CDK12	intron	TRUE
chr17	39462877	39462971	95	*	CDK12	intron	TRUE
chr17	39463035	39463115	81	*	CDK12	intron	TRUE
chr17	39471566	39471625	60	*	CDK12	intron	TRUE
chr7	39950113	39950291	179	*	CDK13	intron	TRUE
chr7	39950392	39950462	71	*	CDK13	intron	TRUE
chr7	39951110	39951252	143	*	CDK13	intron	TRUE
chr7	90596432	90596482	51	*	CDK14	intron	TRUE
chrX	47228879	47228929	51	*	CDK16	intron	FALSE
chr12	96400240	96400310	71	*	CDK17	CDS	TRUE
chr12	123271634	123271684	51	*	CDK2AP1	CDS	FALSE
chr2	218959706	218959756	51	*	CDK5R2	intron	FALSE
chr20	33373059	33373110	52	*	CDK5RAP1	intron	TRUE
chr20	33385659	33385711	53	*	CDK5RAP1	intron	TRUE
chr9	120400741	120400832	92	*	CDK5RAP2	intron	FALSE
chr9	120402912	120403044	133	*	CDK5RAP2	intron	FALSE
chr9	120409126	120409269	144	*	CDK5RAP2	intron	FALSE
chr9	120439840	120439937	98	*	CDK5RAP2	intron	FALSE
chr9	120467893	120467943	51	*	CDK5RAP2	intron	FALSE
chr9	120518571	120518634	64	*	CDK5RAP2	intron	FALSE
chr9	120529985	120530035	51	*	CDK5RAP2	intron	FALSE
chr9	120579933	120580050	118	*	CDK5RAP2	intron	FALSE
chr17	47973586	47973640	55	*	CDK5RAP3	intron	FALSE
chr17	47976758	47976817	60	*	CDK5RAP3	intron	FALSE
chr16	22437033	22437094	62	*	CDR2	intron	TRUE
chr16	88804780	88804898	119	*	CDT1	intron	FALSE
chr16	88807117	88807182	66	*	CDT1	intron	FALSE
chr3	133573775	133573947	173	*	CDV3	intron	TRUE
chr3	133574170	133574236	67	*	CDV3	intron	TRUE
chr19	33301165	33301215	51	*	CEBPA	intron	TRUE
chr19	33301918	33301984	67	*	CEBPA	intron	TRUE
chr22	17369818	17369868	51	*	CECR2	intron	FALSE
chr11	47484388	47484443	56	*	CELF1	3UTR	TRUE
chr11	47553027	47553112	86	*	CELF1	CDS	TRUE
chr3	48648326	48648418	93	*	CELSR3	intron	TRUE
chr1	214620687	214620778	92	*	CENPF	CDS	TRUE
chr1	214630600	214630650	51	*	CENPF	CDS	TRUE
chr1	214642717	214642792	76	*	CENPF	CDS	TRUE
chr1	214642955	214643031	77	*	CENPF	5UTR	TRUE
chr1	214658902	214658988	87	*	CENPF	CDS	TRUE
chr16	67830246	67830302	57	*	CENPT	intron	FALSE
chr16	67830365	67830477	113	*	CENPT	intron	FALSE
chr16	67831222	67831320	99	*	CENPT	intron	FALSE
chr16	67831754	67831867	114	*	CENPT	intron	FALSE
chr16	67832011	67832074	64	*	CENPT	intron	FALSE
chr5	123400968	123401031	64	*	CEP120	intron	TRUE
chr14	80941609	80941659	51	*	CEP128	5UTR	TRUE
chr11	117381761	117381861	101	*	CEP164	CDS	FALSE
chr1	243255045	243255148	104	*	CEP170	intron	TRUE
chr18	13095596	13095646	51	*	CEP192	intron	FALSE
chr20	35462320	35462429	110	*	CEP250	intron	TRUE
chr20	35465774	35465824	51	*	CEP250	intron	TRUE
chr20	35467399	35467520	122	*	CEP250	intron	TRUE
chr20	35473490	35473550	61	*	CEP250	intron	TRUE
chr20	35473954	35474046	93	*	CEP250	intron	TRUE
chr20	35477933	35478010	78	*	CEP250	intron	TRUE
chr20	35479368	35479424	57	*	CEP250	intron	TRUE
chr20	35494480	35494586	107	*	CEP250	intron	TRUE
chr20	35497759	35497868	110	*	CEP250	intron	TRUE
chr20	35502633	35502706	74	*	CEP250	intron	TRUE
chr20	35503648	35503706	59	*	CEP250	intron	TRUE
chr1	179954845	179955103	259	*	CEP350	CDS	TRUE
chr1	180014385	180014457	73	*	CEP350	CDS	TRUE
chr1	180024477	180024527	51	*	CEP350	CDS	TRUE
chr1	150968089	150968146	58	*	CERS2	3UTR	TRUE
chr1	150968996	150969057	62	*	CERS2	CDS	TRUE
chr11	65855960	65856122	163	*	CFL1	5UTR	TRUE
chr2	201116342	201116455	114	*	CFLAR	intron	FALSE
chr1	151530516	151530590	75	*	CGN	CDS	FALSE
chr19	4402685	4402804	120	*	CHAF1A	intron	TRUE
chr19	4409587	4409715	129	*	CHAF1A	intron	TRUE
chr19	4428753	4428871	119	*	CHAF1A	intron	TRUE
chr19	4429451	4429605	155	*	CHAF1A	intron	TRUE
chr19	4429732	4429784	53	*	CHAF1A	intron	TRUE
chr19	4432018	4432207	190	*	CHAF1A	intron	TRUE
chr19	4433120	4433245	126	*	CHAF1A	intron	TRUE
chr19	4442934	4443005	72	*	CHAF1A	intron	TRUE
chr7	133035623	133035711	89	*	CHCHD3	intron	TRUE
chr5	98928809	98928859	51	*	CHD1	intron	TRUE
chr15	92900342	92900440	99	*	CHD2	CDS	FALSE
chr15	92924328	92924536	209	*	CHD2	3UTR	FALSE
chr15	92939657	92939710	54	*	CHD2	CDS	FALSE
chr15	92949000	92949075	76	*	CHD2	CDS	FALSE
chr15	92953388	92953527	140	*	CHD2	5UTR	FALSE
chr15	92956476	92956628	153	*	CHD2	3UTR	FALSE
chr15	92967342	92967502	161	*	CHD2	CDS	FALSE
chr15	92978224	92978361	138	*	CHD2	CDS	FALSE
chr15	92985531	92985651	121	*	CHD2	5UTR	FALSE
chr15	92991468	92991518	51	*	CHD2	CDS	FALSE
chr15	92992886	92992950	65	*	CHD2	CDS	FALSE
chr15	92997277	92997348	72	*	CHD2	5UTR	FALSE
chr15	92998185	92998238	54	*	CHD2	CDS	FALSE
chr15	92998505	92998622	118	*	CHD2	5UTR	FALSE
chr15	93004644	93004739	96	*	CHD2	CDS	FALSE
chr15	93009204	93009289	86	*	CHD2	CDS	FALSE
chr15	93014807	93014901	95	*	CHD2	CDS	FALSE
chr15	93020092	93020229	138	*	CHD2	CDS	FALSE
chr15	93024570	93024642	73	*	CHD2	5UTR	FALSE
chr15	93024814	93025120	307	*	CHD2	CDS	FALSE
chr15	93027723	93027776	54	*	CHD2	5UTR	FALSE
chr17	7890968	7891025	58	*	CHD3	intron	TRUE
chr17	7895100	7895150	51	*	CHD3	intron	TRUE
chr17	7895366	7895416	51	*	CHD3	intron	TRUE
chr17	7899081	7899158	78	*	CHD3	intron	TRUE
chr17	7902941	7903019	79	*	CHD3	intron	TRUE
chr17	7906620	7906683	64	*	CHD3	intron	TRUE
chr17	7906976	7907026	51	*	CHD3	intron	TRUE
chr17	7909221	7909331	111	*	CHD3	intron	TRUE
chr12	6570402	6570671	270	*	CHD4	5UTR	TRUE
chr12	6573117	6573235	119	*	CHD4	5UTR	TRUE
chr12	6578035	6578109	75	*	CHD4	CDS	TRUE
chr12	6582142	6582235	94	*	CHD4	CDS	TRUE
chr12	6583026	6583090	65	*	CHD4	CDS	TRUE
chr12	6587804	6587894	91	*	CHD4	CDS	TRUE
chr12	6588345	6588412	68	*	CHD4	CDS	TRUE
chr12	6591465	6591515	51	*	CHD4	3UTR	TRUE
chr12	6591914	6592000	87	*	CHD4	CDS	TRUE
chr12	6593486	6593586	101	*	CHD4	CDS	TRUE
chr12	6594496	6594592	97	*	CHD4	CDS	TRUE
chr12	6596019	6596077	59	*	CHD4	3UTR	TRUE
chr12	6598280	6598409	130	*	CHD4	CDS	TRUE
chr12	6599776	6599962	187	*	CHD4	3UTR	TRUE
chr12	6600226	6600315	90	*	CHD4	CDS	TRUE
chr12	6601692	6601742	51	*	CHD4	CDS	TRUE
chr12	6602031	6602148	118	*	CHD4	CDS	TRUE
chr12	6606305	6606440	136	*	CHD4	CDS	TRUE
chr12	6607299	6607357	59	*	CHD4	CDS	TRUE
chr20	41451038	41451088	51	*	CHD6	intron	TRUE
chr20	41483308	41483362	55	*	CHD6	intron	TRUE
chr20	41491769	41491819	51	*	CHD6	intron	TRUE
chr20	41512844	41512914	71	*	CHD6	intron	TRUE
chr20	41533366	41533440	75	*	CHD6	intron	TRUE
chr8	60678971	60679083	113	*	CHD7	intron	TRUE
chr8	60741764	60741838	75	*	CHD7	intron	TRUE
chr8	60742659	60742732	74	*	CHD7	intron	TRUE
chr8	60742989	60743052	64	*	CHD7	intron	TRUE
chr8	60795073	60795127	55	*	CHD7	intron	TRUE
chr8	60838193	60838243	51	*	CHD7	intron	TRUE
chr8	60852875	60853051	177	*	CHD7	intron	TRUE
chr8	60856124	60856176	53	*	CHD7	intron	TRUE
chr8	60865038	60865094	57	*	CHD7	intron	TRUE
chr8	60865223	60865344	122	*	CHD7	intron	TRUE
chr8	60865544	60865629	86	*	CHD7	intron	TRUE
chr14	21391491	21391586	96	*	CHD8	intron	TRUE
chr14	21393477	21393542	66	*	CHD8	CDS	TRUE
chr14	21393952	21394014	63	*	CHD8	CDS	TRUE
chr14	21429030	21429096	67	*	CHD8	5UTR	TRUE
chr19	16532630	16532703	74	*	CHERP	intron	TRUE
chr11	68053912	68053993	82	*	CHKA	CDS	FALSE
chr11	68061618	68061732	115	*	CHKA	5UTR	FALSE
chr11	68120827	68120928	102	*	CHKA	5UTR	FALSE
chr11	68121067	68121334	268	*	CHKA	intron	FALSE
chr22	50579162	50579246	85	*	CHKB	intron	FALSE
chr22	50580563	50580623	61	*	CHKB	intron	FALSE
chr22	50582306	50582403	98	*	CHKB	intron	FALSE
chr22	50582740	50582821	82	*	CHKB	intron	FALSE
chr22	50579162	50579246	85	*	CHKB-CPT1B	intron	FALSE
chr22	50580563	50580623	61	*	CHKB-CPT1B	intron	FALSE
chr22	50582306	50582403	98	*	CHKB-CPT1B	intron	FALSE
chr22	50582740	50582821	82	*	CHKB-CPT1B	intron	FALSE
chr16	89646528	89646652	125	*	CHMP1A	intron	FALSE
chr20	33811364	33811514	151	*	CHMP4B	intron	FALSE
chr16	788650	788718	69	*	CHTF18	3UTR	FALSE
chr16	789029	789125	97	*	CHTF18	5UTR	FALSE
chr16	789221	789355	135	*	CHTF18	CDS	FALSE
chr16	789562	789691	130	*	CHTF18	3UTR	FALSE
chr16	790196	790269	74	*	CHTF18	CDS	FALSE
chr16	790532	790667	136	*	CHTF18	CDS	FALSE
chr16	791131	791231	101	*	CHTF18	CDS	FALSE
chr16	791308	791358	51	*	CHTF18	CDS	FALSE
chr16	792247	792569	323	*	CHTF18	CDS	FALSE
chr16	792734	792813	80	*	CHTF18	CDS	FALSE
chr16	792972	793022	51	*	CHTF18	CDS	FALSE
chr16	793150	793268	119	*	CHTF18	5UTR	FALSE
chr16	794091	794176	86	*	CHTF18	CDS	FALSE
chr16	795159	795248	90	*	CHTF18	CDS	FALSE
chr16	795759	795836	78	*	CHTF18	CDS	FALSE
chr16	796024	796074	51	*	CHTF18	CDS	FALSE
chr16	796749	796809	61	*	CHTF18	CDS	FALSE
chr1	153634227	153634334	108	*	CHTOP	CDS	TRUE
chr1	153643247	153643319	73	*	CHTOP	CDS	TRUE
chr19	42271846	42271896	51	*	CIC	intron	TRUE
chr19	42271968	42272116	149	*	CIC	intron	TRUE
chr19	42272277	42272327	51	*	CIC	intron	TRUE
chr19	42272603	42272715	113	*	CIC	intron	TRUE
chr19	42272786	42272925	140	*	CIC	intron	TRUE
chr19	42286838	42286889	52	*	CIC	intron	TRUE
chr19	42287924	42287974	51	*	CIC	intron	TRUE
chr19	42289281	42289364	84	*	CIC	intron	TRUE
chr19	42292118	42292172	55	*	CIC	intron	TRUE
chr19	42293201	42293256	56	*	CIC	intron	TRUE
chr19	42293971	42294021	51	*	CIC	intron	TRUE
chr19	42294654	42294710	57	*	CIC	intron	TRUE
chr19	42294826	42294917	92	*	CIC	intron	TRUE
chr19	1269350	1269467	118	*	CIRBP	intron	TRUE
chr12	119752048	119752106	59	*	CIT	CDS	TRUE
chr6	139374430	139374495	66	*	CITED2	intron	FALSE
chr12	106239653	106239830	178	*	CKAP4	CDS	TRUE
chr11	46770844	46770917	74	*	CKAP5	CDS	TRUE
chr11	46780206	46780257	52	*	CKAP5	CDS	TRUE
chr14	103521299	103521428	130	*	CKB	5UTR	FALSE
chr14	103521894	103521944	51	*	CKB	CDS	FALSE
chr19	45039060	45039110	51	*	CLASRP	intron	FALSE
chr19	45052102	45052161	60	*	CLASRP	intron	FALSE
chr19	45052817	45052889	73	*	CLASRP	intron	FALSE
chr19	45057848	45057898	51	*	CLASRP	intron	FALSE
chr19	45060410	45060468	59	*	CLASRP	intron	FALSE
chr19	45060560	45060610	51	*	CLASRP	intron	FALSE
chr19	45064031	45064213	183	*	CLASRP	intron	FALSE
chr19	45064275	45064482	208	*	CLASRP	intron	FALSE
chr19	45064543	45064625	83	*	CLASRP	intron	FALSE
chr19	45067361	45067590	230	*	CLASRP	intron	FALSE
chr1	108954433	108954483	51	*	CLCC1	CDS	TRUE
chr1	11806250	11806309	60	*	CLCN6	CDS	FALSE
chr1	11816633	11816683	51	*	CLCN6	CDS	FALSE
chr1	11837080	11837150	71	*	CLCN6	5UTR	FALSE
chr1	11838355	11838405	51	*	CLCN6	5UTR	FALSE
chr1	11840289	11840373	85	*	CLCN6	CDS	FALSE
chr16	1452774	1452826	53	*	CLCN7	3UTR	FALSE
chr3	190312886	190312960	75	*	CLDN1	intron	FALSE
chr3	190322112	190322264	153	*	CLDN1	intron	FALSE
chr6	31730848	31730911	64	*	CLIC1	intron	FALSE
chr12	122341566	122341627	62	*	CLIP1	CDS	FALSE
chr12	122355124	122355245	122	*	CLIP1	CDS	FALSE
chr12	122360967	122361073	107	*	CLIP1	5UTR	FALSE
chr12	122377568	122377643	76	*	CLIP1	CDS	FALSE
chr12	122380367	122380417	51	*	CLIP1	5UTR	FALSE
chr7	74289686	74289736	51	*	CLIP2	intron	FALSE
chr7	74338855	74338905	51	*	CLIP2	intron	FALSE
chr1	155273413	155273463	51	*	CLK2	CDS	FALSE
chr15	74619222	74619344	123	*	CLK3	CDS	FALSE
chr15	74620031	74620139	109	*	CLK3	3UTR	FALSE
chr12	7138009	7138059	51	*	CLSTN3	5UTR	FALSE
chr5	176416269	176416325	57	*	CLTB	intron	FALSE
chr8	27604301	27604373	73	*	CLU	intron	FALSE
chr8	27605072	27605131	60	*	CLU	intron	FALSE
chr8	27606353	27606446	94	*	CLU	intron	FALSE
chr8	27610493	27610583	91	*	CLU	intron	FALSE
chr17	2689569	2689683	115	*	CLUH	intron	TRUE
chr17	2692003	2692073	71	*	CLUH	intron	TRUE
chr17	2692570	2692640	71	*	CLUH	intron	TRUE
chr17	2693909	2693984	76	*	CLUH	intron	TRUE
chr17	2695411	2695510	100	*	CLUH	intron	TRUE
chr17	2697900	2698158	259	*	CLUH	intron	TRUE
chr17	2698266	2698455	190	*	CLUH	intron	TRUE
chr17	2700404	2700454	51	*	CLUH	intron	TRUE
chr17	2700715	2700789	75	*	CLUH	intron	TRUE
chr17	2703322	2703482	161	*	CLUH	intron	TRUE
chr17	2704384	2704503	120	*	CLUH	intron	TRUE
chr1	47333967	47334116	150	*	CMPK1	CDS	FALSE
chr3	32259805	32260009	205	*	CMTM8	intron	TRUE
chr3	32262016	32262213	198	*	CMTM8	intron	TRUE
chr3	32262335	32262398	64	*	CMTM8	intron	TRUE
chr6	154450101	154450165	65	*	CNKSR3	intron	TRUE
chr6	154510162	154510607	446	*	CNKSR3	intron	TRUE
chr16	58629727	58629783	57	*	CNOT1	intron	TRUE
chr19	54143122	54143174	53	*	CNOT3	intron	FALSE
chr19	54148384	54148437	54	*	CNOT3	intron	FALSE
chr19	54149561	54149742	182	*	CNOT3	intron	FALSE
chr19	54152266	54152319	54	*	CNOT3	intron	FALSE
chr19	54152544	54152600	57	*	CNOT3	intron	FALSE
chr12	56315134	56315195	62	*	CNPY2	5UTR	TRUE
chr9	17135259	17135397	139	*	CNTLN	intron	FALSE
chr2	124565969	124566019	51	*	CNTNAP5	intron	FALSE
chr9	121168264	121168314	51	*	CNTRL	intron	FALSE
chr17	7948556	7948619	64	*	CNTROB	intron	FALSE
chr16	70523377	70523530	154	*	COG4	intron	TRUE
chr21	45405417	45405473	57	*	COL18A1	intron	FALSE
chr21	45468726	45468787	62	*	COL18A1	intron	FALSE
chr21	45475483	45475533	51	*	COL18A1	intron	FALSE
chr21	45476400	45476450	51	*	COL18A1	intron	FALSE
chr21	45477428	45477481	54	*	COL18A1	intron	FALSE
chr21	45480728	45480859	132	*	COL18A1	intron	FALSE
chr21	45486881	45486948	68	*	COL18A1	intron	FALSE
chr21	45491252	45491316	65	*	COL18A1	intron	FALSE
chr21	45505874	45505933	60	*	COL18A1	intron	FALSE
chr9	114155770	114155949	180	*	COL27A1	intron	FALSE
chr9	114167705	114167832	128	*	COL27A1	intron	FALSE
chr9	114168060	114168134	75	*	COL27A1	intron	FALSE
chr9	114168481	114168546	66	*	COL27A1	intron	FALSE
chr9	114168791	114168890	100	*	COL27A1	intron	FALSE
chr9	114169398	114169452	55	*	COL27A1	intron	FALSE
chr9	114178295	114178345	51	*	COL27A1	intron	FALSE
chr9	114195963	114196013	51	*	COL27A1	intron	FALSE
chr9	114210977	114211027	51	*	COL27A1	intron	FALSE
chr9	114245871	114245940	70	*	COL27A1	intron	FALSE
chr9	114258545	114258595	51	*	COL27A1	intron	FALSE
chr9	114282505	114282555	51	*	COL27A1	intron	FALSE
chr9	114288705	114288756	52	*	COL27A1	intron	FALSE
chr9	114290268	114290325	58	*	COL27A1	intron	FALSE
chr9	114292145	114292211	67	*	COL27A1	intron	FALSE
chr9	114300074	114300124	51	*	COL27A1	intron	FALSE
chr9	114301076	114301126	51	*	COL27A1	intron	FALSE
chr9	114311676	114311781	106	*	COL27A1	intron	FALSE
chr2	189051360	189051424	65	*	COL5A2	intron	FALSE
chr2	189063203	189063254	52	*	COL5A2	intron	FALSE
chr2	189064555	189064605	51	*	COL5A2	intron	FALSE
chr2	189110239	189110337	99	*	COL5A2	intron	FALSE
chr19	18903285	18903368	84	*	COPE	intron	FALSE
chr19	18904769	18904832	64	*	COPE	intron	FALSE
chr19	18905574	18905624	51	*	COPE	intron	FALSE
chr19	18906959	18907010	52	*	COPE	intron	FALSE
chr19	18919289	18919339	51	*	COPE	intron	FALSE
chr3	129260717	129260782	66	*	COPG1	intron	TRUE
chr3	129275244	129275294	51	*	COPG1	intron	TRUE
chr8	67064397	67064499	103	*	COPS5	intron	TRUE
chr11	67441744	67441839	96	*	CORO1B	5UTR	FALSE
chr11	67443404	67443456	53	*	CORO1B	CDS	FALSE
chr16	4405493	4405543	51	*	CORO7	5UTR	FALSE
chr16	4405493	4405543	51	*	CORO7-PAM16	5UTR	FALSE
chr16	85804996	85805068	73	*	COX4I1	intron	FALSE
chr16	85806822	85806918	97	*	COX4I1	intron	FALSE
chr5	173888368	173888418	51	*	CPEB4	intron	FALSE
chr5	173888952	173889004	53	*	CPEB4	intron	FALSE
chr5	173890584	173890686	103	*	CPEB4	intron	FALSE
chr20	35626633	35626783	151	*	CPNE1	intron	FALSE
chr20	35630910	35631059	150	*	CPNE1	intron	FALSE
chr20	35631490	35631549	60	*	CPNE1	intron	FALSE
chr20	35631942	35631992	51	*	CPNE1	intron	FALSE
chr20	35632308	35632367	60	*	CPNE1	intron	FALSE
chr20	35632874	35632928	55	*	CPNE1	intron	FALSE
chr20	35664787	35664870	84	*	CPNE1	intron	FALSE
chr8	144393524	144393574	51	*	CPSF1	intron	FALSE
chr8	144393905	144394162	258	*	CPSF1	intron	FALSE
chr8	144394492	144394555	64	*	CPSF1	intron	FALSE
chr8	144394881	144395018	138	*	CPSF1	intron	FALSE
chr8	144395442	144395537	96	*	CPSF1	intron	FALSE
chr8	144396404	144396472	69	*	CPSF1	intron	FALSE
chr8	144397204	144397381	178	*	CPSF1	intron	FALSE
chr8	144397511	144397648	138	*	CPSF1	intron	FALSE
chr8	144397960	144398118	159	*	CPSF1	intron	FALSE
chr8	144398315	144398411	97	*	CPSF1	intron	FALSE
chr8	144398524	144398574	51	*	CPSF1	intron	FALSE
chr8	144399598	144399692	95	*	CPSF1	intron	FALSE
chr8	144399781	144399840	60	*	CPSF1	intron	FALSE
chr8	144400922	144401026	105	*	CPSF1	intron	FALSE
chr8	144401209	144401268	60	*	CPSF1	intron	FALSE
chr12	69239597	69239667	71	*	CPSF6	5UTR	TRUE
chr12	69251225	69251277	53	*	CPSF6	CDS	TRUE
chr12	69259024	69259081	58	*	CPSF6	CDS	TRUE
chr11	61411770	61411883	114	*	CPSF7	CDS	FALSE
chr11	61421414	61421555	142	*	CPSF7	CDS	FALSE
chr16	1656657	1656707	51	*	CRAMP1	CDS	FALSE
chr16	1656840	1656916	77	*	CRAMP1	CDS	FALSE
chr16	1659954	1660042	89	*	CRAMP1	CDS	FALSE
chr16	1666540	1666590	51	*	CRAMP1	CDS	FALSE
chr7	137882492	137882568	77	*	CREB3L2	intron	TRUE
chr7	137915849	137915899	51	*	CREB3L2	intron	TRUE
chr7	138001845	138001910	66	*	CREB3L2	intron	TRUE
chr19	4164548	4164613	66	*	CREB3L3	intron	FALSE
chr7	28507631	28507696	66	*	CREB5	intron	FALSE
chr7	28718826	28718876	51	*	CREB5	intron	FALSE
chr7	28809282	28809332	51	*	CREB5	intron	FALSE
chr16	3729554	3729689	136	*	CREBBP	CDS	FALSE
chr16	3729770	3729825	56	*	CREBBP	3UTR	FALSE
chr16	3731387	3731457	71	*	CREBBP	CDS	FALSE
chr16	3740405	3740468	64	*	CREBBP	CDS	FALSE
chr16	3758860	3758928	69	*	CREBBP	CDS	FALSE
chr16	3769196	3769249	54	*	CREBBP	CDS	FALSE
chr16	3770743	3770891	149	*	CREBBP	CDS	FALSE
chr16	3773754	3773807	54	*	CREBBP	CDS	FALSE
chr16	3774572	3774646	75	*	CREBBP	intron	FALSE
chr16	3810648	3810698	51	*	CREBBP	CDS	FALSE
chr16	3850327	3850469	143	*	CREBBP	CDS	FALSE
chr16	3850766	3850840	75	*	CREBBP	5UTR	FALSE
chr11	85663868	85663918	51	*	CREBZF	3UTR	TRUE
chr11	85664093	85664230	138	*	CREBZF	CDS	TRUE
chr11	85664430	85664553	124	*	CREBZF	5UTR	TRUE
chr19	18575075	18575145	71	*	CRLF1	intron	FALSE
chr19	18588827	18588896	70	*	CRLF1	intron	FALSE
chr19	18589417	18589686	270	*	CRLF1	intron	FALSE
chr20	20052346	20052396	51	*	CRNKL1	intron	TRUE
chr1	16758471	16758561	91	*	CROCC	CDS	TRUE
chr1	16760965	16761018	54	*	CROCC	CDS	TRUE
chr21	33642625	33642675	51	*	CRYZL1	intron	FALSE
chr20	49046359	49046412	54	*	CSE1L	intron	TRUE
chr5	150094296	150094346	51	*	CSF1R	intron	FALSE
chr1	36475376	36475714	339	*	CSF3R	CDS	FALSE
chr17	82248881	82248965	85	*	CSNK1D	intron	TRUE
chr17	82249446	82249600	155	*	CSNK1D	intron	TRUE
chr17	82251384	82251453	70	*	CSNK1D	intron	TRUE
chr17	82252503	82252567	65	*	CSNK1D	intron	TRUE
chr17	82253079	82253164	86	*	CSNK1D	intron	TRUE
chr17	82253766	82254254	489	*	CSNK1D	intron	TRUE
chr17	82254428	82254734	307	*	CSNK1D	intron	TRUE
chr17	82254794	82254950	157	*	CSNK1D	intron	TRUE
chr17	82255109	82255231	123	*	CSNK1D	intron	TRUE
chr17	82273323	82273488	166	*	CSNK1D	intron	TRUE
chr22	38302875	38302977	103	*	CSNK1E	intron	FALSE
chr22	38314094	38314144	51	*	CSNK1E	intron	FALSE
chr19	1969597	1969682	86	*	CSNK1G2	intron	TRUE
chr19	1969835	1969930	96	*	CSNK1G2	intron	TRUE
chr19	1979351	1979401	51	*	CSNK1G2	intron	TRUE
chr19	1979928	1980006	79	*	CSNK1G2	intron	TRUE
chr19	1980357	1980407	51	*	CSNK1G2	intron	TRUE
chr19	1980696	1980847	152	*	CSNK1G2	intron	TRUE
chr19	1980979	1981036	58	*	CSNK1G2	intron	TRUE
chr6	31668574	31668641	68	*	CSNK2B	intron	FALSE
chr6	31669303	31669375	73	*	CSNK2B	intron	FALSE
chr8	67064397	67064499	103	*	CSPP1	intron	FALSE
chr3	39146484	39146551	68	*	CSRNP1	intron	FALSE
chr4	1225357	1225518	162	*	CTBP1	intron	TRUE
chr4	1234164	1234214	51	*	CTBP1	intron	TRUE
chr2	218403316	218403379	64	*	CTDSP1	intron	FALSE
chr15	44427636	44427763	128	*	CTDSPL2	5UTR	FALSE
chr3	41199528	41199634	107	*	CTNNB1	intron	TRUE
chr3	41236419	41236470	52	*	CTNNB1	intron	TRUE
chr11	57791479	57791668	190	*	CTNND1	CDS	TRUE
chr11	57795594	57795706	113	*	CTNND1	CDS	TRUE
chr11	57796488	57796872	385	*	CTNND1	CDS	TRUE
chr11	57796943	57796993	51	*	CTNND1	3UTR	TRUE
chr11	57801810	57801928	119	*	CTNND1	3UTR	TRUE
chr11	57808232	57808292	61	*	CTNND1	CDS	TRUE
chr11	57808404	57808516	113	*	CTNND1	CDS	TRUE
chr11	57809314	57809370	57	*	CTNND1	CDS	TRUE
chr20	45892797	45892847	51	*	CTSA	intron	FALSE
chr20	45898007	45898063	57	*	CTSA	intron	FALSE
chr20	45898393	45898478	86	*	CTSA	intron	FALSE
chr11	70398560	70398612	53	*	CTTN	CDS	TRUE
chr11	70414574	70414645	72	*	CTTN	CDS	TRUE
chr11	70422659	70422709	51	*	CTTN	CDS	TRUE
chr11	70425351	70425401	51	*	CTTN	CDS	TRUE
chr11	70431231	70431281	51	*	CTTN	CDS	TRUE
chr11	70433118	70433205	88	*	CTTN	5UTR	TRUE
chr11	70435822	70435872	51	*	CTTN	CDS	TRUE
chr13	113209710	113209774	65	*	CUL4A	5UTR	TRUE
chr13	113233284	113233338	55	*	CUL4A	3UTR	TRUE
chr7	102170481	102170551	71	*	CUX1	intron	TRUE
chr7	102195525	102195585	61	*	CUX1	intron	TRUE
chr7	102201881	102201960	80	*	CUX1	intron	TRUE
chr7	102248508	102248659	152	*	CUX1	intron	TRUE
chr17	38806818	38806868	51	*	CWC25	intron	FALSE
chr17	38825198	38825288	91	*	CWC25	intron	FALSE
chr19	15680367	15680417	51	*	CYP4F12	intron	FALSE
chr19	15685134	15685184	51	*	CYP4F12	intron	FALSE
chr19	15641380	15641523	144	*	CYP4F3	intron	FALSE
chr19	15647200	15647297	98	*	CYP4F3	intron	FALSE
chr19	15649185	15649235	51	*	CYP4F3	intron	FALSE
chr19	15652861	15652911	51	*	CYP4F3	intron	FALSE
chr19	15658301	15658355	55	*	CYP4F3	intron	FALSE
chr17	78700365	78700415	51	*	CYTH1	intron	FALSE
chr19	48470415	48470465	51	*	CYTH2	intron	TRUE
chr3	49510513	49510584	72	*	DAG1	intron	FALSE
chr11	61743614	61743689	76	*	DAGLA	CDS	FALSE
chr7	6483963	6484023	61	*	DAGLB	intron	FALSE
chr19	3959076	3959184	109	*	DAPK3	intron	TRUE
chr19	3959280	3959357	78	*	DAPK3	intron	TRUE
chr2	135985422	135985472	51	*	DARS	intron	FALSE
chr19	1421210	1421260	51	*	DAZAP1	intron	TRUE
chr19	1428880	1428965	86	*	DAZAP1	intron	TRUE
chr5	177458199	177458249	51	*	DBN1	intron	TRUE
chr5	177459111	177459177	67	*	DBN1	intron	TRUE
chr5	177460439	177460510	72	*	DBN1	intron	TRUE
chr5	177466885	177466947	63	*	DBN1	intron	TRUE
chr5	177467546	177467607	62	*	DBN1	intron	TRUE
chr5	177467741	177467791	51	*	DBN1	intron	TRUE
chr5	177468843	177468893	51	*	DBN1	intron	TRUE
chr5	177473434	177473601	168	*	DBN1	intron	TRUE
chr7	44058200	44058271	72	*	DBNL	intron	FALSE
chr4	17810573	17810705	133	*	DCAF16	intron	FALSE
chr1	160218874	160218953	80	*	DCAF8	CDS	TRUE
chr1	160240250	160240303	54	*	DCAF8	CDS	TRUE
chr4	51843191	51843253	63	*	DCUN1D4	intron	FALSE
chr11	61311794	61311887	94	*	DDB1	CDS	TRUE
chr11	61314049	61314130	82	*	DDB1	CDS	TRUE
chr11	61314310	61314361	52	*	DDB1	3UTR	TRUE
chr11	61323010	61323060	51	*	DDB1	3UTR	TRUE
chr11	61324003	61324110	108	*	DDB1	5UTR	TRUE
chr20	3203293	3203347	55	*	DDRGK1	intron	TRUE
chr20	3204552	3204616	65	*	DDRGK1	intron	TRUE
chr2	15591899	15591949	51	*	DDX1	intron	TRUE
chr12	31083868	31084016	149	*	DDX11	CDS	FALSE
chr12	31085021	31085105	85	*	DDX11	5UTR	FALSE
chr12	31089093	31089151	59	*	DDX11	CDS	FALSE
chr12	31089953	31090094	142	*	DDX11	CDS	FALSE
chr12	31101921	31101982	62	*	DDX11	CDS	FALSE
chr12	31102461	31102513	53	*	DDX11	CDS	FALSE
chr22	38501219	38501288	70	*	DDX17	intron	TRUE
chr22	38506041	38506167	127	*	DDX17	intron	TRUE
chr10	68956198	68956248	51	*	DDX21	CDS	TRUE
chr12	48836119	48836187	69	*	DDX23	CDS	TRUE
chr12	48839843	48839893	51	*	DDX23	CDS	TRUE
chr20	49219448	49219532	85	*	DDX27	intron	TRUE
chr20	49228776	49228889	114	*	DDX27	intron	TRUE
chr20	49230262	49230312	51	*	DDX27	intron	TRUE
chr19	14409299	14409366	68	*	DDX39A	intron	TRUE
chr19	14410215	14410311	97	*	DDX39A	intron	TRUE
chr19	14411008	14411154	147	*	DDX39A	intron	TRUE
chr19	14412560	14412627	68	*	DDX39A	intron	TRUE
chr19	14413012	14413062	51	*	DDX39A	intron	TRUE
chr6	31530346	31530400	55	*	DDX39B	intron	FALSE
chr6	31531294	31531404	111	*	DDX39B	intron	FALSE
chr6	31532778	31532914	137	*	DDX39B	intron	FALSE
chr6	31534657	31534776	120	*	DDX39B	intron	FALSE
chr6	31535335	31535411	77	*	DDX39B	intron	FALSE
chr6	31536572	31536648	77	*	DDX39B	intron	FALSE
chr6	31539169	31539243	75	*	DDX39B	intron	FALSE
chr6	31540321	31540547	227	*	DDX39B	intron	FALSE
chr5	177512116	177512168	53	*	DDX41	intron	FALSE
chr5	177512529	177512579	51	*	DDX41	intron	FALSE
chr5	177513362	177513479	118	*	DDX41	intron	FALSE
chr5	177513713	177513828	116	*	DDX41	intron	FALSE
chr5	177514700	177514825	126	*	DDX41	intron	FALSE
chr5	177516725	177516807	83	*	DDX41	intron	FALSE
chr5	134758899	134758951	53	*	DDX46	intron	TRUE
chr19	18922339	18922436	98	*	DDX49	intron	FALSE
chr19	18922607	18922687	81	*	DDX49	intron	FALSE
chr17	64500256	64500306	51	*	DDX5	intron	FALSE
chr17	64503427	64503510	84	*	DDX5	intron	FALSE
chr17	64503992	64504047	56	*	DDX5	intron	FALSE
chr17	64506196	64506264	69	*	DDX5	intron	FALSE
chr12	113172351	113172401	51	*	DDX54	CDS	TRUE
chr12	113185338	113185391	54	*	DDX54	CDS	TRUE
chr12	123619444	123619510	67	*	DDX55	CDS	FALSE
chr11	706241	706291	51	*	DEAF1	CDS	TRUE
chr16	407470	407532	63	*	DECR2	CDS	FALSE
chr6	18264384	18264462	79	*	DEK	intron	TRUE
chr9	123929887	123929937	51	*	DENND1A	intron	FALSE
chr1	153933482	153933536	55	*	DENND4B	CDS	TRUE
chr1	153933713	153933830	118	*	DENND4B	CDS	TRUE
chr1	153934152	153934220	69	*	DENND4B	5UTR	TRUE
chr1	153936550	153936688	139	*	DENND4B	3UTR	TRUE
chr1	153937497	153937552	56	*	DENND4B	CDS	TRUE
chr1	153939616	153939759	144	*	DENND4B	CDS	TRUE
chr1	153940537	153940594	58	*	DENND4B	3UTR	TRUE
chr1	153942271	153942321	51	*	DENND4B	5UTR	TRUE
chr1	153944068	153944134	67	*	DENND4B	5UTR	TRUE
chr1	153944306	153944361	56	*	DENND4B	CDS	TRUE
chr1	153946528	153946594	67	*	DENND4B	CDS	TRUE
chr11	9150684	9150734	51	*	DENND5A	CDS	TRUE
chr8	144317913	144317963	51	*	DGAT1	intron	FALSE
chr8	144326434	144326550	117	*	DGAT1	intron	FALSE
chr22	19038937	19039076	140	*	DGCR2	intron	TRUE
chr22	19089368	19089427	60	*	DGCR2	intron	TRUE
chr22	20086148	20086277	130	*	DGCR8	intron	TRUE
chr22	20090092	20090175	84	*	DGCR8	intron	TRUE
chr22	20110081	20110169	89	*	DGCR8	intron	TRUE
chr4	968322	968372	51	*	DGKQ	intron	FALSE
chr1	54852193	54852244	52	*	DHCR24	3UTR	TRUE
chr1	54854122	54854207	86	*	DHCR24	5UTR	TRUE
chr1	54871428	54871534	107	*	DHCR24	CDS	TRUE
chr1	54875955	54876027	73	*	DHCR24	CDS	TRUE
chr1	54886885	54887096	212	*	DHCR24	CDS	TRUE
chr5	80651204	80651271	68	*	DHFR	intron	TRUE
chr5	80651506	80651572	67	*	DHFR	intron	TRUE
chr4	24570676	24570795	120	*	DHX15	intron	TRUE
chr4	24584321	24584439	119	*	DHX15	intron	TRUE
chr3	47840973	47841092	120	*	DHX30	intron	TRUE
chr3	47841661	47841711	51	*	DHX30	intron	TRUE
chr3	47847254	47847314	61	*	DHX30	intron	TRUE
chr3	47848211	47848264	54	*	DHX30	intron	TRUE
chr3	47848758	47848809	52	*	DHX30	intron	TRUE
chr3	47849893	47850055	163	*	DHX30	intron	TRUE
chr19	47375483	47375549	67	*	DHX34	intron	FALSE
chr12	124980513	124980669	157	*	DHX37	CDS	FALSE
chr16	72093970	72094039	70	*	DHX38	intron	TRUE
chr16	72096258	72096357	100	*	DHX38	intron	TRUE
chr16	72098658	72098776	119	*	DHX38	intron	TRUE
chr16	72099186	72099280	95	*	DHX38	intron	TRUE
chr16	72099754	72099839	86	*	DHX38	intron	TRUE
chr16	72100477	72100568	92	*	DHX38	intron	TRUE
chr16	72104010	72104186	177	*	DHX38	intron	TRUE
chr16	72104539	72104601	63	*	DHX38	intron	TRUE
chr16	72105256	72105308	53	*	DHX38	intron	TRUE
chr16	72107484	72107538	55	*	DHX38	intron	TRUE
chr16	72107637	72107780	144	*	DHX38	intron	TRUE
chr16	72110961	72111103	143	*	DHX38	intron	TRUE
chr16	72112455	72112524	70	*	DHX38	intron	TRUE
chr16	72112660	72112752	93	*	DHX38	intron	TRUE
chr5	141528456	141528506	51	*	DIAPH1	intron	TRUE
chr5	141583484	141583538	55	*	DIAPH1	intron	TRUE
chr13	60163635	60163745	111	*	DIAPH3	CDS	TRUE
chr13	60163854	60163904	51	*	DIAPH3	5UTR	TRUE
chr20	62879768	62879818	51	*	DIDO1	intron	TRUE
chr20	62881690	62881803	114	*	DIDO1	intron	TRUE
chr20	62882150	62882202	53	*	DIDO1	intron	TRUE
chr20	62893802	62894069	268	*	DIDO1	intron	TRUE
chr20	62896714	62896805	92	*	DIDO1	intron	TRUE
chr20	62910971	62911144	174	*	DIDO1	intron	TRUE
chr20	62911268	62911346	79	*	DIDO1	intron	TRUE
chr20	62911409	62911506	98	*	DIDO1	intron	TRUE
chr20	62937797	62937847	51	*	DIDO1	intron	TRUE
chr21	46459052	46459103	52	*	DIP2A	intron	FALSE
chr21	46498720	46498776	57	*	DIP2A	intron	FALSE
chr12	50505042	50505216	175	*	DIP2B	CDS	TRUE
chr7	107926285	107926346	62	*	DLD	intron	TRUE
chr3	197297674	197298007	334	*	DLG1	intron	FALSE
chr11	85483969	85484065	97	*	DLG2	CDS	FALSE
chr10	77821222	77821324	103	*	DLG5	CDS	TRUE
chr10	77821687	77821829	143	*	DLG5	3UTR	TRUE
chr10	77828885	77828946	62	*	DLG5	CDS	TRUE
chr10	77833925	77833977	53	*	DLG5	5UTR	TRUE
chr10	77926257	77926310	54	*	DLG5	3UTR	TRUE
chr14	74892928	74892978	51	*	DLST	CDS	TRUE
chr5	79083235	79083297	63	*	DMGDH	intron	FALSE
chr7	87193254	87193319	66	*	DMTF1	intron	FALSE
chr16	4443082	4443132	51	*	DNAJA3	CDS	TRUE
chr19	14518137	14518306	170	*	DNAJB1	intron	TRUE
chr3	186570847	186570910	64	*	DNAJB11	intron	TRUE
chr1	6645821	6645947	127	*	DNAJC11	CDS	TRUE
chr1	6653950	6654009	60	*	DNAJC11	3UTR	TRUE
chr1	6701727	6701792	66	*	DNAJC11	3UTR	TRUE
chr3	132417631	132417741	111	*	DNAJC13	intron	TRUE
chr1	15577791	15577842	52	*	DNAJC16	CDS	FALSE
chr7	103344594	103344759	166	*	DNAJC2	intron	TRUE
chr5	34929850	34929916	67	*	DNAJC21	intron	TRUE
chr20	63919376	63919429	54	*	DNAJC5	intron	TRUE
chr20	63919647	63919697	51	*	DNAJC5	intron	TRUE
chr20	63919996	63920119	124	*	DNAJC5	intron	TRUE
chr16	3662888	3662938	51	*	DNASE1	CDS	FALSE
chr12	32726567	32726646	80	*	DNM1L	CDS	TRUE
chr19	10718126	10718213	88	*	DNM2	intron	FALSE
chr19	10775820	10775891	72	*	DNM2	intron	FALSE
chr19	10783058	10783111	54	*	DNM2	intron	FALSE
chr19	10135733	10135783	51	*	DNMT1	intron	TRUE
chr19	10137084	10137142	59	*	DNMT1	intron	TRUE
chr19	10138446	10138511	66	*	DNMT1	intron	TRUE
chr19	10139693	10139759	67	*	DNMT1	intron	TRUE
chr19	10140110	10140295	186	*	DNMT1	intron	TRUE
chr19	10140778	10140845	68	*	DNMT1	intron	TRUE
chr19	10141992	10142159	168	*	DNMT1	intron	TRUE
chr19	10143852	10143959	108	*	DNMT1	intron	TRUE
chr19	10146406	10146492	87	*	DNMT1	intron	TRUE
chr19	10149532	10149609	78	*	DNMT1	intron	TRUE
chr19	10151747	10151797	51	*	DNMT1	intron	TRUE
chr19	10154365	10154443	79	*	DNMT1	intron	TRUE
chr19	10154585	10154669	85	*	DNMT1	intron	TRUE
chr19	10154913	10154969	57	*	DNMT1	intron	TRUE
chr19	10159864	10159916	53	*	DNMT1	intron	TRUE
chr19	10180349	10180404	56	*	DNMT1	intron	TRUE
chr19	10194818	10194952	135	*	DNMT1	intron	TRUE
chr2	25241650	25241700	51	*	DNMT3A	intron	FALSE
chr2	219386311	219386362	52	*	DNPEP	intron	FALSE
chr7	111989028	111989094	67	*	DOCK4	intron	TRUE
chr8	25184807	25184943	137	*	DOCK5	intron	FALSE
chr8	25292043	25292093	51	*	DOCK5	intron	FALSE
chr8	25302389	25302452	64	*	DOCK5	intron	FALSE
chr8	25395651	25395708	58	*	DOCK5	intron	FALSE
chr19	11243297	11243360	64	*	DOCK6	intron	FALSE
chr19	11250993	11251044	52	*	DOCK6	intron	FALSE
chr19	11252838	11252900	63	*	DOCK6	intron	FALSE
chr19	2164210	2164262	53	*	DOT1L	intron	TRUE
chr19	2191163	2191220	58	*	DOT1L	intron	TRUE
chr19	2207582	2207680	99	*	DOT1L	intron	TRUE
chr19	2210412	2210511	100	*	DOT1L	intron	TRUE
chr19	2210632	2210798	167	*	DOT1L	intron	TRUE
chr19	2211135	2211210	76	*	DOT1L	intron	TRUE
chr19	2211787	2211837	51	*	DOT1L	intron	TRUE
chr19	2213569	2213622	54	*	DOT1L	intron	TRUE
chr19	2213864	2213948	85	*	DOT1L	intron	TRUE
chr19	2214482	2214548	67	*	DOT1L	intron	TRUE
chr19	2216396	2216449	54	*	DOT1L	intron	TRUE
chr19	2216615	2216765	151	*	DOT1L	intron	TRUE
chr19	2217833	2217918	86	*	DOT1L	intron	TRUE
chr19	2222105	2222256	152	*	DOT1L	intron	TRUE
chr19	2222493	2222543	51	*	DOT1L	intron	TRUE
chr19	2223307	2223383	77	*	DOT1L	intron	TRUE
chr19	2226244	2226722	479	*	DOT1L	intron	TRUE
chr19	2226959	2227014	56	*	DOT1L	intron	TRUE
chr11	66482331	66482471	141	*	DPP3	CDS	FALSE
chr11	66491325	66491375	51	*	DPP3	CDS	FALSE
chr11	66495407	66495459	53	*	DPP3	3UTR	FALSE
chr11	66495657	66495718	62	*	DPP3	CDS	FALSE
chr19	4695425	4695487	63	*	DPP9	intron	FALSE
chr19	4714081	4714131	51	*	DPP9	intron	FALSE
chr19	4714260	4714310	51	*	DPP9	intron	FALSE
chr1	97593252	97593320	69	*	DPYD	CDS	FALSE
chr6	116279499	116279549	51	*	DSE	intron	FALSE
chr6	56460148	56460200	53	*	DST	intron	TRUE
chr6	56497391	56497441	51	*	DST	intron	TRUE
chr6	56506441	56506491	51	*	DST	intron	TRUE
chr6	56509780	56509839	60	*	DST	intron	TRUE
chr6	56527560	56527610	51	*	DST	intron	TRUE
chr6	56535187	56535262	76	*	DST	intron	TRUE
chr6	56573742	56573792	51	*	DST	intron	TRUE
chr6	56631246	56631320	75	*	DST	intron	TRUE
chr17	82058071	82058121	51	*	DUS1L	intron	TRUE
chr17	82060699	82060793	95	*	DUS1L	intron	TRUE
chr17	82060883	82060945	63	*	DUS1L	intron	TRUE
chr17	82061223	82061333	111	*	DUS1L	intron	TRUE
chr17	82061627	82061678	52	*	DUS1L	intron	TRUE
chr19	5788088	5788152	65	*	DUS3L	intron	TRUE
chr5	172770200	172770250	51	*	DUSP1	intron	TRUE
chr5	172770879	172770935	57	*	DUSP1	intron	TRUE
chr12	12480245	12480295	51	*	DUSP16	CDS	TRUE
chr11	1556478	1556584	107	*	DUSP8	CDS	FALSE
chr11	1556652	1556742	91	*	DUSP8	5UTR	FALSE
chr11	1557057	1557523	467	*	DUSP8	CDS	FALSE
chr11	1557803	1557855	53	*	DUSP8	3UTR	FALSE
chr11	1558131	1558236	106	*	DUSP8	CDS	FALSE
chr11	1558898	1559035	138	*	DUSP8	3UTR	FALSE
chr11	1565623	1565795	173	*	DUSP8	3UTR	FALSE
chr1	1338552	1338640	89	*	DVL1	CDS	FALSE
chr1	1339322	1339438	117	*	DVL1	5UTR	FALSE
chr3	184164310	184164384	75	*	DVL3	intron	TRUE
chr3	184166201	184166251	51	*	DVL3	intron	TRUE
chr3	184167648	184167698	51	*	DVL3	intron	TRUE
chr3	184167989	184168055	67	*	DVL3	intron	TRUE
chr14	101964585	101964657	73	*	DYNC1H1	CDS	TRUE
chr14	101964767	101964922	156	*	DYNC1H1	CDS	TRUE
chr14	101986198	101986248	51	*	DYNC1H1	3UTR	TRUE
chr14	101997133	101997271	139	*	DYNC1H1	intron	TRUE
chr14	102000996	102001046	51	*	DYNC1H1	5UTR	TRUE
chr14	102010775	102010837	63	*	DYNC1H1	CDS	TRUE
chr14	102011916	102012060	145	*	DYNC1H1	CDS	TRUE
chr14	102012341	102012464	124	*	DYNC1H1	3UTR	TRUE
chr14	102015232	102015298	67	*	DYNC1H1	3UTR	TRUE
chr14	102015909	102016078	170	*	DYNC1H1	3UTR	TRUE
chr14	102017082	102017141	60	*	DYNC1H1	CDS	TRUE
chr14	102018516	102018566	51	*	DYNC1H1	3UTR	TRUE
chr14	102019964	102020020	57	*	DYNC1H1	CDS	TRUE
chr14	102027401	102027451	51	*	DYNC1H1	CDS	TRUE
chr14	102027714	102027764	51	*	DYNC1H1	CDS	TRUE
chr14	102029603	102029671	69	*	DYNC1H1	5UTR	TRUE
chr14	102032326	102032422	97	*	DYNC1H1	5UTR	TRUE
chr14	102033357	102033479	123	*	DYNC1H1	5UTR	TRUE
chr14	102034138	102034188	51	*	DYNC1H1	CDS	TRUE
chr14	102038502	102038598	97	*	DYNC1H1	intron	TRUE
chr14	102047904	102047959	56	*	DYNC1H1	intron	TRUE
chr14	102049717	102049839	123	*	DYNC1H1	intron	TRUE
chr16	66751268	66751318	51	*	DYNC1LI2	intron	TRUE
chr11	103409673	103409724	52	*	DYNC2H1	3UTR	TRUE
chr21	37367559	37367614	56	*	DYRK1A	intron	TRUE
chr20	33677214	33677275	62	*	E2F1	intron	TRUE
chr16	2233133	2233229	97	*	E4F1	5UTR	FALSE
chr16	23544571	23544621	51	*	EARS2	intron	FALSE
chr1	21279220	21279270	51	*	ECE1	CDS	FALSE
chr16	67877577	67877657	81	*	EDC4	intron	FALSE
chr16	67879605	67879715	111	*	EDC4	intron	FALSE
chr16	67880064	67880114	51	*	EDC4	intron	FALSE
chr16	67881322	67881372	51	*	EDC4	intron	FALSE
chr16	67881980	67882030	51	*	EDC4	intron	FALSE
chr9	136866200	136866268	69	*	EDF1	intron	FALSE
chr10	125719750	125719887	138	*	EDRF1	CDS	FALSE
chr12	92929203	92929259	57	*	EEA1	CDS	TRUE
chr6	73518742	73518792	51	*	EEF1A1	intron	FALSE
chr8	143581078	143581147	70	*	EEF1D	intron	FALSE
chr8	143581228	143581288	61	*	EEF1D	intron	FALSE
chr8	143589027	143589107	81	*	EEF1D	intron	FALSE
chr8	143589849	143589902	54	*	EEF1D	intron	FALSE
chr19	3976527	3976648	122	*	EEF2	intron	TRUE
chr19	3977237	3977357	121	*	EEF2	intron	TRUE
chr19	3977473	3977566	94	*	EEF2	intron	TRUE
chr19	3977880	3978128	249	*	EEF2	intron	TRUE
chr19	3979333	3979412	80	*	EEF2	intron	TRUE
chr19	3979808	3980009	202	*	EEF2	intron	TRUE
chr19	3980527	3980615	89	*	EEF2	intron	TRUE
chr19	3980845	3980949	105	*	EEF2	intron	TRUE
chr19	3981943	3982016	74	*	EEF2	intron	TRUE
chr19	3982289	3982408	120	*	EEF2	intron	TRUE
chr19	3982506	3982556	51	*	EEF2	intron	TRUE
chr19	3982831	3982965	135	*	EEF2	intron	TRUE
chr19	3983108	3983215	108	*	EEF2	intron	TRUE
chr19	3984138	3984316	179	*	EEF2	intron	TRUE
chr19	3985398	3985452	55	*	EEF2	intron	TRUE
chr6	32167607	32167657	51	*	EGFL8	intron	FALSE
chr7	55173074	55173124	51	*	EGFR	intron	FALSE
chr2	62705951	62706038	88	*	EHBP1	intron	FALSE
chr9	137716945	137716997	53	*	EHMT1	intron	TRUE
chr9	137762730	137762781	52	*	EHMT1	intron	TRUE
chr9	137777884	137778012	129	*	EHMT1	intron	TRUE
chr6	31879964	31880015	52	*	EHMT2	intron	FALSE
chr6	31880099	31880149	51	*	EHMT2	intron	FALSE
chr6	31882892	31882942	51	*	EHMT2	intron	FALSE
chr6	31884710	31884760	51	*	EHMT2	intron	FALSE
chr6	31888053	31888231	179	*	EHMT2	intron	FALSE
chr6	31892465	31892515	51	*	EHMT2	intron	FALSE
chr6	31896304	31896366	63	*	EHMT2	intron	FALSE
chr6	31897634	31897684	51	*	EHMT2	intron	FALSE
chr12	104303921	104304056	136	*	EID3	5UTR	FALSE
chr3	184144963	184145027	65	*	EIF2B5	intron	FALSE
chr20	34112110	34112208	99	*	EIF2S2	intron	TRUE
chr10	119036168	119036244	77	*	EIF3A	CDS	TRUE
chr10	119037119	119037256	138	*	EIF3A	CDS	TRUE
chr10	119038236	119038286	51	*	EIF3A	CDS	TRUE
chr10	119042018	119042745	728	*	EIF3A	intron	TRUE
chr10	119059294	119059355	62	*	EIF3A	CDS	TRUE
chr10	119060743	119060798	56	*	EIF3A	CDS	TRUE
chr10	119065410	119065536	127	*	EIF3A	3UTR	TRUE
chr10	119069481	119069532	52	*	EIF3A	3UTR	TRUE
chr10	119080666	119080813	148	*	EIF3A	CDS	TRUE
chr7	2354846	2355420	575	*	EIF3B	intron	TRUE
chr7	2362662	2362712	51	*	EIF3B	intron	TRUE
chr7	2364381	2364458	78	*	EIF3B	intron	TRUE
chr7	2369561	2369677	117	*	EIF3B	intron	TRUE
chr7	2374556	2374606	51	*	EIF3B	intron	TRUE
chr7	2375418	2375530	113	*	EIF3B	intron	TRUE
chr7	2376997	2377050	54	*	EIF3B	intron	TRUE
chr7	2379411	2379508	98	*	EIF3B	intron	TRUE
chr7	2380200	2380398	199	*	EIF3B	intron	TRUE
chr7	2380489	2380584	96	*	EIF3B	intron	TRUE
chr16	28711470	28711520	51	*	EIF3C	intron	FALSE
chr16	28711717	28711784	68	*	EIF3C	intron	FALSE
chr16	28715313	28715381	69	*	EIF3C	intron	FALSE
chr16	28732040	28732153	114	*	EIF3C	intron	FALSE
chr16	28383140	28383392	253	*	EIF3CL	intron	FALSE
chr16	28399933	28399983	51	*	EIF3CL	intron	FALSE
chr16	28401246	28401352	107	*	EIF3CL	intron	FALSE
chr16	28403521	28403588	68	*	EIF3CL	intron	FALSE
chr16	28403784	28403834	51	*	EIF3CL	intron	FALSE
chr8	108292390	108292456	67	*	EIF3E	intron	FALSE
chr19	10115985	10116035	51	*	EIF3G	intron	TRUE
chr19	10116829	10116936	108	*	EIF3G	intron	TRUE
chr19	10119087	10119137	51	*	EIF3G	intron	TRUE
chr8	116646495	116646545	51	*	EIF3H	intron	TRUE
chr15	44537172	44537224	53	*	EIF3J	CDS	TRUE
chr15	44537348	44537399	52	*	EIF3J	5UTR	TRUE
chr17	7577404	7577463	60	*	EIF4A1	intron	FALSE
chr12	53028062	53028124	63	*	EIF4B	3UTR	FALSE
chr12	53033844	53033920	77	*	EIF4B	5UTR	FALSE
chr3	184314622	184314675	54	*	EIF4G1	intron	TRUE
chr3	184317341	184317498	158	*	EIF4G1	intron	TRUE
chr3	184317744	184317816	73	*	EIF4G1	intron	TRUE
chr3	184320942	184320993	52	*	EIF4G1	intron	TRUE
chr3	184321515	184321935	421	*	EIF4G1	intron	TRUE
chr3	184322569	184322645	77	*	EIF4G1	intron	TRUE
chr3	184323181	184323238	58	*	EIF4G1	intron	TRUE
chr3	184323414	184323465	52	*	EIF4G1	intron	TRUE
chr3	184325051	184325101	51	*	EIF4G1	intron	TRUE
chr3	184326555	184326621	67	*	EIF4G1	intron	TRUE
chr3	184327261	184327448	188	*	EIF4G1	intron	TRUE
chr3	184327864	184327927	64	*	EIF4G1	intron	TRUE
chr3	184328927	184328982	56	*	EIF4G1	intron	TRUE
chr3	184331495	184331607	113	*	EIF4G1	intron	TRUE
chr3	184331983	184332078	96	*	EIF4G1	intron	TRUE
chr3	184334766	184334981	216	*	EIF4G1	intron	TRUE
chr3	184335066	184335203	138	*	EIF4G1	intron	TRUE
chr11	10802313	10802407	95	*	EIF4G2	3UTR	TRUE
chr11	10808836	10808886	51	*	EIF4G2	3UTR	TRUE
chr1	20853566	20853616	51	*	EIF4G3	5UTR	TRUE
chr1	20941680	20941768	89	*	EIF4G3	CDS	TRUE
chr1	20950002	20950054	53	*	EIF4G3	3UTR	TRUE
chr1	20969487	20969537	51	*	EIF4G3	3UTR	TRUE
chr1	21176197	21176348	152	*	EIF4G3	3UTR	TRUE
chr1	21176567	21176850	284	*	EIF4G3	5UTR	TRUE
chr7	74174387	74174437	51	*	EIF4H	intron	FALSE
chr14	103334404	103334477	74	*	EIF5	CDS	TRUE
chr2	99337424	99337547	124	*	EIF5B	intron	TRUE
chr2	99360261	99360312	52	*	EIF5B	intron	TRUE
chr2	99364374	99364424	51	*	EIF5B	intron	TRUE
chr2	99390563	99390615	53	*	EIF5B	intron	TRUE
chr19	18458203	18458253	51	*	ELL	intron	FALSE
chr5	95961630	95961728	99	*	ELL2	intron	FALSE
chr14	73740059	73740147	89	*	ELMSAN1	3UTR	FALSE
chr14	73759785	73759836	52	*	ELMSAN1	5UTR	FALSE
chr1	19227359	19227415	57	*	EMC1	5UTR	TRUE
chr3	9986682	9986737	56	*	EMC3	intron	FALSE
chr2	42169416	42169489	74	*	EML4	intron	TRUE
chr2	54928465	54928515	51	*	EML6	intron	FALSE
chr2	54967046	54967100	55	*	EML6	intron	FALSE
chr1	225652695	225652946	252	*	ENAH	CDS	TRUE
chr1	225653009	225653068	60	*	ENAH	CDS	TRUE
chr1	8861226	8861324	99	*	ENO1	CDS	TRUE
chr1	8863236	8863325	90	*	ENO1	5UTR	TRUE
chr1	8865311	8865470	160	*	ENO1	CDS	TRUE
chr1	8866307	8866406	100	*	ENO1	CDS	TRUE
chr22	41092573	41092696	124	*	EP300	intron	FALSE
chr22	41127561	41127611	51	*	EP300	intron	FALSE
chr22	41137686	41137749	64	*	EP300	intron	FALSE
chr22	41147877	41147929	53	*	EP300	intron	FALSE
chr22	41150079	41150186	108	*	EP300	intron	FALSE
chr22	41164080	41164130	51	*	EP300	intron	FALSE
chr22	41170459	41170518	60	*	EP300	intron	FALSE
chr22	41176250	41176415	166	*	EP300	intron	FALSE
chr12	131949980	131950034	55	*	EP400	5UTR	TRUE
chr12	131960824	131960874	51	*	EP400	5UTR	TRUE
chr12	131961317	131961369	53	*	EP400	CDS	TRUE
chr12	131961492	131961542	51	*	EP400	CDS	TRUE
chr12	131982201	131982253	53	*	EP400	CDS	TRUE
chr12	131987797	131987890	94	*	EP400	5UTR	TRUE
chr12	132013059	132013136	78	*	EP400	CDS	TRUE
chr12	132021132	132021191	60	*	EP400	5UTR	TRUE
chr12	132025687	132025780	94	*	EP400	CDS	TRUE
chr12	132028149	132028200	52	*	EP400	5UTR	TRUE
chr12	132029796	132029877	82	*	EP400	CDS	TRUE
chr12	132043332	132043382	51	*	EP400	3UTR	TRUE
chr12	132044230	132044302	73	*	EP400	intron	TRUE
chr12	132066853	132066931	79	*	EP400	CDS	TRUE
chr2	46297794	46297867	74	*	EPAS1	intron	FALSE
chr2	46361026	46361086	61	*	EPAS1	intron	FALSE
chr2	46377962	46378012	51	*	EPAS1	intron	FALSE
chr6	130869771	130869967	197	*	EPB41L2	intron	TRUE
chr6	130885123	130885222	100	*	EPB41L2	intron	TRUE
chr6	130901032	130901172	141	*	EPB41L2	intron	TRUE
chr6	130956303	130956368	66	*	EPB41L2	intron	TRUE
chr6	130956428	130956479	52	*	EPB41L2	intron	TRUE
chr6	131063141	131063239	99	*	EPB41L2	intron	TRUE
chr1	16124927	16125070	144	*	EPHA2	CDS	TRUE
chr1	16125247	16125309	63	*	EPHA2	3UTR	TRUE
chr1	16135076	16135144	69	*	EPHA2	3UTR	TRUE
chr1	16135677	16135737	61	*	EPHA2	3UTR	TRUE
chr1	16155871	16155971	101	*	EPHA2	3UTR	TRUE
chr11	706241	706291	51	*	EPS8L2	CDS	FALSE
chr11	709371	709425	55	*	EPS8L2	CDS	FALSE
chr11	720152	720218	67	*	EPS8L2	CDS	FALSE
chr11	720589	720747	159	*	EPS8L2	CDS	FALSE
chr11	720835	720907	73	*	EPS8L2	CDS	FALSE
chr11	721074	721201	128	*	EPS8L2	CDS	FALSE
chr11	721280	721339	60	*	EPS8L2	CDS	FALSE
chr11	722126	722204	79	*	EPS8L2	CDS	FALSE
chr11	722320	722379	60	*	EPS8L2	CDS	FALSE
chr11	722456	722534	79	*	EPS8L2	5UTR	FALSE
chr11	722693	722810	118	*	EPS8L2	5UTR	FALSE
chr11	726417	726485	69	*	EPS8L2	5UTR	FALSE
chr11	726701	726751	51	*	EPS8L2	5UTR	FALSE
chr1	109750699	109750767	69	*	EPS8L3	3UTR	FALSE
chr17	39716384	39716434	51	*	ERBB2	intron	FALSE
chr12	56093465	56093515	51	*	ERBB3	3UTR	FALSE
chr12	56098827	56098895	69	*	ERBB3	5UTR	FALSE
chr12	56101094	56101178	85	*	ERBB3	5UTR	FALSE
chr12	991305	991355	51	*	ERC1	CDS	TRUE
chr12	1027922	1028052	131	*	ERC1	CDS	TRUE
chr12	1028295	1028345	51	*	ERC1	3UTR	TRUE
chr19	45364000	45364058	59	*	ERCC2	intron	FALSE
chr19	42249434	42249569	136	*	ERF	intron	TRUE
chr19	42255057	42255107	51	*	ERF	intron	TRUE
chr20	35542109	35542184	76	*	ERGIC3	intron	FALSE
chr20	35547450	35547503	54	*	ERGIC3	intron	FALSE
chr20	35548527	35548659	133	*	ERGIC3	intron	FALSE
chr12	53276642	53276784	143	*	ESPL1	3UTR	TRUE
chr12	53282286	53282348	63	*	ESPL1	intron	TRUE
chr12	53290930	53290980	51	*	ESPL1	CDS	TRUE
chr5	138542858	138542936	79	*	ETF1	intron	TRUE
chr5	138543100	138543157	58	*	ETF1	intron	TRUE
chr15	76311348	76311398	51	*	ETFA	CDS	TRUE
chr19	51353150	51353233	84	*	ETFB	intron	FALSE
chr19	51354152	51354206	55	*	ETFB	intron	FALSE
chr12	22625439	22625554	116	*	ETNK1	CDS	TRUE
chr22	29282468	29282551	84	*	EWSR1	intron	TRUE
chr22	29288640	29288769	130	*	EWSR1	intron	TRUE
chr22	29291009	29291072	64	*	EWSR1	intron	TRUE
chr22	29292550	29292600	51	*	EWSR1	intron	TRUE
chr22	29296307	29296362	56	*	EWSR1	intron	TRUE
chr22	29297853	29297951	99	*	EWSR1	intron	TRUE
chr22	29298740	29298896	157	*	EWSR1	intron	TRUE
chr22	29299268	29299329	62	*	EWSR1	intron	TRUE
chr22	29299603	29299840	238	*	EWSR1	intron	TRUE
chr14	103100319	103100571	253	*	EXOC3L4	3UTR	FALSE
chr14	103102698	103102771	74	*	EXOC3L4	CDS	FALSE
chr14	103103917	103104053	137	*	EXOC3L4	CDS	FALSE
chr1	11081106	11081235	130	*	EXOSC10	CDS	FALSE
chr1	11087492	11087554	63	*	EXOSC10	5UTR	FALSE
chr1	11098089	11098144	56	*	EXOSC10	3UTR	FALSE
chr6	158767261	158767318	58	*	EZR	intron	TRUE
chr6	158769837	158769889	53	*	EZR	intron	TRUE
chr5	177402338	177402426	89	*	F12	intron	FALSE
chr5	177402551	177402635	85	*	F12	intron	FALSE
chr5	177403869	177403936	68	*	F12	intron	FALSE
chr5	177404820	177404890	71	*	F12	intron	FALSE
chr5	177409481	177409532	52	*	F12	intron	FALSE
chr11	46723402	46723519	118	*	F2	CDS	FALSE
chr11	46725935	46726007	73	*	F2	5UTR	FALSE
chr11	46726524	46726601	78	*	F2	3UTR	FALSE
chr11	46726768	46726829	62	*	F2	5UTR	FALSE
chr11	46728000	46728080	81	*	F2	CDS	FALSE
chr11	46728734	46728794	61	*	F2	CDS	FALSE
chr1	169586245	169586337	93	*	F5	CDS	FALSE
chr11	61840400	61840507	108	*	FADS2	CDS	TRUE
chr11	61848184	61848268	85	*	FADS2	CDS	TRUE
chr11	61863005	61863059	55	*	FADS2	CDS	TRUE
chr1	50960012	50960087	76	*	FAF1	3UTR	TRUE
chr17	49788747	49788809	63	*	FAM117A	intron	FALSE
chr9	93451980	93452032	53	*	FAM120A	intron	TRUE
chr9	93529443	93529500	58	*	FAM120A	intron	TRUE
chr9	93543332	93543430	99	*	FAM120A	intron	TRUE
chr9	93451980	93452032	53	*	FAM120AOS	intron	FALSE
chr2	201063042	201063119	78	*	FAM126B	intron	FALSE
chr8	22096415	22096468	54	*	FAM160B2	intron	TRUE
chr5	93683653	93683750	98	*	FAM172A	intron	TRUE
chr15	92711835	92711915	81	*	FAM174B	CDS	FALSE
chr16	57154313	57154463	151	*	FAM192A	intron	FALSE
chr4	2596222	2596324	103	*	FAM193A	intron	FALSE
chr4	2625287	2625352	66	*	FAM193A	intron	FALSE
chr4	2626432	2626575	144	*	FAM193A	intron	FALSE
chr4	2631004	2631160	157	*	FAM193A	intron	FALSE
chr4	2646756	2646832	77	*	FAM193A	intron	FALSE
chr4	2659878	2660043	166	*	FAM193A	intron	FALSE
chr4	2663172	2663222	51	*	FAM193A	intron	FALSE
chr4	2693627	2693713	87	*	FAM193A	intron	FALSE
chr4	2694994	2695115	122	*	FAM193A	intron	FALSE
chr4	2732266	2732336	71	*	FAM193A	intron	FALSE
chr5	177531384	177531442	59	*	FAM193B	intron	FALSE
chr5	177532542	177532593	52	*	FAM193B	intron	FALSE
chr5	177536383	177536448	66	*	FAM193B	intron	FALSE
chr5	177537936	177538045	110	*	FAM193B	intron	FALSE
chr5	177554289	177554467	179	*	FAM193B	intron	FALSE
[truncated: 4,789 more rows]
