# Supplementary material for: The SARS-CoV-2 RNA–protein interactome in infected human cells
Source: Nat Microbiol. 2020 Dec 21;6(3):339–53. doi: 10.1038/s41564-020-00846-z (PMC7906908; doi:10.1038/s41564-020-00846-z)
Supplement: Supplementary file 11 — LARP1 eCLIP peaks and target transcript information (human). [file 41564_2020_846_MOESM11_ESM.xlsx]

## Sheet: LARP1_eCLIP_peaks
Supplementary Table 10
LARP1 eCLIP peaks and target transcript information (human).
seqnames	start	end	width	strand	gene	annotation	Philippe_et_al_mTOR_LARP1_regulated
chr12	9090442	9090492	51	*	A2M	CDS	FALSE
chr12	9115788	9115838	51	*	A2M	CDS	FALSE
chr11	77886573	77886678	106	*	AAMDC	5UTR	FALSE
chr17	81128116	81128166	51	*	AATK	CDS	FALSE
chr17	81170779	81170829	51	*	AATK-AS1	CDS	FALSE
chr17	69170052	69170102	51	*	ABCA10	CDS	FALSE
chr7	48632744	48632806	63	*	ABCA13	intron	FALSE
chr16	16161429	16161481	53	*	ABCC6	CDS	FALSE
chr20	25390624	25390674	51	*	ABHD12	3UTR	FALSE
chr18	21704707	21704757	51	*	ABHD3	CDS	FALSE
chr2	203328178	203328228	51	*	ABI2	3UTR	FALSE
chr17	28367330	28367408	79	*	AC002094.3	3UTR	FALSE
chr19	18906988	18907064	77	*	AC002985.1	5UTR	FALSE
chr19	18919799	18919849	51	*	AC002985.1	CDS	FALSE
chr22	30423291	30423341	51	*	AC004832.3	5UTR	FALSE
chr7	99391031	99391163	133	*	AC004922.1	intron	FALSE
chr19	2272999	2273161	163	*	AC005258.1	CDS	FALSE
chr19	2338694	2338744	51	*	AC005258.1	CDS	FALSE
chr17	28571005	28571055	51	*	AC005726.2	CDS	FALSE
chr19	42254591	42254641	51	*	AC006486.1	CDS	FALSE
chr19	18169403	18169496	94	*	AC007192.1	5UTR	FALSE
chr2	10122742	10122812	71	*	AC007240.1	CDS	FALSE
chr19	40807685	40807735	51	*	AC008537.1	CDS	FALSE
chr19	7642426	7642476	51	*	AC008763.2	CDS	FALSE
chr19	7450655	7450813	159	*	AC008878.3	5UTR	FALSE
chr19	7450927	7450978	52	*	AC008878.3	5UTR	FALSE
chr19	12643856	12643958	103	*	AC010422.3	CDS	FALSE
chr19	41926709	41926760	52	*	AC010616.1	CDS	FALSE
chr19	19535548	19535600	53	*	AC011448.1	5UTR	FALSE
chr19	49929024	49929074	51	*	AC011452.1	CDS	FALSE
chr19	41423062	41423112	51	*	AC011462.1	5UTR	FALSE
chr15	92904740	92904790	51	*	AC013394.1	CDS	FALSE
chr2	68252256	68252337	82	*	AC017083.4	CDS	FALSE
chr15	43793775	43793825	51	*	AC018512.1	CDS	FALSE
chr15	43793899	43793963	65	*	AC018512.1	CDS	FALSE
chr12	11171425	11171475	51	*	AC018630.6	CDS	FALSE
chr3	10285448	10285498	51	*	AC022384.1	3UTR	FALSE
chr16	3371984	3372039	56	*	AC025283.2	5UTR	FALSE
chr16	69322617	69322755	139	*	AC026464.4	CDS	FALSE
chr3	160404725	160404775	51	*	AC079594.2	intron	FALSE
chr19	34400027	34400085	59	*	AC092073.1	5UTR	FALSE
chr16	30729365	30729421	57	*	AC106886.5	CDS	FALSE
chr16	30738372	30738467	96	*	AC106886.5	5UTR	FALSE
chr15	68206589	68206639	51	*	AC107871.1	3UTR	FALSE
chr15	68207492	68207543	52	*	AC107871.1	CDS	FALSE
chr17	7240635	7240741	107	*	AC120057.3	CDS	FALSE
chr17	8383156	8383218	63	*	AC135178.2	CDS	FALSE
chr8	143261866	143261934	69	*	AC138696.1	intron	FALSE
chr8	143273024	143273074	51	*	AC138696.1	intron	FALSE
chr16	18788985	18789037	53	*	AC138811.2	CDS	FALSE
chr16	18790286	18790361	76	*	AC138811.2	CDS	FALSE
chr16	18793218	18793268	51	*	AC138811.2	CDS	FALSE
chr17	81720210	81720342	133	*	AC139530.2	CDS	FALSE
chr17	4806773	4806824	52	*	AC233723.1	intron	FALSE
chr1	146160738	146160872	135	*	AC239799.1	5UTR	FALSE
chr17	7225088	7225161	74	*	ACADVL	CDS	FALSE
chr2	222869329	222869389	61	*	ACSL3	CDS	FALSE
chrX	109732024	109732074	51	*	ACSL4	intron	FALSE
chr12	81146674	81146724	51	*	ACSS3	3UTR	FALSE
chr7	5527228	5527328	101	*	ACTB	intron	FALSE
chr7	5527388	5527457	70	*	ACTB	intron	FALSE
chr7	5527760	5527898	139	*	ACTB	intron	FALSE
chr17	81510659	81510709	51	*	ACTG1	CDS	TRUE
chr19	38729556	38729625	70	*	ACTN4	CDS	FALSE
chr10	102480567	102480617	51	*	ACTR1A	CDS	FALSE
chr2	157756909	157756959	51	*	ACVR1	CDS	FALSE
chr2	54191232	54191282	51	*	ACYP2	CDS	FALSE
chr2	54202706	54202756	51	*	ACYP2	CDS	FALSE
chr22	17192822	17192873	52	*	ADA2	CDS	FALSE
chr5	129614664	129614714	51	*	ADAMTS19	intron	FALSE
chr15	78766597	78766647	51	*	ADAMTS7	CDS	FALSE
chr1	150553088	150553138	51	*	ADAMTSL4	CDS	FALSE
chr1	154584346	154584396	51	*	ADAR	5UTR	FALSE
chr1	154602479	154602529	51	*	ADAR	CDS	FALSE
chr19	1906736	1906786	51	*	ADAT3	CDS	FALSE
chr7	45574344	45574394	51	*	ADCY1	intron	FALSE
chr4	2928532	2928582	51	*	ADD1	intron	FALSE
chr6	68665174	68665231	58	*	ADGRB3	intron	FALSE
chrX	19122540	19122590	51	*	ADGRG2	intron	FALSE
chr19	14167674	14167724	51	*	ADGRL1	CDS	FALSE
chr1	81801505	81801555	51	*	ADGRL2	5UTR	FALSE
chr5	90820793	90820843	51	*	ADGRV1	intron	FALSE
chr12	1757913	1757963	51	*	ADIPOR2	CDS	FALSE
chr22	50483285	50483335	51	*	ADM2	CDS	FALSE
chr13	113446324	113446374	51	*	ADPRHL1	3UTR	FALSE
chr4	3767592	3767642	51	*	ADRA2C	intron	FALSE
chr7	44104323	44104373	51	*	AEBP1	intron	FALSE
chr12	19457293	19457343	51	*	AEBP2	CDS	FALSE
chr21	14614516	14614571	56	*	AF130351.1	CDS	FALSE
chrX	37870078	37870129	52	*	AF241726.2	intron	FALSE
chr4	87100849	87100899	51	*	AFF1	intron	FALSE
chr4	73445034	73445088	55	*	AFP	intron	FALSE
chr4	73452433	73452497	65	*	AFP	intron	FALSE
chr2	235523776	235523826	51	*	AGAP1	CDS	FALSE
chr2	235546004	235546054	51	*	AGAP1	CDS	FALSE
chr2	235677904	235677954	51	*	AGAP1	CDS	FALSE
chr2	235829327	235829377	51	*	AGAP1	CDS	FALSE
chr8	140522697	140522747	51	*	AGO2	intron	FALSE
chr2	240872951	240873001	51	*	AGXT	CDS	FALSE
chr20	34295416	34295497	82	*	AHCY	CDS	TRUE
chr11	62526049	62526099	51	*	AHNAK	3UTR	FALSE
chr5	309753	309880	128	*	AHRR	intron	FALSE
chr3	186613056	186613141	86	*	AHSG	intron	FALSE
chr9	131096573	131096623	51	*	AIF1L	intron	FALSE
chr6	151319679	151319731	53	*	AKAP12	intron	FALSE
chr15	85403863	85403913	51	*	AKAP13	3UTR	FALSE
chrX	119909326	119909377	52	*	AKAP14	intron	FALSE
chr14	32484221	32484271	51	*	AKAP6	CDS	FALSE
chr10	4977822	4977872	51	*	AKR1C1	CDS	FALSE
chr20	1545191	1545241	51	*	AL049634.2	5UTR	FALSE
chr1	11012666	11012716	51	*	AL109811.4	3UTR	FALSE
chr20	35654631	35654687	57	*	AL109827.1	intron	FALSE
chr20	35278970	35279020	51	*	AL121753.1	CDS	FALSE
chr20	1369035	1369147	113	*	AL136531.2	CDS	FALSE
chr9	37635564	37635677	114	*	AL138752.2	intron	FALSE
chr9	34654456	34654506	51	*	AL162231.3	intron	FALSE
chr14	20609375	20609426	52	*	AL163195.3	CDS	FALSE
chr9	22008824	22008874	51	*	AL359922.1	intron	FALSE
chr1	153772655	153772705	51	*	AL513523.10	CDS	FALSE
chr10	94700005	94700055	51	*	AL583836.1	CDS	FALSE
chr4	73411993	73412076	84	*	ALB	intron	FALSE
chr4	73413515	73413567	53	*	ALB	intron	FALSE
chr4	73421131	73421231	101	*	ALB	intron	FALSE
chr3	184242447	184242603	157	*	ALG3	intron	FALSE
chr19	6372793	6372843	51	*	ALKBH7	5UTR	FALSE
chr9	114061009	114061096	88	*	AMBP	intron	FALSE
chr9	114078155	114078301	147	*	AMBP	intron	FALSE
chrX	64205436	64205486	51	*	AMER1	intron	FALSE
chr7	2723307	2723357	51	*	AMZ1	intron	FALSE
chr9	137178524	137178574	51	*	ANAPC2	intron	FALSE
chr19	10096190	10096240	51	*	ANGPTL6	5UTR	FALSE
chr10	60693279	60693329	51	*	ANK3	5UTR	FALSE
chr2	240529841	240529891	51	*	ANKMY1	CDS	FALSE
chr16	89305104	89305154	51	*	ANKRD11	CDS	FALSE
chr16	89315639	89315689	51	*	ANKRD11	CDS	FALSE
chr16	89375892	89375942	51	*	ANKRD11	CDS	FALSE
chr16	89389873	89389951	79	*	ANKRD11	5UTR	FALSE
chr16	89390154	89390293	140	*	ANKRD11	5UTR	FALSE
chr16	89453716	89453766	51	*	ANKRD11	CDS	FALSE
chr2	132254508	132254563	56	*	ANKRD30BL	5UTR	FALSE
chr2	132254651	132254786	136	*	ANKRD30BL	intron	FALSE
chr2	132255577	132255652	76	*	ANKRD30BL	CDS	FALSE
chr17	50696094	50696144	51	*	ANKRD40	CDS	FALSE
chr9	98739400	98739450	51	*	ANKS6	intron	FALSE
chr12	5723623	5723673	51	*	ANO2	3UTR	FALSE
chr9	97983326	97983405	80	*	ANP32B	intron	FALSE
chr15	60347448	60347534	87	*	ANXA2	5UTR	FALSE
chr5	151101190	151101240	51	*	ANXA6	intron	FALSE
chr22	23894866	23894916	51	*	AP000350.4	CDS	FALSE
chr11	57772815	57772880	66	*	AP001931.1	CDS	FALSE
chr11	57791293	57791469	177	*	AP001931.1	CDS	FALSE
chr11	62560068	62560132	65	*	AP002990.1	CDS	FALSE
chr11	62560337	62560387	51	*	AP002990.1	intron	FALSE
chr11	62566846	62566934	89	*	AP002990.1	3UTR	FALSE
chr11	62571577	62571647	71	*	AP002990.1	5UTR	FALSE
chr11	62572643	62572703	61	*	AP002990.1	CDS	FALSE
chr11	67351988	67352038	51	*	AP003419.2	3UTR	FALSE
chr16	71808792	71808842	51	*	AP1G1	CDS	FALSE
chr17	35645210	35645262	53	*	AP2B1	intron	FALSE
chr17	35671738	35671788	51	*	AP2B1	5UTR	FALSE
chr3	184183905	184183962	58	*	AP2M1	intron	FALSE
chr11	130135602	130135652	51	*	APLP2	CDS	FALSE
chr11	116836027	116836093	67	*	APOA1	CDS	FALSE
chr19	44946000	44946066	67	*	APOC2	5UTR	FALSE
chr19	44946000	44946066	67	*	APOC4-APOC2	5UTR	FALSE
chrX	23837035	23837085	51	*	APOO	intron	FALSE
chr8	67175355	67175405	51	*	ARFGEF1	intron	FALSE
chr20	48998375	48998425	51	*	ARFGEF2	CDS	FALSE
chr5	142808226	142808276	51	*	ARHGAP26	intron	FALSE
chr19	47003321	47003371	51	*	ARHGAP35	CDS	FALSE
chr11	100727590	100727640	51	*	ARHGAP42	5UTR	FALSE
chr14	32126318	32126397	80	*	ARHGAP5	3UTR	FALSE
chr14	32128526	32128611	86	*	ARHGAP5	intron	FALSE
chr17	81867921	81867988	68	*	ARHGDIA	5UTR	FALSE
chr19	41887566	41887616	51	*	ARHGEF1	CDS	FALSE
chr19	41926709	41926760	52	*	ARHGEF1	CDS	FALSE
chr1	17683202	17683252	51	*	ARHGEF10L	CDS	FALSE
chr19	7450655	7450813	159	*	ARHGEF18	5UTR	FALSE
chr19	7450927	7450978	52	*	ARHGEF18	5UTR	FALSE
chr1	155947372	155947422	51	*	ARHGEF2	CDS	FALSE
chr13	111115868	111115918	51	*	ARHGEF7	3UTR	FALSE
chr1	26697752	26697802	51	*	ARID1A	3UTR	FALSE
chr1	26760959	26761048	90	*	ARID1A	CDS	FALSE
chr1	26781632	26781682	51	*	ARID1A	CDS	FALSE
chr19	973648	973704	57	*	ARID3A	CDS	FALSE
chr10	61904010	61904106	97	*	ARID5B	CDS	FALSE
chr3	93980254	93980304	51	*	ARL13B	intron	FALSE
chr16	18793218	18793268	51	*	ARL6IP1	CDS	FALSE
chr12	122982746	122982797	52	*	ARL6IP4	CDS	FALSE
chr19	19058067	19058118	52	*	ARMC6	5UTR	FALSE
chr2	231256036	231256096	61	*	ARMC9	CDS	FALSE
chr7	99391031	99391163	133	*	ARPC1B	intron	FALSE
chr3	9806902	9807059	158	*	ARPC4	3UTR	FALSE
chr3	9806902	9807059	158	*	ARPC4-TTLL3	3UTR	FALSE
chr1	183627427	183627477	51	*	ARPC5	3UTR	FALSE
chr11	75265233	75265283	51	*	ARRB1	CDS	FALSE
chr5	150302405	150302455	51	*	ARSI	intron	FALSE
chr2	238450811	238450861	51	*	ASB1	CDS	FALSE
chr1	155562060	155562113	54	*	ASH1L	CDS	FALSE
chrX	1452844	1452894	51	*	ASMTL	intron	FALSE
chr8	61578148	61578278	131	*	ASPH	intron	FALSE
chr8	61675710	61675760	51	*	ASPH	intron	FALSE
chr17	81977622	81977672	51	*	ASPSCR1	CDS	FALSE
chr1	176889603	176889653	51	*	ASTN1	5UTR	FALSE
chr20	32358537	32358736	200	*	ASXL1	5UTR	FALSE
chr20	32359090	32359218	129	*	ASXL1	CDS	FALSE
chr20	32360165	32360215	51	*	ASXL1	intron	FALSE
chr8	123379049	123379099	51	*	ATAD2	intron	FALSE
chr19	49929024	49929074	51	*	ATF5	CDS	FALSE
chr5	82009433	82009520	88	*	ATG10	intron	FALSE
chr12	52070061	52070111	51	*	ATG101	CDS	FALSE
chr11	63631131	63631216	86	*	ATL3	CDS	FALSE
chr11	108262218	108262268	51	*	ATM	CDS	FALSE
chr12	6928205	6928255	51	*	ATN1	CDS	FALSE
chr5	151765990	151766040	51	*	ATOX1	intron	FALSE
chr1	116404454	116404504	51	*	ATP1A1	3UTR	FALSE
chr12	110343263	110343321	59	*	ATP2A2	CDS	FALSE
chr12	110346915	110347027	113	*	ATP2A2	3UTR	FALSE
chr3	10483806	10483856	51	*	ATP2B2	CDS	FALSE
chr3	10516636	10516686	51	*	ATP2B2	CDS	FALSE
chr18	46087179	46087232	54	*	ATP5A1	5UTR	FALSE
chr18	46098189	46098311	123	*	ATP5A1	CDS	FALSE
chr12	56640076	56640189	114	*	ATP5B	CDS	FALSE
chr12	56642695	56642813	119	*	ATP5B	CDS	FALSE
chr19	1241748	1241890	143	*	ATP5D	3UTR	FALSE
chr20	59032315	59032365	51	*	ATP5E	CDS	FALSE
chr12	53665263	53665377	115	*	ATP5G2	CDS	TRUE
chr2	175181658	175181725	68	*	ATP5G3	CDS	FALSE
chr7	99439062	99439112	51	*	ATP5J2-PTCD1	intron	FALSE
chr11	118401584	118401634	51	*	ATP5L	CDS	FALSE
chr16	67453649	67453699	51	*	ATP6V0D1	5UTR	FALSE
chr6	31534845	31534895	51	*	ATP6V1G2-DDX39B	intron	FALSE
chr1	154349192	154349246	55	*	ATP8B2	CDS	FALSE
chr20	51685475	51685525	51	*	ATP9A	CDS	FALSE
chr18	79094065	79094115	51	*	ATP9B	5UTR	FALSE
chrX	77556330	77556385	56	*	ATRX	intron	FALSE
chr6	16671151	16671201	51	*	ATXN1	intron	FALSE
chr16	71851642	71851693	52	*	ATXN1L	CDS	FALSE
chr12	111580033	111580083	51	*	ATXN2	3UTR	FALSE
chr16	28836849	28836899	51	*	ATXN2L	CDS	FALSE
chr7	105819496	105819560	65	*	ATXN7L1	intron	FALSE
chr9	91327977	91328027	51	*	AUH	intron	FALSE
chr7	70694552	70694602	51	*	AUTS2	intron	FALSE
chr3	28348765	28348815	51	*	AZI2	CDS	FALSE
chr1	1234609	1234659	51	*	B3GALT6	3UTR	FALSE
chr19	41427449	41427499	51	*	B3GNT8	CDS	FALSE
chr17	82952141	82952191	51	*	B3GNTL1	CDS	FALSE
chr17	82964624	82964674	51	*	B3GNTL1	CDS	FALSE
chr17	82964908	82964958	51	*	B3GNTL1	3UTR	FALSE
chr17	83051514	83051564	51	*	B3GNTL1	3UTR	FALSE
chr9	33112311	33112361	51	*	B4GALT1	intron	FALSE
chr2	27924236	27924286	51	*	BABAM2	CDS	FALSE
chr21	29591083	29591133	51	*	BACH1	CDS	FALSE
chr6	90296410	90296460	51	*	BACH2	intron	FALSE
chr7	98335031	98335081	51	*	BAIAP2L1	intron	FALSE
chr7	98386574	98386624	51	*	BAIAP2L1	intron	FALSE
chr4	101542788	101542838	51	*	BANK1	intron	FALSE
chr7	73441077	73441209	133	*	BAZ1B	intron	FALSE
chr12	56597903	56597962	60	*	BAZ2A	CDS	FALSE
chr12	56598270	56598330	61	*	BAZ2A	5UTR	FALSE
chr12	56617451	56617501	51	*	BAZ2A	5UTR	FALSE
chr11	27121383	27121433	51	*	BBOX1	5UTR	FALSE
chr16	75239209	75239268	60	*	BCAR1	CDS	FALSE
chr19	41423062	41423112	51	*	BCKDHA	5UTR	FALSE
chr18	63318511	63318561	51	*	BCL2	CDS	FALSE
chr20	31665903	31665961	59	*	BCL2L1	3UTR	FALSE
chr11	118897889	118897971	83	*	BCL9L	CDS	FALSE
chrX	129982931	129983109	179	*	BCORL1	intron	FALSE
chrX	129989450	129989501	52	*	BCORL1	intron	FALSE
chr22	23180835	23180932	98	*	BCR	3UTR	FALSE
chr22	23269116	23269167	52	*	BCR	CDS	FALSE
chr4	42152272	42152322	51	*	BEND4	intron	FALSE
chr11	61964692	61964744	53	*	BEST1	CDS	FALSE
chr19	47608975	47609025	51	*	BICRA	CDS	FALSE
chr22	17742635	17742685	51	*	BID	CDS	FALSE
chr2	127065416	127065466	51	*	BIN1	5UTR	FALSE
chr7	43803890	43803940	51	*	BLVRA	intron	FALSE
chr20	6767707	6767790	84	*	BMP2	5UTR	FALSE
chr7	33947883	33947933	51	*	BMPER	intron	FALSE
chr10	86889574	86889671	98	*	BMPR1A	3UTR	FALSE
chr10	102868390	102868442	53	*	BORCS7-ASMT	3UTR	FALSE
chr19	19145840	19145890	51	*	BORCS8-MEF2B	5UTR	FALSE
chr7	140924585	140924635	51	*	BRAF	intron	FALSE
chr3	49664453	49664503	51	*	BSN	intron	FALSE
chr10	101364890	101364945	56	*	BTRC	CDS	FALSE
chrX	71670878	71670928	51	*	BX276092.9	intron	FALSE
chr10	71713976	71714026	51	*	C10orf105	CDS	FALSE
chr11	68271893	68271963	71	*	C11orf24	CDS	FALSE
chr11	43942671	43942721	51	*	C11orf96	CDS	FALSE
chr12	4509510	4509560	51	*	C12orf4	3UTR	FALSE
chr12	64356104	64356154	51	*	C12orf56	CDS	FALSE
chr14	91060515	91060565	51	*	C14orf159	CDS	FALSE
chr16	46830923	46830973	51	*	C16orf87	5UTR	FALSE
chr17	82443808	82443954	147	*	C17orf62	5UTR	FALSE
chr17	78158842	78158898	57	*	C17orf99	CDS	FALSE
chr7	7195196	7195246	51	*	C1GALT1	intron	FALSE
chr7	7201809	7201860	52	*	C1GALT1	intron	FALSE
chr1	44721847	44721899	53	*	C1orf228	CDS	FALSE
chr1	60029901	60029951	51	*	C1orf87	CDS	FALSE
chr17	5438868	5439059	192	*	C1QBP	CDS	FALSE
chr22	19431442	19431492	51	*	C22orf39	CDS	FALSE
chr2	231038095	231038145	51	*	C2orf72	CDS	FALSE
chr2	231047291	231047341	51	*	C2orf72	CDS	FALSE
chr2	189924315	189924402	88	*	C2orf88	intron	FALSE
chr3	126530552	126530602	51	*	C3orf22	intron	FALSE
chr4	159015671	159015721	51	*	C4orf45	intron	FALSE
chr5	43495478	43495572	95	*	C5orf34	intron	FALSE
chr7	1091403	1091453	51	*	C7orf50	intron	FALSE
chr8	68744969	68745019	51	*	C8orf34	intron	FALSE
chr2	230713797	230713847	51	*	CAB39	5UTR	FALSE
chr1	64505836	64505886	51	*	CACHD1	5UTR	FALSE
chr12	2302912	2302962	51	*	CACNA1C	CDS	FALSE
chr12	2691712	2691762	51	*	CACNA1C	CDS	FALSE
chr17	50561334	50561385	52	*	CACNA1G	5UTR	FALSE
chr12	48828488	48828538	51	*	CACNB3	CDS	FALSE
chr19	46609299	46609459	161	*	CALM3	CDS	FALSE
chr19	46610253	46610307	55	*	CALM3	CDS	FALSE
chr19	12938634	12938695	62	*	CALR	3UTR	FALSE
chr19	12944029	12944218	190	*	CALR	CDS	FALSE
chr19	12944281	12944398	118	*	CALR	3UTR	FALSE
chr10	73874504	73874554	51	*	CAMK2G	3UTR	FALSE
chr1	20485997	20486133	137	*	CAMK2N1	5UTR	FALSE
chr3	12841492	12841570	79	*	CAND2	intron	FALSE
chr5	179698981	179699089	109	*	CANX	intron	FALSE
chr5	179723719	179723770	52	*	CANX	intron	FALSE
chr1	40072286	40072339	54	*	CAP1	CDS	FALSE
chr2	30741186	30741236	51	*	CAPN13	5UTR	FALSE
chr7	116903293	116903352	60	*	CAPZA2	intron	FALSE
chr1	19339351	19339481	131	*	CAPZB	3UTR	FALSE
chr7	2999143	2999198	56	*	CARD11	intron	FALSE
chr5	40854187	40854237	51	*	CARD6	intron	FALSE
chr19	48242780	48242831	52	*	CARD8	CDS	FALSE
chr9	136365598	136365648	51	*	CARD9	intron	FALSE
chr2	202945553	202945603	51	*	CARF	CDS	FALSE
chr3	122288053	122288103	51	*	CASR	intron	FALSE
chr17	42402628	42402678	51	*	CAVIN1	5UTR	FALSE
chr17	42423174	42423224	51	*	CAVIN1	CDS	FALSE
chr11	119312836	119312886	51	*	CBL	CDS	FALSE
chr3	105840268	105840318	51	*	CBLB	intron	FALSE
chr21	43063838	43063888	51	*	CBS	5UTR	FALSE
chr21	6455516	6455566	51	*	CBSL	CDS	FALSE
chr12	54241476	54241526	51	*	CBX5	5UTR	FALSE
chr22	38658524	38658574	51	*	CBY1	CDS	FALSE
chr8	22608639	22608689	51	*	CCAR2	intron	FALSE
chr19	55652175	55652225	51	*	CCDC106	CDS	FALSE
chrX	49064420	49064470	51	*	CCDC120	intron	FALSE
chr5	42800975	42801029	55	*	CCDC152	intron	FALSE
chr1	45622694	45622744	51	*	CCDC17	CDS	FALSE
chr9	15776266	15776316	51	*	CCDC171	intron	FALSE
chr14	59516481	59516531	51	*	CCDC175	CDS	FALSE
chr14	59554778	59554828	51	*	CCDC175	CDS	FALSE
chr9	97311101	97311151	51	*	CCDC180	intron	FALSE
chr11	60850626	60850713	88	*	CCDC86	CDS	FALSE
chr19	41323256	41323312	57	*	CCDC97	CDS	FALSE
chr1	229343086	229343136	51	*	CCSAP	3UTR	FALSE
chr2	73252780	73252901	122	*	CCT7	intron	FALSE
chr6	106971691	106971817	127	*	CD24	intron	FALSE
chr15	73698166	73698216	51	*	CD276	CDS	FALSE
chr12	55725527	55725590	64	*	CD63	intron	FALSE
chr5	150408062	150408117	56	*	CD74	intron	FALSE
chr11	44587325	44587375	51	*	CD82	CDS	FALSE
chr1	22054924	22054974	51	*	CDC42	CDS	FALSE
chr1	22092196	22092246	51	*	CDC42	3UTR	FALSE
chr1	226990080	226990130	51	*	CDC42BPA	CDS	FALSE
chr14	103057362	103057412	51	*	CDC42BPB	CDS	FALSE
chr22	19519543	19519593	51	*	CDC45	CDS	FALSE
chr1	37708611	37708661	51	*	CDCA8	CDS	FALSE
chr16	68822530	68822580	51	*	CDH1	CDS	FALSE
chr10	71713976	71714026	51	*	CDH23	CDS	FALSE
chr20	61834171	61834221	51	*	CDH4	CDS	FALSE
chr17	39495385	39495435	51	*	CDK12	5UTR	FALSE
chr12	57752246	57752296	51	*	CDK4	5UTR	FALSE
chr2	218959705	218959762	58	*	CDK5R2	CDS	FALSE
chr9	120574931	120574981	51	*	CDK5RAP2	intron	FALSE
chr7	92701793	92701845	53	*	CDK6	intron	FALSE
chr9	22008824	22008874	51	*	CDKN2B	intron	FALSE
chr16	22408343	22408393	51	*	CDR2	CDS	FALSE
chr17	15474293	15474343	51	*	CDRT4	CDS	FALSE
chr19	33300120	33300176	57	*	CEBPA	5UTR	FALSE
chr22	17377529	17377579	51	*	CECR2	CDS	FALSE
chr18	37524573	37524623	51	*	CELF4	5UTR	FALSE
chr22	46533405	46533456	52	*	CELSR1	5UTR	FALSE
chr16	67830150	67830200	51	*	CENPT	3UTR	FALSE
chr5	123400882	123400932	51	*	CEP120	intron	FALSE
chr5	123402103	123402153	51	*	CEP120	intron	FALSE
chr5	123402285	123402399	115	*	CEP120	intron	FALSE
chr18	13068111	13068161	51	*	CEP192	5UTR	FALSE
chr5	664526	664576	51	*	CEP72	intron	FALSE
chr22	46737899	46737949	51	*	CERK	CDS	FALSE
chr1	150965462	150965529	68	*	CERS2	3UTR	FALSE
chr1	150965871	150965958	88	*	CERS2	intron	FALSE
chr1	150966754	150966804	51	*	CERS2	CDS	FALSE
chr1	150974800	150974865	66	*	CERS2	CDS	FALSE
chr2	168507820	168507870	51	*	CERS6	CDS	FALSE
chr2	55543077	55543130	54	*	CFAP36	CDS	FALSE
chrX	36111566	36111616	51	*	CFAP47	intron	FALSE
chrX	36375193	36375243	51	*	CFAP47	intron	FALSE
chr12	96800581	96800631	51	*	CFAP54	3UTR	FALSE
chr9	132421629	132421681	53	*	CFAP77	intron	FALSE
chr11	65855005	65855101	97	*	CFL1	CDS	FALSE
chr11	65855167	65855285	119	*	CFL1	3UTR	FALSE
chr7	56106433	56106483	51	*	CHCHD2	intron	FALSE
chr7	133034764	133034828	65	*	CHCHD3	intron	FALSE
chr15	92904740	92904790	51	*	CHD2	CDS	FALSE
chr12	6599801	6599851	51	*	CHD4	CDS	FALSE
chr20	41617895	41617945	51	*	CHD6	CDS	FALSE
chr20	41618284	41618334	51	*	CHD6	CDS	FALSE
chr8	60680035	60680085	51	*	CHD7	intron	FALSE
chr2	86563407	86563457	51	*	CHMP3	CDS	FALSE
chr20	33853534	33853584	51	*	CHMP4B	3UTR	FALSE
chr20	33854028	33854078	51	*	CHMP4B	CDS	FALSE
chr15	41231240	41231338	99	*	CHP1	5UTR	FALSE
chr15	41280550	41280600	51	*	CHP1	CDS	FALSE
chr7	151238033	151238083	51	*	CHPF2	intron	FALSE
chr3	126530552	126530602	51	*	CHST13	intron	FALSE
chr10	124042897	124042947	51	*	CHST15	CDS	FALSE
chr5	129974888	129974938	51	*	CHSY3	intron	FALSE
chr16	794050	794134	85	*	CHTF18	5UTR	FALSE
chr16	69119054	69119104	51	*	CHTF8	CDS	FALSE
chr19	42281266	42281316	51	*	CIC	CDS	FALSE
chr19	42283934	42283984	51	*	CIC	3UTR	FALSE
chr19	42293052	42293102	51	*	CIC	CDS	FALSE
chr12	119694371	119694421	51	*	CIT	CDS	FALSE
chr2	121338399	121338449	51	*	CLASP1	CDS	FALSE
chr2	121425223	121425273	51	*	CLASP1	3UTR	FALSE
chr3	33718048	33718098	51	*	CLASP2	CDS	FALSE
chr16	1459896	1459971	76	*	CLCN7	CDS	FALSE
chr3	190322239	190322294	56	*	CLDN1	intron	FALSE
chr7	73770141	73770197	57	*	CLDN3	intron	FALSE
chr22	19523886	19523936	51	*	CLDN5	CDS	FALSE
chr12	8460670	8460722	53	*	CLEC6A	CDS	FALSE
chr21	34670142	34670193	52	*	CLIC6	CDS	FALSE
chr12	122364717	122364772	56	*	CLIP1	CDS	FALSE
chr12	122420896	122420946	51	*	CLIP1	CDS	FALSE
chr7	74404348	74404398	51	*	CLIP2	intron	FALSE
chr15	74631640	74631690	51	*	CLK3	CDS	FALSE
chr15	68207492	68207543	52	*	CLN6	CDS	FALSE
chr12	7157591	7157644	54	*	CLSTN3	5UTR	FALSE
chr12	7158625	7158675	51	*	CLSTN3	CDS	FALSE
chr8	27598133	27598196	64	*	CLU	intron	FALSE
chr16	81475132	81475182	51	*	CMIP	5UTR	FALSE
chr16	81492450	81492501	52	*	CMIP	CDS	FALSE
chr16	81499974	81500024	51	*	CMIP	CDS	FALSE
chr16	81699810	81699860	51	*	CMIP	CDS	FALSE
chr1	47334645	47334695	51	*	CMPK1	5UTR	FALSE
chr16	66696264	66696314	51	*	CMTM4	5UTR	FALSE
chr2	218583249	218583299	51	*	CNOT9	CDS	FALSE
chr2	68303079	68303129	51	*	CNRIP1	5UTR	FALSE
chr7	146116239	146116313	75	*	CNTNAP2	intron	FALSE
chr1	230646911	230646961	51	*	COG2	5UTR	FALSE
chr16	70483850	70483900	51	*	COG4	5UTR	FALSE
chr7	107414703	107414753	51	*	COG5	intron	FALSE
chr7	107427535	107427585	51	*	COG5	intron	FALSE
chr16	69322617	69322755	139	*	COG8	CDS	FALSE
chr7	101397453	101397503	51	*	COL26A1	intron	FALSE
chr9	114282472	114282522	51	*	COL27A1	intron	FALSE
chr9	114285459	114285509	51	*	COL27A1	intron	FALSE
chr3	15507971	15508021	51	*	COLQ	CDS	FALSE
chr2	62146689	62146739	51	*	COMMD1	CDS	FALSE
chr2	62147099	62147212	114	*	COMMD1	CDS	FALSE
chr5	116158179	116158411	233	*	COMMD10	intron	FALSE
chr15	75340052	75340103	52	*	COMMD4	CDS	FALSE
chr19	18906988	18907064	77	*	COPE	5UTR	FALSE
chr4	47706306	47706364	59	*	CORIN	intron	FALSE
chr11	67438288	67438338	51	*	CORO1B	CDS	FALSE
chr19	35658629	35658698	70	*	COX6B1	CDS	FALSE
chr8	99891961	99892013	53	*	COX6C	intron	FALSE
chr13	46068608	46068658	51	*	CPB2	CDS	FALSE
chr20	35626078	35626257	180	*	CPNE1	CDS	FALSE
chr20	35654631	35654687	57	*	CPNE1	intron	FALSE
chr7	99439062	99439112	51	*	CPSF4	intron	FALSE
chr11	61416222	61416297	76	*	CPSF7	CDS	FALSE
chr1	53210167	53210217	51	*	CPT2	CDS	FALSE
chr12	93854127	93854208	82	*	CRADD	5UTR	FALSE
chr7	137879991	137880041	51	*	CREB3L2	intron	FALSE
chr7	137983344	137983394	51	*	CREB3L2	intron	FALSE
chr16	3731412	3731462	51	*	CREBBP	CDS	FALSE
chr2	46625189	46625239	51	*	CRIPT	3UTR	FALSE
chr19	18574857	18574907	51	*	CRLF1	3UTR	FALSE
chr1	16740556	16740654	99	*	CROCC	CDS	FALSE
chr1	16872576	16872626	51	*	CROCC	5UTR	FALSE
chr1	16896020	16896118	99	*	CROCC	3UTR	FALSE
chr1	16914024	16914074	51	*	CROCC	CDS	FALSE
chr11	111909932	111909982	51	*	CRYAB	CDS	FALSE
chr1	114749960	114750010	51	*	CSDE1	3UTR	FALSE
chr15	74782504	74782554	51	*	CSK	CDS	FALSE
chr8	3660485	3660535	51	*	CSMD1	intron	FALSE
chr8	4030905	4030955	51	*	CSMD1	intron	FALSE
chr8	4187390	4187440	51	*	CSMD1	intron	FALSE
chr19	1944177	1944227	51	*	CSNK1G2	CDS	FALSE
chr20	485059	485109	51	*	CSNK2A1	CDS	FALSE
chr8	67175355	67175405	51	*	CSPP1	intron	FALSE
chr20	23633699	23633769	71	*	CST3	CDS	FALSE
chr14	39367572	39367622	51	*	CTAGE5	3UTR	FALSE
chr16	67629748	67629798	51	*	CTCF	5UTR	FALSE
chr16	67638297	67638347	51	*	CTCF	3UTR	FALSE
chr10	67045513	67045608	96	*	CTNNA3	CDS	FALSE
chr10	67489353	67489403	51	*	CTNNA3	CDS	FALSE
chr3	41199852	41199924	73	*	CTNNB1	CDS	FALSE
chr3	41200777	41200827	51	*	CTNNB1	CDS	FALSE
chr3	41235736	41235786	51	*	CTNNB1	CDS	FALSE
chr11	57772815	57772880	66	*	CTNND1	CDS	FALSE
chr11	57791293	57791469	177	*	CTNND1	CDS	FALSE
chr11	57818011	57818063	53	*	CTNND1	3UTR	FALSE
chr5	11027169	11027227	59	*	CTNND2	intron	FALSE
chrX	16666752	16666802	51	*	CTPS2	intron	FALSE
chr20	45890596	45890646	51	*	CTSA	CDS	FALSE
chr20	45892728	45892778	51	*	CTSA	5UTR	FALSE
chr20	45898464	45898581	118	*	CTSA	3UTR	FALSE
chr13	113211876	113211951	76	*	CUL4A	CDS	FALSE
chr13	113262819	113262906	88	*	CUL4A	CDS	FALSE
chr7	102145286	102145336	51	*	CUX1	intron	FALSE
chr11	61362255	61362305	51	*	CYB561A3	CDS	FALSE
chr17	7858614	7858664	51	*	CYB5D1	CDS	FALSE
chr10	94700005	94700055	51	*	CYP2C18	CDS	FALSE
chr22	37307700	37307750	51	*	CYTH4	CDS	FALSE
chr3	49020196	49020246	51	*	DALRD3	intron	FALSE
chr1	155688218	155688339	122	*	DAP3	CDS	FALSE
chr19	1430150	1430200	51	*	DAZAP1	3UTR	FALSE
chr2	119366970	119367035	66	*	DBI	3UTR	FALSE
chr11	31319337	31319387	51	*	DCDC1	CDS	FALSE
chr4	51844220	51844270	51	*	DCUN1D4	intron	FALSE
chr1	20659873	20659923	51	*	DDOST	CDS	FALSE
chr22	23966960	23967010	51	*	DDTL	CDS	FALSE
chr14	94056751	94056801	51	*	DDX24	CDS	FALSE
chr6	31534845	31534895	51	*	DDX39B	intron	FALSE
chr19	18919799	18919849	51	*	DDX49	CDS	FALSE
chr9	123630375	123630425	51	*	DENND1A	intron	FALSE
chr1	197775192	197775242	51	*	DENND1B	CDS	FALSE
chr7	140655612	140655662	51	*	DENND2A	intron	FALSE
chr8	141159099	141159149	51	*	DENND3	intron	FALSE
chr1	153945334	153945384	51	*	DENND4B	CDS	FALSE
chr12	31552609	31552659	51	*	DENND5B	CDS	FALSE
chr1	244694644	244694694	51	*	DESI2	CDS	FALSE
chr2	233444876	233444926	51	*	DGKD	CDS	FALSE
chr7	137514046	137514158	113	*	DGKI	intron	FALSE
chr1	54849700	54849764	65	*	DHCR24	5UTR	FALSE
chr1	54851309	54851409	101	*	DHCR24	3UTR	FALSE
chr1	54851547	54851614	68	*	DHCR24	CDS	FALSE
chr1	54860932	54860982	51	*	DHCR24	CDS	FALSE
chr11	71441338	71441388	51	*	DHCR7	5UTR	FALSE
chr1	12613049	12613099	51	*	DHRS3	intron	FALSE
chr14	60165315	60165365	51	*	DHRS7	CDS	FALSE
chr17	21178372	21178422	51	*	DHRS7B	5UTR	FALSE
chr4	24537266	24537316	51	*	DHX15	intron	FALSE
chr12	124977285	124977335	51	*	DHX37	CDS	FALSE
chr5	141516347	141516398	52	*	DIAPH1	intron	FALSE
chr20	62923552	62923602	51	*	DIDO1	3UTR	FALSE
chr20	62929576	62929626	51	*	DIDO1	CDS	FALSE
chr10	295563	295613	51	*	DIP2C	CDS	FALSE
chr10	623679	623729	51	*	DIP2C	5UTR	FALSE
chr10	671365	671415	51	*	DIP2C	CDS	FALSE
chr10	671499	671567	69	*	DIP2C	CDS	FALSE
chr10	671732	671818	87	*	DIP2C	CDS	FALSE
chr1	231626868	231626919	52	*	DISC1	CDS	FALSE
chr4	107003625	107003679	55	*	DKK2	intron	FALSE
chr11	112025167	112025217	51	*	DLAT	CDS	FALSE
chr11	85483971	85484217	247	*	DLG2	5UTR	FALSE
chr20	36461697	36461755	59	*	DLGAP4	CDS	FALSE
chr14	100726836	100726886	51	*	DLK1	CDS	FALSE
chr6	170296808	170296859	52	*	DLL1	intron	FALSE
chr1	225097937	225097987	51	*	DNAH14	CDS	FALSE
chr17	78480015	78480068	54	*	DNAH17	CDS	FALSE
chr17	11654072	11654122	51	*	DNAH9	CDS	FALSE
chr9	33025322	33025379	58	*	DNAJA1	intron	FALSE
chr7	157414315	157414365	51	*	DNAJB6	intron	FALSE
chr2	182782296	182782346	51	*	DNAJC10	5UTR	FALSE
chr13	95729302	95729352	51	*	DNAJC3	3UTR	FALSE
chr1	28200986	28201036	51	*	DNAJC8	CDS	FALSE
chr12	32708321	32708374	54	*	DNM1L	intron	FALSE
chr19	10831650	10831702	53	*	DNM2	CDS	FALSE
chr3	50869349	50869399	51	*	DOCK3	intron	FALSE
chr7	112055750	112055800	51	*	DOCK4	intron	FALSE
chr7	112064088	112064138	51	*	DOCK4	intron	FALSE
chr8	26579108	26579158	51	*	DPYSL2	intron	FALSE
chr8	26630242	26630292	51	*	DPYSL2	intron	FALSE
chr12	101922543	101922593	51	*	DRAM1	CDS	FALSE
chr20	17570136	17570203	68	*	DSTN	5UTR	FALSE
chr1	212052017	212052069	53	*	DTL	CDS	FALSE
chr18	34582100	34582150	51	*	DTNA	5UTR	FALSE
chr18	34710466	34710516	51	*	DTNA	CDS	FALSE
chr20	31861318	31861368	51	*	DUSP15	CDS	FALSE
chr10	110498788	110498841	54	*	DUSP5	3UTR	FALSE
chrX	153647938	153647996	59	*	DUSP9	intron	FALSE
chr17	58090423	58090473	51	*	DYNLL2	intron	FALSE
chr17	58091057	58091168	112	*	DYNLL2	CDS	FALSE
chr20	33686066	33686157	92	*	E2F1	intron	FALSE
chr20	2692895	2692945	51	*	EBF4	CDS	FALSE
chr10	133362614	133362665	52	*	ECHS1	CDS	FALSE
chr19	11523541	11523592	52	*	ECSIT	CDS	FALSE
chr3	172796520	172796570	51	*	ECT2	intron	FALSE
chrX	69810248	69810298	51	*	EDA	intron	FALSE
chr15	74631640	74631690	51	*	EDC3	CDS	FALSE
chr10	125763391	125763441	51	*	EDRF1	3UTR	FALSE
chr6	73517764	73517820	57	*	EEF1A1	intron	TRUE
chr6	73518031	73518094	64	*	EEF1A1	intron	TRUE
chr6	73519131	73519181	51	*	EEF1A1	intron	TRUE
chr6	73521003	73521060	58	*	EEF1A1	intron	TRUE
chr2	206159870	206159925	56	*	EEF1B2	5UTR	TRUE
chr8	143597350	143597421	72	*	EEF1D	intron	TRUE
chr11	62560068	62560132	65	*	EEF1G	CDS	TRUE
chr11	62560337	62560387	51	*	EEF1G	intron	TRUE
chr11	62566846	62566934	89	*	EEF1G	3UTR	TRUE
chr11	62571577	62571647	71	*	EEF1G	5UTR	TRUE
chr11	62572643	62572703	61	*	EEF1G	CDS	TRUE
chr19	3976416	3976576	161	*	EEF2	CDS	TRUE
chr19	3984219	3984283	65	*	EEF2	3UTR	TRUE
chr19	3985405	3985493	89	*	EEF2	CDS	TRUE
chr14	89875076	89875155	80	*	EFCAB11	CDS	FALSE
chr1	15429800	15429850	51	*	EFHD2	3UTR	FALSE
chr15	82174284	82174336	53	*	EFL1	CDS	FALSE
chr1	155134015	155134065	51	*	EFNA1	3UTR	FALSE
chr19	40807685	40807735	51	*	EGLN2	CDS	FALSE
chr14	34150614	34150664	51	*	EGLN3	CDS	FALSE
chr9	137721130	137721327	198	*	EHMT1	intron	FALSE
chr6	31879846	31879896	51	*	EHMT2	intron	FALSE
chr17	41688898	41688949	52	*	EIF1	3UTR	FALSE
chr17	41691119	41691169	51	*	EIF1	CDS	FALSE
chrX	20141707	20141818	112	*	EIF1AX	intron	FALSE
chr3	40309728	40309778	51	*	EIF1B	3UTR	FALSE
chr1	206589320	206589370	51	*	EIF2D	CDS	FALSE
chr10	119080724	119080837	114	*	EIF3A	CDS	FALSE
chr7	2377550	2377823	274	*	EIF3B	intron	FALSE
chr7	2377951	2378015	65	*	EIF3B	intron	FALSE
chr7	2378079	2378163	85	*	EIF3B	intron	FALSE
chr19	10119199	10119249	51	*	EIF3G	CDS	FALSE
chr12	53006431	53006490	60	*	EIF4B	3UTR	TRUE
chr12	53018860	53018910	51	*	EIF4B	CDS	TRUE
chr12	53040731	53040781	51	*	EIF4B	5UTR	TRUE
chr12	53041965	53042018	54	*	EIF4B	3UTR	TRUE
chr10	70422918	70422997	80	*	EIF4EBP2	CDS	FALSE
chr10	70423222	70423283	62	*	EIF4EBP2	CDS	FALSE
chr3	184317382	184317479	98	*	EIF4G1	intron	FALSE
chr3	184321299	184321389	91	*	EIF4G1	intron	FALSE
chr3	184327865	184327951	87	*	EIF4G1	intron	FALSE
chr11	10808727	10808867	141	*	EIF4G2	3UTR	FALSE
chr7	74196764	74196814	51	*	EIF4H	intron	FALSE
chr17	7311850	7312068	219	*	EIF5A	CDS	FALSE
chr17	7312157	7312288	132	*	EIF5A	CDS	FALSE
chr10	79513269	79513587	319	*	EIF5AL1	CDS	FALSE
chr10	79513655	79513705	51	*	EIF5AL1	CDS	FALSE
chr20	35278970	35279020	51	*	EIF6	CDS	FALSE
chr4	139114791	139114841	51	*	ELF2	intron	FALSE
chr7	1705435	1705485	51	*	ELFN1	intron	FALSE
chr7	36973663	36973713	51	*	ELMO1	intron	FALSE
chr1	225598457	225598507	51	*	ENAH	3UTR	FALSE
chr1	8861303	8861363	61	*	ENO1	CDS	FALSE
chr1	8867204	8867257	54	*	ENO1	5UTR	FALSE
chr18	691250	691300	51	*	ENOSF1	CDS	FALSE
chr1	150627556	150627606	51	*	ENSA	CDS	FALSE
chr22	39875314	39875405	92	*	ENTHD1	3UTR	FALSE
chr12	131998786	131998863	78	*	EP400	CDS	FALSE
chr6	130999060	130999110	51	*	EPB41L2	intron	FALSE
chr2	47359732	47359782	51	*	EPCAM	CDS	FALSE
chr7	37754983	37755033	51	*	EPDR1	intron	FALSE
chr6	93419124	93419174	51	*	EPHA7	intron	FALSE
chr7	100802945	100802995	51	*	EPHB4	intron	FALSE
chr7	100818551	100818601	51	*	EPHB4	intron	FALSE
chr19	55675218	55675305	88	*	EPN1	CDS	FALSE
chr19	55694887	55694938	52	*	EPN1	CDS	FALSE
chr19	16373026	16373076	51	*	EPS15L1	CDS	FALSE
chr19	55075886	55075936	51	*	EPS8L1	CDS	FALSE
chr1	109751288	109751338	51	*	EPS8L3	CDS	FALSE
chr12	56082412	56082462	51	*	ERBB3	CDS	FALSE
chr12	1212272	1212322	51	*	ERC1	CDS	FALSE
chr19	45478658	45478709	52	*	ERCC1	CDS	FALSE
chr19	42254591	42254641	51	*	ERF	CDS	FALSE
chr14	75651271	75651321	51	*	ERG28	CDS	FALSE
chr20	35542056	35542114	59	*	ERGIC3	5UTR	FALSE
chr20	35557517	35557578	62	*	ERGIC3	CDS	FALSE
chr17	64049062	64049112	51	*	ERN1	CDS	FALSE
chr12	53292833	53292883	51	*	ESPL1	5UTR	FALSE
chr2	238125620	238125670	51	*	ESPNL	CDS	FALSE
chr21	38805716	38805783	68	*	ETS2	3UTR	FALSE
chr1	36322927	36322977	51	*	EVA1B	CDS	FALSE
chr1	92611581	92611631	51	*	EVI5	CDS	FALSE
chr5	468097	468147	51	*	EXOC3	intron	FALSE
chr14	103107129	103107179	51	*	EXOC3L4	CDS	FALSE
chr2	72721825	72721875	51	*	EXOC6B	CDS	FALSE
chr6	133272914	133272969	56	*	EYA4	intron	FALSE
chr6	65311117	65311169	53	*	EYS	intron	FALSE
chr6	158765869	158765928	60	*	EZR	intron	FALSE
chr6	6189601	6189651	51	*	F13A1	intron	FALSE
chr5	76819102	76819152	51	*	F2RL1	intron	FALSE
chr1	169547054	169547104	51	*	F5	CDS	FALSE
chr11	61851515	61851565	51	*	FADS2	3UTR	FALSE
chr11	61865821	61865896	76	*	FADS2	3UTR	FALSE
chr11	61865956	61866006	51	*	FADS2	CDS	FALSE
chr11	61866112	61866171	60	*	FADS2	5UTR	FALSE
chr9	93545448	93545498	51	*	FAM120A	intron	FALSE
chr6	170296808	170296859	52	*	FAM120B	intron	FALSE
chr6	170346248	170346298	51	*	FAM120B	intron	FALSE
chrX	134772433	134772483	51	*	FAM122B	intron	FALSE
chr2	201063001	201063052	52	*	FAM126B	CDS	FALSE
chr9	127506501	127506551	51	*	FAM129B	intron	FALSE
chr5	178055550	178055615	66	*	FAM153C	intron	FALSE
chr11	73405749	73405799	51	*	FAM168A	5UTR	FALSE
chr2	131048886	131048936	51	*	FAM168B	CDS	FALSE
chr5	74799745	74799795	51	*	FAM169A	intron	FALSE
chr10	15371025	15371075	51	*	FAM171A1	CDS	FALSE
chr3	68123857	68123908	52	*	FAM19A1	intron	FALSE
chr22	48576248	48576298	51	*	FAM19A5	CDS	FALSE
chr12	31320821	31320871	51	*	FAM60A	CDS	FALSE
chr20	38952163	38952213	51	*	FAM83D	CDS	FALSE
chr17	19003745	19003796	52	*	FAM83G	3UTR	FALSE
chr8	143725100	143725150	51	*	FAM83H	intron	FALSE
chr11	65572310	65572360	51	*	FAM89B	5UTR	FALSE
chr8	123768603	123768660	58	*	FAM91A1	intron	FALSE
chr16	89745023	89745076	54	*	FANCA	CDS	FALSE
chr6	35452552	35452602	51	*	FANCE	intron	FALSE
chr13	98143505	98143555	51	*	FARP1	CDS	FALSE
chr2	222613894	222613944	51	*	FARSB	5UTR	FALSE
chr17	82078689	82078785	97	*	FASN	CDS	FALSE
chr19	39839103	39839153	51	*	FBL	5UTR	FALSE
chr22	45563252	45563302	51	*	FBLN1	CDS	FALSE
chr3	13549167	13549218	52	*	FBLN2	CDS	FALSE
chr12	132507825	132507875	51	*	FBRSL1	CDS	FALSE
chr12	132572322	132572373	52	*	FBRSL1	CDS	FALSE
chr7	5478781	5478896	116	*	FBXL18	intron	FALSE
chr3	33402603	33402653	51	*	FBXL2	CDS	FALSE
chr8	28385797	28385847	51	*	FBXO16	intron	FALSE
chr11	72977602	72977659	58	*	FCHSD2	5UTR	FALSE
chr1	155320525	155320575	51	*	FDPS	CDS	FALSE
chr11	64207987	64208037	51	*	FERMT3	CDS	FALSE
chr11	64209974	64210024	51	*	FERMT3	CDS	FALSE
chr10	93591959	93592076	118	*	FFAR4	CDS	FALSE
chr17	7440659	7440709	51	*	FGF11	CDS	FALSE
chr3	192729575	192729626	52	*	FGF12	intron	FALSE
chr11	69704390	69704440	51	*	FGF19	3UTR	FALSE
chr11	69816450	69816500	51	*	FGF3	intron	FALSE
chr4	1804566	1804616	51	*	FGFR3	intron	FALSE
chr11	65886320	65886370	51	*	FIBP	5UTR	FALSE
chr6	109747102	109747153	52	*	FIG4	intron	FALSE
chr7	101239698	101239766	69	*	FIS1	intron	FALSE
chr20	1369035	1369147	113	*	FKBP1A	CDS	FALSE
chr6	35728091	35728143	53	*	FKBP5	intron	FALSE
chrX	154360179	154360229	51	*	FLNA	intron	FALSE
chr17	28879361	28879411	51	*	FLOT2	CDS	FALSE
chr17	28880371	28880427	57	*	FLOT2	CDS	FALSE
chr5	180617048	180617098	51	*	FLT4	intron	FALSE
chr14	75651271	75651321	51	*	FLVCR2	CDS	FALSE
chr1	147200016	147200066	51	*	FMO5	CDS	FALSE
chr2	215419275	215419326	52	*	FN1	CDS	FALSE
chr17	82727677	82727727	51	*	FN3KRP	3UTR	FALSE
chr1	93448622	93448730	109	*	FNBP1L	5UTR	FALSE
chr13	49147307	49147357	51	*	FNDC3A	CDS	FALSE
chr3	172311490	172311540	51	*	FNDC3B	intron	FALSE
chr3	172344193	172344243	51	*	FNDC3B	intron	FALSE
chr17	76137417	76137467	51	*	FOXJ1	CDS	FALSE
chr14	89619148	89619198	51	*	FOXN3	3UTR	FALSE
chr12	109296720	109296770	51	*	FOXN4	CDS	FALSE
chr13	40665770	40665820	51	*	FOXO1	intron	FALSE
chr13	40666446	40666496	51	*	FOXO1	intron	FALSE
chrX	71103406	71103456	51	*	FOXO4	intron	FALSE
chr3	71582809	71582859	51	*	FOXP1	intron	FALSE
chr4	78139780	78139830	51	*	FRAS1	intron	FALSE
chr6	116039472	116039535	64	*	FRK	intron	FALSE
chrX	12363199	12363249	51	*	FRMPD4	intron	FALSE
chr4	48549515	48549565	51	*	FRYL	intron	FALSE
chr7	5606340	5606390	51	*	FSCN1	intron	FALSE
chr11	61964692	61964744	53	*	FTH1	CDS	FALSE
chr11	61967509	61967617	109	*	FTH1	3UTR	FALSE
chr19	48965313	48965449	137	*	FTL	CDS	FALSE
chr19	48966761	48966829	69	*	FTL	CDS	FALSE
chr9	130599907	130599957	51	*	FUBP3	intron	FALSE
chr16	31180169	31180219	51	*	FUS	CDS	FALSE
chr14	65659567	65659617	51	*	FUT8	CDS	FALSE
chr5	151804219	151804269	51	*	G3BP1	intron	FALSE
chr4	75702408	75702458	51	*	G3BP2	intron	FALSE
chr4	143346327	143346377	51	*	GAB1	intron	FALSE
chr4	143350027	143350082	56	*	GAB1	intron	FALSE
chr17	7240635	7240741	107	*	GABARAP	CDS	FALSE
chr4	884776	884826	51	*	GAK	intron	FALSE
chr4	906778	906828	51	*	GAK	intron	FALSE
chr4	932253	932303	51	*	GAK	intron	FALSE
chr18	35589176	35589226	51	*	GALNT1	CDS	FALSE
chr14	69261182	69261232	51	*	GALNT16	CDS	FALSE
chr1	230068297	230068347	51	*	GALNT2	5UTR	FALSE
chr4	173183209	173183259	51	*	GALNT7	intron	FALSE
chr11	62625195	62625255	61	*	GANAB	CDS	FALSE
chr3	115649474	115649524	51	*	GAP43	intron	FALSE
chr12	6534498	6534550	53	*	GAPDH	CDS	TRUE
chr12	6538226	6538276	51	*	GAPDH	CDS	TRUE
chr18	32413212	32413263	52	*	GAREM1	CDS	FALSE
chr3	128490013	128490063	51	*	GATA2	intron	FALSE
chr10	8055912	8055962	51	*	GATA3	5UTR	FALSE
chr19	19506728	19506778	51	*	GATAD2A	CDS	FALSE
chr19	12894106	12894171	66	*	GCDH	3UTR	FALSE
chr6	53522462	53522512	51	*	GCLC	intron	FALSE
chr6	53544923	53544973	51	*	GCLC	intron	FALSE
chr10	47322879	47322929	51	*	GDF2	CDS	FALSE
chr5	154896292	154896342	51	*	GEMIN5	intron	FALSE
chr7	877095	877145	51	*	GET4	intron	FALSE
chr7	882615	882665	51	*	GET4	intron	FALSE
chr7	895500	895578	79	*	GET4	intron	FALSE
chr5	74767230	74767280	51	*	GFM2	intron	FALSE
chr17	18041169	18041219	51	*	GID4	CDS	FALSE
chr7	150720502	150720552	51	*	GIMAP1	intron	FALSE
chr7	150720502	150720552	51	*	GIMAP1-GIMAP5	intron	FALSE
chr6	121447653	121447703	51	*	GJA1	intron	FALSE
chrX	30653660	30653710	51	*	GK	intron	FALSE
chr9	6550829	6550879	51	*	GLDC	intron	FALSE
chr8	143273024	143273074	51	*	GLI4	intron	FALSE
chr6	38676402	38676455	54	*	GLO1	intron	FALSE
chr12	104031893	104031955	63	*	GLT8D2	5UTR	FALSE
chr6	2024446	2024496	51	*	GMDS	intron	FALSE
chr20	58891438	58891613	176	*	GNAS	CDS	FALSE
chr20	58910877	58910983	107	*	GNAS	CDS	FALSE
chr22	23113291	23113341	51	*	GNAZ	CDS	FALSE
chr1	1785674	1785724	51	*	GNB1	5UTR	FALSE
chr1	1889974	1890024	51	*	GNB1	CDS	FALSE
chr1	1890121	1890183	63	*	GNB1	CDS	FALSE
chr7	93669892	93669978	87	*	GNGT1	intron	FALSE
chr9	124887497	124887547	51	*	GOLGA1	intron	FALSE
chr12	132801469	132801519	51	*	GOLGA3	3UTR	FALSE
chr15	34532929	34533073	145	*	GOLGA8B	CDS	FALSE
chr9	86046297	86046347	51	*	GOLM1	intron	FALSE
chr13	44989513	44989563	51	*	GPALPP1	intron	FALSE
chr8	41598427	41598477	51	*	GPAT4	intron	FALSE
chrX	133536119	133536190	72	*	GPC3	intron	FALSE
chrX	133895525	133895575	51	*	GPC3	intron	FALSE
chr13	91607036	91607086	51	*	GPC5	3UTR	FALSE
chr13	93268825	93268875	51	*	GPC6	3UTR	FALSE
chr13	93389542	93389592	51	*	GPC6	CDS	FALSE
chr7	1091403	1091453	51	*	GPER1	intron	FALSE
chr19	34391230	34391299	70	*	GPI	3UTR	FALSE
chr19	34391507	34391557	51	*	GPI	5UTR	FALSE
chr19	34391649	34391699	51	*	GPI	CDS	FALSE
chr19	34391882	34392053	172	*	GPI	3UTR	FALSE
chr19	34392516	34392593	78	*	GPI	CDS	FALSE
chr19	34392840	34392890	51	*	GPI	CDS	FALSE
chr19	34400027	34400085	59	*	GPI	5UTR	FALSE
chr7	37754983	37755033	51	*	GPR141	intron	FALSE
chr17	7311850	7312068	219	*	GPS2	CDS	FALSE
chr17	7312157	7312288	132	*	GPS2	CDS	FALSE
chr19	1104061	1104125	65	*	GPX4	CDS	FALSE
chr19	35021955	35022005	51	*	GRAMD1A	CDS	FALSE
chr7	50685399	50685449	51	*	GRB10	intron	FALSE
chr10	86274211	86274261	51	*	GRID1	CDS	FALSE
chr4	92822308	92822358	51	*	GRID2	intron	FALSE
chr21	29591083	29591133	51	*	GRIK1	CDS	FALSE
chr12	13683582	13683640	59	*	GRIN2B	CDS	FALSE
chrX	48975332	48975384	53	*	GRIPAP1	intron	FALSE
chr11	67286389	67286455	67	*	GRK2	intron	FALSE
chr6	34144143	34144199	57	*	GRM4	intron	FALSE
chr3	6798517	6798567	51	*	GRM7	5UTR	FALSE
chr4	70839665	70839738	74	*	GRSF1	intron	FALSE
chr16	85204571	85204621	51	*	GSE1	CDS	FALSE
chr16	85218703	85218753	51	*	GSE1	CDS	FALSE
chr16	85442878	85442928	51	*	GSE1	CDS	FALSE
chr16	85525325	85525375	51	*	GSE1	5UTR	FALSE
chr16	85555527	85555577	51	*	GSE1	CDS	FALSE
chr16	85589086	85589136	51	*	GSE1	3UTR	FALSE
chr16	85592923	85592973	51	*	GSE1	3UTR	FALSE
chr16	85655711	85655769	59	*	GSE1	5UTR	FALSE
chr14	96384639	96384715	77	*	GSKIP	5UTR	FALSE
chr16	11915761	11915813	53	*	GSPT1	CDS	FALSE
chr1	109751288	109751338	51	*	GSTM5	CDS	FALSE
chr11	67586408	67586482	75	*	GSTP1	CDS	FALSE
chr1	88891063	88891113	51	*	GTF2B	CDS	FALSE
chr3	72928855	72928909	55	*	GXYLT2	intron	FALSE
chr22	37805331	37805381	51	*	H1F0	CDS	FALSE
chr11	119094715	119094769	55	*	H2AFX	CDS	FALSE
chr1	9248889	9248943	55	*	H6PD	5UTR	FALSE
chr1	9259739	9259789	51	*	H6PD	5UTR	FALSE
chr1	9260422	9260472	51	*	H6PD	CDS	FALSE
chr6	104840386	104840436	51	*	HACE1	intron	FALSE
chr16	164904	164955	52	*	HBM	3UTR	FALSE
chrX	153956679	153956729	51	*	HCFC1	intron	FALSE
chr22	50245411	50245461	51	*	HDAC10	3UTR	FALSE
chr2	239400403	239400456	54	*	HDAC4	CDS	FALSE
chr17	44093821	44093871	51	*	HDAC5	CDS	FALSE
chrX	48814638	48814688	51	*	HDAC6	intron	FALSE
chr7	18817412	18817462	51	*	HDAC9	intron	FALSE
chr1	156742202	156742303	102	*	HDGF	CDS	FALSE
chr1	156742453	156742522	70	*	HDGF	5UTR	FALSE
chr1	156743387	156743443	57	*	HDGF	CDS	FALSE
chr15	83207780	83207830	51	*	HDGFL3	CDS	FALSE
chr2	241229434	241229512	79	*	HDLBP	5UTR	FALSE
chr2	241255116	241255166	51	*	HDLBP	5UTR	FALSE
chr12	13000182	13000241	60	*	HEBP1	3UTR	FALSE
chr14	31202333	31202383	51	*	HECTD1	CDS	FALSE
chr14	31207432	31207522	91	*	HECTD1	3UTR	FALSE
chr1	91387291	91387524	234	*	HFM1	CDS	FALSE
chr17	81696157	81696207	51	*	HGS	CDS	FALSE
chr1	210374218	210374268	51	*	HHAT	5UTR	FALSE
chr3	108371759	108371809	51	*	HHLA2	intron	FALSE
chr2	190231715	190231765	51	*	HIBCH	CDS	FALSE
chr2	190256007	190256057	51	*	HIBCH	CDS	FALSE
chr17	2058480	2058530	51	*	HIC1	5UTR	FALSE
chr14	61695612	61695735	124	*	HIF1A	CDS	FALSE
chr14	61738308	61738358	51	*	HIF1A	CDS	FALSE
chr5	131165209	131165276	68	*	HINT1	intron	FALSE
chr7	139623749	139623799	51	*	HIPK2	intron	FALSE
chr22	19431442	19431492	51	*	HIRA	CDS	FALSE
chr6	27838873	27838923	51	*	HIST1H2BN	intron	FALSE
chr6	27893707	27893763	57	*	HIST1H2BO	intron	FALSE
chr6	26104042	26104095	54	*	HIST1H4C	intron	FALSE
chr1	149852583	149852638	56	*	HIST2H3A	intron	FALSE
chr1	149841171	149841224	54	*	HIST2H3C	intron	FALSE
chr12	14770722	14770772	51	*	HIST4H4	CDS	FALSE
chr6	142945066	142945116	51	*	HIVEP2	intron	FALSE
chr1	41940885	41940935	51	*	HIVEP3	CDS	FALSE
chr2	74842715	74842765	51	*	HK2	CDS	FALSE
chr20	31569387	31569469	83	*	HM13	CDS	FALSE
chr9	130400379	130400429	51	*	HMCN2	intron	FALSE
chr6	34236855	34236927	73	*	HMGA1	intron	FALSE
chr6	34246102	34246179	78	*	HMGA1	intron	FALSE
chr12	65965920	65965971	52	*	HMGA2	CDS	FALSE
chrX	150985415	150985465	51	*	HMGB3	intron	FALSE
chr5	43313363	43313415	53	*	HMGCS1	intron	FALSE
chr1	26473222	26473272	51	*	HMGN2	3UTR	FALSE
chr5	150052647	150052697	51	*	HMGXB3	intron	FALSE
chr20	44414615	44414665	51	*	HNF4A	CDS	FALSE
chr8	75444013	75444063	51	*	HNF4G	intron	FALSE
chr5	137752936	137752986	51	*	HNRNPA0	intron	FALSE
chr5	137754199	137754258	60	*	HNRNPA0	intron	FALSE
chr12	54280720	54280771	52	*	HNRNPA1	CDS	TRUE
chr7	26191161	26191228	68	*	HNRNPA2B1	intron	FALSE
chr14	21211040	21211104	65	*	HNRNPC	CDS	FALSE
chr5	179618668	179618719	52	*	HNRNPH1	intron	FALSE
chr9	83969255	83969305	51	*	HNRNPK	intron	FALSE
chr5	79514150	79514200	51	*	HOMER1	intron	FALSE
chr19	12804657	12804707	51	*	HOOK2	CDS	FALSE
chr2	176189023	176189073	51	*	HOXD1	CDS	FALSE
chr1	20786370	20786420	51	*	HP1BP3	CDS	FALSE
chr1	45327881	45327931	51	*	HPDL	CDS	FALSE
chr11	43680897	43680947	51	*	HSD17B12	CDS	FALSE
chr11	43805505	43805555	51	*	HSD17B12	5UTR	FALSE
chr5	119551569	119551620	52	*	HSD17B4	intron	FALSE
chr6	44247080	44247130	51	*	HSP90AB1	intron	FALSE
chr6	31829117	31829167	51	*	HSPA1B	intron	FALSE
chr11	123057750	123057827	78	*	HSPA8	CDS	TRUE
chr11	123058108	123058172	65	*	HSPA8	CDS	TRUE
chr7	76302718	76302816	99	*	HSPB1	intron	FALSE
chr7	76304167	76304219	53	*	HSPB1	intron	FALSE
chr1	21908032	21908087	56	*	HSPG2	CDS	FALSE
chr4	3101283	3101333	51	*	HTT	intron	FALSE
chrX	53536527	53536581	55	*	HUWE1	intron	FALSE
chrX	53545054	53545104	51	*	HUWE1	intron	FALSE
chrX	53549445	53549495	51	*	HUWE1	intron	FALSE
chr11	119044718	119044771	54	*	HYOU1	CDS	FALSE
chr12	21364020	21364070	51	*	IAPP	CDS	FALSE
chr9	92215136	92215217	82	*	IARS	intron	FALSE
chr2	208239965	208240015	51	*	IDH1	5UTR	FALSE
chr19	13150736	13150786	51	*	IER2	5UTR	FALSE
chr9	129176153	129176203	51	*	IER5L	intron	FALSE
chr3	50292311	50292379	69	*	IFRD2	intron	FALSE
chr15	65377818	65377868	51	*	IGDCC3	3UTR	FALSE
chr15	98688324	98688375	52	*	IGF1R	3UTR	FALSE
chr11	2129352	2129435	84	*	IGF2	CDS	FALSE
chr17	49053069	49053161	93	*	IGF2BP1	3UTR	FALSE
chr9	34654456	34654506	51	*	IL11RA	intron	FALSE
chr16	3069391	3069444	54	*	IL32	CDS	FALSE
chr19	49929024	49929074	51	*	IL4I1	CDS	FALSE
chr5	55944843	55944955	113	*	IL6ST	intron	FALSE
chr16	30001253	30001303	51	*	INO80E	5UTR	FALSE
chr11	72238678	72238749	72	*	INPPL1	3UTR	FALSE
chr7	155308447	155308520	74	*	INSIG1	intron	FALSE
chr1	153772655	153772705	51	*	INTS3	CDS	FALSE
chr11	77886573	77886678	106	*	INTS4	5UTR	FALSE
chr9	100117553	100117603	51	*	INVS	intron	FALSE
chr3	49725439	49725489	51	*	IP6K1	intron	FALSE
chr3	48694152	48694271	120	*	IP6K2	intron	FALSE
chr11	9384626	9384676	51	*	IPO7	CDS	TRUE
chr7	2611500	2611550	51	*	IQCE	intron	FALSE
chr3	197950170	197950222	53	*	IQCG	intron	FALSE
chr3	12927890	12927940	51	*	IQSEC1	intron	FALSE
chr3	12993941	12993991	51	*	IQSEC1	5UTR	FALSE
chr12	66189447	66189497	51	*	IRAK3	CDS	FALSE
chr15	78438216	78438295	80	*	IREB2	5UTR	FALSE
chr14	77026184	77026234	51	*	IRF2BPL	3UTR	FALSE
chr5	2748290	2748340	51	*	IRX2	intron	FALSE
chr16	71851642	71851693	52	*	IST1	CDS	FALSE
chr16	71928815	71928865	51	*	IST1	CDS	FALSE
chr3	129089900	129090044	145	*	ISY1-RAB43	intron	FALSE
chr16	47186278	47186328	51	*	ITFG1	CDS	FALSE
chr12	54417063	54417113	51	*	ITGA5	CDS	FALSE
chr1	185316569	185316620	52	*	IVNS1ABP	5UTR	FALSE
chrX	46912519	46912569	51	*	JADE3	intron	FALSE
chr10	132176583	132176636	54	*	JAKMIP3	CDS	FALSE
chr10	30016925	30016975	51	*	JCAD	3UTR	FALSE
chr10	63465423	63465473	51	*	JMJD1C	CDS	FALSE
chr10	63521349	63521487	139	*	JMJD1C	CDS	FALSE
chr5	79256588	79256638	51	*	JMY	intron	FALSE
chr5	79284907	79284958	52	*	JMY	intron	FALSE
chr1	153974572	153974622	51	*	JTB	CDS	FALSE
chr2	96612865	96612915	51	*	KANSL3	CDS	FALSE
chr2	96630743	96630793	51	*	KANSL3	CDS	FALSE
chr8	41932810	41932860	51	*	KAT6A	intron	FALSE
chr17	49830179	49830229	51	*	KAT7	CDS	FALSE
chr1	14727452	14727502	51	*	KAZN	CDS	FALSE
chr20	49399893	49399943	51	*	KCNB1	CDS	FALSE
chr7	120391849	120391899	51	*	KCND2	intron	FALSE
chr22	38454804	38454854	51	*	KCNJ4	CDS	FALSE
chr2	26692816	26692866	51	*	KCNK3	CDS	FALSE
chr11	2690476	2690526	51	*	KCNQ1	CDS	FALSE
chr9	135786548	135786598	51	*	KCNT1	intron	FALSE
chr16	67321661	67321713	53	*	KCTD19	CDS	FALSE
chr11	78173266	78173316	51	*	KCTD21	5UTR	FALSE
chr19	48389578	48389630	53	*	KDELR1	CDS	FALSE
chr19	48391523	48391576	54	*	KDELR1	CDS	FALSE
chr11	67240001	67240051	51	*	KDM2A	CDS	FALSE
chr11	67250187	67250251	65	*	KDM2A	CDS	FALSE
chr11	67256521	67256599	79	*	KDM2A	3UTR	FALSE
chr11	67257315	67257365	51	*	KDM2A	CDS	FALSE
chr1	43704689	43704739	51	*	KDM4A	CDS	FALSE
chr12	342824	342874	51	*	KDM5A	CDS	FALSE
chrX	53192317	53192367	51	*	KDM5C	intron	FALSE
chrX	53192503	53192628	126	*	KDM5C	intron	FALSE
chr4	6823387	6823437	51	*	KIAA0232	intron	FALSE
chr14	58442021	58442071	51	*	KIAA0586	3UTR	FALSE
chr7	86983422	86983472	51	*	KIAA1324L	intron	FALSE
chr1	32771019	32771069	51	*	KIAA1522	CDS	FALSE
chr2	202171337	202171387	51	*	KIAA2012	CDS	FALSE
chr1	10298935	10298987	53	*	KIF1B	CDS	FALSE
chr17	5024501	5024641	141	*	KIF1C	CDS	FALSE
chr12	39442710	39442760	51	*	KIF21A	CDS	FALSE
chr9	34270609	34270663	55	*	KIF24	intron	FALSE
chr5	62306408	62306458	51	*	KIF2A	intron	FALSE
chr1	44739944	44739994	51	*	KIF2C	5UTR	FALSE
chr20	32295473	32295523	51	*	KIF3B	5UTR	FALSE
chr2	148881785	148881846	62	*	KIF5C	5UTR	FALSE
chr6	33400616	33400668	53	*	KIFC1	intron	FALSE
chr8	102651531	102651581	51	*	KLF10	intron	FALSE
chr15	31373542	31373592	51	*	KLF13	3UTR	FALSE
chr3	126357326	126357376	51	*	KLF15	intron	FALSE
chr7	130070559	130070609	51	*	KLHDC10	intron	FALSE
chrX	24025100	24025150	51	*	KLHL15	intron	FALSE
chr1	173741817	173741870	54	*	KLHL20	3UTR	FALSE
chr12	49050464	49050605	142	*	KMT2D	CDS	FALSE
chr3	122442974	122443024	51	*	KPNA1	intron	FALSE
chr7	99187779	99187833	55	*	KPNA7	intron	FALSE
chr17	47650359	47650409	51	*	KPNB1	CDS	FALSE
chr12	52949228	52949301	74	*	KRT18	CDS	FALSE
chr12	52949228	52949301	74	*	KRT8	CDS	FALSE
chr19	43575595	43575645	51	*	L34079.1	CDS	FALSE
chr20	62325098	62325148	51	*	LAMA5	CDS	FALSE
chr13	113313814	113313891	78	*	LAMP1	3UTR	FALSE
chr13	113313972	113314125	154	*	LAMP1	3UTR	FALSE
chr13	113314603	113314731	129	*	LAMP1	3UTR	FALSE
chrX	120469144	120469194	51	*	LAMP2	intron	FALSE
chr5	154802008	154802058	51	*	LARP1	intron	FALSE
chr17	38921618	38921672	55	*	LASP1	CDS	FALSE
chr13	21060567	21060617	51	*	LATS2	CDS	FALSE
chr13	21061429	21061479	51	*	LATS2	CDS	FALSE
chr2	74500692	74500742	51	*	LBX2	CDS	FALSE
chr15	43329749	43329799	51	*	LCMT2	CDS	FALSE
chrX	141176440	141176518	79	*	LDOC1	intron	FALSE
chr19	54458648	54458712	65	*	LENG8	3UTR	FALSE
chr4	1841585	1841635	51	*	LETM1	intron	FALSE
chr19	38773456	38773506	51	*	LGALS7	CDS	FALSE
chr19	38789212	38789262	51	*	LGALS7B	5UTR	FALSE
chr7	104667962	104668012	51	*	LHFPL3	intron	FALSE
chr19	48170365	48170415	51	*	LIG1	3UTR	FALSE
chr22	31278287	31278337	51	*	LIMK2	CDS	FALSE
chr6	104940348	104940398	51	*	LIN28B	intron	FALSE
chr6	104940679	104940729	51	*	LIN28B	intron	FALSE
chr1	226267350	226267400	51	*	LIN9	3UTR	FALSE
chr17	43233833	43233962	130	*	LINC00854	CDS	FALSE
chr17	43239962	43240096	135	*	LINC00854	CDS	FALSE
chr17	43241226	43241355	130	*	LINC00854	CDS	FALSE
chr17	43245720	43245849	130	*	LINC00854	CDS	FALSE
chr17	43251874	43252004	131	*	LINC00854	CDS	FALSE
chr17	43266680	43266808	129	*	LINC00854	3UTR	FALSE
chr17	43271403	43271544	142	*	LINC00854	5UTR	FALSE
chr17	43273157	43273276	120	*	LINC00854	CDS	FALSE
chr17	43278023	43278153	131	*	LINC00854	CDS	FALSE
chr17	43284185	43284314	130	*	LINC00854	3UTR	FALSE
chr17	43290337	43290466	130	*	LINC00854	CDS	FALSE
chr17	43296470	43296600	131	*	LINC00854	CDS	FALSE
chr17	43300087	43300216	130	*	LINC00854	CDS	FALSE
chr17	18234306	18234356	51	*	LLGL1	CDS	FALSE
chr3	8517181	8517231	51	*	LMCD1	5UTR	FALSE
chr16	926533	926583	51	*	LMF1	3UTR	FALSE
chr19	19627842	19627892	51	*	LPAR2	5UTR	FALSE
chr20	41359577	41359627	51	*	LPIN3	3UTR	FALSE
chr3	188339940	188339990	51	*	LPP	intron	FALSE
chr11	66857280	66857330	51	*	LRFN4	3UTR	FALSE
chr10	75647198	75647248	51	*	LRMDA	3UTR	FALSE
chr10	76559331	76559381	51	*	LRMDA	CDS	FALSE
chr12	57194364	57194414	51	*	LRP1	3UTR	FALSE
chr2	141980476	141980526	51	*	LRP1B	3UTR	FALSE
chr19	33206250	33206300	51	*	LRP3	CDS	FALSE
chr1	53275746	53275796	51	*	LRP8	5UTR	FALSE
chr4	3507306	3507356	51	*	LRPAP1	intron	FALSE
chr14	49599795	49599845	51	*	LRR1	3UTR	FALSE
chr12	122170899	122170949	51	*	LRRC43	3UTR	FALSE
chr17	16441738	16441809	72	*	LRRC75A	3UTR	FALSE
chr12	85168955	85169005	51	*	LRRIQ1	CDS	FALSE
chr10	67045513	67045608	96	*	LRRTM3	CDS	FALSE
chr2	76816822	76816872	51	*	LRRTM4	CDS	FALSE
chr17	44035078	44035128	51	*	LSM12	CDS	FALSE
chr3	14180822	14180880	59	*	LSM3	CDS	FALSE
chr21	28969350	28969400	51	*	LTN1	5UTR	FALSE
chr1	23794795	23794907	113	*	LYPLA2	CDS	FALSE
chr1	235863396	235863447	52	*	LYST	5UTR	FALSE
chr22	20994350	20994400	51	*	LZTR1	CDS	FALSE
chr10	100999472	100999522	51	*	LZTS2	CDS	FALSE
chr20	3163072	3163122	51	*	LZTS3	5UTR	FALSE
chr11	64048217	64048267	51	*	MACROD1	CDS	FALSE
chr7	2146868	2146918	51	*	MAD1L1	intron	FALSE
chr19	496790	496840	51	*	MADCAM1	5UTR	FALSE
chr4	1329895	1329945	51	*	MAEA	intron	FALSE
chr1	113391945	113391995	51	*	MAGI3	5UTR	FALSE
chr9	70188684	70188738	55	*	MAMDC2	intron	FALSE
chr6	119290696	119290746	51	*	MAN1A1	intron	FALSE
chr9	137102487	137102537	51	*	MAN1B1	intron	FALSE
chr9	137102722	137102773	52	*	MAN1B1	intron	FALSE
chr9	137102888	137102938	51	*	MAN1B1	intron	FALSE
chr9	137105568	137105618	51	*	MAN1B1	intron	FALSE
chr5	109690319	109690369	51	*	MAN2A1	intron	FALSE
chr19	17719676	17719726	51	*	MAP1S	5UTR	FALSE
chr19	7912841	7912923	83	*	MAP2K7	CDS	FALSE
chr3	185292519	185292570	52	*	MAP3K13	intron	FALSE
chr3	185418761	185418859	99	*	MAP3K13	intron	FALSE
chr3	47871961	47872071	111	*	MAP4	CDS	FALSE
chr2	101891354	101891404	51	*	MAP4K4	CDS	FALSE
chr22	21856248	21856349	102	*	MAPK1	CDS	FALSE
chr4	86047222	86047273	52	*	MAPK10	intron	FALSE
chr22	50245411	50245461	51	*	MAPK12	3UTR	FALSE
chr6	36027954	36028022	69	*	MAPK14	intron	FALSE
chr17	19380772	19380822	51	*	MAPK7	CDS	FALSE
chr3	50648565	50648615	51	*	MAPKAPK3	intron	FALSE
chr15	41774746	41774796	51	*	MAPKBP1	intron	FALSE
chr5	126895748	126895798	51	*	MARCH3	intron	FALSE
chr5	10387035	10387085	51	*	MARCH6	intron	FALSE
chr2	159748788	159748838	51	*	MARCH7	CDS	FALSE
chr6	113857580	113857641	62	*	MARCKS	intron	FALSE
chr1	32334264	32334519	256	*	MARCKSL1	CDS	FALSE
chr19	45129158	45129209	52	*	MARK4	CDS	FALSE
chr19	45251188	45251238	51	*	MARK4	5UTR	FALSE
chr19	19342196	19342246	51	*	MAU2	CDS	FALSE
chr19	19350298	19350348	51	*	MAU2	5UTR	FALSE
chr16	29806506	29806570	65	*	MAZ	3UTR	FALSE
chr2	148483480	148483530	51	*	MBD5	5UTR	FALSE
chr12	57527867	57527960	94	*	MBD6	CDS	FALSE
chr11	119312836	119312886	51	*	MCAM	CDS	FALSE
chr5	113212387	113212437	51	*	MCC	intron	FALSE
chr5	113247814	113247864	51	*	MCC	intron	FALSE
chr13	113089131	113089181	51	*	MCF2L	CDS	FALSE
chr7	100093570	100093620	51	*	MCM7	intron	FALSE
chr14	47201042	47201092	51	*	MDGA2	5UTR	FALSE
chr6	83393062	83393112	51	*	ME1	intron	FALSE
chr3	169483829	169483879	51	*	MECOM	intron	FALSE
chr3	169663085	169663247	163	*	MECOM	intron	FALSE
chr12	115960719	115960769	51	*	MED13L	CDS	FALSE
chr15	99602786	99602836	51	*	MEF2A	5UTR	FALSE
chr19	19145840	19145890	51	*	MEF2B	5UTR	FALSE
chr1	156466441	156466491	51	*	MEF2D	CDS	FALSE
chr19	42329761	42329811	51	*	MEGF8	5UTR	FALSE
chr6	77732597	77732647	51	*	MEI4	intron	FALSE
chr7	100429666	100429716	51	*	MEPCE	intron	FALSE
chr7	116685960	116686010	51	*	MET	intron	FALSE
chr14	20996653	20996703	51	*	METTL17	5UTR	FALSE
chr6	110358153	110358203	51	*	METTL24	intron	FALSE
chr16	21626400	21626450	51	*	METTL9	5UTR	FALSE
chr18	51197275	51197325	51	*	MEX3C	CDS	FALSE
chr5	154190623	154190673	51	*	MFAP3	intron	FALSE
chr1	12006307	12006358	52	*	MFN2	intron	FALSE
chr1	39962967	39963017	51	*	MFSD2A	CDS	FALSE
chr1	39963198	39963340	143	*	MFSD2A	CDS	FALSE
chr2	134135829	134135879	51	*	MGAT5	CDS	FALSE
chr3	127689751	127689801	51	*	MGLL	intron	FALSE
chr3	127819322	127819372	51	*	MGLL	intron	FALSE
chr12	16347656	16347706	51	*	MGST1	CDS	FALSE
chr7	1454182	1454232	51	*	MICALL2	intron	FALSE
chrX	10448217	10448267	51	*	MID1	intron	FALSE
chrX	38805116	38805166	51	*	MID1IP1	intron	FALSE
chr19	1257472	1257559	88	*	MIDN	CDS	FALSE
chr22	23894866	23894916	51	*	MIF	CDS	FALSE
chr17	4893725	4893775	51	*	MINK1	5UTR	FALSE
chr17	4893884	4893934	51	*	MINK1	3UTR	FALSE
chr17	4897475	4897527	53	*	MINK1	CDS	FALSE
chr1	19645341	19645391	51	*	MINOS1-NBL1	CDS	FALSE
chr10	128098107	128098157	51	*	MKI67	CDS	FALSE
chr7	131210630	131210680	51	*	MKLN1	intron	FALSE
chr7	131242673	131242766	94	*	MKLN1	intron	FALSE
chr12	120699941	120699991	51	*	MLEC	CDS	FALSE
chr17	38715766	38715819	54	*	MLLT6	CDS	FALSE
chr7	73603883	73603933	51	*	MLXIPL	intron	FALSE
chr16	58026295	58026345	51	*	MMP15	5UTR	FALSE
chr10	125773854	125773904	51	*	MMP21	CDS	FALSE
chr20	35226751	35226801	51	*	MMP24	CDS	FALSE
chr20	35226751	35226801	51	*	MMP24-AS1	CDS	FALSE
chr14	60735913	60735963	51	*	MNAT1	CDS	FALSE
chr12	62566287	62566337	51	*	MON2	3UTR	FALSE
chr15	78860543	78860593	51	*	MORF4L1	CDS	FALSE
chr4	6640898	6640948	51	*	MRFAP1	intron	FALSE
chr4	6641818	6641883	66	*	MRFAP1	intron	FALSE
chr8	144184309	144184359	51	*	MROH1	intron	FALSE
chr11	66437128	66437178	51	*	MRPL11	CDS	FALSE
chr1	1401956	1402006	51	*	MRPL20	3UTR	FALSE
chr3	131502883	131502933	51	*	MRPL3	intron	FALSE
chr2	27924236	27924286	51	*	MRPL33	CDS	FALSE
chr11	73832591	73832649	59	*	MRPL48	CDS	FALSE
chr3	139334283	139334334	52	*	MRPS22	intron	FALSE
chr20	3046095	3046146	52	*	MRPS26	CDS	FALSE
chr9	122303469	122303519	51	*	MRRF	intron	FALSE
chr12	120368058	120368108	51	*	MSI1	CDS	FALSE
chr17	57328983	57329033	51	*	MSI2	CDS	FALSE
chr17	57653483	57653533	51	*	MSI2	CDS	FALSE
chr16	767747	767797	51	*	MSLN	CDS	FALSE
chr16	768042	768092	51	*	MSLN	3UTR	FALSE
chr16	1938749	1938800	52	*	MSRB1	CDS	FALSE
chr16	56609329	56609389	61	*	MT2A	CDS	FALSE
chr2	42569500	42569550	51	*	MTA3	5UTR	FALSE
chr1	37822258	37822308	51	*	MTF1	CDS	FALSE
chr1	37850466	37850516	51	*	MTF1	CDS	FALSE
chr6	151099443	151099495	53	*	MTHFD1L	intron	FALSE
chr6	73476018	73476068	51	*	MTO1	intron	FALSE
chr7	135977168	135977270	103	*	MTPN	intron	FALSE
chrX	55182575	55182625	51	*	MTRNR2L10	intron	FALSE
chr16	3371984	3372039	56	*	MTRNR2L4	5UTR	FALSE
chr11	10508153	10508203	51	*	MTRNR2L8	CDS	FALSE
chr8	17716683	17716733	51	*	MTUS1	intron	FALSE
chr11	1194427	1194477	51	*	MUC5AC	CDS	FALSE
chr11	1013065	1013115	51	*	MUC6	CDS	FALSE
chr11	1017075	1017150	76	*	MUC6	CDS	FALSE
chr11	1017752	1017802	51	*	MUC6	5UTR	FALSE
chr11	1021784	1021835	52	*	MUC6	CDS	FALSE
chr9	126506488	126506538	51	*	MVB12B	intron	FALSE
chr4	2261427	2261477	51	*	MXD4	intron	FALSE
chr20	43700649	43700699	51	*	MYBL2	5UTR	FALSE
chr1	39901469	39901519	51	*	MYCL	CDS	FALSE
chr22	36387092	36387142	51	*	MYH9	CDS	FALSE
chr17	1464280	1464331	52	*	MYO1C	CDS	FALSE
chr19	17183265	17183315	51	*	MYO9B	CDS	FALSE
chr11	61788152	61788206	55	*	MYRF	CDS	FALSE
chr12	69881328	69881378	51	*	MYRFL	CDS	FALSE
chr1	58696985	58697035	51	*	MYSM1	CDS	FALSE
chr13	72727598	72727648	51	*	MZT1	CDS	FALSE
chr13	41311418	41311468	51	*	NAA16	intron	FALSE
chr9	85975340	85975393	54	*	NAA35	intron	FALSE
chr17	7858614	7858664	51	*	NAA38	CDS	FALSE
chr12	56725270	56725327	58	*	NACA	CDS	TRUE
chr1	1778411	1778461	51	*	NADK	5UTR	FALSE
chr11	71501339	71501389	51	*	NADSYN1	3UTR	FALSE
chr9	128067251	128067301	51	*	NAIF1	intron	FALSE
chr12	76048190	76048240	51	*	NAP1L1	5UTR	TRUE
chr12	76084622	76084692	71	*	NAP1L1	5UTR	TRUE
chr11	2945010	2945060	51	*	NAP1L4	CDS	FALSE
chr11	2945321	2945402	82	*	NAP1L4	CDS	FALSE
chr1	19645341	19645391	51	*	NBL1	CDS	FALSE
chr1	148611662	148611790	129	*	NBPF14	CDS	FALSE
chr1	149459477	149459604	128	*	NBPF19	5UTR	FALSE
chr1	120789134	120789265	132	*	NBPF26	3UTR	FALSE
chr2	133468832	133468882	51	*	NCKAP5	CDS	FALSE
chr2	231464382	231464505	124	*	NCL	5UTR	FALSE
chr10	46025235	46025285	51	*	NCOA4	CDS	FALSE
chr17	16215407	16215472	66	*	NCOR1	5UTR	FALSE
chr4	121061412	121061500	89	*	NDNF	intron	FALSE
chr5	150492681	150492731	51	*	NDST1	intron	FALSE
chr5	150542826	150542876	51	*	NDST1	intron	FALSE
chr5	150555152	150555202	51	*	NDST1	intron	FALSE
chr7	10940071	10940121	51	*	NDUFA4	intron	FALSE
chrX	47145489	47145539	51	*	NDUFB11	intron	FALSE
chr11	68032149	68032199	51	*	NDUFS8	CDS	FALSE
chr18	9104661	9104711	51	*	NDUFV2	3UTR	FALSE
chr12	8081310	8081367	58	*	NECAP1	CDS	FALSE
chr14	24216904	24216956	53	*	NEDD8	3UTR	FALSE
chr14	24216904	24216956	53	*	NEDD8-MDP1	3UTR	FALSE
chr4	2008177	2008227	51	*	NELFA	intron	FALSE
chr9	137272099	137272149	51	*	NELFB	intron	FALSE
chr20	45890596	45890646	51	*	NEURL2	CDS	FALSE
chr16	69647048	69647098	51	*	NFAT5	intron	FALSE
chr16	69703872	69703922	51	*	NFAT5	CDS	FALSE
chr17	48058223	48058273	51	*	NFE2L1	CDS	FALSE
chr9	14304712	14304762	51	*	NFIB	intron	FALSE
chr2	232878920	232879007	88	*	NGEF	CDS	FALSE
chr5	178149629	178149679	51	*	NHP2	intron	FALSE
chr6	138431417	138431488	72	*	NHSL1	intron	FALSE
chrX	72064525	72064575	51	*	NHSL2	intron	FALSE
chr1	235976281	235976331	51	*	NID1	CDS	FALSE
chr5	43232434	43232484	51	*	NIM1K	intron	FALSE
chr22	29555057	29555108	52	*	NIPSNAP1	CDS	FALSE
chr8	62280343	62280393	51	*	NKAIN3	intron	FALSE
chr3	23894366	23894416	51	*	NKIRAS1	CDS	FALSE
chr3	23917118	23917182	65	*	NKIRAS1	CDS	FALSE
chr3	23917907	23917965	59	*	NKIRAS1	intron	FALSE
chr3	23918452	23918540	89	*	NKIRAS1	CDS	FALSE
chr3	23919405	23919466	62	*	NKIRAS1	CDS	FALSE
chr4	13542438	13542489	52	*	NKX3-2	intron	FALSE
chr10	132785434	132785484	51	*	NKX6-2	CDS	FALSE
chr17	7418713	7418763	51	*	NLGN2	CDS	FALSE
chr17	51166379	51166462	84	*	NME1-NME2	3UTR	FALSE
chr17	51166379	51166462	84	*	NME2	3UTR	FALSE
chr3	139609866	139609916	51	*	NMNAT3	intron	FALSE
chr17	45108230	45108280	51	*	NMT1	CDS	FALSE
chr12	132149506	132149556	51	*	NOC4L	CDS	FALSE
chr22	37691360	37691410	51	*	NOL12	CDS	FALSE
chr20	32473401	32473451	51	*	NOL4L	intron	FALSE
chr12	117370296	117370346	51	*	NOS1	CDS	FALSE
chr19	49581145	49581195	51	*	NOSIP	3UTR	FALSE
chr1	120001319	120001429	111	*	NOTCH2	3UTR	FALSE
chr1	146160738	146160872	135	*	NOTCH2NL	5UTR	FALSE
chr16	29484841	29484891	51	*	NPIPB12	CDS	FALSE
chr16	21836124	21836174	51	*	NPIPB4	CDS	FALSE
chr16	22534246	22534383	138	*	NPIPB5	3UTR	FALSE
chr5	171387830	171387923	94	*	NPM1	intron	FALSE
chr7	34837147	34837197	51	*	NPSR1	intron	FALSE
chr5	93588670	93588720	51	*	NR2F1	intron	FALSE
chr15	96333414	96333497	84	*	NR2F2	3UTR	FALSE
chr4	148442100	148442150	51	*	NR3C2	intron	FALSE
chr2	27441818	27441890	73	*	NRBP1	CDS	FALSE
chr5	111722493	111722544	52	*	NREP	intron	FALSE
chr11	64642721	64642771	51	*	NRXN2	CDS	FALSE
chr14	79047094	79047144	51	*	NRXN3	5UTR	FALSE
chr5	74767230	74767280	51	*	NSA2	intron	TRUE
chr5	74767612	74767663	52	*	NSA2	intron	TRUE
chr20	1443692	1443753	62	*	NSFL1C	CDS	FALSE
chr1	46352772	46352822	51	*	NSUN4	CDS	FALSE
chr10	103090619	103090669	51	*	NT5C2	CDS	FALSE
chr3	52533606	52533692	87	*	NT5DC2	intron	FALSE
chr6	85471867	85471917	51	*	NT5E	intron	FALSE
chr11	17228838	17228888	51	*	NUCB2	CDS	FALSE
chr1	205718007	205718057	51	*	NUCKS1	CDS	FALSE
chr1	26946213	26946293	81	*	NUDC	5UTR	FALSE
chr7	44384626	44384676	51	*	NUDCD3	intron	FALSE
chr7	44467814	44467903	90	*	NUDCD3	intron	FALSE
chr19	32692062	32692112	51	*	NUDT19	CDS	FALSE
chr11	47836972	47837022	51	*	NUP160	CDS	FALSE
chr19	49929024	49929074	51	*	NUP62	CDS	FALSE
chr17	5363052	5363102	51	*	NUP88	CDS	FALSE
chr19	2272999	2273161	163	*	OAZ1	CDS	FALSE
chr2	219568193	219568263	71	*	OBSL1	CDS	FALSE
chr15	27893675	27893725	51	*	OCA2	CDS	FALSE
chr4	48887688	48887738	51	*	OCIAD2	intron	FALSE
chr20	62813658	62813708	51	*	OGFR	CDS	FALSE
chr19	9853857	9853907	51	*	OLFM2	CDS	FALSE
chr6	73373264	73373334	71	*	OOEP	intron	FALSE
chr9	114323132	114323200	69	*	ORM1	intron	FALSE
chr17	39921511	39921561	51	*	ORMDL3	5UTR	FALSE
chr11	59610452	59610502	51	*	OSBP	CDS	FALSE
chr3	31817973	31818023	51	*	OSBPL10	5UTR	FALSE
chr4	108652120	108652171	52	*	OSTC	intron	FALSE
chr11	63997728	63997866	139	*	OTUB1	CDS	FALSE
chrX	48923031	48923128	98	*	OTUD5	intron	FALSE
chr17	3663313	3663368	56	*	P2RX5-TAX1BP3	5UTR	FALSE
chr17	3663646	3663699	54	*	P2RX5-TAX1BP3	5UTR	FALSE
chr17	3665153	3665209	57	*	P2RX5-TAX1BP3	intron	FALSE
chr17	81843680	81843730	51	*	P4HB	3UTR	FALSE
chr17	81860462	81860556	95	*	P4HB	5UTR	FALSE
chr8	100706743	100706801	59	*	PABPC1	intron	TRUE
chr8	100721533	100721583	51	*	PABPC1	intron	TRUE
chr8	100721654	100721715	62	*	PABPC1	intron	TRUE
chr8	100722038	100722114	77	*	PABPC1	intron	TRUE
chr1	39576545	39576623	79	*	PABPC4	CDS	FALSE
chr1	39576758	39576815	58	*	PABPC4	CDS	FALSE
chr14	23325550	23325600	51	*	PABPN1	CDS	FALSE
chr14	23325670	23325741	72	*	PABPN1	CDS	FALSE
chr22	42870310	42870363	54	*	PACSIN2	CDS	FALSE
chr22	42879658	42879708	51	*	PACSIN2	CDS	FALSE
chr22	42986474	42986524	51	*	PACSIN2	CDS	FALSE
chr17	2622554	2622604	51	*	PAFAH1B1	CDS	FALSE
chr3	196829165	196829282	118	*	PAK2	intron	FALSE
chr10	70478924	70478974	51	*	PALD1	CDS	FALSE
chr20	3922743	3922793	51	*	PANK2	5UTR	FALSE
chr5	168556147	168556197	51	*	PANK3	intron	FALSE
chr1	25865074	25865124	51	*	PAQR7	3UTR	FALSE
chr10	34652989	34653039	51	*	PARD3	CDS	FALSE
chr10	34655889	34655939	51	*	PARD3	5UTR	FALSE
chr11	59637548	59637598	51	*	PATL1	CDS	FALSE
chr2	113258234	113258284	51	*	PAX8	5UTR	FALSE
chr1	164846894	164846956	63	*	PBX1	3UTR	FALSE
chr11	66857280	66857330	51	*	PC	3UTR	FALSE
chr12	53452114	53452348	235	*	PCBP2	CDS	TRUE
chr12	53462467	53462522	56	*	PCBP2	CDS	TRUE
chr12	53479441	53479516	76	*	PCBP2	CDS	TRUE
chr3	51958131	51958181	51	*	PCBP4	intron	FALSE
chr13	100150988	100151051	64	*	PCCA	CDS	FALSE
chr13	100451912	100451962	51	*	PCCA	CDS	FALSE
chrX	91798107	91798188	82	*	PCDH11X	intron	FALSE
chrX	92459769	92459820	52	*	PCDH11X	intron	FALSE
chrY	5045489	5045539	51	*	PCDH11Y	intron	FALSE
chr4	759578	759787	210	*	PCGF3	intron	FALSE
chr20	45947859	45947972	114	*	PCIF1	3UTR	FALSE
chr7	83088357	83088407	51	*	PCLO	intron	FALSE
chr8	17995382	17995436	55	*	PCM1	intron	FALSE
chr3	101576499	101576549	51	*	PCNP	intron	FALSE
chr3	101576959	101577012	54	*	PCNP	intron	FALSE
chr14	70927133	70927183	51	*	PCNX1	CDS	FALSE
chr1	233289466	233289517	52	*	PCNX2	CDS	FALSE
chr11	65626225	65626275	51	*	PCNX3	CDS	FALSE
chr14	60165315	60165365	51	*	PCNX4	CDS	FALSE
chr15	101457706	101457756	51	*	PCSK6	intron	FALSE
chr5	309753	309880	128	*	PDCD6	intron	FALSE
chr3	33865323	33865399	77	*	PDCD6IP	5UTR	FALSE
chr6	165826519	165826569	51	*	PDE10A	intron	FALSE
chr12	20551418	20551511	94	*	PDE3A	CDS	FALSE
chr11	14743373	14743423	51	*	PDE3B	CDS	FALSE
chr5	59518610	59518660	51	*	PDE4D	intron	FALSE
chr1	148939772	148939825	54	*	PDE4DIP	3UTR	FALSE
chr4	156971308	156971358	51	*	PDGFC	intron	FALSE
chr10	95290946	95291014	69	*	PDLIM1	5UTR	FALSE
chr8	93916932	93916982	51	*	PDP1	intron	FALSE
chr4	39977554	39977604	51	*	PDS5A	intron	FALSE
chr16	15133862	15133912	51	*	PDXDC1	CDS	FALSE
chr12	41363661	41363711	51	*	PDZRN4	CDS	FALSE
chr12	118144653	118144732	80	*	PEBP1	CDS	FALSE
chr12	118144861	118144924	64	*	PEBP1	CDS	FALSE
chr7	94656349	94656403	55	*	PEG10	intron	FALSE
chr7	94669504	94669561	58	*	PEG10	intron	FALSE
chr22	18079996	18080046	51	*	PEX26	CDS	FALSE
chr22	18090477	18090527	51	*	PEX26	CDS	FALSE
chrX	54941839	54941889	51	*	PFKFB1	intron	FALSE
chr10	6236928	6236978	51	*	PFKFB3	3UTR	FALSE
chr17	4945865	4945931	67	*	PFN1	CDS	FALSE
chr1	10399040	10399092	53	*	PGD	CDS	FALSE
chr6	13214055	13214200	146	*	PHACTR1	intron	FALSE
chr1	33323733	33323784	52	*	PHC2	3UTR	FALSE
chr6	169724002	169724052	51	*	PHF10	intron	FALSE
chr1	6620138	6620188	51	*	PHF13	CDS	FALSE
chr20	35918432	35918482	51	*	PHF20	3UTR	FALSE
chr6	79078127	79078239	113	*	PHIP	intron	FALSE
chr11	585206	585671	466	*	PHRF1	CDS	FALSE
chr11	597399	597449	51	*	PHRF1	5UTR	FALSE
chr22	20766172	20766222	51	*	PI4KA	3UTR	FALSE
chr2	229180785	229181001	217	*	PID1	5UTR	FALSE
chr16	88777724	88777774	51	*	PIEZO1	3UTR	FALSE
chr4	527020	527070	51	*	PIGG	intron	FALSE
chr17	28571005	28571055	51	*	PIGS	CDS	FALSE
chr1	26787820	26787870	51	*	PIGV	5UTR	FALSE
chrX	107212204	107212254	51	*	PIH1D3	intron	FALSE
chr1	9687528	9687578	51	*	PIK3CD	CDS	FALSE
chr19	18169403	18169496	94	*	PIK3R2	5UTR	FALSE
chr2	208291035	208291085	51	*	PIKFYVE	3UTR	FALSE
chrX	72273871	72273923	53	*	PIN4	intron	FALSE
chrX	72275685	72275744	60	*	PIN4	intron	FALSE
chrX	72277193	72277243	51	*	PIN4	intron	FALSE
chr1	151198809	151198859	51	*	PIP5K1A	CDS	FALSE
chr1	151198987	151199037	51	*	PIP5K1A	CDS	FALSE
chrX	15433706	15433825	120	*	PIR	intron	FALSE
chr16	2118119	2118244	126	*	PKD1	CDS	FALSE
chr6	51899190	51899240	51	*	PKHD1	intron	FALSE
chr20	44618673	44618723	51	*	PKIG	CDS	FALSE
chr15	72199141	72199215	75	*	PKM	5UTR	FALSE
chr15	72199598	72199711	114	*	PKM	5UTR	FALSE
chr21	42975034	42975084	51	*	PKNOX1	CDS	FALSE
chr2	158584247	158584304	58	*	PKP4	3UTR	FALSE
chr11	63577699	63577749	51	*	PLA2G16	3UTR	FALSE
chr22	38126378	38126428	51	*	PLA2G6	CDS	FALSE
chr12	113389096	113389146	51	*	PLBD2	CDS	FALSE
chr20	8288877	8288927	51	*	PLCB1	CDS	FALSE
chr20	8375191	8375241	51	*	PLCB1	intron	FALSE
chr20	9068981	9069031	51	*	PLCB4	3UTR	FALSE
chrX	284265	284315	51	*	PLCXD1	intron	FALSE
chr3	171808068	171808118	51	*	PLD1	intron	FALSE
chr1	242484094	242484144	51	*	PLD5	intron	FALSE
chr12	19262100	19262150	51	*	PLEKHA5	CDS	FALSE
chr11	16842250	16842340	91	*	PLEKHA7	5UTR	FALSE
chr11	16935087	16935137	51	*	PLEKHA7	CDS	FALSE
chr11	16975014	16975072	59	*	PLEKHA7	3UTR	FALSE
chr6	150820917	150820967	51	*	PLEKHG1	intron	FALSE
chr19	2235798	2235848	51	*	PLEKHJ1	5UTR	FALSE
chr6	160736193	160736243	51	*	PLG	intron	FALSE
chr3	142673575	142673636	62	*	PLS1	intron	FALSE
chr17	39067683	39067733	51	*	PLXDC1	5UTR	FALSE
chr3	127015271	127015321	51	*	PLXNA1	intron	FALSE
chr3	48405772	48405822	51	*	PLXNB1	intron	FALSE
chr3	48424576	48424644	69	*	PLXNB1	intron	FALSE
chr1	156239624	156239674	51	*	PMF1	CDS	FALSE
chr1	156239624	156239674	51	*	PMF1-BGLAP	CDS	FALSE
chrX	153072750	153072800	51	*	PNMA6A	intron	FALSE
chr20	32207877	32207971	95	*	POFUT1	5UTR	FALSE
chr21	45284143	45284193	51	*	POFUT2	5UTR	FALSE
chrX	24788940	24788990	51	*	POLA1	intron	FALSE
chr11	67351988	67352038	51	*	POLD4	3UTR	FALSE
chr9	113407844	113407909	66	*	POLE3	intron	FALSE
chr4	2072722	2072772	51	*	POLN	intron	FALSE
chr17	7513235	7513298	64	*	POLR2A	5UTR	FALSE
chr19	1088340	1088424	85	*	POLR2E	3UTR	FALSE
chr7	102666853	102666935	83	*	POLR2J2	intron	FALSE
chr7	72940867	72940922	56	*	POM121	intron	FALSE
chr7	72947085	72947135	51	*	POM121	intron	FALSE
chr6	27293868	27293918	51	*	POM121L2	intron	FALSE
chr7	95417588	95417638	51	*	PON2	intron	FALSE
chr1	167221865	167221915	51	*	POU2F1	CDS	FALSE
chr19	42134915	42134965	51	*	POU2F2	5UTR	FALSE
chr6	35400436	35400486	51	*	PPARD	intron	FALSE
chr5	149732084	149732134	51	*	PPARGC1B	intron	FALSE
chr4	75886008	75886091	84	*	PPEF2	intron	FALSE
chr4	75886491	75886541	51	*	PPEF2	intron	FALSE
chr7	44799777	44799827	51	*	PPIA	intron	FALSE
chr7	44801418	44801581	164	*	PPIA	intron	FALSE
chr15	64162904	64162999	96	*	PPIB	CDS	FALSE
chr10	79347513	79347563	51	*	PPIF	CDS	FALSE
chr16	4895093	4895143	51	*	PPL	CDS	FALSE
chr2	27384763	27384813	51	*	PPM1G	5UTR	FALSE
chr2	27393457	27393566	110	*	PPM1G	CDS	FALSE
chr12	62850852	62850903	52	*	PPM1H	5UTR	FALSE
chr3	160928930	160928980	51	*	PPM1L	intron	FALSE
chr1	202471940	202472018	79	*	PPP1R12B	3UTR	FALSE
chr19	55109889	55109939	51	*	PPP1R12C	3UTR	FALSE
chr19	45129158	45129209	52	*	PPP1R37	CDS	FALSE
chr6	5086030	5086112	83	*	PPP1R3G	intron	FALSE
chr5	134226100	134226150	51	*	PPP2CA	intron	FALSE
chrX	340614	340664	51	*	PPP2R3B	intron	FALSE
chr1	212297096	212297146	51	*	PPP2R5A	CDS	FALSE
chr1	212361515	212361565	51	*	PPP2R5A	5UTR	FALSE
chr2	68252256	68252337	82	*	PPP3R1	CDS	FALSE
chr22	50358631	50358681	51	*	PPP6R2	3UTR	FALSE
chr11	68528262	68528312	51	*	PPP6R3	CDS	FALSE
chr11	68548833	68548911	79	*	PPP6R3	CDS	FALSE
chr11	68549158	68549208	51	*	PPP6R3	5UTR	FALSE
chr11	68559835	68559885	51	*	PPP6R3	CDS	FALSE
chr1	40072286	40072339	54	*	PPT1	CDS	FALSE
chr12	110566039	110566089	51	*	PPTC7	5UTR	FALSE
chr15	90966357	90966446	90	*	PRC1	3UTR	FALSE
chr4	80198163	80198213	51	*	PRDM8	intron	FALSE
chr12	11171425	11171475	51	*	PRH1	CDS	FALSE
chr19	11450655	11450762	108	*	PRKCSH	CDS	FALSE
chr14	29609490	29609540	51	*	PRKD1	3UTR	FALSE
chr8	47826711	47826761	51	*	PRKDC	intron	FALSE
chr8	47941440	47941490	51	*	PRKDC	intron	FALSE
chr21	46636191	46636241	51	*	PRMT2	CDS	FALSE
chr2	95287507	95287557	51	*	PROM2	CDS	FALSE
chr13	39013571	39013621	51	*	PROSER1	intron	FALSE
chr1	213988031	213988272	242	*	PROX1	3UTR	FALSE
chr11	60906480	60906533	54	*	PRPF19	CDS	FALSE
chr14	45107693	45107743	51	*	PRPF39	CDS	FALSE
chrX	12791791	12791841	51	*	PRPS2	intron	FALSE
chr5	120522574	120522624	51	*	PRR16	intron	FALSE
chr12	11171425	11171475	51	*	PRR4	CDS	FALSE
chr6	31625534	31625586	53	*	PRRC2A	intron	FALSE
chr6	31634892	31634942	51	*	PRRC2A	intron	FALSE
chr6	31635586	31635687	102	*	PRRC2A	intron	FALSE
chr9	131482412	131482462	51	*	PRRC2B	intron	FALSE
chr9	131491506	131491556	51	*	PRRC2B	intron	FALSE
chr1	171554329	171554379	51	*	PRRC2C	CDS	FALSE
chr19	49581145	49581195	51	*	PRRG2	3UTR	FALSE
chr16	2852801	2852852	52	*	PRSS22	3UTR	FALSE
chr10	71816524	71816639	116	*	PSAP	CDS	FALSE
chr17	38761392	38761444	53	*	PSMB3	CDS	FALSE
chr9	124412412	124412462	51	*	PSMB7	intron	FALSE
chr11	47425120	47425170	51	*	PSMC3	5UTR	FALSE
chr17	32481551	32481623	73	*	PSMD11	CDS	FALSE
chr3	64023319	64023369	51	*	PSMD6	intron	FALSE
chr6	3259622	3259672	51	*	PSMG4	intron	FALSE
chr19	811888	811971	84	*	PTBP1	CDS	FALSE
chr7	99439062	99439112	51	*	PTCD1	intron	FALSE
chr5	40679703	40679753	51	*	PTGER4	intron	FALSE
chr1	78375196	78375246	51	*	PTGFR	CDS	FALSE
chr2	231708543	231708610	68	*	PTMA	CDS	FALSE
chr19	49851325	49851410	86	*	PTOV1	CDS	FALSE
chr6	63572499	63572549	51	*	PTP4A1	intron	FALSE
chr9	129147468	129147518	51	*	PTPA	intron	FALSE
chr9	129147714	129147764	51	*	PTPA	intron	FALSE
chr9	129148037	129148087	51	*	PTPA	intron	FALSE
chr2	119922187	119922237	51	*	PTPN4	CDS	FALSE
chr1	202156555	202156605	51	*	PTPN7	CDS	FALSE
chr9	8713738	8713851	114	*	PTPRD	intron	FALSE
chr9	10404003	10404053	51	*	PTPRD	intron	FALSE
chr1	43533101	43533212	112	*	PTPRF	3UTR	FALSE
chr1	43582709	43582826	118	*	PTPRF	3UTR	FALSE
chr1	43588220	43588270	51	*	PTPRF	CDS	FALSE
chr3	61561727	61561827	101	*	PTPRG	intron	FALSE
chr3	61743108	61743163	56	*	PTPRG	intron	FALSE
chr6	128512314	128512364	51	*	PTPRK	intron	FALSE
chr12	15385595	15385645	51	*	PTPRO	CDS	FALSE
chr1	29236540	29236590	51	*	PTPRU	CDS	FALSE
chr21	44863143	44863221	79	*	PTTG1IP	3UTR	FALSE
chr21	44871824	44871874	51	*	PTTG1IP	CDS	FALSE
chr5	160101111	160101161	51	*	PWWP2A	intron	FALSE
chr1	154962959	154963009	51	*	PYGO2	CDS	FALSE
chr3	49098628	49098678	51	*	QARS	intron	TRUE
chr3	49076124	49076174	51	*	QRICH1	intron	FALSE
chr9	136234030	136234080	51	*	QSOX2	intron	FALSE
chr18	8621803	8621853	51	*	RAB12	CDS	FALSE
chr11	66276280	66276422	143	*	RAB1B	CDS	FALSE
chr11	66276549	66276631	83	*	RAB1B	CDS	FALSE
chr11	66277038	66277096	59	*	RAB1B	5UTR	FALSE
chr11	66277285	66277355	71	*	RAB1B	CDS	FALSE
chr4	13433247	13433297	51	*	RAB28	intron	FALSE
chr8	60525311	60525361	51	*	RAB2A	intron	FALSE
chr17	82698667	82698717	51	*	RAB40B	3UTR	FALSE
chr3	129089900	129090044	145	*	RAB43	intron	FALSE
chr19	40807685	40807735	51	*	RAB4B-EGLN2	CDS	FALSE
chr12	55994429	55994479	51	*	RAB5B	3UTR	FALSE
chr3	128765157	128765232	76	*	RAB7A	intron	FALSE
chr3	128814552	128814641	90	*	RAB7A	intron	FALSE
chr15	63214319	63214369	51	*	RAB8B	CDS	FALSE
chr17	5363052	5363102	51	*	RABEP1	CDS	FALSE
chr1	174854719	174854769	51	*	RABGAP1L	3UTR	FALSE
chr9	136833052	136833284	233	*	RABL6	intron	FALSE
chr9	136833393	136833500	108	*	RABL6	intron	FALSE
chr9	136833573	136833635	63	*	RABL6	intron	FALSE
chr5	181243818	181243928	111	*	RACK1	intron	FALSE
chr14	68421572	68421623	52	*	RAD51B	CDS	FALSE
chr11	67351988	67352038	51	*	RAD9A	3UTR	FALSE
chr17	17788675	17788725	51	*	RAI1	CDS	FALSE
chr7	39623634	39623697	64	*	RALA	intron	FALSE
chr2	120293322	120293376	55	*	RALB	CDS	FALSE
chr18	9536454	9536504	51	*	RALBP1	CDS	FALSE
chr8	84650248	84650298	51	*	RALYL	intron	FALSE
chr17	40177972	40178022	51	*	RAPGEFL1	CDS	FALSE
chr1	178465867	178465917	51	*	RASAL2	CDS	FALSE
chr11	64735110	64735160	51	*	RASGRP2	5UTR	FALSE
chr1	206529123	206529173	51	*	RASSF5	CDS	FALSE
chr1	206589320	206589370	51	*	RASSF5	CDS	FALSE
chrX	16869727	16869777	51	*	RBBP7	intron	FALSE
chr22	35838280	35838455	176	*	RBFOX2	CDS	FALSE
chrX	47145489	47145539	51	*	RBM10	intron	FALSE
chr20	35654631	35654687	57	*	RBM12	intron	FALSE
chr11	66623904	66623954	51	*	RBM14	CDS	FALSE
chr11	66626852	66626902	51	*	RBM14	CDS	FALSE
chr11	66623904	66623954	51	*	RBM14-RBM4	CDS	FALSE
chr11	66626852	66626902	51	*	RBM14-RBM4	CDS	FALSE
chr12	113835430	113835480	51	*	RBM19	CDS	FALSE
chr12	113946365	113946415	51	*	RBM19	5UTR	FALSE
chrX	48574488	48574555	68	*	RBM3	intron	FALSE
chr7	155649677	155649727	51	*	RBM33	intron	FALSE
chr20	57408638	57408688	51	*	RBM38	3UTR	FALSE
chr3	49957363	49957413	51	*	RBM6	intron	FALSE
chrX	136855051	136855101	51	*	RBMX	intron	FALSE
chr10	93591959	93592076	118	*	RBP4	CDS	FALSE
chr14	102620776	102620826	51	*	RCOR1	5UTR	FALSE
chr10	63521349	63521487	139	*	REEP3	CDS	FALSE
chr19	45025432	45025482	51	*	RELB	CDS	FALSE
chr7	103484431	103484481	51	*	RELN	intron	FALSE
chr1	2401163	2401239	77	*	RER1	3UTR	FALSE
chr1	8352635	8352685	51	*	RERE	CDS	FALSE
chr4	39297690	39297741	52	*	RFC1	intron	FALSE
chr2	197571922	197571972	51	*	RFTN2	3UTR	FALSE
chr19	6073467	6073517	51	*	RFX2	CDS	FALSE
chr15	56101489	56101539	51	*	RFX7	5UTR	FALSE
chr2	87825154	87825204	51	*	RGPD2	CDS	FALSE
chr2	107828003	107828053	51	*	RGPD4	5UTR	FALSE
chr14	72400201	72400254	54	*	RGS6	CDS	FALSE
chr22	29264162	29264212	51	*	RHBDD3	CDS	FALSE
chr3	49411851	49412001	151	*	RHOA	intron	FALSE
chr16	672313	672363	51	*	RHOT2	CDS	FALSE
chr6	71887397	71887447	51	*	RIMS1	intron	FALSE
chr8	103558698	103558749	52	*	RIMS2	intron	FALSE
chr8	103791157	103791207	51	*	RIMS2	intron	FALSE
chr6	24976373	24976423	51	*	RIPOR2	intron	FALSE
chr6	24976979	24977029	51	*	RIPOR2	intron	FALSE
chr6	24977089	24977142	54	*	RIPOR2	intron	FALSE
chr2	37930942	37930992	51	*	RMDN2	CDS	FALSE
chr16	11256052	11256102	51	*	RMI2	CDS	FALSE
chr5	178149629	178149679	51	*	RMND5B	intron	FALSE
chr14	20609375	20609426	52	*	RNASE11	CDS	FALSE
chr19	12804657	12804707	51	*	RNASEH2A	CDS	FALSE
chr2	86563407	86563457	51	*	RNF103-CHMP3	CDS	FALSE
chr1	51251324	51251382	59	*	RNF11	5UTR	FALSE
chr15	58869597	58869648	52	*	RNF111	CDS	FALSE
chr13	24808296	24808346	51	*	RNF17	CDS	FALSE
chr13	24813801	24813851	51	*	RNF17	5UTR	FALSE
chr7	5637668	5637718	51	*	RNF216	intron	FALSE
chr1	44421940	44421990	51	*	RNF220	CDS	FALSE
chr16	30774494	30774544	51	*	RNF40	intron	FALSE
chr12	116833682	116833732	51	*	RNFT2	CDS	FALSE
chr2	11330794	11330844	51	*	ROCK2	5UTR	FALSE
chr2	11343894	11343962	69	*	ROCK2	CDS	FALSE
chr2	11344231	11344281	51	*	ROCK2	CDS	FALSE
chr20	35700887	35700947	61	*	ROMO1	5UTR	FALSE
chr1	63775143	63775193	51	*	ROR1	CDS	FALSE
chr15	60755591	60755641	51	*	RORA	CDS	FALSE
chr9	74498796	74498846	51	*	RORB	intron	FALSE
chr17	326136	326186	51	*	RPH3AL	CDS	FALSE
chrX	154398488	154398540	53	*	RPL10	intron	TRUE
chrX	154399845	154399903	59	*	RPL10	intron	TRUE
chr1	23691774	23691830	57	*	RPL11	3UTR	TRUE
chr1	23692639	23692690	52	*	RPL11	3UTR	TRUE
chr16	89560652	89560712	61	*	RPL13	CDS	TRUE
chr16	89561243	89561340	98	*	RPL13	CDS	TRUE
chr16	89562338	89562389	52	*	RPL13	CDS	TRUE
chr19	49487581	49487637	57	*	RPL13A	5UTR	TRUE
chr19	49490492	49490555	64	*	RPL13A	5UTR	TRUE
chr19	49491825	49491875	51	*	RPL13A	5UTR	TRUE
chr3	40457307	40457357	51	*	RPL14	5UTR	TRUE
chr3	23917118	23917182	65	*	RPL15	CDS	TRUE
chr3	23917907	23917965	59	*	RPL15	intron	TRUE
chr3	23918452	23918540	89	*	RPL15	CDS	TRUE
chr3	23919405	23919466	62	*	RPL15	CDS	TRUE
chr18	49489459	49489512	54	*	RPL17	CDS	FALSE
chr18	49492453	49492504	52	*	RPL17	5UTR	FALSE
chr18	49489459	49489512	54	*	RPL17-C18orf32	CDS	FALSE
chr18	49492453	49492504	52	*	RPL17-C18orf32	5UTR	FALSE
chr19	48616099	48616149	51	*	RPL18	CDS	TRUE
chr19	48619148	48619206	59	*	RPL18	CDS	TRUE
chr19	17859893	17859947	55	*	RPL18A	CDS	TRUE
chr19	17862108	17862166	59	*	RPL18A	CDS	TRUE
chr19	17863160	17863285	126	*	RPL18A	CDS	TRUE
chr17	39200291	39200347	57	*	RPL19	CDS	TRUE
chr17	39202363	39202413	51	*	RPL19	CDS	TRUE
chr13	27251531	27251581	51	*	RPL21	CDS	TRUE
chr1	6199561	6199622	62	*	RPL22	CDS	TRUE
chr17	38850143	38850193	51	*	RPL23	5UTR	TRUE
chr17	38853051	38853103	53	*	RPL23	CDS	TRUE
chr17	8383156	8383218	63	*	RPL26	CDS	TRUE
chr17	42999933	42999985	53	*	RPL27	CDS	TRUE
chr19	55385902	55385965	64	*	RPL28	CDS	TRUE
chr19	55386340	55386390	51	*	RPL28	3UTR	TRUE
chr19	55386558	55386617	60	*	RPL28	5UTR	TRUE
chr3	51995858	51995923	66	*	RPL29	intron	TRUE
chr22	39319594	39319644	51	*	RPL3	CDS	TRUE
chr8	98045377	98045429	53	*	RPL30	intron	TRUE
chr8	98045505	98045573	69	*	RPL30	intron	TRUE
chr2	101002265	101002315	51	*	RPL31	CDS	TRUE
chr2	101005932	101005992	61	*	RPL31	CDS	TRUE
chr3	12841492	12841570	79	*	RPL32	intron	TRUE
chr4	108620547	108620601	55	*	RPL34	intron	TRUE
chr9	124861434	124861507	74	*	RPL35	intron	TRUE
chr9	124861923	124861984	62	*	RPL35	intron	TRUE
chr3	197950170	197950222	53	*	RPL35A	intron	TRUE
chr19	5690264	5690327	64	*	RPL36	3UTR	TRUE
chr19	5691602	5691733	132	*	RPL36	5UTR	TRUE
chrX	101390986	101391046	61	*	RPL36A	intron	FALSE
chrX	101390986	101391046	61	*	RPL36A-HNRNPH2	intron	FALSE
chr5	40834520	40834582	63	*	RPL37	intron	TRUE
chr5	40835185	40835246	62	*	RPL37	intron	TRUE
chr2	216498811	216498872	62	*	RPL37A	5UTR	TRUE
chr2	216499286	216499336	51	*	RPL37A	CDS	TRUE
chr17	74203662	74203716	55	*	RPL38	CDS	TRUE
chrX	119791582	119791647	66	*	RPL39	intron	TRUE
chr15	66504815	66504869	55	*	RPL4	3UTR	TRUE
chr12	56117627	56117823	197	*	RPL41	CDS	TRUE
chr1	92832012	92832092	81	*	RPL5	CDS	TRUE
chr12	112408471	112408522	52	*	RPL6	5UTR	TRUE
chr9	133348190	133348245	56	*	RPL7A	intron	TRUE
chr8	144789887	144789937	51	*	RPL8	intron	TRUE
chr8	144792364	144792417	54	*	RPL8	intron	TRUE
chr12	120196871	120196938	68	*	RPLP0	CDS	TRUE
chr12	120198641	120198699	59	*	RPLP0	3UTR	TRUE
chr12	120199384	120199442	59	*	RPLP0	3UTR	TRUE
chr12	120200771	120200845	75	*	RPLP0	CDS	TRUE
chr12	120201081	120201139	59	*	RPLP0	CDS	TRUE
chr15	69452796	69452968	173	*	RPLP1	CDS	TRUE
chr15	69455202	69455274	73	*	RPLP1	CDS	TRUE
chr11	809937	810005	69	*	RPLP2	5UTR	TRUE
chr11	810218	810291	74	*	RPLP2	3UTR	TRUE
chr11	812542	812631	90	*	RPLP2	3UTR	TRUE
chr6	34424695	34424764	70	*	RPS10	intron	FALSE
chr6	34426033	34426097	65	*	RPS10	intron	FALSE
chr6	34424695	34424764	70	*	RPS10-NUDT3	intron	FALSE
chr6	34426033	34426097	65	*	RPS10-NUDT3	intron	FALSE
chr19	49499601	49499656	56	*	RPS11	CDS	TRUE
chr6	132814537	132814614	78	*	RPS12	intron	TRUE
chr6	132814717	132814768	52	*	RPS12	intron	TRUE
chr11	17077642	17077694	53	*	RPS13	5UTR	TRUE
chr5	150444306	150444356	51	*	RPS14	intron	TRUE
chr5	150445638	150445688	51	*	RPS14	intron	TRUE
chr5	150446857	150446907	51	*	RPS14	intron	TRUE
chr5	150449713	150449763	51	*	RPS14	intron	TRUE
chr19	1440031	1440101	71	*	RPS15	CDS	TRUE
chr19	1440393	1440447	55	*	RPS15	CDS	TRUE
chr16	18788985	18789037	53	*	RPS15A	CDS	TRUE
chr16	18790286	18790361	76	*	RPS15A	CDS	TRUE
chr19	39433252	39433399	148	*	RPS16	CDS	TRUE
chr19	39435885	39435980	96	*	RPS16	CDS	TRUE
chr15	82536824	82536893	70	*	RPS17	CDS	FALSE
chr6	33272047	33272114	68	*	RPS18	intron	TRUE
chr6	33276405	33276455	51	*	RPS18	intron	TRUE
chr19	41860226	41860289	64	*	RPS19	3UTR	TRUE
chr19	41869021	41869142	122	*	RPS19	CDS	TRUE
chr8	56074432	56074483	52	*	RPS20	intron	TRUE
chr20	62387074	62387129	56	*	RPS21	CDS	TRUE
chr20	62388292	62388353	62	*	RPS21	5UTR	TRUE
chr5	82278317	82278381	65	*	RPS23	intron	TRUE
chr10	78033833	78033901	69	*	RPS24	3UTR	TRUE
chr11	119018316	119018370	55	*	RPS25	5UTR	TRUE
chr1	153990732	153990787	56	*	RPS27	CDS	TRUE
chr1	153991552	153991646	95	*	RPS27	CDS	TRUE
chr2	55232658	55232710	53	*	RPS27A	CDS	TRUE
chr2	55234105	55234155	51	*	RPS27A	CDS	TRUE
chr19	8321471	8321531	61	*	RPS28	5UTR	TRUE
chr11	75399495	75399545	51	*	RPS3	CDS	TRUE
chr4	151099610	151099666	57	*	RPS3A	intron	TRUE
chrX	72273871	72273923	53	*	RPS4X	intron	TRUE
chrX	72275685	72275744	60	*	RPS4X	intron	TRUE
chrX	72277193	72277243	51	*	RPS4X	intron	TRUE
chr19	58387244	58387297	54	*	RPS5	CDS	TRUE
chr19	58394746	58394796	51	*	RPS5	CDS	TRUE
chr9	19378456	19378506	51	*	RPS6	intron	TRUE
chr9	19378829	19378879	51	*	RPS6	intron	TRUE
chr9	19379585	19379646	62	*	RPS6	intron	TRUE
chr9	19380196	19380263	68	*	RPS6	intron	TRUE
chrX	20265387	20265441	55	*	RPS6KA3	intron	FALSE
chrX	20265548	20265598	51	*	RPS6KA3	intron	FALSE
chrX	20266798	20266855	58	*	RPS6KA3	intron	FALSE
chr14	91060515	91060565	51	*	RPS6KA5	CDS	FALSE
chr1	44775550	44775600	51	*	RPS8	5UTR	TRUE
chr19	54200829	54200882	54	*	RPS9	CDS	TRUE
chr19	54206261	54206312	52	*	RPS9	CDS	TRUE
chr19	54207441	54207606	166	*	RPS9	CDS	TRUE
chr3	39406693	39406757	65	*	RPSA	CDS	TRUE
chr3	39411943	39411997	55	*	RPSA	intron	TRUE
chr17	80781352	80781402	51	*	RPTOR	CDS	FALSE
chr17	80878946	80878996	51	*	RPTOR	3UTR	FALSE
chr17	80961699	80961749	51	*	RPTOR	CDS	FALSE
chr16	785402	785452	51	*	RPUSD1	3UTR	FALSE
chr6	89412244	89412294	51	*	RRAGD	intron	FALSE
chr20	17621688	17621738	51	*	RRBP1	5UTR	FALSE
chr6	7147361	7147411	51	*	RREB1	intron	FALSE
chr6	7251115	7251165	51	*	RREB1	intron	FALSE
chr2	10122742	10122812	71	*	RRM2	CDS	FALSE
chr11	77735171	77735223	53	*	RSF1	CDS	FALSE
chr22	23113291	23113341	51	*	RSPH14	CDS	FALSE
chr3	158276431	158276481	51	*	RSRC1	intron	FALSE
chr13	46374446	46374595	150	*	RUBCNL	CDS	FALSE
chr9	134401615	134401724	110	*	RXRA	intron	FALSE
chr1	237603109	237603289	181	*	RYR2	CDS	FALSE
chr1	152032589	152032666	78	*	S100A11	5UTR	FALSE
chr1	153358325	153358375	51	*	S100A9	CDS	FALSE
chr19	5646880	5646930	51	*	SAFB	CDS	FALSE
chr19	5589666	5589716	51	*	SAFB2	3UTR	FALSE
chr19	14087993	14088078	86	*	SAMD1	CDS	FALSE
chr1	929976	930026	51	*	SAMD11	3UTR	FALSE
chr17	28367330	28367408	79	*	SARM1	3UTR	FALSE
chr11	9970318	9970368	51	*	SBF2	CDS	FALSE
chr12	123292965	123293015	51	*	SBNO1	3UTR	FALSE
chr12	123364703	123364753	51	*	SBNO1	CDS	FALSE
chr1	155256695	155256745	51	*	SCAMP3	CDS	FALSE
chr19	1906736	1906786	51	*	SCAMP4	CDS	FALSE
chr12	124863771	124863826	56	*	SCARB1	CDS	FALSE
chr4	76213902	76213952	51	*	SCARB2	intron	FALSE
chr10	100356552	100356690	139	*	SCD	CDS	FALSE
chr10	100361113	100361220	108	*	SCD	CDS	FALSE
chr10	100361836	100361940	105	*	SCD	intron	FALSE
chr10	100362450	100362501	52	*	SCD	CDS	FALSE
chr14	30706762	30706812	51	*	SCFD1	CDS	FALSE
chr4	52975219	52975269	51	*	SCFD2	intron	FALSE
chr19	35030554	35030604	51	*	SCN1B	5UTR	FALSE
chr2	166210227	166210277	51	*	SCN9A	CDS	FALSE
chr22	43341111	43341161	51	*	SCUBE1	CDS	FALSE
chr4	75978965	75979015	51	*	SDAD1	intron	FALSE
chr20	45326252	45326385	134	*	SDC4	CDS	FALSE
chr20	45326855	45326907	53	*	SDC4	CDS	FALSE
chr1	161328540	161328590	51	*	SDHC	CDS	FALSE
chr15	84716083	84716138	56	*	SEC11A	CDS	FALSE
chr3	10321071	10321121	51	*	SEC13	CDS	FALSE
chr17	77162270	77162326	57	*	SEC14L1	5UTR	FALSE
chr17	77214013	77214063	51	*	SEC14L1	CDS	FALSE
chr17	77215542	77215594	53	*	SEC14L1	CDS	FALSE
chr22	30423291	30423341	51	*	SEC14L2	5UTR	FALSE
chr4	109467927	109467977	51	*	SEC24B	intron	FALSE
chr4	118804721	118804771	51	*	SEC24D	intron	FALSE
chr9	99222286	99222336	51	*	SEC61B	intron	FALSE
chr9	99227917	99227967	51	*	SEC61B	intron	FALSE
chr5	42800975	42801029	55	*	SELENOP	intron	FALSE
chr15	90206676	90206727	52	*	SEMA4B	5UTR	FALSE
chr15	90223575	90223625	51	*	SEMA4B	CDS	FALSE
chr9	89375906	89375956	51	*	SEMA4D	intron	FALSE
chr6	75655247	75655302	56	*	SENP6	intron	FALSE
chr10	13348089	13348139	51	*	SEPHS1	CDS	FALSE
chr2	241350134	241350184	51	*	SEPT2	5UTR	FALSE
chr17	77315720	77315770	51	*	SEPT9	CDS	FALSE
chr17	77380618	77380668	51	*	SEPT9	CDS	FALSE
chr17	77498745	77498852	108	*	SEPT9	CDS	FALSE
chr15	43793775	43793825	51	*	SERF2	CDS	FALSE
chr15	43793899	43793963	65	*	SERF2	CDS	FALSE
chr22	42565278	42565330	53	*	SERHL2	CDS	FALSE
chr5	80141251	80141301	51	*	SERINC5	intron	FALSE
chr5	80255654	80255704	51	*	SERINC5	intron	FALSE
chr14	94378419	94378477	59	*	SERPINA1	CDS	FALSE
chr14	94382854	94382975	122	*	SERPINA1	CDS	FALSE
chr14	94383164	94383250	87	*	SERPINA1	CDS	FALSE
chr14	94388569	94388627	59	*	SERPINA1	CDS	FALSE
chr7	101137717	101137781	65	*	SERPINE1	intron	FALSE
chr17	1755101	1755151	51	*	SERPINF2	CDS	FALSE
chr11	75566847	75566897	51	*	SERPINH1	CDS	FALSE
chr2	64653413	64653463	51	*	SERTAD2	CDS	FALSE
chr1	28260113	28260163	51	*	SESN2	CDS	FALSE
chr2	179213583	179213633	51	*	SESTD1	5UTR	FALSE
chr2	179264764	179264814	51	*	SESTD1	3UTR	FALSE
chr3	9434280	9434375	96	*	SETD5	CDS	FALSE
chr3	9469947	9469997	51	*	SETD5	3UTR	FALSE
chr3	9476115	9476165	51	*	SETD5	CDS	FALSE
chr3	9476367	9476417	51	*	SETD5	CDS	FALSE
chr22	30337124	30337190	67	*	SF3A1	CDS	FALSE
chr16	70554541	70554591	51	*	SF3B3	CDS	FALSE
chr5	156451029	156451079	51	*	SGCD	intron	FALSE
chr3	15309344	15309394	51	*	SH3BP5	CDS	FALSE
chr1	36322927	36322977	51	*	SH3D21	CDS	FALSE
chr15	83544036	83544086	51	*	SH3GL3	CDS	FALSE
chr4	169270892	169270942	51	*	SH3RF1	intron	FALSE
chr4	8205434	8205484	51	*	SH3TC1	intron	FALSE
chr11	70630289	70630364	76	*	SHANK2	CDS	FALSE
chr1	154962959	154963009	51	*	SHC1	CDS	FALSE
chr19	426401	426832	432	*	SHC2	CDS	FALSE
chr19	431902	431952	51	*	SHC2	CDS	FALSE
chr19	432254	432355	102	*	SHC2	CDS	FALSE
chr19	433352	433454	103	*	SHC2	CDS	FALSE
chr9	89178180	89178230	51	*	SHC3	intron	FALSE
chr19	4279650	4279700	51	*	SHD	CDS	FALSE
chr15	45198632	45198695	64	*	SHF	5UTR	FALSE
chr15	45200438	45200502	65	*	SHF	CDS	FALSE
chr15	45201132	45201194	63	*	SHF	CDS	FALSE
chr7	155806755	155806805	51	*	SHH	intron	FALSE
chr16	48385261	48385311	51	*	SIAH1	3UTR	FALSE
chr11	117035863	117035932	70	*	SIK3	CDS	FALSE
chr19	16874605	16874655	51	*	SIN3B	CDS	FALSE
chr19	16875040	16875900	861	*	SIN3B	CDS	FALSE
chr14	71373694	71373744	51	*	SIPA1L1	3UTR	FALSE
chr14	71377737	71377787	51	*	SIPA1L1	CDS	FALSE
chr14	71405419	71405469	51	*	SIPA1L1	3UTR	FALSE
chr20	1545191	1545241	51	*	SIRPD	5UTR	FALSE
chr14	104753167	104753217	51	*	SIVA1	CDS	FALSE
chr7	26834276	26834326	51	*	SKAP2	intron	FALSE
chr3	170364213	170364263	51	*	SKIL	intron	FALSE
chr4	1712348	1712398	51	*	SLBP	intron	FALSE
chrX	154490455	154490505	51	*	SLC10A3	intron	FALSE
chr5	1070172	1070222	51	*	SLC12A7	intron	FALSE
chr3	125145874	125145924	51	*	SLC12A8	intron	FALSE
chr7	100854197	100854249	53	*	SLC12A9	intron	FALSE
chr17	82236754	82236804	51	*	SLC16A3	CDS	FALSE
chr8	42451943	42452005	63	*	SLC20A2	intron	FALSE
chr8	42452152	42452202	51	*	SLC20A2	intron	FALSE
chr11	63391849	63391903	55	*	SLC22A9	3UTR	FALSE
chr17	81720210	81720342	133	*	SLC25A10	CDS	FALSE
chr17	4937710	4937760	51	*	SLC25A11	CDS	FALSE
chr11	792962	793012	51	*	SLC25A22	3UTR	FALSE
chrX	119423756	119423842	87	*	SLC25A43	intron	FALSE
chrX	1392017	1392134	118	*	SLC25A6	intron	FALSE
chr7	107770153	107770204	52	*	SLC26A3	intron	FALSE
chr1	153777244	153777294	51	*	SLC27A3	CDS	FALSE
chr5	128745899	128745949	51	*	SLC27A6	intron	FALSE
chr11	66363490	66363540	51	*	SLC29A2	5UTR	FALSE
chr11	66364320	66364391	72	*	SLC29A2	CDS	FALSE
chr1	219857580	219857630	51	*	SLC30A10	CDS	FALSE
chr1	219958462	219958512	51	*	SLC30A10	CDS	FALSE
chr5	140566875	140566925	51	*	SLC35A4	intron	FALSE
chr9	96383566	96383617	52	*	SLC35D2	intron	FALSE
chr11	107908646	107908697	52	*	SLC35F2	CDS	FALSE
chr17	72664065	72664116	52	*	SLC39A11	3UTR	FALSE
chr8	22416156	22416210	55	*	SLC39A14	intron	FALSE
chr2	161741297	161741347	51	*	SLC4A10	5UTR	FALSE
chr3	27375927	27375977	51	*	SLC4A7	5UTR	FALSE
chr17	19003745	19003796	52	*	SLC5A10	3UTR	FALSE
chr12	101200001	101200051	51	*	SLC5A8	CDS	FALSE
chr3	10935903	10935953	51	*	SLC6A11	CDS	FALSE
chr3	14436532	14436588	57	*	SLC6A6	3UTR	FALSE
chr16	87860832	87860882	51	*	SLC7A5	3UTR	FALSE
chr19	47447859	47447909	51	*	SLC8A2	CDS	FALSE
chr17	74758496	74758546	51	*	SLC9A3R1	CDS	FALSE
chr16	2028881	2028931	51	*	SLC9A3R2	CDS	FALSE
chr16	2034380	2034535	156	*	SLC9A3R2	CDS	FALSE
chr16	2034650	2034772	123	*	SLC9A3R2	CDS	FALSE
chr3	112274175	112274225	51	*	SLC9C1	intron	FALSE
chr12	21364020	21364070	51	*	SLCO1A2	CDS	FALSE
chr8	69690189	69690401	213	*	SLCO5A1	intron	FALSE
chr13	36920170	36920220	51	*	SMAD9	CDS	FALSE
chr6	70770331	70770381	51	*	SMAP1	intron	FALSE
chr1	40374234	40374284	51	*	SMAP2	CDS	FALSE
chrX	129504425	129504475	51	*	SMARCA1	intron	FALSE
chr3	47781617	47781667	51	*	SMARCC1	CDS	FALSE
chr12	50100398	50100496	99	*	SMARCD1	CDS	FALSE
chr3	160404725	160404775	51	*	SMC4	intron	FALSE
chr1	156249328	156249431	104	*	SMG5	CDS	FALSE
chr12	11171425	11171475	51	*	SMIM10L1	CDS	FALSE
chr6	34249201	34249251	51	*	SMIM29	intron	FALSE
chr14	69885423	69885473	51	*	SMOC1	CDS	FALSE
chr14	69934364	69934414	51	*	SMOC1	CDS	FALSE
chr2	130161486	130161536	51	*	SMPD4	CDS	FALSE
chr12	54126253	54126303	51	*	SMUG1	5UTR	FALSE
chr7	99143392	99143443	52	*	SMURF1	intron	FALSE
chr1	246290346	246290396	51	*	SMYD3	CDS	FALSE
chr9	15422752	15422802	51	*	SNAPC3	intron	FALSE
chr7	127652169	127652243	75	*	SND1	intron	FALSE
chr16	53743	53793	51	*	SNRNP25	3UTR	FALSE
chr19	49108473	49108523	51	*	SNRNP70	5UTR	FALSE
chr16	69278920	69278972	53	*	SNTB2	3UTR	FALSE
chr15	75625625	75625675	51	*	SNUPN	5UTR	FALSE
chr11	65855005	65855101	97	*	SNX32	CDS	FALSE
chr11	65855167	65855285	119	*	SNX32	3UTR	FALSE
chr3	125517030	125517080	51	*	SNX4	intron	FALSE
chr6	157823114	157823164	51	*	SNX9	intron	FALSE
chr1	179293882	179293932	51	*	SOAT1	CDS	FALSE
chr16	11256052	11256102	51	*	SOCS1	CDS	FALSE
chr21	31659672	31659722	51	*	SOD1	CDS	FALSE
chr21	33550324	33550395	72	*	SON	3UTR	FALSE
chr10	106970022	106970073	52	*	SORCS1	CDS	FALSE
chr4	7248573	7248623	51	*	SORCS2	intron	FALSE
chr4	7582448	7582499	52	*	SORCS2	intron	FALSE
chr4	7582559	7582613	55	*	SORCS2	intron	FALSE
chr10	104641931	104641983	53	*	SORCS3	3UTR	FALSE
chr4	76896566	76896616	51	*	SOWAHB	intron	FALSE
chr20	326539	326594	56	*	SOX12	intron	FALSE
chr13	94711360	94711410	51	*	SOX21	5UTR	FALSE
chr11	74968266	74968322	57	*	SPCS2	CDS	FALSE
chr4	176328786	176328836	51	*	SPCS3	intron	FALSE
chr1	15937403	15937453	51	*	SPEN	5UTR	FALSE
chr16	89535831	89536058	228	*	SPG7	CDS	FALSE
chr16	89553844	89553894	51	*	SPG7	3UTR	FALSE
chr8	47713592	47713642	51	*	SPIDR	intron	FALSE
chrX	56911133	56911183	51	*	SPIN3	intron	FALSE
chr5	147831527	147831577	51	*	SPINK1	intron	FALSE
chr16	89858308	89858358	51	*	SPIRE2	CDS	FALSE
chr16	28975272	28975322	51	*	SPNS1	CDS	FALSE
chr19	2338694	2338744	51	*	SPPL2B	CDS	FALSE
chr2	65313394	65313445	52	*	SPRED2	5UTR	FALSE
chr13	49936114	49936164	51	*	SPRYD7	CDS	FALSE
chr1	9316897	9316947	51	*	SPSB1	5UTR	FALSE
chr1	9320688	9320738	51	*	SPSB1	5UTR	FALSE
chr3	141051578	141051628	51	*	SPSB4	intron	FALSE
chr9	128585758	128585808	51	*	SPTAN1	intron	FALSE
[truncated: 372 more rows]
