# Supplementary material for: The SARS-CoV-2 RNA–protein interactome in infected human cells
Source: Nat Microbiol. 2020 Dec 21;6(3):339–53. doi: 10.1038/s41564-020-00846-z (PMC7906908; doi:10.1038/s41564-020-00846-z)
Supplement: Supplementary file 12 — Gene Ontology enrichment analysis for LARP1 target transcripts (human). Statistical test: Fisher’s exact test with Benjamini–Hochberg adjustment. [file 41564_2020_846_MOESM12_ESM.xlsx]

## Sheet: Supplementary_Table_11
Supplementary Table 11
Gene Ontology enrichment analysis for LARP1 target transcripts (human). Statistical test: Fisher’s Exact test with Benjamini-Hochberg adjustment.
gs_name	gene_hits	n	p.value	odds	padj
GO_COTRANSLATIONAL_PROTEIN_TARGETING_TO_MEMBRANE	ARL6IP1,RPL10,RPL11,RPL13,RPL13A,RPL14,RPL15,RPL17,RPL18,RPL18A,RPL19,RPL21,RPL22,RPL23,RPL26,RPL27,RPL28,RPL29,RPL3,RPL30,RPL31,RPL32,RPL34,RPL35,RPL35A,RPL36,RPL36A,RPL37,RPL37A,RPL38,RPL39,RPL4,RPL41,RPL5,RPL6,RPL7A,RPL8,RPLP0,RPLP1,RPLP2,RPS10,RPS11,RPS12,RPS13,RPS14,RPS15,RPS15A,RPS16,RPS17,RPS18,RPS19,RPS20,RPS21,RPS23,RPS24,RPS25,RPS27,RPS27A,RPS28,RPS3,RPS3A,RPS4X,RPS5,RPS6,RPS8,RPS9,RPSA…	99	1.03827e-40	17.2458	3.85199e-37
GO_ESTABLISHMENT_OF_PROTEIN_LOCALIZATION_TO_ENDOPLASMIC_RETICULUM	CHMP4B,RPL10,RPL11,RPL13,RPL13A,RPL14,RPL15,RPL17,RPL18,RPL18A,RPL19,RPL21,RPL22,RPL23,RPL26,RPL27,RPL28,RPL29,RPL3,RPL30,RPL31,RPL32,RPL34,RPL35,RPL35A,RPL36,RPL36A,RPL37,RPL37A,RPL38,RPL39,RPL4,RPL41,RPL5,RPL6,RPL7A,RPL8,RPLP0,RPLP1,RPLP2,RPS10,RPS11,RPS12,RPS13,RPS14,RPS15,RPS15A,RPS16,RPS17,RPS18,RPS19,RPS20,RPS21,RPS23,RPS24,RPS25,RPS27,RPS27A,RPS28,RPS3,RPS3A,RPS4X,RPS5,RPS6,RPS8,RPS9,RPSA,…	111	3.81818e-39	13.8568	1.41616e-35
GO_PROTEIN_LOCALIZATION_TO_ENDOPLASMIC_RETICULUM	CHMP4B,INSIG1,KDELR1,RER1,RPL10,RPL11,RPL13,RPL13A,RPL14,RPL15,RPL17,RPL18,RPL18A,RPL19,RPL21,RPL22,RPL23,RPL26,RPL27,RPL28,RPL29,RPL3,RPL30,RPL31,RPL32,RPL34,RPL35,RPL35A,RPL36,RPL36A,RPL37,RPL37A,RPL38,RPL39,RPL4,RPL41,RPL5,RPL6,RPL7A,RPL8,RPLP0,RPLP1,RPLP2,RPS10,RPS11,RPS12,RPS13,RPS14,RPS15,RPS15A,RPS16,RPS17,RPS18,RPS19,RPS20,RPS21,RPS23,RPS24,RPS25,RPS27,RPS27A,RPS28,RPS3,RPS3A,RPS4X,RPS5,R…	135	4.58195e-36	9.97847	1.69899e-32
GO_NUCLEAR_TRANSCRIBED_MRNA_CATABOLIC_PROCESS_NONSENSE_MEDIATED_DECAY	EIF4G1,GSPT1,PABPC1,PPP2CA,RPL10,RPL11,RPL13,RPL13A,RPL14,RPL15,RPL17,RPL18,RPL18A,RPL19,RPL21,RPL22,RPL23,RPL26,RPL27,RPL28,RPL29,RPL3,RPL30,RPL31,RPL32,RPL34,RPL35,RPL35A,RPL36,RPL36A,RPL37,RPL37A,RPL38,RPL39,RPL4,RPL41,RPL5,RPL6,RPL7A,RPL8,RPLP0,RPLP1,RPLP2,RPS10,RPS11,RPS12,RPS13,RPS14,RPS15,RPS15A,RPS16,RPS17,RPS18,RPS19,RPS20,RPS21,RPS23,RPS24,RPS25,RPS27,RPS27A,RPS28,RPS3,RPS3A,RPS4X,RPS5,…	120	7.86265e-36	11.2546	2.91469e-32
GO_VIRAL_GENE_EXPRESSION	EIF2D,EIF3A,EIF3B,EIF3G,GTF2B,HMGA2,NELFA,NELFB,NUCKS1,NUP160,NUP62,NUP88,PCBP2,POLR2A,POLR2E,POM121,PSMC3,PTBP1,RPL10,RPL11,RPL13,RPL13A,RPL14,RPL15,RPL17,RPL18,RPL18A,RPL19,RPL21,RPL22,RPL23,RPL26,RPL27,RPL28,RPL29,RPL3,RPL30,RPL31,RPL32,RPL34,RPL35,RPL35A,RPL36,RPL36A,RPL37,RPL37A,RPL38,RPL39,RPL4,RPL41,RPL5,RPL6,RPL7A,RPL8,RPLP0,RPLP1,RPLP2,RPS10,RPS11,RPS12,RPS13,RPS14,RPS15,RPS15A,RPS16,RPS…	192	7.40396e-34	6.80303	2.74391e-30
GO_TRANSLATIONAL_INITIATION	AGO2,BANK1,DNAJC3,EIF1,EIF1AX,EIF1B,EIF2D,EIF3A,EIF3B,EIF3G,EIF4B,EIF4EBP2,EIF4G1,EIF4G2,EIF4H,EIF6,HSPB1,LARP1,NPM1,PABPC1,RPL10,RPL11,RPL13,RPL13A,RPL14,RPL15,RPL17,RPL18,RPL18A,RPL19,RPL21,RPL22,RPL23,RPL26,RPL27,RPL28,RPL29,RPL3,RPL30,RPL31,RPL32,RPL34,RPL35,RPL35A,RPL36,RPL36A,RPL37,RPL37A,RPL38,RPL39,RPL4,RPL41,RPL5,RPL6,RPL7A,RPL8,RPLP0,RPLP1,RPLP2,RPS10,RPS11,RPS12,RPS13,RPS14,RPS15,RPS15…	190	1.21252e-32	6.64651	4.49238e-29
GO_INTERSPECIES_INTERACTION_BETWEEN_ORGANISMS	ADAR,AMBP,ANXA2,AP1G1,AP2B1,AP2M1,AZI2,BCL2,BCL2L1,BIN1,BTRC,C1QBP,CBL,CBX5,CCDC86,CD74,CDC42,CDH1,CEBPA,CFL1,CHD6,CHMP3,CHMP4B,CLDN1,CPSF4,CREBBP,CTNNB1,CTNND1,CUL4A,DDX39B,EIF2D,EIF3A,EIF3B,EIF3G,EIF4G1,EIF4H,ELMO1,F2RL1,FBLN1,FBXL2,FDPS,FN1,G3BP1,G3BP2,GAPDH,GPS2,GRK2,GTF2B,HCFC1,HIPK2,HMGA1,HMGA2,HMGN2,HNRNPA1,HNRNPK,HSP90AB1,HSPA1B,HSPA8,IL6ST,IPO7,IST1,ITGA5,IVNS1ABP,KDM4A,KPNA1,KPNA7,KPNB1…	920	1.88112e-27	2.55864	6.96767e-24
GO_PROTEIN_TARGETING_TO_MEMBRANE	ANK3,ARL6IP1,CACNB3,CHMP4B,CHP1,FIS1,KCNB1,MYO1C,PARD3,PEX26,RAB8B,RPL10,RPL11,RPL13,RPL13A,RPL14,RPL15,RPL17,RPL18,RPL18A,RPL19,RPL21,RPL22,RPL23,RPL26,RPL27,RPL28,RPL29,RPL3,RPL30,RPL31,RPL32,RPL34,RPL35,RPL35A,RPL36,RPL36A,RPL37,RPL37A,RPL38,RPL39,RPL4,RPL41,RPL5,RPL6,RPL7A,RPL8,RPLP0,RPLP1,RPLP2,RPS10,RPS11,RPS12,RPS13,RPS14,RPS15,RPS15A,RPS16,RPS17,RPS18,RPS19,RPS20,RPS21,RPS23,RPS24,RPS25,R…	191	3.67431e-26	5.52636	1.3606e-22
GO_ESTABLISHMENT_OF_PROTEIN_LOCALIZATION_TO_MEMBRANE	ACSL3,ANK3,ARL6IP1,BCL2,BID,BRAF,CACNB3,CALM3,CD24,CHMP4B,CHP1,CLIP1,COLQ,CSK,E2F1,FIS1,GET4,GRIPAP1,KCNB1,KRT18,MAPK10,MYO1C,NMT1,PARD3,PEX26,PPP3R1,RAB8B,RACK1,ROMO1,RPL10,RPL11,RPL13,RPL13A,RPL14,RPL15,RPL17,RPL18,RPL18A,RPL19,RPL21,RPL22,RPL23,RPL26,RPL27,RPL28,RPL29,RPL3,RPL30,RPL31,RPL32,RPL34,RPL35,RPL35A,RPL36,RPL36A,RPL37,RPL37A,RPL38,RPL39,RPL4,RPL41,RPL5,RPL6,RPL7A,RPL8,RPLP0,RPLP1,RPL…	319	1.11997e-24	3.87009	4.14612e-21
GO_NUCLEAR_TRANSCRIBED_MRNA_CATABOLIC_PROCESS	AGO2,ATM,CNOT9,CSDE1,EDC3,EIF4G1,GSPT1,LSM3,PABPC1,PATL1,PPP2CA,RPL10,RPL11,RPL13,RPL13A,RPL14,RPL15,RPL17,RPL18,RPL18A,RPL19,RPL21,RPL22,RPL23,RPL26,RPL27,RPL28,RPL29,RPL3,RPL30,RPL31,RPL32,RPL34,RPL35,RPL35A,RPL36,RPL36A,RPL37,RPL37A,RPL38,RPL39,RPL4,RPL41,RPL5,RPL6,RPL7A,RPL8,RPLP0,RPLP1,RPLP2,RPS10,RPS11,RPS12,RPS13,RPS14,RPS15,RPS15A,RPS16,RPS17,RPS18,RPS19,RPS20,RPS21,RPS23,RPS24,RPS25,RPS2…	200	3.73518e-23	4.8908	1.38239e-19
GO_SENSORY_PERCEPTION_OF_CHEMICAL_STIMULUS	FFAR4,GNB1,TAS2R14	457	8.19825e-22	0.0463769	3.03335e-18
GO_ESTABLISHMENT_OF_PROTEIN_LOCALIZATION_TO_ORGANELLE	AGXT,AP2B1,ATM,BCL2,BID,CALM3,CBLB,CCT7,CDH1,CHMP4B,CHP1,CLU,DNAJA1,DNM2,E2F1,ECT2,FIS1,FLNA,HGS,HK2,HSD17B4,HSPA8,HUWE1,IDH1,IPO7,KPNA1,KPNA7,KPNB1,LAMP1,LAMP2,MAPK1,MAPK14,MFN2,MICALL2,NCOA4,NMT1,NUDT19,NUP62,NUP88,PEX26,PIK3R2,PKIG,POM121,POM121L2,PPP3R1,PTTG1IP,RAB7A,RAB8B,RGPD2,RGPD4,ROMO1,RPL10,RPL11,RPL13,RPL13A,RPL14,RPL15,RPL17,RPL18,RPL18A,RPL19,RPL21,RPL22,RPL23,RPL26,RPL27,RPL28,RPL29…	555	1.94855e-20	2.71759	7.20767e-17
GO_RNA_CATABOLIC_PROCESS	AGO2,ATM,CNOT9,CSDE1,E2F1,EDC3,EIF4G1,ERN1,FUS,GRSF1,GSPT1,HNRNPA0,HNRNPC,HSPA1B,HSPA8,HSPB1,IGF2BP1,LARP1,LIN28B,LSM3,MAPK14,NPM1,PABPC1,PABPC4,PATL1,PCBP4,PPP2CA,PSMB3,PSMB7,PSMC3,PSMD11,PSMD6,RBM10,RBM38,RNASEH2A,ROCK2,RPL10,RPL11,RPL13,RPL13A,RPL14,RPL15,RPL17,RPL18,RPL18A,RPL19,RPL21,RPL22,RPL23,RPL26,RPL27,RPL28,RPL29,RPL3,RPL30,RPL31,RPL32,RPL34,RPL35,RPL35A,RPL36,RPL36A,RPL37,RPL37A,RPL38…	393	3.19233e-19	3.04484	1.18052e-15
GO_PROTEIN_LOCALIZATION_TO_MEMBRANE	ACSL3,ACTB,ANK3,ANXA2,AP2B1,AP2M1,ARL13B,ARL6IP1,BCL2,BCL2L1,BID,BRAF,CACNB3,CALM3,CD24,CDH1,CHMP4B,CHP1,CLASP2,CLIP1,COLQ,CRIPT,CSK,DLG2,E2F1,EZR,FAM126B,FIS1,FLNA,FLOT2,GAK,GET4,GPC3,GPC5,GPC6,GPER1,GRIPAP1,HGS,KCNB1,KRT18,LAMA5,LRP1,MADCAM1,MAPK10,MYO1C,NLGN2,NMT1,NRXN2,PARD3,PEX26,PID1,PIP5K1A,PLS1,PPP2R5A,PPP3R1,RAB12,RAB40B,RAB8B,RABEP1,RACK1,RELN,RER1,ROCK2,ROMO1,RPL10,RPL11,RPL13,RPL13A,R…	618	2.43159e-18	2.48099	8.98957e-15
GO_PROTEIN_TARGETING	AGXT,AKAP12,AKAP6,ANK3,ARL6IP1,BID,CACNB3,CHMP4B,CHP1,CLU,FIS1,GABARAP,HGS,HSD17B4,HSPA8,HUWE1,IDH1,KCNB1,LAMP2,MFN2,MICALL2,MYO1C,NCOA4,NUDT19,PARD3,PEX26,RAB7A,RAB8B,ROMO1,RPL10,RPL11,RPL13,RPL13A,RPL14,RPL15,RPL17,RPL18,RPL18A,RPL19,RPL21,RPL22,RPL23,RPL26,RPL27,RPL28,RPL29,RPL3,RPL30,RPL31,RPL32,RPL34,RPL35,RPL35A,RPL36,RPL36A,RPL37,RPL37A,RPL38,RPL39,RPL4,RPL41,RPL5,RPL6,RPL7A,RPL8,RPLP0,RPL…	423	5.11167e-18	2.84986	1.88927e-14
GO_DETECTION_OF_STIMULUS_INVOLVED_IN_SENSORY_PERCEPTION	ADGRV1,BEST1,CACNB3,EYS,FFAR4,MMP24,PPEF2,TAS2R14,TMC2	465	4.12433e-16	0.138937	1.52394e-12
GO_PEPTIDE_BIOSYNTHETIC_PROCESS	AGO2,ATXN2,BANK1,C1QBP,CALR,CDK4,CELF4,CNOT9,DALRD3,DAP3,DDX39B,DNAJC3,EEF1A1,EEF1B2,EEF1D,EEF1G,EEF2,EFL1,EIF1,EIF1AX,EIF1B,EIF2D,EIF3A,EIF3B,EIF3G,EIF4B,EIF4EBP2,EIF4G1,EIF4G2,EIF4H,EIF5A,EIF5AL1,EIF6,FARSB,GAPDH,GCLC,GEMIN5,GFM2,GSPT1,HSPB1,IGF2BP1,IREB2,LARP1,LTN1,MAPK1,METTL17,MRPL11,MRPL20,MRPL3,MRPL33,MRPL48,MRPS22,MRPS26,MRRF,MTPN,NCL,NPM1,NSUN4,PABPC1,PABPC4,PCIF1,PRR16,RACK1,RBM3,RHOA,R…	622	9.23187e-16	2.3233	3.41025e-12
GO_PROTEIN_LOCALIZATION_TO_ORGANELLE	AGXT,AP2B1,ARL13B,ATM,ATRX,BCL2,BID,CALM3,CALR,CBLB,CCT7,CDH1,CEP192,CEP72,CHMP4B,CHP1,CLU,CRIPT,CROCC,CTCF,DIAPH1,DISC1,DLG2,DNAJA1,DNAJB6,DNM1L,DNM2,E2F1,ECT2,EZR,FAM83D,FAM83H,FIS1,FLNA,GAK,GET4,GPC6,HGS,HK2,HSD17B4,HSPA8,HUWE1,IDH1,INSIG1,IPO7,KAT7,KDELR1,KPNA1,KPNA7,KPNB1,LAMP1,LAMP2,LZTS2,MAPK1,MAPK14,MARK4,MAU2,MFN2,MICALL2,MID1,NCOA4,NMT1,NPM1,NSFL1C,NUDCD3,NUDT19,NUP62,NUP88,OBSL1,PACSIN…	925	3.50902e-15	2.02722	1.29588e-11
GO_INTRACELLULAR_TRANSPORT	ACTN4,ACTR1A,AGXT,AKAP12,AKAP13,AKAP6,ANK3,ANP32B,ANXA2,AP1G1,AP2B1,AP2M1,ARHGEF2,ARL6IP1,ASPSCR1,ATP2A2,ATXN1,BACH2,BCR,BID,BIN1,C12orf4,CACNB3,CALR,CAPZA2,CAPZB,CBL,CBLB,CD24,CD63,CD74,CDC42,CDH1,CEP120,CHMP3,CHMP4B,CHP1,CLIP1,CLU,COG2,COG4,COG5,COG8,COPE,CPSF4,CPT2,CREB3L2,CRYAB,CTSA,DDX39B,DENND1A,DENND1B,DENND2A,DENND3,DLG2,DNM1L,DYNLL2,ECT2,EIF2D,EIF5A,EIF6,ERC1,ERGIC3,EVI5,EZR,F5,FAM91A1,F…	1685	4.98019e-15	1.74818	1.83869e-11
GO_PEPTIDE_METABOLIC_PROCESS	AGO2,ATXN2,BANK1,BIN1,C1QBP,CALR,CDK4,CELF4,CLU,CNOT9,CORIN,DALRD3,DAP3,DDX39B,DNAJC3,EEF1A1,EEF1B2,EEF1D,EEF1G,EEF2,EFL1,EFNA1,EIF1,EIF1AX,EIF1B,EIF2D,EIF3A,EIF3B,EIF3G,EIF4B,EIF4EBP2,EIF4G1,EIF4G2,EIF4H,EIF5A,EIF5AL1,EIF6,FARSB,GAPDH,GCLC,GEMIN5,GFM2,GLO1,GPX4,GSPT1,GSTM5,GSTP1,HM13,HSPB1,IDH1,IGF2BP1,IREB2,LARP1,LRRTM3,LTN1,MAPK1,METTL17,MGST1,MRPL11,MRPL20,MRPL3,MRPL33,MRPL48,MRPS22,MRPS26,MR…	760	1.05126e-14	2.12233	3.88021e-11
GO_AMIDE_BIOSYNTHETIC_PROCESS	ACSL3,ACSL4,AGO2,ATXN2,BANK1,C1QBP,CALR,CDK4,CEBPA,CELF4,CERS2,CERS6,CNOT9,DALRD3,DAP3,DDX39B,DLAT,DNAJC3,EEF1A1,EEF1B2,EEF1D,EEF1G,EEF2,EFL1,EIF1,EIF1AX,EIF1B,EIF2D,EIF3A,EIF3B,EIF3G,EIF4B,EIF4EBP2,EIF4G1,EIF4G2,EIF4H,EIF5A,EIF5AL1,EIF6,FARSB,FASN,GAPDH,GCDH,GCLC,GEMIN5,GFM2,GSPT1,HSD17B12,HSPB1,IGF2BP1,IREB2,LARP1,LTN1,MAPK1,METTL17,MRPL11,MRPL20,MRPL3,MRPL33,MRPL48,MRPS22,MRPS26,MRRF,MTHFD1L,M…	760	1.02644e-13	2.06948	3.78757e-10
GO_G_PROTEIN_COUPLED_RECEPTOR_SIGNALING_PATHWAY	ADCY1,ADGRB3,ADGRG2,ADGRL1,ADGRL2,ADGRV1,ADM2,ADRA2C,AKAP12,AKAP13,APLP2,APOA1,ARHGEF1,ARHGEF18,ARHGEF2,ARHGEF7,ARRB1,BCAR1,CALM3,CASR,CELSR1,DGKD,DGKI,DNM2,ECT2,EZR,F2RL1,FFAR4,FLNA,GAP43,GNAS,GNAZ,GNB1,GNGT1,GPER1,GPR141,GRK2,GRM4,GRM7,HEBP1,HOMER1,IAPP,LPAR2,LRP1,MCF2L,MET,MGLL,NGEF,NME2,NMT1,NOS1,NPSR1,OGFR,PARD3,PAX8,PDE10A,PDE3A,PDE3B,PDE4D,PLCB1,PLCB4,PLXNB1,PSAP,PTGER4,PTGFR,RAPGEFL1,RGS6…	1282	2.33147e-13	0.45313	8.60079e-10
GO_CELLULAR_MACROMOLECULE_LOCALIZATION	ACSL3,ACTB,AGXT,AKAP12,AKAP6,ANK3,ANP32B,ANXA2,AP1G1,AP2B1,AP2M1,ARHGEF2,ARL13B,ARL6IP1,ASPSCR1,ATM,ATRX,BCL2,BCL2L1,BCR,BID,BRAF,CACNB3,CALM3,CALR,CBLB,CCT7,CD24,CD63,CD74,CDC42,CDH1,CELSR1,CEP192,CEP72,CHMP4B,CHP1,CLASP2,CLIP1,CLU,CNTNAP2,COLQ,COMMD1,CORO1B,CPSF4,CRIPT,CROCC,CSK,CTCF,CTNNB1,CTSA,DDX39B,DIAPH1,DISC1,DLG2,DNAJA1,DNAJB6,DNM1L,DNM2,DYNLL2,E2F1,ECT2,EIF2D,EIF5A,EIF6,EPB41L2,EVI5,EXO…	1898	4.87223e-13	1.64178	1.79688e-09
GO_INTRACELLULAR_PROTEIN_TRANSPORT	AGXT,AKAP12,AKAP6,ANK3,ANP32B,AP1G1,AP2B1,AP2M1,ARHGEF2,ARL6IP1,ASPSCR1,BCR,BID,CACNB3,CALR,CBLB,CD24,CD74,CDC42,CDH1,CHMP4B,CHP1,CLIP1,CLU,CPSF4,CTSA,DDX39B,DLG2,DYNLL2,ECT2,EIF2D,EIF5A,EIF6,EVI5,FAM91A1,FIS1,FLNA,GABARAP,GRIPAP1,HDAC6,HGS,HM13,HNRNPA2B1,HSD17B4,HSPA8,HSPB1,HUWE1,IDH1,INSIG1,IPO7,KCNB1,KIF3B,KIF5C,KPNA1,KPNA7,KPNB1,LAMP2,MAPK1,MAPK14,MFN2,MICALL2,MYO1C,NCOA4,NPM1,NUDT19,NUP160,N…	1137	1.43516e-12	1.81128	5.29143e-09
GO_MRNA_METABOLIC_PROCESS	ADAR,AGO2,ARL6IP4,ATM,C1QBP,CCAR2,CDK12,CELF4,CNOT9,CPSF4,CPSF7,CSDE1,DAZAP1,DDX39B,DHX15,DNAJC8,E2F1,EDC3,EIF4G1,ERN1,FLNA,FUS,GEMIN5,GRSF1,GSPT1,HIF1A,HNRNPA0,HNRNPA1,HNRNPA2B1,HNRNPC,HNRNPH1,HNRNPK,HSPA1B,HSPA8,HSPB1,IGF2BP1,LARP1,LSM3,MAPK14,MNAT1,NCL,NPM1,PABPC1,PABPC4,PABPN1,PATL1,PCBP2,PCBP4,PCIF1,PHRF1,POLR2A,POLR2E,PPARD,PPP2CA,PRPF19,PRPF39,PSMB3,PSMB7,PSMC3,PSMD11,PSMD6,PTBP1,RBFOX2,RB…	821	1.828e-12	1.96328	6.738e-09
GO_CELLULAR_NITROGEN_COMPOUND_CATABOLIC_PROCESS	ADA2,AGO2,AHCY,AMBP,ATM,BLVRA,CECR2,CNOT9,CSDE1,E2F1,EDC3,EIF4G1,ERN1,FUS,GRSF1,GSPT1,HINT1,HNRNPA0,HNRNPC,HSPA1B,HSPA8,HSPB1,IGF2BP1,KPNA1,KPNB1,LARP1,LIN28B,LSM3,MAPK14,NPM1,NT5C2,NT5E,PABPC1,PABPC4,PATL1,PCBP4,PDE10A,PDE4D,PPP2CA,PSMB3,PSMB7,PSMC3,PSMD11,PSMD6,RBM10,RBM38,RNASEH2A,ROCK2,RPL10,RPL11,RPL13,RPL13A,RPL14,RPL15,RPL17,RPL18,RPL18A,RPL19,RPL21,RPL22,RPL23,RPL26,RPL27,RPL28,RPL29,RPL3…	572	2.37278e-12	2.16689	8.74368e-09
GO_CELLULAR_MACROMOLECULE_CATABOLIC_PROCESS	ADAMTS7,AGO2,AMER1,ANAPC2,ANXA2,AP2B1,AP2M1,ARRB1,ATM,BTRC,CBL,CCAR2,CEBPA,CECR2,CHMP4B,CLN6,CLU,CNOT9,COMMD1,CSDE1,CSNK2A1,CST3,CTNNB1,CTSA,CUL4A,DENND3,DISC1,DNAJC10,DNAJC3,DTL,E2F1,EDC3,EFNA1,EIF4G1,ERN1,EZR,FBXL18,FBXL2,FUS,GCLC,GET4,GID4,GRSF1,GSPT1,HACE1,HDAC6,HIPK2,HM13,HNRNPA0,HNRNPC,HSP90AB1,HSPA1B,HSPA8,HSPB1,HUWE1,IGF2BP1,KCTD21,KLHL15,KLHL20,KPNA1,KPNB1,LAMP2,LARP1,LIN28B,LRP1,LSM3,LT…	1150	7.46362e-12	1.77299	2.7496e-08
GO_SENSORY_PERCEPTION	ABCC6,ADGRV1,ADRA2C,ATP2B2,BEST1,CACNB3,CDH23,CHD7,CLN6,DHRS3,DIAPH1,DLG2,ESPNL,EYA4,EYS,FFAR4,GNB1,GRM7,HOXD1,IAPP,KCND2,KCNQ1,MAPK1,MGLL,MMP24,NIPSNAP1,NLGN2,OLFM2,PPEF2,PPT1,PRR4,PSAP,RBP4,RIMS1,RIPOR2,ROR1,RORB,RPL38,SCN9A,SLC4A10,SLC9A3R1,SOD1,TAS2R14,TBL1X,TGFBI,THRB,TIMM9,TMC2,UCHL1,USP53	902	1.19165e-11	0.409706	4.38883e-08
GO_NERVOUS_SYSTEM_PROCESS	ABCC6,ADCY1,ADGRB3,ADGRV1,ADRA2C,ANK3,ATP2B2,ATXN1,ATXN1L,BCR,BEST1,CACNA1G,CACNB3,CDH23,CELF4,CHD7,CIC,CLDN5,CLN6,CNTNAP2,CSMD1,DGKI,DHRS3,DIAPH1,DLG2,EIF4EBP2,ESPNL,EYA4,EYS,FFAR4,FGF12,FIG4,GNB1,GPER1,GRID2,GRIN2B,GRM7,HIF1A,HOMER1,HOXD1,HTT,IAPP,IGDCC3,ITGA5,KCND2,KCNQ1,MAPK1,MGLL,MMP24,MYRF,NIPSNAP1,NKX6-2,NLGN2,NRXN2,NRXN3,OLFM2,PAFAH1B1,PARD3,PLA2G6,PLCB1,PPEF2,PPT1,PRR4,PSAP,RBFOX2,RBP4,R…	1358	3.10991e-11	0.508688	1.14507e-07
GO_CELLULAR_AMIDE_METABOLIC_PROCESS	ACSL3,ACSL4,AGO2,ATXN2,BANK1,BIN1,C1QBP,CALR,CDK4,CEBPA,CELF4,CERK,CERS2,CERS6,CLN6,CLU,CNOT9,CORIN,DALRD3,DAP3,DBI,DDX39B,DLAT,DNAJC3,EEF1A1,EEF1B2,EEF1D,EEF1G,EEF2,EFL1,EFNA1,EIF1,EIF1AX,EIF1B,EIF2D,EIF3A,EIF3B,EIF3G,EIF4B,EIF4EBP2,EIF4G1,EIF4G2,EIF4H,EIF5A,EIF5AL1,EIF6,FARSB,FASN,GAPDH,GCDH,GCLC,GEMIN5,GFM2,GLO1,GPAT4,GPX4,GSPT1,GSTM5,GSTP1,HM13,HMGCS1,HSD17B12,HSD17B4,HSPB1,IDH1,IGF2BP1,IREB2…	1018	4.29727e-11	1.78561	1.58183e-07
GO_DETECTION_OF_STIMULUS	ADGRV1,ARRB1,BEST1,CACNB3,CALM3,CASR,CUL4A,DNAJA1,DTL,EYS,FFAR4,GNB1,GNGT1,HMGA2,MMP24,MRPS26,NMT1,PIEZO1,PKD1,POLD4,PPEF2,RFC1,RPS27A,RPS3,RYR2,SCARB1,SYT1,TAS2R14,TMC2,UBA52	631	1.4563e-10	0.351455	5.35919e-07
GO_ORGANIC_CYCLIC_COMPOUND_CATABOLIC_PROCESS	ADA2,AGO2,AHCY,AMBP,ATM,BLVRA,CECR2,CNOT9,CSDE1,E2F1,EDC3,EIF4G1,ERN1,FUS,GRSF1,GSPT1,HINT1,HNRNPA0,HNRNPC,HSPA1B,HSPA8,HSPB1,IGF2BP1,IL4I1,KPNA1,KPNB1,LARP1,LIN28B,LSM3,MAPK14,NPM1,NT5C2,NT5E,PABPC1,PABPC4,PATL1,PCBP4,PDE10A,PDE4D,PPP2CA,PSMB3,PSMB7,PSMC3,PSMD11,PSMD6,RBM10,RBM38,RNASEH2A,ROCK2,RPL10,RPL11,RPL13,RPL13A,RPL14,RPL15,RPL17,RPL18,RPL18A,RPL19,RPL21,RPL22,RPL23,RPL26,RPL27,RPL28,RPL2…	620	2.18403e-10	1.98957	8.03504e-07
GO_MACROMOLECULE_CATABOLIC_PROCESS	ABHD12,ADAMTS7,AGO2,AMBP,AMER1,ANAPC2,ANXA2,AP2B1,AP2M1,ARRB1,ATM,BTRC,CBL,CCAR2,CDH1,CEBPA,CECR2,CHMP4B,CHP1,CLN6,CLU,CNOT9,COMMD1,CSDE1,CSNK2A1,CST3,CTNNB1,CTSA,CUL4A,DENND3,DISC1,DNAJC10,DNAJC3,DTL,E2F1,EDC3,EEF1A1,EFNA1,EGLN2,EIF4G1,ERN1,EZR,FAM83D,FBXL18,FBXL2,FLNA,FOXO1,FUS,GCLC,GET4,GID4,GJA1,GPC3,GPC5,GPC6,GRSF1,GSPT1,HACE1,HDAC6,HGS,HIPK2,HM13,HNRNPA0,HNRNPC,HSP90AB1,HSPA1B,HSPA8,HSPB1,H…	1378	7.22183e-10	1.62236	2.65619e-06
GO_CYTOPLASMIC_TRANSLATION	EEF2,EIF2D,EIF3A,EIF3B,EIF3G,EIF4G1,GSPT1,RPL11,RPL13A,RPL15,RPL17,RPL18,RPL18A,RPL19,RPL22,RPL26,RPL29,RPL30,RPL31,RPL32,RPL35A,RPL36,RPL36A,RPL38,RPL39,RPL41,RPL6,RPL8,RPLP0,RPLP1,RPS21,RPS23,RPS28,RPSA	95	2.06983e-09	4.09323	7.61076e-06
GO_REGULATION_OF_CELLULAR_RESPONSE_TO_STRESS	AMBP,ARHGEF2,ATM,BABAM2,BCL2,BCL2L1,BID,BMP2,BMPR1A,CAMK2G,CARD9,CCAR2,CD74,CDC42,CDK6,CERS2,CHCHD2,CLU,CREBBP,CRYAB,CTNNB1,CUL4A,DDX39B,DNAJA1,DNAJB6,DNAJC3,DUSP15,EIF4G1,ENO1,ERCC1,ERN1,EYA4,EZR,F2RL1,FAM168A,FGF19,FLT4,FOXO1,FUS,FUT8,GPS2,GSTP1,HDAC10,HDAC6,HIC1,HIF1A,HIPK2,HMGA1,HMGA2,HNRNPK,HSP90AB1,HSPA1B,HSPA8,HSPB1,HYOU1,IGF1R,INSIG1,KLHDC10,KLHL15,LETM1,LRP1,MAGI3,MAP2K7,MAP3K13,MAP4K4,M…	700	2.94838e-07	1.71724	0.00108383
GO_KERATINOCYTE_DIFFERENTIATION	BCR,KAZN,KRT18,KRT8,NME2,PCSK6,PIP5K1A,PKP4,PPL,PSAP,ROCK2	298	5.65968e-07	0.273504	0.00207993
GO_RIBOSOME_ASSEMBLY	C1QBP,EFL1,EIF6,MRPL11,MRPL20,NPM1,NSUN4,RPL10,RPL11,RPL3,RPL38,RPL5,RPL6,RPLP0,RPS10,RPS14,RPS15,RPS19,RPS27,RPS28,RPS5,RPSA	59	6.27994e-07	4.34614	0.00230725
GO_KERATINIZATION	KAZN,KRT18,KRT8,PCSK6,PKP4,PPL	224	7.65433e-07	0.196887	0.00281144
GO_ORGANONITROGEN_COMPOUND_BIOSYNTHETIC_PROCESS	ABHD3,ACSL3,ACSL4,ADA2,ADCY1,AGO2,AGXT,ALG3,APOA1,ARFGEF1,ATG10,ATXN2,B3GALT6,B3GNT8,B4GALT1,BANK1,BBOX1,BCL2,C1GALT1,C1QBP,CALR,CARD11,CARD9,CBS,CBSL,CD74,CDK4,CEBPA,CELF4,CERS2,CERS6,CHP1,CHPF2,CHST13,CHST15,CHSY3,CMPK1,CNOT9,CSNK1G2,CSNK2A1,CTNNB1,CTPS2,DALRD3,DAP3,DDOST,DDX39B,DLAT,DNAJC3,EEF1A1,EEF1B2,EEF1D,EEF1G,EEF2,EFL1,EIF1,EIF1AX,EIF1B,EIF2D,EIF3A,EIF3B,EIF3G,EIF4B,EIF4EBP2,EIF4G1,EIF4G…	1698	1.21887e-06	1.43086	0.00447568
GO_MEMBRANE_ORGANIZATION	ACTB,ACTG1,ALKBH7,ANK3,ANXA2,ANXA6,AP2B1,AP2M1,APOO,ARL6IP1,ARPC4,ARPC5,ARRB1,ATP2A2,ATP8B2,ATP9A,ATP9B,BAIAP2L1,BCL2,BCL2L1,BID,BIN1,CALM3,CALR,CBL,CD24,CDC42,CHCHD3,CHMP3,CHMP4B,CHP1,CLIP1,CLU,CNTNAP2,COLQ,CRIPT,DHCR24,DNM1L,DNM2,E2F1,ELMO1,EPN1,EPS15L1,F2RL1,F5,FCHSD2,FLOT2,FNBP1L,GAK,GATA2,GCLC,GET4,GPER1,HACE1,HGS,HK2,HSPA8,INSIG1,LETM1,MFN2,MYH9,MYRF,NAIF1,NECAP1,NLGN2,NMT1,NRXN2,NSFL1C,PAC…	769	2.63713e-05	1.53857	0.0968092
GO_POSTTRANSCRIPTIONAL_REGULATION_OF_GENE_EXPRESSION	ADAR,AGO2,ATXN2,BANK1,C1QBP,CALR,CDK4,CELF4,CNOT9,DDX39B,DNAJC3,E2F1,EEF2,EIF1,EIF1B,EIF3B,EIF4B,EIF4EBP2,EIF4G1,EIF4G2,EIF4H,EIF5A,EIF5AL1,EIF6,FUS,GAPDH,GEMIN5,GSPT1,HNRNPA0,HNRNPA2B1,HNRNPC,HSPA8,HSPB1,IGF2BP1,IREB2,LARP1,LIN28B,LTN1,MAPK1,MAPK14,MTPN,NCL,NCOR1,NPM1,NSUN4,NUP160,NUP62,NUP88,PABPC1,PABPC4,PCBP4,PCIF1,POLR2A,POLR2E,POM121,PRR16,PSMB3,PSMB7,PSMC3,PSMD11,PSMD6,RACK1,RBM10,RBM3,RBM…	558	2.94843e-05	1.63477	0.108207
GO_POSITIVE_REGULATION_OF_CELLULAR_COMPONENT_ORGANIZATION	ACTN4,ADD1,ADGRB3,ADGRL1,ANAPC2,ANXA2,AP2B1,APOA1,APOC2,ARHGAP35,ARHGDIA,ARHGEF10L,ARHGEF7,ARPC1B,ARPC4,ARPC5,ARRB1,ATL3,ATM,ATRX,AUTS2,BAIAP2L1,BCL2,BID,BIN1,C1QBP,CALR,CBL,CCT7,CD63,CDC42,CDH4,CDK5RAP2,CEP120,CFL1,CLASP1,CLASP2,CLDN1,CLDN3,CLDN5,CLIP1,CLSTN3,CLU,CORO1B,CPB2,CREB3L2,CROCC,CTNNB1,CUL4A,CUX1,DISC1,DLL1,DNM1L,DNM2,DSTN,E2F1,EIF4G1,EIF5A,EIF5AL1,EPS8L1,EPS8L3,ERCC1,ESPL1,F2RL1,FCHSD…	1187	3.01792e-05	1.43268	0.110728
GO_POSITIVE_REGULATION_OF_VIRAL_LIFE_CYCLE	ADAR,CD74,CHMP3,CHMP4B,LARP1,NUCKS1,P4HB,PABPC1,PC,PPIA,PPIB,SRPK1,SRPK2,STAU1,TARBP2,TBC1D20,VAPA,VAPB,VPS4A	58	3.11493e-05	3.55494	0.114255
GO_RIBOSOMAL_SMALL_SUBUNIT_ASSEMBLY	RPL38,RPS10,RPS14,RPS15,RPS19,RPS27,RPS28,RPS5,RPSA	17	5.43035e-05	8.18246	0.199131
GO_REGULATION_OF_INTRINSIC_APOPTOTIC_SIGNALING_PATHWAY_IN_RESPONSE_TO_DNA_DAMAGE	BCL2,BCL2L1,BID,CCAR2,CD74,CLU,HNRNPK,MIF,RAD9A,RPL26,RPS3,SKIL,TMEM161A,TPT1	37	5.71491e-05	4.43484	0.209509
GO_RIBONUCLEOPROTEIN_COMPLEX_SUBUNIT_ORGANIZATION	ADAR,AGO2,ATM,CELF4,CPSF7,DDX39B,EIF2D,EIF3A,EIF3B,EIF3G,EIF6,GEMIN5,HSP90AB1,MRPL11,MRPL20,PRPF19,PRPF39,RBMX,RPL10,RPL11,RPL13A,RPL3,RPL38,RPL5,RPL6,RPLP0,RPS10,RPS14,RPS15,RPS19,RPS27,RPS28,RPS5,RPSA,SF3A1,SNUPN,SRPK1,SRPK2,TARBP2,TXNL4A,VCP,YTHDC1	186	5.92028e-05	2.13808	0.216978
GO_EPIDERMAL_CELL_DIFFERENTIATION	BCR,CTNNB1,DLL1,KAZN,KRT18,KRT8,MYCL,NME2,PAFAH1B1,PCSK6,PIP5K1A,PKP4,PPL,PSAP,RIPOR2,ROCK2,SEC24B,SLC4A7,SLC9A3R1,SOD1	353	6.59603e-05	0.429162	0.241678
GO_RIBOSOMAL_LARGE_SUBUNIT_BIOGENESIS	EIF6,MRPL11,MRPL20,NHP2,NPM1,RPL10,RPL11,RPL14,RPL26,RPL3,RPL35,RPL35A,RPL38,RPL5,RPL6,RPL7A,RPLP0,SDAD1,WDR12,WDR74	66	6.85311e-05	3.1725	0.251029
GO_PROTEIN_DEPOLYMERIZATION	ADD1,ARHGEF2,ASPH,CAPZA2,CAPZB,CCSAP,CFL1,CLASP1,CLASP2,DSTN,F2RL1,GAK,HDAC6,HDGFL3,HSPA8,KIF24,KIF2A,KIF2C,MAP1S,MID1,MID1IP1,MTPN,NCKAP5,SPTAN1,SPTBN1,SPTBN2,TRPV4,VPS4A	107	6.89105e-05	2.59103	0.25235
GO_ESTABLISHMENT_OF_ORGANELLE_LOCALIZATION	ACTN4,ACTR1A,ARHGEF2,ATM,C12orf4,CBL,CDC42,CDCA8,CDK5RAP2,CEP120,CHMP4B,CLASP1,CLASP2,CROCC,CTNNB1,DNM2,EIF6,ESPL1,EZR,F5,FAM83D,FAM91A1,FNBP1L,GATA2,GJA1,HIF1A,HTT,KIF1B,KIF1C,KIF2C,KIF3B,KIF5C,KIFC1,KPNB1,LAMP1,LLGL1,MAD1L1,MAP1S,MAP4,MYH9,MYO1C,NPM1,NSFL1C,NUP62,NUP88,PAFAH1B1,PARD3,PCM1,PDCD6,PIK3CD,PPP6R3,RAB1B,RHOT2,RPS15,SCFD1,SDAD1,SEC13,SEC24B,SEC24D,SERPINA1,SLC9A3R1,SNX4,SPIRE2,STK25,S…	403	7.43276e-05	1.71218	0.272113
GO_GOLGI_VESICLE_TRANSPORT	ACSL3,ACTR1A,ANK3,AP1G1,ARFGEF2,ATP9A,ATP9B,CAPZA2,CAPZB,COG2,COG4,COG5,COG8,COMMD1,COPE,CREB3L2,CSK,CUX1,DNM2,DYNLL2,ERGIC3,EXOC6B,F5,GAK,GOLGA3,HTT,HYOU1,INSIG1,KDELR1,KIF1C,KIF2A,KIF2C,KIF3B,KLHL20,KRT18,LAMP1,LLGL1,LMF1,MON2,NRBP1,PDCD6,PPP6R3,PRKD1,RAB12,RAB1B,RAB8B,RABEP1,RACK1,RER1,SCAMP3,SCFD1,SEC13,SEC24B,SEC24D,SERPINA1,SORCS1,SPTAN1,SPTBN1,SPTBN2,SURF4,TAPBP,TBC1D20,TICAM2,TMED3,TMED9,…	357	7.44535e-05	1.76334	0.2725
GO_ADAPTIVE_IMMUNE_RESPONSE	BACH2,C17orf99,C1QBP,CD74,CLEC6A,CLU,CSK,DENND1B,ERCC1,FOXJ1,GATA3,IL6ST,KDELR1,OTUB1,PIK3CD,POU2F2,RELB,RORA,SUPT6H,TGFB1,TP53BP1,TRAF2,TSC1,UNG,WAS	404	7.65655e-05	0.470983	0.280153
GO_POSITIVE_REGULATION_OF_VIRAL_PROCESS	ADAR,CD74,CFL1,CHMP3,CHMP4B,GTF2B,LARP1,NELFA,NELFB,NUCKS1,P4HB,PABPC1,PC,POLR2A,POLR2E,PPIA,PPIB,RAB7A,RSF1,SRPK1,SRPK2,STAU1,TARBP2,TBC1D20,VAPA,VAPB,VPS4A	104	0.000105881	2.56251	0.387314
GO_NEGATIVE_REGULATION_OF_RNA_SPLICING	C1QBP,CELF4,HNRNPA2B1,HNRNPK,NPM1,PTBP1,RBM10,RBMX,RPS13,TMBIM6,U2AF2	26	0.000109685	5.33713	0.401117
GO_ACTIN_FILAMENT_BASED_PROCESS	ACTB,ACTG1,ACTN4,ADD1,AIF1L,AKAP13,APOA1,ARFGEF1,ARHGAP26,ARHGAP35,ARHGDIA,ARHGEF10L,ARHGEF18,ARHGEF2,ARPC1B,ARPC4,ARPC5,ARRB1,ATP1A1,ATP2A2,AUTS2,BAIAP2L1,BCAR1,BCL2,BCR,BIN1,CACNA1C,CACNA1G,CALR,CAP1,CAPZA2,CAPZB,CDC42,CDC42BPA,CDC42BPB,CELSR1,CFL1,CIT,CLASP1,CLASP2,CLDN3,CORO1B,CTNNA3,DIAPH1,DNAJB6,DSTN,ECT2,ELMO1,ENAH,EPB41L2,ESPNL,EZR,F2RL1,FAM171A1,FCHSD2,FGF12,FLNA,FNBP1L,FOXJ1,FRMPD4,FSCN…	743	0.000111116	1.49803	0.406241
GO_DRUG_METABOLIC_PROCESS	ACSS3,ADA2,AFP,AGXT,AHCY,AKR1C1,BMP2,CBS,CBSL,CLU,COLQ,CYP2C18,DNM2,ENO1,FADS2,GLDC,HBM,HDAC6,HSD17B4,HSP90AB1,IL4I1,IREB2,MTHFD1L,NOS1,NT5C2,NT5E,PAFAH1B1,PC,PCCA,PID1,PKM,PRPS2,ROCK2,RORA,SOD1,ST6GAL1,TGFB1,TPK1,TYMS,VCP	559	0.000122412	0.548935	0.447417
GO_DEFENSE_RESPONSE	A2M,ABHD12,ACTG1,ACVR1,ADAR,ADCY1,AHCY,AHSG,AP1G1,APOA1,ARHGEF2,ASH1L,ATM,B4GALT1,BCL2,BCR,BMP2,BTRC,C1QBP,CAMK2G,CAPZA2,CARD11,CARD9,CD74,CDC42,CEBPA,CERS6,CLDN1,CLEC6A,CLU,CREBBP,CST3,DNAJC3,ECSIT,EIF4G1,F2RL1,FANCA,FFAR4,FLNA,FN1,FOXP1,G3BP1,G3BP2,GAPDH,GATA3,GJA1,GPER1,GPS2,GPX4,GSTP1,HDAC4,HDAC5,HDAC9,HIF1A,HMGB3,HNRNPA0,HSP90AB1,HSPA1B,HSPG2,IL32,IL6ST,IP6K2,IPO7,IRAK3,LAMP1,LRP1,LRP8,LYST,…	1603	0.000123349	0.714822	0.450717
GO_POSITIVE_REGULATION_OF_VIRAL_GENOME_REPLICATION	ADAR,LARP1,NUCKS1,PABPC1,PPIA,PPIB,SRPK1,SRPK2,STAU1,TARBP2,TBC1D20,VAPA,VAPB	35	0.000130919	4.30338	0.478248
GO_NEGATIVE_REGULATION_OF_MRNA_METABOLIC_PROCESS	C1QBP,CELF4,E2F1,FUS,HNRNPA0,HNRNPA2B1,HNRNPC,HNRNPK,IGF2BP1,LARP1,MAPK14,NPM1,PABPC1,PTBP1,RBM10,RBM38,RBMX,RNF40,SYNCRIP,TARDBP,TIRAP,U2AF2	81	0.000211865	2.72116	0.773732
GO_REGULATION_OF_CELLULAR_AMIDE_METABOLIC_PROCESS	AGO2,ATXN2,BANK1,BIN1,C1QBP,CALR,CDK4,CELF4,CLU,CNOT9,DDX39B,DNAJC3,EEF2,EFNA1,EIF1,EIF1B,EIF3B,EIF4B,EIF4EBP2,EIF4G1,EIF4G2,EIF4H,EIF5A,EIF5AL1,EIF6,GAPDH,GEMIN5,GSPT1,HSPB1,IGF2BP1,IREB2,LARP1,LRRTM3,LTN1,MAPK1,MTPN,NCL,NPM1,NSUN4,ORMDL3,PABPC1,PCIF1,PDP1,PLA2G6,PRR16,RACK1,RBM3,RHOA,ROCK2,RPL10,RPL13A,RPL22,RPL26,RPL30,RPL38,RPL5,RPLP1,RPS14,RPS3,RPS4X,RPS6KA3,RPS9,RXRA,SESN2,SYNCRIP,TARBP2,TC…	393	0.000214223	1.67869	0.782127
GO_SKIN_DEVELOPMENT	ASH1L,BCL2,BCR,CELSR1,CLDN1,CTNNB1,DHCR24,DLL1,EDA,FRAS1,GNAS,KAZN,KRT18,KRT8,LAMA5,MET,MYSM1,NME2,PCSK6,PIP5K1A,PKD1,PKP4,PPL,PSAP,ROCK2,SHH,SOX21	413	0.000225964	0.499707	0.824768
GO_RIBONUCLEOPROTEIN_COMPLEX_BIOGENESIS	ADAR,AGO2,ATM,BTRC,C1QBP,CELF4,CHD7,CPSF7,CUL4A,DDX39B,DDX49,DHX37,EFL1,EIF2D,EIF3A,EIF3B,EIF3G,EIF6,FBL,GEMIN5,HSP90AB1,MRPL11,MRPL20,NHP2,NOC4L,NPM1,NSA2,NSUN4,NUP88,PRPF19,PRPF39,RBMX,RPL10,RPL11,RPL13A,RPL14,RPL26,RPL27,RPL3,RPL35,RPL35A,RPL38,RPL5,RPL6,RPL7A,RPLP0,RPS10,RPS14,RPS15,RPS16,RPS17,RPS19,RPS21,RPS24,RPS27,RPS28,RPS5,RPS6,RPS8,RPS9,RPSA,RPUSD1,SDAD1,SF3A1,SNUPN,SRPK1,SRPK2,TARBP2,…	405	0.000271962	1.6447	0.992391
GO_CYTOSKELETON_ORGANIZATION	ACTB,ACTG1,ACTN4,ACTR1A,ADD1,AIF1L,AKAP13,ANK3,APOA1,ARFGEF1,ARHGAP26,ARHGAP35,ARHGDIA,ARHGEF10L,ARHGEF18,ARHGEF2,ARPC1B,ARPC4,ARPC5,ARRB1,ATF5,ATRX,AUTS2,BAIAP2L1,BCAR1,BCL2,BCR,BIN1,CALR,CAP1,CAPZA2,CAPZB,CCDC120,CCSAP,CDC42,CDC42BPA,CDC42BPB,CDK5RAP2,CECR2,CELSR1,CEP120,CEP192,CEP72,CFL1,CHMP3,CHMP4B,CHP1,CIT,CLASP1,CLASP2,CLDN3,CLIP1,CORO1B,CRIPT,CROCC,CRYAB,CTNNB1,DIAPH1,DISC1,DNAJB6,DPYSL2,…	1309	0.00028277	1.35133	1
GO_REGULATION_OF_INTRINSIC_APOPTOTIC_SIGNALING_PATHWAY	ARHGEF2,BCL2,BCL2L1,BID,CCAR2,CD74,CLU,DNAJA1,DNM1L,ENO1,FIS1,HIF1A,HNRNPK,HSPB1,HYOU1,IVNS1ABP,MAPK7,MIF,P4HB,PPIF,PTTG1IP,RACK1,RAD9A,RPL11,RPL26,RPS3,S100A9,SIAH1,SKIL,SLC9A3R1,SOD1,TMBIM6,TMEM161A,TPT1,XBP1	156	0.000284016	2.11604	1
GO_GOLGI_ORGANIZATION	ARFGEF1,ARHGEF7,ATL3,ATP8B2,CDC42,CIT,CLASP1,CLASP2,COG2,COG4,DNM2,GAK,GOLGA8B,HACE1,HTT,MAPK1,NSFL1C,OBSL1,PDE4DIP,PRKD1,RAB2A,RAB43,STK25,SURF4,TBC1D20,TICAM2,TJAP1,TMED3,TMED9,VAMP4,VMP1,YWHAZ	138	0.00031356	2.2073	1
GO_NEGATIVE_REGULATION_OF_RESPONSE_TO_DNA_DAMAGE_STIMULUS	BCL2,BCL2L1,BID,CCAR2,CD74,CLU,DDX39B,ERCC1,HMGA2,KLHL15,MIF,OTUB1,PTTG1IP,RMI2,RPS3,THOC5,TMEM161A,TP53BP1,TPT1,XRCC1	72	0.000345384	2.80523	1
GO_EPIDERMIS_DEVELOPMENT	ATP2A2,BCL2,BCR,CELSR1,CTNNB1,DLL1,EDA,FLOT2,KAZN,KRT18,KRT8,LAMA5,MYCL,MYSM1,NME2,PAFAH1B1,PCSK6,PIP5K1A,PKP4,PPARD,PPL,PSAP,RIPOR2,ROCK2,SEC24B,SHH,SLC4A7,SLC9A3R1,SOD1,SOX21,TFDP1,WAS	459	0.000352929	0.535166	1
GO_MICROTUBULE_DEPOLYMERIZATION	ARHGEF2,CCSAP,CLASP1,CLASP2,HDAC6,HDGFL3,KIF24,KIF2A,KIF2C,MAP1S,MID1,MID1IP1,NCKAP5,TRPV4	43	0.000362819	3.516	1
GO_DEFENSE_RESPONSE_TO_OTHER_ORGANISM	A2M,ACTG1,ADAR,AP1G1,ARHGEF2,BCL2,BTRC,C1QBP,CAMK2G,CAPZA2,CARD11,CARD9,CDC42,CLDN1,CLEC6A,CLU,CREBBP,DNAJC3,ECSIT,F2RL1,FLNA,FOXP1,G3BP1,G3BP2,GAPDH,GATA3,GPER1,GPS2,HMGB3,HSP90AB1,HSPA1B,IP6K2,IPO7,IRAK3,LAMP1,LRP8,LYST,MAPKAPK3,MAPKBP1,MID1,MIF,MSRB1,MT2A,MUC5AC,MUC6,MYO1C,NOTCH2,PAK2,PCBP2,PIK3CD,PLA2G6,PRKD1,PRKDC,PSMB3,PSMB7,PSMC3,PSMD11,PSMD6,RAB12,RAB43,RBM14,RELB,RNF216,ROMO1,RPL13A,RPL3…	1091	0.000364647	0.68307	1
GO_INTRINSIC_APOPTOTIC_SIGNALING_PATHWAY	ARHGEF2,ATM,BCL2,BCL2L1,BID,CCAR2,CD24,CD74,CLU,CUL4A,DNAJA1,DNAJC10,DNM1L,E2F1,ENO1,ERN1,FIS1,GSKIP,HIC1,HIF1A,HINT1,HIPK2,HNRNPK,HSPB1,HYOU1,IVNS1ABP,JMY,MAPK7,MIF,P4HB,PPIF,PRKDC,PTTG1IP,RACK1,RAD9A,RPL11,RPL26,RPS3,S100A9,SIAH1,SKIL,SLC9A3R1,SOD1,STK24,STK25,TMBIM6,TMEM109,TMEM161A,TNFRSF10B,TNFRSF1A,TPT1,TRAF2,UBE2K,XBP1	277	0.000379172	1.77631	1
GO_MITOCHONDRIAL_MEMBRANE_ORGANIZATION	ALKBH7,APOO,BCL2,BCL2L1,BID,CALM3,CHCHD3,E2F1,GCLC,HK2,LETM1,MFN2,NAIF1,NMT1,PPIF,PPP3R1,RHOT2,ROMO1,SPG7,TFDP1,TIMM50,TIMM9,TOMM22,YWHAB,YWHAE,YWHAQ,YWHAZ	112	0.000384533	2.31989	1
GO_DRUG_TRANSPORT	ARL6IP1,GJA1,HBM,SLC25A10,SLC25A22,SLC25A6,SLC5A8,SLC7A5,SYT1	197	0.000395151	0.343752	1
GO_NEGATIVE_REGULATION_OF_MRNA_SPLICING_VIA_SPLICEOSOME	C1QBP,CELF4,HNRNPA2B1,HNRNPK,NPM1,PTBP1,RBM10,RBMX,U2AF2	21	0.000416814	5.45383	1
GO_MICROTUBULE_CYTOSKELETON_ORGANIZATION_INVOLVED_IN_MITOSIS	ACTR1A,ARHGEF2,CCSAP,CDK5RAP2,CEP192,CHMP4B,CLASP1,CLASP2,ESPL1,FLNA,GJA1,HSPA1B,HTT,KIF2A,KIF3B,KIFC1,KPNB1,MAP4,MYBL2,MZT1,NSFL1C,NUP62,PAFAH1B1,PKD1,PRC1,PTPA,RHOA,TACC1,TPR,TPX2,VCP	134	0.000431356	2.19991	1
GO_NEGATIVE_REGULATION_OF_FAT_CELL_DIFFERENTIATION	ASXL1,E2F1,FOXO1,GATA2,GATA3,GPER1,GPS2,INSIG1,RORA,TGFB1,TRIO,TRPV4,WNT1,ZFPM1	44	0.000473393	3.398	1
GO_REGULATION_OF_ORGANELLE_ORGANIZATION	ADD1,AKAP13,ANXA2,APOA1,ARFGEF1,ARHGAP35,ARHGDIA,ARHGEF10L,ARHGEF2,ARPC1B,ARPC4,ARPC5,ARRB1,ATAD2,ATF5,ATL3,ATM,ATRX,ATXN2,ATXN2L,AUTS2,BAIAP2L1,BCL2,BCL2L1,BID,BIN1,CALR,CAPZA2,CAPZB,CCSAP,CCT7,CDC42,CDC45,CDK5RAP2,CELSR1,CEP120,CFL1,CHMP3,CHMP4B,CIT,CLASP1,CLASP2,CLIP1,CLU,CORO1B,CRIPT,CROCC,CTCF,CTNNB1,DIAPH1,DNM1L,DNM2,DSTN,E2F1,ECT2,ERCC1,ESPL1,EZR,F2RL1,FCHSD2,FIS1,FLNA,FSCN1,G3BP1,G3BP2,GA…	1217	0.000501081	1.34963	1
GO_REGULATION_OF_RNA_SPLICING	AHNAK,C1QBP,CDK12,CELF4,CLK3,DAZAP1,ERN1,FUS,HNRNPA1,HNRNPA2B1,HNRNPH1,HNRNPK,NCL,NPM1,POLR2A,PRPF19,PTBP1,RBFOX2,RBM10,RBM19,RBM3,RBM38,RBMX,RPS13,SNRNP70,SON,SRPK1,SRPK2,TMBIM6,U2AF2,YTHDC1	138	0.000566328	2.11707	1
GO_RRNA_CONTAINING_RIBONUCLEOPROTEIN_COMPLEX_EXPORT_FROM_NUCLEUS	EIF6,NPM1,NUP88,RPS15,SDAD1,TSC1,XPO1	14	0.000602746	7.26529	1
GO_REGULATION_OF_PROTEIN_LOCALIZATION_TO_MEMBRANE	ACSL3,ACTB,ANK3,AP2B1,AP2M1,BCL2,BCL2L1,BID,CACNB3,CHP1,CRIPT,CSK,E2F1,EZR,FIS1,GPC3,GPC5,GPC6,GPER1,GRIPAP1,KCNB1,LRP1,MYO1C,NMT1,PID1,PLS1,PPP2R5A,PPP3R1,RACK1,RER1,SPTBN1,TCAF1,TFDP1,TGFB1,VPS4A,YWHAB,YWHAE,YWHAQ,YWHAZ	187	0.000635894	1.92814	1
GO_APOPTOTIC_SIGNALING_PATHWAY	ACVR1,ANXA6,ARHGEF2,ATM,BCL2,BCL2L1,BID,CCAR2,CD24,CD74,CLU,CRADD,CSNK2A1,CTNNB1,CUL4A,DAP3,DIDO1,DNAJA1,DNAJC10,DNM1L,E2F1,ENO1,ERBB3,ERN1,EYA4,FGFR3,FIS1,GABARAP,GCLC,GPER1,GSKIP,GSTP1,HIC1,HIF1A,HINT1,HIPK2,HNRNPK,HSPA1B,HSPB1,HTT,HYOU1,IVNS1ABP,JMY,KRT18,KRT8,LAMP1,MAPK7,MAZ,MIF,NMT1,P4HB,PAK2,PDCD6,PHIP,PLA2G6,PPARD,PPIF,PPP3R1,PRKDC,PTTG1IP,RACK1,RAD9A,RHOT2,RPL11,RPL26,RPS3,S100A9,SERPINE1…	582	0.000733929	1.49223	1
GO_RIBOSOMAL_SMALL_SUBUNIT_BIOGENESIS	BTRC,DHX37,NPM1,RPL38,RPS10,RPS14,RPS15,RPS16,RPS17,RPS19,RPS21,RPS24,RPS27,RPS28,RPS5,RPS6,RPS8,RPSA	65	0.000754727	2.79135	1
GO_SUPRAMOLECULAR_FIBER_ORGANIZATION	ACTG1,ACTN4,ADD1,AIF1L,AKAP13,ANXA2,APOA1,ARFGEF1,ARHGAP35,ARHGEF10L,ARHGEF2,ARPC1B,ARPC4,ARPC5,ARRB1,BAIAP2L1,BCAR1,BCL2,BIN1,CAP1,CAPZA2,CAPZB,CCSAP,CDC42,CDK5RAP2,CEP120,CEP192,CFL1,CHP1,CIT,CLASP1,CLASP2,CLIP1,CLU,CORO1B,CRIPT,CRYAB,CST3,DIAPH1,DNAJB6,DSTN,ENAH,ESPNL,EZR,F2RL1,FAM171A1,FCHSD2,FKBP1A,FLNA,FSCN1,HDAC6,HDGFL3,HOOK2,HSP90AB1,HSPA1B,HSPA8,IAPP,INPPL1,JMY,KIF24,KIF2A,KIF2C,KPNB1,KR…	649	0.000881453	1.45584	1
GO_MODULATION_BY_VIRUS_OF_HOST_MORPHOLOGY_OR_PHYSIOLOGY	BCL2L1,CPSF4,HIPK2,KPNA1,KPNA7,KPNB1,PABPN1,RXRA,TGFB1,TYMS,VAPB	32	0.000917774	3.81078	1
GO_NEGATIVE_REGULATION_OF_PHOSPHORYLATION	ADAR,AHSG,AMBP,ARRB1,ASH1L,CALM3,CAMK2N1,CBL,CBLB,CDKN2B,CEBPA,CHP1,CSK,DNAJA1,DNAJC10,DNAJC3,DUSP5,DUSP9,EFNA1,EIF3A,EIF4G1,EZR,F2RL1,FBLN1,FOXO1,GPER1,GPS2,GSKIP,GSTP1,HDAC4,HSPB1,IGF1R,IPO7,IRAK3,LATS2,MECOM,MIDN,MLXIPL,NCOR1,NPM1,NR2F2,NUP62,PAFAH1B1,PAK2,PARD3,PDE4D,PEBP1,PFKFB1,PID1,PIK3R2,PKIG,PPEF2,PPIF,PPP2CA,PPP2R5A,PRKDC,RACK1,RHOA,RPTOR,SEMA4D,SH3BP5,SLC9A3R1,SMYD3,SOCS1,SPINK1,SPRED2…	428	0.000920202	1.56134	1
GO_VIRAL_LIFE_CYCLE	ADAR,BCL2,CD74,CDC42,CHMP3,CHMP4B,CLDN1,FBXL2,GRK2,HMGA2,HSP90AB1,HSPA1B,IST1,ITGA5,KPNA1,KPNB1,LAMP1,LARP1,MVB12B,NUCKS1,NUP160,NUP62,NUP88,P4HB,PABPC1,PC,PCBP2,PDCD6IP,PI4KA,POM121,PPIA,PPIB,PROX1,RAB1B,RAB43,RAB7A,ROCK2,RPS27A,RPSA,SCARB1,SCARB2,SEC13,SIVA1,SLC20A2,SRPK1,SRPK2,STAU1,TARBP2,TBC1D20,TPR,TYRO3,UBA52,UBAP1,UBP1,VAPA,VAPB,VCP,VPS4A,XPO1	319	0.00092306	1.66456	1
GO_PROTEIN_TARGETING_TO_LYSOSOME	CLU,HGS,HSPA8,LAMP2,NCOA4,RAB7A,SCARB2,VPS4A	19	0.00101124	5.2862	1
GO_INTERACTION_WITH_HOST	BCL2L1,CBL,CD74,CDH1,CHMP3,CHMP4B,CLDN1,CPSF4,CTNNB1,CTNND1,DDX39B,GAPDH,GRK2,HIPK2,HSPA1B,IST1,ITGA5,KPNA1,KPNA7,KPNB1,LAMP1,MET,P4HB,PABPN1,PC,PPIA,RAB7A,RPSA,RXRA,SCARB1,SCARB2,SIVA1,SLC20A2,TCP1,TGFB1,THOC5,TYMS,TYRO3,VAPA,VAPB,VPS4A	203	0.00103834	1.85181	1
GO_STRESS_ACTIVATED_PROTEIN_KINASE_SIGNALING_CASCADE	AMBP,BMP2,BTRC,CARD9,CASR,CDC42,CRYAB,DNAJA1,DUSP15,DUSP9,ERN1,EZR,F2RL1,FGF19,FLT4,FOXO1,GPS2,GSTP1,HIPK2,IGF1R,KAT7,KLHDC10,MAGI3,MAP2K7,MAP3K13,MAP4K4,MAPK1,MAPK10,MAPK14,MECOM,MID1,MINK1,NCOR1,PAFAH1B1,PLCB1,PPEF2,PTGER4,RHOA,RPS27A,RPS3,SERPINF2,SH3RF1,STK25,STK3,TAB1,TAOK2,TAOK3,TF,TIRAP,TRAF2,TRPV4,UBA52,ZNF675	282	0.00117818	1.69608	1
GO_CYTOSKELETON_DEPENDENT_CYTOKINESIS	ANK3,CECR2,CFL1,CHMP3,CHMP4B,CIT,DCDC1,ECT2,ESPL1,IST1,JTB,LZTS2,NUP62,PDCD6IP,RHOA,ROCK2,SNX9,SON,SPIRE2,SPTBN1,VPS4A	85	0.00121634	2.39243	1
GO_NEGATIVE_REGULATION_OF_PHOSPHORUS_METABOLIC_PROCESS	ADAR,AHSG,AMBP,ARRB1,ASH1L,CALM3,CAMK2N1,CBL,CBLB,CDKN2B,CEBPA,CEP192,CHP1,CSK,DLG2,DNAJA1,DNAJC10,DNAJC3,DUSP5,DUSP9,EFNA1,EIF3A,EIF4G1,ELFN1,ENSA,EZR,F2RL1,FARP1,FBLN1,FKBP1A,FOXO1,GPER1,GPS2,GSKIP,GSTP1,HDAC4,HSPB1,IGF1R,IPO7,IRAK3,LATS2,MECOM,MGAT5,MIDN,MLXIPL,NCOR1,NPM1,NR2F2,NUP62,PAFAH1B1,PAK2,PARD3,PCDH11X,PCIF1,PDE4D,PEBP1,PFKFB1,PHACTR1,PID1,PIK3R2,PKIG,PPEF2,PPIF,PPP1R37,PPP2CA,PPP2R5A…	541	0.00124419	1.48837	1
GO_CORTICAL_CYTOSKELETON_ORGANIZATION	CALR,CIT,ECT2,EPB41L2,EZR,LLGL1,PAFAH1B1,PDCD6IP,PLS1,ROCK2,TLN1,TRPV4,VPS4A,WAS	48	0.00124531	2.99762	1
GO_SPINDLE_ORGANIZATION	ATRX,CCSAP,CEP120,CEP192,CEP72,CHMP4B,CLASP1,CLASP2,ESPL1,EZR,FLNA,HSPA1B,KIF2A,KIF3B,KIFC1,KPNB1,LZTS2,MAP4,MYBL2,MYH9,MZT1,NCOR1,NUP62,PKD1,PRC1,PTPA,RHOA,RPS3,SENP6,TACC1,TPR,TPX2,TUBB,TUBGCP4,VCP	169	0.00127831	1.90906	1
GO_MITOTIC_CYTOKINESIS	ANK3,CFL1,CHMP3,CHMP4B,CIT,DCDC1,ECT2,ESPL1,JTB,LZTS2,NUP62,PDCD6IP,RHOA,ROCK2,SNX9,SON,SPTBN1,VPS4A	69	0.00128344	2.5718	1
GO_REGULATION_OF_MRNA_METABOLIC_PROCESS	AGO2,C1QBP,CELF4,CPSF4,CPSF7,DAZAP1,E2F1,EIF4G1,FUS,HNRNPA0,HNRNPA1,HNRNPA2B1,HNRNPC,HNRNPK,HSPA8,HSPB1,IGF2BP1,LARP1,MAPK14,NCL,NPM1,PABPC1,PABPC4,PABPN1,PCBP4,PRPF19,PSMB3,PSMB7,PSMC3,PSMD11,PSMD6,PTBP1,RBFOX2,RBM10,RBM19,RBM3,RBM38,RBMX,RNF40,ROCK2,RPS27A,SAFB,SAFB2,SNRNP70,SON,SRPK1,SRPK2,SUPT6H,SYNCRIP,TARDBP,TIRAP,TRIM71,U2AF2,UBA52,XPO1,YTHDC1,YWHAB,YWHAZ,ZC3H3	322	0.00132305	1.64521	1
GO_POSITIVE_REGULATION_OF_CELLULAR_AMIDE_METABOLIC_PROCESS	C1QBP,CDK4,CLU,DDX39B,DNAJC3,EEF2,EFNA1,EIF5A,EIF5AL1,EIF6,LARP1,LRRTM3,MAPK1,NPM1,NSUN4,PABPC1,PCIF1,PLA2G6,PRR16,RACK1,RBM3,RHOA,ROCK2,RPL26,RPL30,RPL5,RPS4X,RPS9,RXRA,TARBP2,TNFRSF1A,UQCC1	149	0.001391	1.99824	1
GO_NUCLEAR_TRANSPORT	AKAP13,ANP32B,ATXN1,BACH2,CALR,CBLB,CDH1,CHP1,CPSF4,DDX39B,ECT2,EIF5A,EIF6,FLNA,GEMIN5,HMGA1,HNRNPA1,HNRNPA2B1,IPO7,KPNA1,KPNA7,KPNB1,LZTS2,MAPK1,MAPK14,NPM1,NUP160,NUP62,NUP88,PABPN1,PIK3R2,PKD1,PKIG,POM121,POM121L2,PTTG1IP,RGPD2,RGPD4,RPL23,RPS15,RSRC1,SDAD1,SEC13,SHH,SLBP,SMG5,SMURF1,SNUPN,SRRM1,SUPT6H,SYMPK,TARDBP,TGFB1,THOC5,TNPO2,TPR,TSC1,U2AF2,XPO1,XPOT,YTHDC1,YWHAE	344	0.00141783	1.61274	1
GO_REGULATION_OF_PROTEIN_STABILITY	ADGRV1,APOA1,ASPH,BCL2,BMP2,BTRC,CALR,CCAR2,CCT7,CHP1,CLU,CREBBP,CRYAB,CTNND1,CTSA,EFNA1,FLNA,FLOT2,GAPDH,GET4,HCFC1,HDAC6,HSP90AB1,HSPA1B,HSPA8,HTT,LAMP1,LAMP2,MAPK1,NAA16,NPM1,PFN1,PPIB,PRKD1,PRKDC,RPL11,RPL23,RPL5,SERF2,SIAH1,STK3,TARDBP,TBL1X,TCP1,TF,TSC1,USP13,USP19,USP7,USP9X,XBP1	273	0.0014287	1.68259	1
GO_REGULATION_OF_PROTEIN_DEPOLYMERIZATION	ADD1,ARHGEF2,ASPH,CAPZA2,CAPZB,CFL1,CLASP1,CLASP2,DSTN,F2RL1,HDAC6,HDGFL3,MAP1S,MID1,MID1IP1,MTPN,SPTAN1,SPTBN1,SPTBN2,TRPV4	80	0.00150179	2.4298	1
GO_CELLULAR_RESPONSE_TO_X_RAY	ATM,DNM2,GATA3,HMGA2,NUCKS1,TP53BP1	12	0.00152106	7.26203	1
GO_ORGANELLE_LOCALIZATION	ACTN4,ACTR1A,ALB,ARHGEF2,ATM,BIN1,C12orf4,CBL,CDC42,CDCA8,CDK5RAP2,CEP120,CEP192,CEP72,CHMP4B,CLASP1,CLASP2,CROCC,CTNNB1,DNM1L,DNM2,EIF6,ESPL1,EXOC6B,EZR,F5,FAM83D,FAM91A1,FNBP1L,GATA2,GJA1,HDAC6,HIF1A,HTT,KCNB1,KIF1B,KIF1C,KIF24,KIF2C,KIF3B,KIF5C,KIFC1,KPNB1,LAMP1,LLGL1,MAD1L1,MAP1S,MAP4,MARK4,MEF2A,MFN2,MYH9,MYO1C,NLGN2,NPM1,NSFL1C,NUP62,NUP88,PAFAH1B1,PARD3,PCLO,PCM1,PDCD6,PIK3CD,PPP6R3,RAB12,…	618	0.00162755	1.43857	1
GO_VIRION_ASSEMBLY	CHMP3,CHMP4B,MVB12B,PC,PDCD6IP,PPIA,RAB1B,RAB43,RPS27A,TBC1D20,UBA52,VPS4A	39	0.00164366	3.23363	1
GO_REGULATION_OF_MEMBRANE_PERMEABILITY	ALKBH7,BCL2,BCL2L1,BID,CLDN3,E2F1,GCLC,HK2,NAIF1,NMT1,PDCD6IP,PPIF,PPP3R1,RHOT2,SPG7,TFDP1,YWHAB,YWHAE,YWHAQ,YWHAZ	81	0.00166062	2.38981	1
GO_MODIFICATION_OF_MORPHOLOGY_OR_PHYSIOLOGY_OF_OTHER_ORGANISM_INVOLVED_IN_SYMBIOTIC_INTERACTION	ANXA2,BCL2L1,CFL1,CPSF4,F2RL1,FBXL2,GAPDH,GTF2B,HIPK2,HMGA2,KPNA1,KPNA7,KPNB1,NUCKS1,PABPN1,PC,PPIB,PSMC3,RXRA,TARDBP,TBC1D20,TGFB1,TYMS,VAPA,VAPB	110	0.00174987	2.14579	1
GO_REGULATION_OF_PROTEIN_CONTAINING_COMPLEX_DISASSEMBLY	ADD1,ARHGEF2,ASPH,CAPZA2,CAPZB,CFL1,CLASP1,CLASP2,DSTN,EIF5A,EIF5AL1,F2RL1,GSPT1,HDAC6,HDGFL3,IGF1R,IRAK3,MAP1S,MID1,MID1IP1,MTPN,SPTAN1,SPTBN1,SPTBN2,TRPV4	111	0.00189371	2.12069	1
GO_ACTIN_CYTOSKELETON_REORGANIZATION	ARHGDIA,AUTS2,BAIAP2L1,BCAR1,CDC42,CDC42BPA,CDC42BPB,CLDN3,EZR,FLNA,GAB1,MICALL2,MINK1,MKLN1,MYH9,NOTCH2,PHACTR1,PIP5K1A,RALA,RHOA,SHC1,SIPA1L1,TRPV4	100	0.00194059	2.17817	1
GO_JNK_CASCADE	AMBP,CARD9,CASR,CDC42,DNAJA1,DUSP15,DUSP9,ERN1,F2RL1,FGF19,FLT4,GPS2,GSTP1,HIPK2,IGF1R,MAGI3,MAP2K7,MAP3K13,MAP4K4,MAPK10,MECOM,MINK1,NCOR1,PAFAH1B1,PLCB1,PPEF2,PTGER4,RPS27A,RPS3,SERPINF2,SH3RF1,STK3,TAB1,TAOK2,TAOK3,TF,TIRAP,TRAF2,TRPV4,UBA52,ZNF675	211	0.001971	1.76368	1
GO_NEGATIVE_REGULATION_OF_MRNA_PROCESSING	C1QBP,CELF4,HNRNPA2B1,HNRNPK,NPM1,PTBP1,RBM10,RBMX,RNF40,U2AF2	30	0.00203278	3.63602	1
GO_PROTEIN_INSERTION_INTO_MITOCHONDRIAL_MEMBRANE_INVOLVED_IN_APOPTOTIC_SIGNALING_PATHWAY	BCL2,BID,E2F1,NMT1,PPP3R1,TFDP1,YWHAB,YWHAE,YWHAQ,YWHAZ	30	0.00203278	3.63602	1
GO_POSITIVE_REGULATION_OF_ORGANELLE_ORGANIZATION	ANXA2,APOA1,ARHGAP35,ARHGEF10L,ARPC1B,ARPC4,ARPC5,ARRB1,ATL3,ATM,ATRX,AUTS2,BAIAP2L1,BCL2,BID,BIN1,CCT7,CDC42,CDK5RAP2,CEP120,CFL1,CLASP1,CLIP1,CORO1B,CROCC,CTNNB1,DNM1L,DSTN,E2F1,ERCC1,ESPL1,F2RL1,FCHSD2,FIS1,FLNA,FSCN1,G3BP1,G3BP2,GATA3,GPER1,HDAC6,HIF1A,HK2,HNRNPA1,HNRNPA2B1,HSPA1B,HTT,HUWE1,IGF2,JMY,KAT7,KPNA7,MAP2K7,MAPK1,MARK4,MET,MFN2,MICALL2,MYO1C,NMT1,NOS1,NPM1,NSFL1C,NUP62,PDCD6IP,PFN1,…	603	0.00222362	1.42793	1
GO_ENDOMEMBRANE_SYSTEM_ORGANIZATION	ANK3,ANXA6,ARFGEF1,ARFGEF2,ARHGEF7,ARL6IP1,ATL3,ATP2A2,ATP8B2,BAIAP2L1,BIN1,CDC42,CHMP3,CHMP4B,CIT,CLASP1,CLASP2,CLU,COG2,COG4,DNM2,FNBP1L,GAK,GET4,GOLGA8B,GPER1,HACE1,HGS,HOOK2,HTT,IST1,LYST,MAPK1,MYH9,MYRF,NSFL1C,OBSL1,PACSIN2,PAFAH1B1,PDCD6IP,PDE4DIP,PLEKHJ1,PPP2CA,PRKD1,PSAP,RAB2A,RAB43,RAB5B,RAB7A,REEP3,RFX2,SCARB2,SNX9,SOD1,SPTBN1,STK25,SUN1,SURF4,TARDBP,TBC1D20,TICAM2,TJAP1,TMED3,TMED9,TOR…	420	0.00234948	1.5185	1
GO_PROTEIN_CONTAINING_COMPLEX_DISASSEMBLY	ADD1,AMER1,ARHGEF2,ARID1A,ASPH,CAPZA2,CAPZB,CCSAP,CFL1,CHMP3,CLASP1,CLASP2,CTNNB1,DAP3,DSTN,EIF5A,EIF5AL1,F2RL1,GABARAP,GAK,GFM2,GSPT1,HDAC6,HDGFL3,HMGA1,HSPA8,IGF1R,IRAK3,IST1,KIF24,KIF2A,KIF2C,LAMP2,MAP1S,MID1,MID1IP1,MRPL11,MRPL20,MRPL3,MRPL33,MRPL48,MRPS22,MRPS26,MRRF,MTPN,NCKAP5,RPL23,RUBCNL,SMARCC1,SMARCD1,SPTAN1,SPTBN1,SPTBN2,TRPV4,VCP,VPS4A,WNT1	319	0.00236381	1.5939	1
GO_ACTIN_FILAMENT_ORGANIZATION	ACTN4,ADD1,AIF1L,APOA1,ARFGEF1,ARHGAP35,ARHGEF10L,ARHGEF2,ARPC1B,ARPC4,ARPC5,ARRB1,BAIAP2L1,BCAR1,BCL2,BIN1,CAP1,CAPZA2,CAPZB,CDC42,CFL1,CIT,CLASP1,CLASP2,CORO1B,DIAPH1,DSTN,ENAH,ESPNL,EZR,F2RL1,FAM171A1,FCHSD2,FLNA,FSCN1,INPPL1,JMY,MARCKS,MET,MICALL2,MSRB1,MTPN,MYO1C,PFN1,PHACTR1,PLS1,PPARGC1B,PROX1,PTGER4,RHOA,ROCK2,SDC4,SERPINF2,SNX9,SPIRE2,SPTAN1,SPTBN1,SPTBN2,TF,TMSB10,TPM3,TRPV4,TSC1,TTC17,…	379	0.00237325	1.54658	1
GO_ORGANELLE_ASSEMBLY	ACTG1,ACTR1A,AKAP13,ARHGAP35,ARHGEF2,ARL13B,ARMC9,ATG101,ATP6V0D1,ATXN2,ATXN2L,C1QBP,CBY1,CCSAP,CDK5RAP2,CENPT,CEP120,CEP192,CEP72,CFAP54,CHMP3,CHMP4B,CLASP1,CROCC,DISC1,DNM2,DYNLL2,EDC3,EFL1,EIF6,EZR,FLNA,FNBP1L,FOXJ1,FSCN1,G3BP1,G3BP2,GABARAP,GAP43,GRID2,HDAC6,HGS,HSPA1B,HTT,IQCG,IST1,KIAA0586,KIF24,KIF2A,KIF3B,KIFC1,KPNB1,KRT8,LAMA5,LRFN4,LSM3,LZTS2,MAP4,MARK4,MEF2A,MFN2,MRPL11,MRPL20,MYBL2,MZ…	813	0.00237594	1.36561	1
GO_PROTEIN_INSERTION_INTO_MITOCHONDRIAL_MEMBRANE	BCL2,BID,E2F1,NMT1,PPP3R1,ROMO1,TFDP1,TIMM9,TOMM22,YWHAB,YWHAE,YWHAQ,YWHAZ	46	0.002513	2.86656	1
GO_POSITIVE_REGULATION_BY_HOST_OF_VIRAL_PROCESS	CFL1,NUCKS1,PC,PPIB,TBC1D20,VAPA	13	0.00253634	6.2252	1
GO_REGULATION_OF_CELLULAR_RESPONSE_TO_HYPOXIA	CHCHD2,ENO1,HYOU1,ROCK2,TMBIM6,USP19	13	0.00253634	6.2252	1
GO_CHROMATIN_REMODELING	ACTB,ARID1A,ATRX,BAZ1B,BAZ2A,CECR2,CENPT,CHD4,CHD7,GATA3,HDAC4,HDAC5,HMGA1,HMGA2,HNRNPC,INO80E,KDM4A,KDM5A,KDM5C,MYSM1,NPM1,POLE3,PTMA,RBBP7,RERE,RSF1,SMARCA1,SMARCC1,SMARCD1,SRCAP,SUPT6H,TPR	154	0.00258583	1.91571	1
GO_CELL_JUNCTION_ORGANIZATION	ACTB,ACTG1,ACTN4,ADD1,ARHGEF7,BCL2,BCR,CDC42,CDH1,CDH23,CDH4,CLASP1,CLASP2,CLDN1,CLDN3,CLDN5,CSK,CTNNB1,CTNND1,CTNND2,ECT2,F2RL1,FLNA,FN1,FSCN1,GJA1,IQSEC1,ITGA5,LAMA5,LRP1,MAP4K4,MICALL2,MYO1C,NLGN2,PARD3,PDCD6IP,PIP5K1A,PKP4,PLEKHA7,PTPRK,PTPRO,RAB8B,RHOA,ROCK2,SDC4,TAOK2,TGFB1,TJP1,TLN1,TRPV4,TSC1,VMP1,XIRP2	291	0.00261724	1.63086	1
GO_MATURE_RIBOSOME_ASSEMBLY	C1QBP,EFL1,EIF6,NSUN4	6	0.00264149	14.5137	1
GO_POSITIVE_REGULATION_BY_HOST_OF_VIRAL_GENOME_REPLICATION	NUCKS1,PPIB,TBC1D20,VAPA	6	0.00264149	14.5137	1
GO_POSITIVE_REGULATION_OF_INTRINSIC_APOPTOTIC_SIGNALING_PATHWAY_IN_RESPONSE_TO_DNA_DAMAGE	RAD9A,RPL26,RPS3,SKIL	6	0.00264149	14.5137	1
GO_TRANSMEMBRANE_RECEPTOR_PROTEIN_TYROSINE_PHOSPHATASE_SIGNALING_PATHWAY	PTPRD,PTPRF,PTPRU,TRIO	6	0.00264149	14.5137	1
GO_POSITIVE_REGULATION_OF_EMBRYONIC_DEVELOPMENT	CLASP1,CLASP2,CTNNB1,GATA3,GJA1,PAFAH1B1,PLCB1,RACK1,RBM19,SHH,WNT1	36	0.00270363	3.20008	1
GO_POSITIVE_REGULATION_OF_CELL_MORPHOGENESIS_INVOLVED_IN_DIFFERENTIATION	ANAPC2,APOA1,ARHGDIA,ARHGEF7,C1QBP,CALR,CDC42,CDH4,CUX1,DISC1,DNM1L,DNM2,FLNA,FN1,IST1,LRP1,LRP8,MAP3K13,MEGF8,OBSL1,PAFAH1B1,PLXNA1,PLXNB1,PTPRD,RELN,RHOA,RREB1,SEMA4D,SKIL,STK25,TNFRSF12A,TRAK1	156	0.00278403	1.88435	1
GO_POSITIVE_REGULATION_OF_INTRINSIC_APOPTOTIC_SIGNALING_PATHWAY	BCL2,BCL2L1,BID,DNM1L,FIS1,RACK1,RAD9A,RPL11,RPL26,RPS3,S100A9,SIAH1,SKIL,SLC9A3R1,SOD1	56	0.00288547	2.66347	1
GO_CHROMATIN_ORGANIZATION	ACTB,AEBP2,ANP32B,ARID1A,ARRB1,ASH1L,ASXL1,ATAD2,ATM,ATRX,AUTS2,BABAM2,BAZ1B,BAZ2A,BCORL1,CDC45,CECR2,CENPT,CHD2,CHD4,CHD6,CHD7,CREBBP,CTCF,CTNNB1,EHMT1,EHMT2,EP400,EYA4,FBL,GATA2,GATA3,GPX4,GTF2B,HCFC1,HDAC10,HDAC4,HDAC5,HDAC6,HDAC9,HIRA,HMGA1,HMGA2,HNRNPC,HP1BP3,HUWE1,IGF2,INO80E,JADE3,JMJD1C,KANSL3,KAT6A,KAT7,KDM2A,KDM4A,KDM5A,KDM5C,KMT2D,KPNA7,MAP1S,MECOM,MKI67,MLLT6,MORF4L1,MTA3,MYSM1,NAP1L1…	694	0.00289986	1.38694	1
GO_PROTEIN_CONTAINING_COMPLEX_ASSEMBLY	ACSL3,ADAR,ADD1,AGO2,AHNAK,AKR1C1,ALB,AMER1,ANP32B,ANXA2,ANXA6,AP2B1,AP2M1,APOA1,APOC2,ARFGEF1,ARHGEF2,ARPC1B,ARPC4,ARPC5,ATL3,ATM,ATRX,B4GALT1,BAIAP2L1,BAZ2A,BCL9L,BID,BIN1,CAB39,CALR,CAND2,CAPZA2,CAPZB,CBY1,CD74,CDC42,CDC45,CDK5RAP2,CELF4,CENPT,CEP192,CHMP3,CHMP4B,CHP1,CLASP1,CLASP2,CLDN1,CLDN3,CLIP1,CLU,COG4,CORO1B,CPSF7,CREBBP,CRYAB,CTNNB1,CUL4A,DDX39B,DGKD,DIAPH1,DNM1L,ECSIT,ECT2,EIF2D,EIF3A…	1671	0.00293059	1.25298	1
GO_FEEDING_BEHAVIOR	ADM2,IAPP,UCHL1	100	0.00294754	0.222862	1
GO_RIBOSOME_BIOGENESIS	BTRC,C1QBP,CHD7,CUL4A,DDX49,DHX37,EFL1,EIF6,FBL,MRPL11,MRPL20,NHP2,NOC4L,NPM1,NSA2,NSUN4,NUP88,RPL10,RPL11,RPL14,RPL26,RPL27,RPL3,RPL35,RPL35A,RPL38,RPL5,RPL6,RPL7A,RPLP0,RPS10,RPS14,RPS15,RPS16,RPS17,RPS19,RPS21,RPS24,RPS27,RPS28,RPS5,RPS6,RPS8,RPS9,RPSA,RPUSD1,SDAD1,TSC1,WDR12,WDR74,XPO1	280	0.0029513	1.63032	1
GO_NEGATIVE_REGULATION_OF_INTRACELLULAR_SIGNAL_TRANSDUCTION	AMBP,ARHGAP35,ARHGAP42,ARHGEF2,ARRB1,ASH1L,ATM,BANK1,BCL2,BCL2L1,BID,C1QBP,CALM3,CAMK2N1,CARD8,CCAR2,CD74,CHP1,CLU,CPNE1,CSK,DNAJA1,DUSP5,DUSP9,EFNA1,EIF3A,ENO1,EZR,F2RL1,FBLN1,FOXO1,GPER1,GPS2,GSTP1,HIF1A,HSPB1,HYOU1,IGF1R,IRAK3,IVNS1ABP,LZTR1,MAPK7,MAPKBP1,MECOM,MET,MFN2,MIF,NCOR1,NUP62,PAFAH1B1,PDCD6,PDE10A,PDE3A,PDE3B,PDE4D,PEBP1,PIK3R2,PKHD1,PPEF2,PPIF,PPP2CA,PTTG1IP,RACK1,RHOA,RIPOR2,RORA,S…	487	0.00297956	1.46516	1
GO_CELLULAR_PROTEIN_COMPLEX_DISASSEMBLY	ADD1,ARHGEF2,ASPH,CAPZA2,CAPZB,CCSAP,CFL1,CLASP1,CLASP2,DAP3,DSTN,EIF5A,EIF5AL1,F2RL1,GAK,GFM2,GSPT1,HDAC6,HDGFL3,HSPA8,KIF24,KIF2A,KIF2C,MAP1S,MID1,MID1IP1,MRPL11,MRPL20,MRPL3,MRPL33,MRPL48,MRPS22,MRPS26,MRRF,MTPN,NCKAP5,SPTAN1,SPTBN1,SPTBN2,TRPV4,VPS4A	215	0.0030389	1.72263	1
GO_POSITIVE_REGULATION_OF_PROTEIN_LOCALIZATION_TO_MEMBRANE	ACSL3,ANK3,AP2B1,BCL2,BID,CACNB3,CHP1,E2F1,EZR,FIS1,GPER1,KCNB1,LRP1,MYO1C,NMT1,PLS1,PPP3R1,RACK1,RER1,SPTBN1,TCAF1,TFDP1,YWHAB,YWHAE,YWHAQ,YWHAZ	121	0.00307768	1.99637	1
GO_MULTICELLULAR_ORGANISM_REPRODUCTION	ACSL4,ACTR1A,ACVR1,ADGRG2,AFP,ARRB1,ASH1L,ATM,ATRX,B4GALT1,BCL2,BCL2L1,CALR,CELF4,CFAP54,CTNNB1,DAZAP1,DNAJA1,DNM2,E2F1,ERCC1,FANCA,FNDC3A,FOXJ1,GJA1,GOLGA3,GPX4,HDAC4,IQCG,KDM5A,KIFC1,KMT2D,LDOC1,LIMK2,MAPK1,MEI4,NR2F2,NUP62,OCA2,PAFAH1B1,PANK2,PAQR7,PDE3A,PHC2,PLA2G6,PPARD,PYGO2,RFX2,RNF17,RPS6,RXRA,SIAH1,SKIL,SLC26A3,SLC9C1,SOD1,SPIN3,SPINK1,SPIRE2,SRPK1,SUN1,SYCP1,TARBP2,TBC1D20,TDRD12,TEX11,…	828	0.00311713	0.699393	1
GO_NEGATIVE_REGULATION_OF_PROTEIN_MODIFICATION_PROCESS	ADAR,AMBP,ARRB1,ASH1L,CALM3,CAMK2N1,CBL,CBLB,CDKN2B,CEBPA,CHP1,CSK,CTNNB1,DNAJA1,DNAJC10,DNAJC3,DUSP5,DUSP9,EFNA1,EIF3A,EIF4G1,ELFN1,ENSA,EZR,F2RL1,FBLN1,FKBP1A,FOXO1,GCLC,GPER1,GPS2,GSKIP,GSTP1,HSPA1B,HSPB1,IGF1R,IPO7,IRAK3,IVNS1ABP,KDM5A,KLF15,LATS2,MECOM,MGAT5,MLLT6,MLXIPL,NCOR1,NPM1,NR2F2,NUP62,OTUB1,PAFAH1B1,PAK2,PARD3,PDE4D,PEBP1,PHACTR1,PID1,PIK3R2,PKIG,PPEF2,PPP1R37,PPP2CA,PRKDC,PTPA,RACK…	572	0.00323508	1.42747	1
GO_MITOTIC_SPINDLE_ASSEMBLY	CCSAP,CEP192,CHMP4B,CLASP1,FLNA,HSPA1B,KIF2A,KIF3B,KIFC1,KPNB1,MYBL2,MZT1,RHOA,TPR,TPX2	57	0.00325185	2.59988	1
GO_DEFENSE_RESPONSE_TO_VIRUS	ADAR,BCL2,C1QBP,CARD9,DNAJC3,F2RL1,FLNA,G3BP1,LYST,PCBP2,RNF216,SEC14L1,SERINC5,TARBP2,ZCCHC3	238	0.00361501	0.483284	1
GO_PLATELET_DEGRANULATION	A2M,ACTN4,AHSG,ALB,APLP2,APOA1,CD63,CLU,F13A1,F5,FERMT3,FLNA,FN1,IGF2,LAMP2,ORM1,PLG,PSAP,SELENOP,SERPINA1,SERPINE1,SERPINF2,SOD1,STXBP2,TF,TGFB1,TLN1	127	0.00366453	1.96985	1
GO_REGULATION_OF_CENTROSOME_CYCLE	ATF5,CDK5RAP2,CEP120,CHMP3,CHMP4B,CTNNB1,MARK4,NPM1,NSFL1C,NUP62,PDCD6IP,PKHD1,RBM14,ROCK2,XPO1	58	0.00370358	2.53904	1
GO_SPINDLE_LOCALIZATION	ACTR1A,ARHGEF2,CDK5RAP2,CLASP1,ESPL1,GJA1,HTT,KPNB1,LLGL1,MAP4,MYH9,NSFL1C,PAFAH1B1,SPIRE2	51	0.00370757	2.75399	1
GO_INNATE_IMMUNE_RESPONSE	A2M,ACTG1,ADAR,AP1G1,ARHGEF2,BTRC,C1QBP,CAMK2G,CAPZA2,CARD11,CARD9,CDC42,CLDN1,CLEC6A,CLU,CREBBP,ECSIT,F2RL1,G3BP1,G3BP2,GAPDH,GATA3,GPER1,GPS2,HMGB3,HSP90AB1,HSPA1B,IP6K2,IPO7,IRAK3,LAMP1,LRP8,LYST,MAPKAPK3,MID1,MIF,MSRB1,MT2A,MUC5AC,MUC6,MYO1C,PAK2,PCBP2,PIK3CD,PRKD1,PRKDC,PSMB3,PSMB7,PSMC3,PSMD11,PSMD6,RAB12,RAB43,RBM14,RELB,RPL13A,RPL39,RPS19,RPS27A,RPS6KA3,RPS6KA5,S100A9,SARM1,SEC14L1,SERINC…	901	0.00378572	0.713056	1
GO_IRES_DEPENDENT_VIRAL_TRANSLATIONAL_INITIATION	EIF2D,EIF3A,EIF3B,PCBP2,PTBP1	10	0.00388326	7.25876	1
GO_RAS_PROTEIN_SIGNAL_TRANSDUCTION	AKAP13,APOA1,ARFGEF1,ARFGEF2,ARHGAP35,ARHGAP42,ARHGAP5,ARHGDIA,ARHGEF1,ARHGEF10L,ARHGEF18,ARHGEF2,ARHGEF7,ARRB1,AUTS2,BCR,CBL,CDC42,CELSR1,CFL1,CYTH4,DENND1A,DENND4B,DGKI,DHCR24,DNM2,ECT2,ELMO1,EPS8L1,EPS8L3,F2RL1,FARP1,G3BP1,G3BP2,GNB1,HACE1,IQSEC1,KPNB1,LZTR1,MAP4K4,MAPK14,MCF2L,MET,MFN2,MYO9B,NGEF,NOTCH2,NUP62,PLD1,PLEKHG1,PRKD1,RAB12,RAB1B,RAB28,RAB2A,RAB40B,RAB43,RAB5B,RAB7A,RAB8B,RALA,RALB,…	443	0.00390902	1.47118	1
GO_CHEMOKINE_C_X_C_MOTIF_LIGAND_2_PRODUCTION	CD74,F2RL1,FOXP1,LRP1,MIF,TIRAP	14	0.00398653	5.4468	1
GO_VIRAL_TRANSLATION	EIF2D,EIF3A,EIF3B,EIF3G,PCBP2,PTBP1	14	0.00398653	5.4468	1
GO_REGULATION_OF_MRNA_PROCESSING	C1QBP,CELF4,CPSF4,CPSF7,DAZAP1,HNRNPA1,HNRNPA2B1,HNRNPK,NCL,NPM1,PABPN1,PRPF19,PTBP1,RBFOX2,RBM10,RBM19,RBM3,RBMX,RNF40,SAFB,SAFB2,SNRNP70,SON,SRPK1,SRPK2,SUPT6H,U2AF2,YTHDC1,ZC3H3	141	0.003991	1.88929	1
GO_ESTABLISHMENT_OF_ENDOTHELIAL_BARRIER	ADD1,CLDN1,CLDN3,CLDN5,CTNNB1,EZR,F2RL1,FASN,PDE4D,ROCK2,TJP1,TNFRSF1A	43	0.0040711	2.81569	1
GO_MODIFICATION_BY_SYMBIONT_OF_HOST_MORPHOLOGY_OR_PHYSIOLOGY	BCL2L1,CPSF4,GAPDH,HIPK2,KPNA1,KPNA7,KPNB1,PABPN1,RXRA,TGFB1,TYMS,VAPB	43	0.0040711	2.81569	1
GO_DENDRITE_MORPHOGENESIS	ADGRB3,ANAPC2,CDC42,CFL1,CTNND2,CUX1,DNM1L,EFNA1,FARP1,HDAC6,LRP8,LZTS3,MEF2A,MINK1,NGEF,OBSL1,PAFAH1B1,PHACTR1,PTPRD,RBFOX2,RELN,RERE,SARM1,SEMA4D,SHANK2,SIPA1L1,TAOK2,TRAK1,TRPC6	142	0.00422248	1.87246	1
GO_DEFENSE_RESPONSE_TO_BACTERIUM	CARD9,F2RL1,FOXP1,LYST,MAPKBP1,NOTCH2,PLA2G6,ROMO1,RPL30,RPL39,RPS19,S100A9,SERPINE1,SHC1,TIRAP,TNFRSF1A	247	0.00425092	0.49762	1
GO_ENZYME_LINKED_RECEPTOR_PROTEIN_SIGNALING_PATHWAY	ACTB,ACTG1,ACVR1,AFP,AHSG,AP2B1,AP2M1,ARHGEF18,ARHGEF7,ARID5B,ARPC1B,ARPC4,ARPC5,ATP6V0D1,BAIAP2L1,BCAR1,BCL9L,BCR,BMP2,BMPER,BMPR1A,CBL,CBLB,CD63,CDC42,CDK4,CDKN2B,CLDN5,CNOT9,CREBBP,CTNNB1,DGKD,DLL1,DNM2,DUSP15,EFNA1,EIF4EBP2,ELMO1,EPHA7,EPHB4,EPN1,EPS15L1,ERBB3,FAM83G,FGF12,FGF19,FGF3,FGFR3,FIBP,FKBP1A,FLT4,FOXO1,FOXO4,FRK,FUT8,GAB1,GAREM1,GATA3,GDF2,GPC3,GPER1,GRB10,GRIN2B,HGS,HIF1A,HIPK2,HNF…	1005	0.00440143	1.30518	1
GO_NUCLEUS_LOCALIZATION	ACTR1A,BIN1,CDC42,CEP120,PAFAH1B1,PCM1,SLC9A3R1,SUN1,SYNE3	28	0.00445278	3.4427	1
GO_POSITIVE_REGULATION_OF_LAMELLIPODIUM_ORGANIZATION	ARHGEF7,AUTS2,CDC42,CORO1B,DNM2,FSCN1,HDAC4,RREB1,WNT1	28	0.00445278	3.4427	1
GO_REGULATION_OF_MICROTUBULE_DEPOLYMERIZATION	ARHGEF2,CLASP1,CLASP2,HDAC6,HDGFL3,MAP1S,MID1,MID1IP1,TRPV4	28	0.00445278	3.4427	1
GO_RIBOSOMAL_LARGE_SUBUNIT_ASSEMBLY	MRPL11,MRPL20,RPL10,RPL11,RPL3,RPL38,RPL5,RPL6,RPLP0	28	0.00445278	3.4427	1
GO_SMALL_MOLECULE_CATABOLIC_PROCESS	ACADVL,ADA2,AGXT,AHCY,AUH,BCKDHA,CBS,CHP1,CPT2,ECHS1,ENO1,ENOSF1,FUT8,GAPDH,GCDH,GK,GLDC,GPI,HIBCH,HK2,HSD17B4,IL4I1,LPIN3,NOS1,NT5E,NUDT19,PCCA,PGD,PKM,PPARD,SCARB1,SESN2,TGFB1,TXN2	435	0.00451105	0.607302	1
GO_POSITIVE_REGULATION_OF_CELLULAR_COMPONENT_BIOGENESIS	ADGRB3,ADGRL1,APOA1,ARHGAP35,ARHGEF10L,ARPC1B,ARPC4,ARPC5,ATM,AUTS2,BAIAP2L1,BID,BIN1,CDC42,CDK5RAP2,CEP120,CLASP1,CLASP2,CLDN1,CLDN3,CLDN5,CLIP1,CLSTN3,CLU,CORO1B,CROCC,CUL4A,DNM2,EIF4G1,EPS8L1,EPS8L3,ERCC1,F2RL1,FCHSD2,FLNA,FNBP1L,FSCN1,G3BP1,G3BP2,GRID2,HDAC4,HDAC6,HGS,HSPA1B,HTT,JMY,LRRTM3,MAP4K4,MARK4,MET,MYO1C,NLGN2,NUP62,PDCD6IP,PFN1,PIEZO1,PROX1,PSMC3,PTPRD,RAB7A,RACK1,RALA,RALB,RHOA,RIPO…	510	0.00465039	1.42683	1
GO_EPITHELIAL_CELL_DEVELOPMENT	ADAMTSL4,ADD1,ATRX,B4GALT1,C1GALT1,CDK6,CLDN1,CLDN3,CLDN5,CTNNB1,DLL1,EZR,F2RL1,FASN,FLNA,FNDC3A,FOXJ1,GPAT4,HIF1A,HNF4A,HSD17B4,MET,NKX3-2,NOTCH2,PAFAH1B1,PDE4D,PROX1,PSAP,RIPOR2,ROCK2,SEC24B,SLC4A7,SLC9A3R1,SOD1,TBC1D20,TJP1,TNFRSF1A,TYMS,XBP1	205	0.00476629	1.71673	1
GO_REGULATION_OF_RESPONSE_TO_DNA_DAMAGE_STIMULUS	ATM,BABAM2,BCL2,BCL2L1,BID,CCAR2,CD74,CLU,CUL4A,DDX39B,ERCC1,EYA4,FAM168A,FUS,HDAC10,HIC1,HMGA2,HNRNPK,KLHL15,MIF,NPM1,OTUB1,PRKDC,PTTG1IP,RAD9A,RMI2,RPL26,RPS3,SKIL,SPIDR,SPIRE2,SPRED2,THOC5,TMEM161A,TP53BP1,TPT1,WAS,WRNIP1,XRCC1	205	0.00476629	1.71673	1
GO_ESTABLISHMENT_OF_RNA_LOCALIZATION	ATM,ATXN2,CPSF4,DDX39B,EIF5A,EIF5AL1,EIF6,G3BP2,HNRNPA1,HNRNPA2B1,IGF2BP1,KIF5C,MYO1C,NPM1,NUP160,NUP62,NUP88,PABPN1,POM121,RFTN2,RPS15,SDAD1,SEC13,SLBP,SMG5,SNUPN,SRRM1,SUPT6H,SYMPK,THOC5,TPR,TSC1,U2AF2,XPO1,XPOT,YTHDC1,ZC3H3	193	0.00515735	1.73251	1
GO_NUCLEAR_EXPORT	AKAP13,ANP32B,ATXN1,CALR,CHP1,CPSF4,DDX39B,EIF5A,EIF6,HNRNPA1,HNRNPA2B1,LZTS2,NPM1,NUP160,NUP62,NUP88,PABPN1,PKD1,POM121,RPS15,SDAD1,SEC13,SLBP,SMG5,SMURF1,SRRM1,SUPT6H,SYMPK,TGFB1,THOC5,TPR,TSC1,U2AF2,XPO1,XPOT,YTHDC1,YWHAE	194	0.00529375	1.72135	1
GO_MICROTUBULE_POLYMERIZATION_OR_DEPOLYMERIZATION	ARHGEF2,CCSAP,CDK5RAP2,CEP192,CLASP1,CLASP2,CLIP1,CRYAB,HDAC6,HDGFL3,HSPA1B,KIF24,KIF2A,KIF2C,MAP1S,MET,MID1,MID1IP1,MZT1,NCKAP5,RPS3,TPPP,TRPV4,TUBGCP4	113	0.00548419	1.96583	1
GO_POSITIVE_REGULATION_OF_MITOCHONDRION_ORGANIZATION	BCL2,BID,DNM1L,E2F1,FIS1,GPER1,HDAC6,HIF1A,HK2,HTT,HUWE1,MFN2,MICALL2,NMT1,PLA2G6,PPIF,PPP3R1,SMURF1,TFDP1,UBL5,YWHAB,YWHAE,YWHAQ,YWHAZ	113	0.00548419	1.96583	1
GO_ASTRAL_MICROTUBULE_ORGANIZATION	CEP120,CLASP1,EZR,KPNB1	7	0.00557188	9.67734	1
GO_ENDOSOME_TO_LYSOSOME_TRANSPORT_VIA_MULTIVESICULAR_BODY_SORTING_PATHWAY	CHMP3,LYST,UBXN6,VCP	7	0.00557188	9.67734	1
GO_ENDOTHELIAL_CELL_FATE_COMMITMENT	ACVR1,DLL1,NR2F2,PROX1	7	0.00557188	9.67734	1
GO_POSITIVE_REGULATION_OF_CELL_MIGRATION_BY_VASCULAR_ENDOTHELIAL_GROWTH_FACTOR_SIGNALING_PATHWAY	GAB1,HSPB1,MYO1C,PRKD1	7	0.00557188	9.67734	1
GO_RIBOSOMAL_SMALL_SUBUNIT_EXPORT_FROM_NUCLEUS	NPM1,NUP88,RPS15,XPO1	7	0.00557188	9.67734	1
GO_HOMOPHILIC_CELL_ADHESION_VIA_PLASMA_MEMBRANE_ADHESION_MOLECULES	CDH1,CDH23,CDH4,CELSR1,CLSTN3,PCDH11X,PCDH11Y,PKD1,TENM3	166	0.005619	0.412562	1
GO_ION_TRANSPORT	ACSL3,ACSL4,ACTN4,AGXT,AHNAK,AKAP6,AKR1C1,ANK3,ANO2,ANXA2,ANXA6,APOA1,APOC2,ARL6IP1,ASPH,ATOX1,ATP1A1,ATP2A2,ATP2B2,ATP6V0D1,ATP8B2,ATP9A,ATP9B,BCL2,BEST1,BIN1,CAB39,CACHD1,CACNA1C,CACNA1G,CACNB3,CALM3,CAMK2G,CASR,CD63,CDH23,CHD7,CHP1,CLCN7,CLIC6,COMMD1,COX6B1,COX6C,CPT2,CTNNB1,DIAPH1,DLG2,DNM1L,DNM2,FGF12,FKBP1A,FLNA,FLVCR2,FTH1,FTL,GJA1,GPER1,GRID1,GRID2,GRIK1,GRIN2B,GRM7,HOMER1,HTT,IP6K2,IREB2…	1628	0.00562569	0.787981	1
GO_POSITIVE_REGULATION_OF_MITOCHONDRIAL_OUTER_MEMBRANE_PERMEABILIZATION_INVOLVED_IN_APOPTOTIC_SIGNALING_PATHWAY	BCL2,BID,E2F1,NMT1,PPP3R1,TFDP1,YWHAB,YWHAE,YWHAQ,YWHAZ	34	0.00564245	3.0291	1
GO_POSTSYNAPTIC_SPECIALIZATION_ORGANIZATION	CRIPT,DLG2,GAP43,GRID2,LRFN4,NLGN2,NRXN2,PTPRD,RELN,SHANK2	34	0.00564245	3.0291	1
GO_CELLULAR_COMPONENT_MAINTENANCE	ADGRB3,BSN,CLDN1,CLDN3,DLG2,F2RL1,GRIN2B,HOMER1,IGF1R,NLGN2,PCLO,PLEKHA7,SUPT6H,TANC1	55	0.00579209	2.48454	1
GO_LYSOSOMAL_TRANSPORT	AP1G1,BIN1,CHMP3,CLU,DENND3,GAK,HGS,HOOK2,HSPA8,LAMP1,LAMP2,LRP1,LYST,NCOA4,PSAP,RAB12,RAB7A,SCARB2,TRAK1,UBXN6,VCP,VPS4A	102	0.00587375	2.0039	1
GO_POSITIVE_REGULATION_OF_APOPTOTIC_SIGNALING_PATHWAY	BCL2,BCL2L1,BID,CRADD,DNM1L,E2F1,FIS1,GPER1,NMT1,PAK2,PLA2G6,PPIF,PPP3R1,RACK1,RAD9A,RPL11,RPL26,RPS3,S100A9,SIAH1,SKIL,SLC9A3R1,SOD1,STK3,TFDP1,TNFRSF12A,TRAF2,TRIM39,YWHAB,YWHAE,YWHAQ,YWHAZ,ZSWIM2	169	0.00595508	1.77125	1
GO_N_GLYCAN_PROCESSING	FUT8,GANAB,MAN1A1,MAN1B1,MAN2A1,PRKCSH	15	0.0059694	4.84144	1
GO_REGULATION_OF_RESPONSE_TO_STRESS	A2M,ABHD12,ADAR,AHSG,AMBP,ANXA2,AP1G1,APOA1,ARFGEF1,ARHGEF2,ASH1L,ATM,BABAM2,BCL2,BCL2L1,BCR,BID,BMP2,BMPR1A,BTRC,C1QBP,CAMK2G,CARD11,CARD9,CCAR2,CD74,CDC42,CDK6,CEBPA,CERS2,CHCHD2,CLASP1,CLASP2,CLDN1,CLDN3,CLEC6A,CLU,CPB2,CREBBP,CRYAB,CTNNB1,CUL4A,DDX39B,DNAJA1,DNAJB6,DNAJC3,DUSP15,EIF4G1,ENO1,ERCC1,ERN1,EYA4,EZR,F2RL1,FAM168A,FANCA,FFAR4,FGF19,FLT4,FOXO1,FOXP1,FUS,FUT8,GATA3,GJA1,GPER1,GPS2,GPX…	1450	0.00603728	1.24725	1
GO_NEGATIVE_REGULATION_OF_INTRINSIC_APOPTOTIC_SIGNALING_PATHWAY	ARHGEF2,BCL2,BCL2L1,BID,CCAR2,CD74,CLU,DNAJA1,ENO1,HIF1A,HSPB1,HYOU1,IVNS1ABP,MAPK7,MIF,PPIF,PTTG1IP,TMBIM6,TMEM161A,TPT1,XBP1	94	0.00610794	2.09614	1
GO_MICROTUBULE_CYTOSKELETON_ORGANIZATION	ACTR1A,ARHGEF2,ATF5,ATRX,CCDC120,CCSAP,CDK5RAP2,CEP120,CEP192,CEP72,CHMP3,CHMP4B,CHP1,CLASP1,CLASP2,CLIP1,CRIPT,CROCC,CRYAB,CTNNB1,DISC1,ESPL1,EZR,FLNA,GABARAP,GAPDH,GJA1,HDAC6,HDGFL3,HOOK2,HSPA1B,HTT,IQCG,KIF24,KIF2A,KIF2C,KIF3B,KIFC1,KPNB1,LLGL1,LZTS2,MAP1S,MAP4,MARK4,MET,MID1,MID1IP1,MYBL2,MYH9,MZT1,NCKAP5,NCOR1,NPM1,NSFL1C,NUP62,OBSL1,PAFAH1B1,PARD3,PCM1,PDCD6IP,PIH1D3,PKD1,PKHD1,PRC1,PTPA,RB…	548	0.00617887	1.40465	1
GO_RNA_STABILIZATION	E2F1,FUS,HNRNPA0,HNRNPC,IGF2BP1,LARP1,MAPK14,PABPC1,RBM10,RBM38,SYNCRIP,TARDBP,TIRAP	49	0.00634126	2.62713	1
GO_REGULATION_OF_SUPRAMOLECULAR_FIBER_ORGANIZATION	ADD1,AKAP13,APOA1,ARFGEF1,ARHGAP35,ARHGEF10L,ARHGEF2,ARPC1B,ARPC4,ARPC5,BAIAP2L1,BIN1,CAPZA2,CAPZB,CDC42,CDK5RAP2,CFL1,CIT,CLASP1,CLASP2,CLIP1,CLU,CORO1B,CRYAB,DSTN,F2RL1,FCHSD2,FLNA,HDAC6,HDGFL3,HSPA1B,HSPA8,IAPP,JMY,MAP1S,MET,MID1,MID1IP1,MTPN,MYO1C,PFN1,PROX1,PTGER4,RHOA,ROCK2,RPS3,SDC4,SERPINF2,SNX9,SPIRE2,SPTAN1,SPTBN1,SPTBN2,TMSB10,TRPV4,TSC1,WAS	332	0.00637975	1.51711	1
GO_VASCULAR_WOUND_HEALING	ADIPOR2,MCAM,NDNF,SERPINE1,XBP1	11	0.00641324	6.04956	1
GO_NEGATIVE_REGULATION_OF_PROTEIN_METABOLIC_PROCESS	A2M,ADAR,AGO2,AHSG,AMBP,ANXA2,APLP2,ARL6IP1,ARRB1,ASB1,ASH1L,BANK1,BIN1,CALM3,CALR,CAMK2N1,CARD8,CBL,CBLB,CCAR2,CDKN2B,CEBPA,CELF4,CHP1,CLU,CNOT9,CPB2,CRYAB,CSK,CSNK2A1,CST3,CTNNB1,CTSA,DHCR24,DNAJA1,DNAJB6,DNAJC10,DNAJC3,DUSP5,DUSP9,EFNA1,EIF3A,EIF4EBP2,EIF4G1,EIF6,ELFN1,ENSA,EZR,F2RL1,FBLN1,FKBP1A,FLNA,FLOT2,FOXJ1,FOXO1,GAPDH,GCLC,GPC3,GPER1,GPS2,GSKIP,GSTP1,HDAC6,HIPK2,HSP90AB1,HSPA1B,HSPB1,IA…	1067	0.00650021	1.28273	1
GO_MITOTIC_SPINDLE_ORGANIZATION	CCSAP,CEP192,CHMP4B,CLASP1,CLASP2,FLNA,HSPA1B,KIF2A,KIF3B,KIFC1,KPNB1,MAP4,MYBL2,MZT1,NUP62,PKD1,PRC1,PTPA,RHOA,TACC1,TPR,TPX2,VCP	107	0.00662285	1.99571	1
GO_COLUMNAR_CUBOIDAL_EPITHELIAL_CELL_DEVELOPMENT	C1GALT1,CDK6,DLL1,GPAT4,HIF1A,HNF4A,NKX3-2,PAFAH1B1,RIPOR2,SEC24B,SLC4A7,SLC9A3R1,SOD1,TYMS	56	0.00663028	2.42527	1
GO_REGULATION_OF_ORGANELLE_ASSEMBLY	AKAP13,ARHGAP35,ARHGEF2,ATXN2,ATXN2L,CCSAP,CDK5RAP2,CEP120,CHMP4B,CROCC,DNM2,EZR,FSCN1,G3BP1,G3BP2,GAP43,GRID2,HSPA1B,HTT,LRFN4,MAP4,MARK4,NPM1,NUP62,PDCD6IP,PIKFYVE,PROX1,PTPRD,RAB1B,RALB,RBM14,RHOA,SCFD1,SDC4,SENP6,TPR	189	0.00668092	1.7182	1
GO_CELL_CYCLE	ACTB,ACTR1A,ACVR1,ANAPC2,ANK3,ARHGEF2,ARID3A,ATF5,ATM,ATRX,AZI2,BABAM2,BACH1,BCL2,BCL2L1,BCR,BID,BIN1,BMP2,BTRC,CAB39,CALM3,CALR,CAMK2N1,CBX5,CCAR2,CCSAP,CDC42,CDC45,CDCA8,CDK12,CDK4,CDK5R2,CDK5RAP2,CDK6,CDKN2B,CEBPA,CECR2,CENPT,CEP120,CEP192,CEP72,CFL1,CHMP3,CHMP4B,CHTF18,CHTF8,CIT,CLASP1,CLASP2,CLIP1,CNOT9,CRADD,CROCC,CSNK2A1,CSPP1,CTCF,CTNNB1,CUL4A,DCDC1,DDX39B,DHCR24,DNM2,DTL,E2F1,ECT2,EHMT1,…	1768	0.00677555	1.22233	1
GO_REGULATION_OF_INTRACELLULAR_SIGNAL_TRANSDUCTION	A2M,ACTN4,ADGRV1,ADRA2C,AKAP12,AKAP13,AKAP6,AMBP,APOA1,ARFGEF1,ARFGEF2,ARHGAP26,ARHGAP35,ARHGAP42,ARHGAP5,ARHGDIA,ARHGEF1,ARHGEF10L,ARHGEF18,ARHGEF2,ARHGEF7,ARRB1,ASH1L,ATM,AUTS2,BANK1,BCL2,BCL2L1,BCR,BID,BMP2,BMPER,BRAF,BTRC,C1QBP,CALM3,CALR,CAMK2N1,CARD11,CARD8,CARD9,CASR,CBL,CCAR2,CD24,CD74,CDC42,CDK12,CHD4,CHP1,CLEC6A,CLU,CPNE1,CSK,CSNK2A1,CTNNB1,CYTH4,DENND1A,DENND4B,DGKI,DNAJA1,DNM1L,DNM2,D…	1769	0.00680596	1.22143	1
GO_ORGANIC_HYDROXY_COMPOUND_METABOLIC_PROCESS	ACADVL,AKR1C1,APOA1,BCL2,BMP2,CEBPA,CLN6,DHCR24,DHCR7,DHRS3,ERG28,FASN,FDPS,FGF19,GATA3,GK,GPER1,HDLBP,HIF1A,HMGCS1,HSD17B4,IDH1,INPPL1,INSIG1,IP6K1,IP6K2,KPNB1,LMF1,MTPN,NFE2L1,OCA2,OSBP,PANK2,PAX8,PLCB1,PLCB4,PPARD,PROX1,RBP4,RXRA,SCARB1,SCD,SEC14L2,SOAT1,SOD1	535	0.00688804	0.657283	1
GO_ENDOTHELIUM_DEVELOPMENT	ACVR1,ADD1,ANXA2,CLDN1,CLDN3,CLDN5,CTNNB1,DLL1,EZR,F2RL1,FASN,FOXP1,GDF2,GJA1,LAMA5,MET,NR2F2,PDE4D,PROX1,RHOA,ROCK2,SCUBE1,TJP1,TNFRSF1A,ZEB1	120	0.00690262	1.91863	1
GO_PEPTIDYL_THREONINE_MODIFICATION	ACVR1,BCL2,CAB39,CALM3,CDC42BPA,CDC42BPB,CIT,CSNK2A1,EIF4G1,GALNT1,GALNT16,GALNT2,GRK2,HIPK2,MAPK1,PARD3,PPEF2,PRKD1,ROCK2,RPTOR,SPRED2,TGFB1,TRPC6,UBE2K,WNK1	120	0.00690262	1.91863	1
GO_CELL_PART_MORPHOGENESIS	ACTB,ADCY1,ADGRB3,ANAPC2,ANK3,ARHGAP35,ARHGDIA,ARHGEF7,AUTS2,BCL2,BCL2L1,CDC42,CDH4,CFL1,CNTNAP2,CORO1B,CPNE1,CTNNB1,CTNND2,CUX1,DISC1,DNM1L,DNM2,DPYSL2,EFNA1,ENAH,EPHA7,EZR,FARP1,FIS1,FN1,GAB1,GAP43,GATA3,GJA1,GRB10,HDAC6,HSP90AB1,IST1,KIF5C,LLGL1,LRP1,LRP8,LYPLA2,LZTS3,MAP1S,MAP3K13,MAP4K4,MAPK1,MAPK7,MEF2A,MEGF8,MINK1,NBL1,NFIB,NGEF,NRXN3,OBSL1,PACSIN2,PAFAH1B1,PANK2,PARD3,PHACTR1,PID1,PIK3CD,…	683	0.00693135	1.35043	1
GO_PROTEIN_IMPORT	CBLB,CDH1,CHP1,CLU,ECT2,FLNA,HSPA8,IPO7,KPNA1,KPNA7,KPNB1,LAMP2,MAPK1,MAPK14,NUP62,NUP88,PEX26,PIK3R2,PKIG,POM121,POM121L2,PTTG1IP,RAB8B,RGPD2,RGPD4,ROMO1,RPL23,SHH,SNUPN,TARDBP,TGFB1,TIMM17A,TIMM50,TNPO2,TOMM22,TPR	191	0.00703396	1.69578	1
GO_ESTABLISHMENT_OF_MITOTIC_SPINDLE_LOCALIZATION	ACTR1A,ARHGEF2,CDK5RAP2,CLASP1,ESPL1,GJA1,HTT,KPNB1,NSFL1C,PAFAH1B1	35	0.00705753	2.90774	1
GO_POSITIVE_REGULATION_OF_RNA_SPLICING	CELF4,DAZAP1,ERN1,NCL,POLR2A,PRPF19,RBM3,RBMX,SNRNP70,U2AF2	35	0.00705753	2.90774	1
GO_PROTEIN_LOCALIZATION_TO_LYSOSOME	CLU,HGS,HSPA8,LAMP2,NCOA4,RAB7A,ROCK2,SCARB2,SZT2,VPS4A	35	0.00705753	2.90774	1
GO_RESPONSE_TO_INTERLEUKIN_12	ANXA2,CDC42,CFL1,HNRNPA2B1,MIF,P4HB,PAK2,PLCB1,PPIA,RALA,RPLP0,SOD1,TCP1	50	0.00706546	2.5561	1
GO_CELL_JUNCTION_ASSEMBLY	ACTB,ACTG1,ACTN4,ARHGEF7,BCL2,BCR,CDC42,CDH1,CDH23,CDH4,CLASP1,CLASP2,CLDN1,CLDN3,CLDN5,CTNNB1,CTNND1,CTNND2,ECT2,FLNA,FN1,FSCN1,GJA1,ITGA5,LAMA5,LRP1,MAP4K4,MICALL2,MYO1C,PARD3,PDCD6IP,PIP5K1A,PKP4,PTPRK,PTPRO,RHOA,ROCK2,SDC4,TAOK2,TJP1,TLN1,TRPV4,TSC1,VMP1	243	0.00713528	1.61607	1
GO_NEGATIVE_REGULATION_OF_INTRINSIC_APOPTOTIC_SIGNALING_PATHWAY_IN_RESPONSE_TO_DNA_DAMAGE	BCL2,BCL2L1,BID,CCAR2,CD74,CLU,MIF,TMEM161A,TPT1	30	0.00737646	3.11469	1
GO_REGULATION_OF_CYTOSKELETON_ORGANIZATION	ADD1,AKAP13,APOA1,ARFGEF1,ARHGAP35,ARHGDIA,ARHGEF10L,ARHGEF2,ARPC1B,ARPC4,ARPC5,ATF5,BAIAP2L1,BIN1,CAPZA2,CAPZB,CCSAP,CDC42,CDK5RAP2,CELSR1,CEP120,CFL1,CHMP3,CHMP4B,CIT,CLASP1,CLASP2,CLIP1,CORO1B,CTNNB1,DIAPH1,DSTN,ECT2,F2RL1,FCHSD2,FLNA,FSCN1,HDAC6,HDGFL3,HSPA1B,JMY,LRP1,MAP1S,MAPK1,MARK4,MET,MID1,MID1IP1,MTPN,MYO1C,NOTCH2,NPM1,NSFL1C,NUP62,PAFAH1B1,PDCD6IP,PFN1,PKD1,PKHD1,PLXNB1,PROX1,PTGER4,RB…	517	0.007407	1.40308	1
GO_REGULATION_OF_APOPTOTIC_SIGNALING_PATHWAY	ACVR1,ARHGEF2,BCL2,BCL2L1,BID,CCAR2,CD74,CLU,CRADD,CSNK2A1,CTNNB1,DNAJA1,DNM1L,E2F1,ENO1,EYA4,FIS1,GCLC,GPER1,GSTP1,HIF1A,HNRNPK,HSPA1B,HSPB1,HTT,HYOU1,IVNS1ABP,MAPK7,MAZ,MIF,NMT1,P4HB,PAK2,PHIP,PLA2G6,PPIF,PPP3R1,PTTG1IP,RACK1,RAD9A,RPL11,RPL26,RPS3,S100A9,SERPINE1,SH3RF1,SIAH1,SKIL,SLC9A3R1,SOD1,STK3,TFDP1,TMBIM6,TMEM161A,TNFRSF10B,TNFRSF12A,TPT1,TRAF2,TRIM39,XBP1,YWHAB,YWHAE,YWHAQ,YWHAZ,ZSWIM2	390	0.00742072	1.46481	1
GO_MODULATION_BY_HOST_OF_VIRAL_PROCESS	CFL1,FBXL2,NUCKS1,PC,PPIB,PSMC3,TBC1D20,VAPA	25	0.00743632	3.41892	1
GO_RNA_LOCALIZATION	ATM,ATXN2,CCT7,CPSF4,DDX39B,EIF5A,EIF5AL1,EIF6,FBL,G3BP2,HNRNPA1,HNRNPA2B1,IGF2BP1,KIF5C,MYO1C,NHP2,NPM1,NUP160,NUP62,NUP88,PABPN1,POM121,RFTN2,RPS15,SDAD1,SEC13,SLBP,SMG5,SNUPN,SRRM1,SUPT6H,SYMPK,TCP1,THOC5,TPR,TSC1,U2AF2,XPO1,XPOT,YTHDC1,ZC3H3	226	0.00745946	1.6189	1
GO_RNA_EXPORT_FROM_NUCLEUS	CPSF4,DDX39B,EIF5A,EIF6,HNRNPA1,HNRNPA2B1,NPM1,NUP160,NUP62,NUP88,PABPN1,POM121,RPS15,SDAD1,SEC13,SLBP,SMG5,SRRM1,SUPT6H,SYMPK,THOC5,TPR,TSC1,U2AF2,XPO1,XPOT,YTHDC1	135	0.0077374	1.82282	1
GO_REGULATION_OF_CELLULAR_RESPONSE_TO_HEAT	ATM,CAMK2G,CCAR2,CREBBP,CRYAB,DNAJB6,HSP90AB1,HSPA1B,HSPA8,MAPK1,NUP160,NUP62,NUP88,POM121,RPTOR,SEC13,TPR,YWHAE	78	0.00775412	2.18455	1
GO_NEGATIVE_REGULATION_OF_MAPK_CASCADE	AMBP,ARRB1,ASH1L,CAMK2N1,CSK,DNAJA1,DUSP5,DUSP9,EFNA1,EIF3A,EZR,F2RL1,FBLN1,FOXO1,GPER1,GPS2,GSTP1,IGF1R,IRAK3,MECOM,NCOR1,NUP62,PAFAH1B1,PEBP1,PIK3R2,PPEF2,PPP2CA,SLC9A3R1,SPRED2,TAOK3,UCHL1,ZNF675	165	0.00777616	1.75577	1
GO_POSTSYNAPSE_ORGANIZATION	ACTB,ACTG1,CDC42,CFL1,COLQ,CRIPT,CTNND2,DLG2,DNM1L,EFNA1,EPHA7,FRMPD4,GAP43,GRID2,GRIN2B,HDAC6,HOMER1,IGF1R,LRFN4,LRP8,LZTS3,NGEF,NLGN2,NRXN2,PAFAH1B1,PTPRD,RELN,RER1,SHANK2,SIPA1L1,SPTBN2,TANC1	165	0.00777616	1.75577	1
GO_CELLULAR_RESPONSE_TO_IONIZING_RADIATION	ATM,BCL2L1,CRYAB,DNM2,ECT2,EEF1D,GATA3,HMGA2,MAPK14,NUCKS1,POLE3,RAD9A,RPL26,SPIDR,TMEM109,TP53BP1	68	0.00793775	2.23949	1
GO_ACTIN_FILAMENT_BUNDLE_ORGANIZATION	ACTN4,ADD1,AIF1L,APOA1,ARHGEF10L,ARRB1,BAIAP2L1,CDC42,CLASP1,CLASP2,CORO1B,ESPNL,EZR,FAM171A1,FLNA,FSCN1,MARCKS,MET,PFN1,PHACTR1,PLS1,PTGER4,RHOA,ROCK2,SDC4,SERPINF2,SPIRE2,TSC1,WAS,ZYX	153	0.00831833	1.77926	1
GO_POSITIVE_REGULATION_OF_CELL_PROJECTION_ORGANIZATION	ANAPC2,ARHGAP35,ARHGDIA,ARHGEF7,AUTS2,CDC42,CDH4,CEP120,CORO1B,CREB3L2,CROCC,CUX1,DISC1,DNM1L,DNM2,EPS8L1,EPS8L3,F2RL1,FIG4,FN1,FNBP1L,FSCN1,HDAC4,HTT,IST1,LRP1,LRP8,MAP3K13,MARK4,MEGF8,NDNF,NME2,OBSL1,PAFAH1B1,PFN1,PLXNA1,PLXNB1,PRKD1,PROM2,PTPRD,RAB8B,RALA,RELN,RHOA,RIMS1,RIMS2,RIPOR2,ROR1,RREB1,S100A9,SCARB2,SCN1B,SEMA4D,SHANK2,SKIL,SMURF1,STK25,SYT1,TENM3,TNFRSF12A,TRAK1,UNC13A,WNT1	379	0.00849975	1.45956	1
GO_OXIDATION_REDUCTION_PROCESS	ACADVL,ADIPOR2,AKR1C1,ALKBH7,APOA1,ASPH,AUH,BBOX1,BCKDHA,BID,BLVRA,BMP2,CBS,COX6B1,COX6C,CPT2,CYB561A3,CYP2C18,DHCR24,DHCR7,DHRS3,DHRS7,DHRS7B,DLAT,DNAJC10,ECHS1,ECSIT,EGLN2,EGLN3,ENO1,FADS2,FASN,FMO5,FTH1,FTL,GAPDH,GCDH,GLDC,GNAS,GPI,GPX4,H6PD,HIF1A,HK2,HPDL,HSD17B12,HSD17B4,IDH1,IGF2,IL4I1,IL6ST,IREB2,JMJD1C,KDM2A,KDM4A,KDM5A,KDM5C,MAPK14,ME1,MGST1,MSRB1,MTHFD1L,NDUFA4,NDUFS8,NDUFV2,NOS1,P4HB,P…	981	0.00854554	0.746408	1
GO_CHAPERONE_MEDIATED_AUTOPHAGY	CLU,CTSA,EEF1A1,HSPA8,LAMP2,SNRNP70	16	0.00858377	4.35724	1
GO_REGULATION_OF_EXTRACELLULAR_MATRIX_DISASSEMBLY	CLASP1,CLASP2,CST3,FSCN1,LRP1,TGFB1	16	0.00858377	4.35724	1
GO_ENDOPLASMIC_RETICULUM_TO_GOLGI_VESICLE_MEDIATED_TRANSPORT	ACTR1A,ANK3,CAPZA2,CAPZB,COG2,COG4,COG5,COG8,COPE,CREB3L2,DYNLL2,ERGIC3,F5,HYOU1,INSIG1,KDELR1,LMF1,NRBP1,PDCD6,PPP6R3,RAB1B,SCFD1,SEC13,SEC24B,SEC24D,SERPINA1,SPTAN1,SPTBN1,SPTBN2,TBC1D20,TICAM2,TMED3,TMED9,TRAPPC9,VAPA,VAPB,VCP	201	0.00878047	1.64704	1
GO_CELL_CELL_JUNCTION_ORGANIZATION	ACTN4,ADD1,CDC42,CDH1,CDH23,CDH4,CLDN1,CLDN3,CLDN5,CSK,CTNNB1,CTNND1,CTNND2,ECT2,F2RL1,FSCN1,GJA1,IQSEC1,MAP4K4,MICALL2,MYO1C,NLGN2,PARD3,PDCD6IP,PKP4,PLEKHA7,PTPRO,RAB8B,RHOA,ROCK2,TGFB1,TJP1,TLN1,TRPV4,XIRP2	186	0.00881581	1.69194	1
GO_NEGATIVE_REGULATION_OF_STRESS_ACTIVATED_PROTEIN_KINASE_SIGNALING_CASCADE	AMBP,DNAJA1,EZR,F2RL1,FOXO1,GPS2,GSTP1,MECOM,NCOR1,PAFAH1B1,TAOK3,ZNF675	45	0.00901806	2.64468	1
GO_3_UTR_MEDIATED_MRNA_STABILIZATION	HNRNPA0,HNRNPC,MAPK14,RBM10,RBM38,TARDBP,TIRAP	21	0.00949332	3.63187	1
GO_EMBRYONIC_HEMOPOIESIS	GATA2,GATA3,HIF1A,PBX1,STK3,THOC5,ZFPM1	21	0.00949332	3.63187	1
GO_POSTSYNAPTIC_SPECIALIZATION_ASSEMBLY	GAP43,GRID2,LRFN4,NLGN2,NRXN2,PTPRD,SHANK2	21	0.00949332	3.63187	1
GO_APOPTOTIC_MITOCHONDRIAL_CHANGES	BCL2,BCL2L1,BID,CCAR2,CLU,DNM1L,E2F1,FIS1,GCLC,GPER1,HK2,JTB,NAIF1,NMT1,PLA2G6,PPIF,PPP3R1,RHOT2,TFDP1,TIMM50,YWHAB,YWHAE,YWHAQ,YWHAZ	117	0.0096389	1.8806	1
GO_SEXUAL_REPRODUCTION	ACTR1A,ACVR1,ADGRG2,AFP,ASH1L,ATM,ATRX,B4GALT1,BCL2,BCL2L1,CALR,CCT7,CELF4,CFAP54,CTNNB1,DAZAP1,DNAJA1,DNM2,E2F1,EIF4H,ERCC1,FANCA,FNDC3A,FOXJ1,GJA1,GOLGA3,GPX4,HDAC4,IQCG,KDM5A,KIFC1,KMT2D,LIMK2,MEI4,NR2F2,NUP62,OCA2,PAFAH1B1,PANK2,PAQR7,PDE3A,PHC2,PLCB1,PYGO2,RFX2,RIMS1,RNF17,RPS6,SELENOP,SIAH1,SKIL,SLC26A3,SLC9C1,SOD1,SPIN3,SPINK1,SPIRE2,SRPK1,SUN1,SYCP1,TARBP2,TBC1D20,TCP1,TDRD12,TEX101,TEX11…	820	0.00970562	0.729302	1
GO_RECEPTOR_SIGNALING_PATHWAY_VIA_STAT	CRLF1,FGFR3,HGS,IL6ST,MGAT5,PKD1,PPP2CA,SOCS1,TNFRSF1A	157	0.00975853	0.437937	1
GO_HEPATOCYTE_APOPTOTIC_PROCESS	BCL2L1,BID,KRT18,KRT8,STK3	12	0.00990766	5.18515	1
GO_POSITIVE_REGULATION_OF_CENTROSOME_CYCLE	CEP120,NPM1,NSFL1C,NUP62,ROCK2	12	0.00990766	5.18515	1
GO_ESTABLISHMENT_OF_GOLGI_LOCALIZATION	CDC42,SLC9A3R1,STK25,YWHAZ	8	0.0100791	7.2555	1
GO_PEPTIDYL_LYSINE_DEACETYLATION	HDAC10,HDAC4,HDAC6,HDAC9	8	0.0100791	7.2555	1
GO_PRIMITIVE_HEMOPOIESIS	GATA2,STK3,THOC5,ZFPM1	8	0.0100791	7.2555	1
GO_REGULATION_OF_BLOOD_VESSEL_REMODELING	BCR,CST3,FLT4,TGFB1	8	0.0100791	7.2555	1
GO_RESPONSE_TO_OXYGEN_GLUCOSE_DEPRIVATION	CACNB3,CBL,DNM1L,TSC1	8	0.0100791	7.2555	1
GO_RIBOSOMAL_LARGE_SUBUNIT_EXPORT_FROM_NUCLEUS	NPM1,NUP88,SDAD1,XPO1	8	0.0100791	7.2555	1
GO_RESPONSE_TO_LIGHT_STIMULUS	ARRB1,BCL2,BEST1,CCAR2,CREBBP,DNM2,DTL,ERCC1,EYS,GNB1,GNGT1,HIF1A,HMGCS1,MAP2K7,MAPK10,NMT1,NPM1,PTPRK,RPL26,SLC4A10,TANC1,TMEM161A,TP53I13	306	0.0102325	0.583812	1
GO_REGULATION_OF_STRESS_ACTIVATED_PROTEIN_KINASE_SIGNALING_CASCADE	AMBP,BMP2,CARD9,CDC42,DNAJA1,DUSP15,ERN1,EZR,F2RL1,FGF19,FLT4,FOXO1,GPS2,GSTP1,HIPK2,IGF1R,KLHDC10,MAGI3,MAP2K7,MAP3K13,MAP4K4,MAPK1,MECOM,MID1,MINK1,NCOR1,PAFAH1B1,PLCB1,PPEF2,RPS3,SERPINF2,SH3RF1,STK25,STK3,TAOK2,TAOK3,TF,TIRAP,TRAF2,TRPV4,ZNF675	229	0.0103991	1.59272	1
GO_CATION_TRANSPORT	ACTN4,AHNAK,AKAP6,ANK3,ANXA2,ANXA6,ATOX1,ATP1A1,ATP2A2,ATP2B2,ATP6V0D1,BCL2,BEST1,BIN1,CAB39,CACHD1,CACNA1C,CACNA1G,CACNB3,CALM3,CAMK2G,CASR,CD63,CDH23,CHD7,CHP1,COMMD1,COX6B1,COX6C,CTNNB1,DIAPH1,DLG2,DNM1L,DNM2,FGF12,FKBP1A,FLNA,FLVCR2,FTH1,FTL,GJA1,GPER1,GRIN2B,HOMER1,HTT,IREB2,KCNB1,KCND2,KCNJ4,KCNK3,KCNQ1,KCNT1,LETM1,MINK1,MLLT6,NDUFA4,NFE2L1,NKAIN3,NLGN2,NOS1,NPSR1,OCA2,PDE4D,PIEZO1,PKD1,PLA…	1130	0.0105633	0.767945	1
GO_NEGATIVE_REGULATION_OF_JNK_CASCADE	AMBP,DNAJA1,F2RL1,GPS2,GSTP1,MECOM,NCOR1,PAFAH1B1,TAOK3,ZNF675	37	0.0106949	2.69198	1
GO_POSITIVE_REGULATION_OF_RESPONSE_TO_DNA_DAMAGE_STIMULUS	ATM,BABAM2,CCAR2,EYA4,FAM168A,FUS,HDAC10,HIC1,HMGA2,PRKDC,RAD9A,RPL26,RPS3,SKIL,SPIDR,SPIRE2,SPRED2,TMEM161A,WAS,XRCC1	95	0.0113261	1.94187	1
GO_VIRAL_GENOME_REPLICATION	ADAR,BCL2,CDC42,FBXL2,GRK2,HMGA2,LARP1,NUCKS1,PABPC1,PCBP2,PI4KA,PPIA,PPIB,PROX1,ROCK2,SRPK1,SRPK2,STAU1,TARBP2,TBC1D20,UBP1,VAPA,VAPB,VCP	120	0.0113494	1.82151	1
GO_NEGATIVE_REGULATION_OF_KINASE_ACTIVITY	ADAR,AHSG,CAMK2N1,CBL,CBLB,CDKN2B,CEBPA,CHP1,CSK,DNAJA1,DNAJC3,DUSP5,DUSP9,GPS2,GSKIP,GSTP1,HSPB1,IGF1R,IPO7,IRAK3,LATS2,MIDN,NPM1,NR2F2,NUP62,PAK2,PKIG,PPP2CA,PPP2R5A,RACK1,RPTOR,SH3BP5,SMYD3,SOCS1,SPRED2,TAOK3,TARBP2,UCHL1,VPS25,WEE2,WNK1,ZNF675	236	0.0115323	1.58125	1
GO_RESPONSE_TO_CHEMOKINE	HIF1A,RHOA,RIPOR2,WNK1	96	0.0116358	0.313575	1
GO_POSITIVE_REGULATION_OF_CELLULAR_PROTEIN_LOCALIZATION	ACSL3,ANK3,ANP32B,AP2B1,BCL2,BID,CACNB3,CCT7,CDC42,CDH1,CHP1,CROCC,E2F1,ECT2,EPB41L2,EZR,FIS1,FLNA,GPER1,HSP90AB1,HUWE1,KAT7,KCNB1,LRP1,MAPK1,MAPK14,MARK4,MICALL2,MYO1C,NMT1,NPM1,NUP62,OAZ1,PCM1,PIK3R2,PLS1,PPP3R1,RACK1,RER1,ROCK2,SESN2,SHH,SPTBN1,TARDBP,TCAF1,TCP1,TFDP1,TGFB1,TPR,UBL5,YWHAB,YWHAE,YWHAQ,YWHAZ	319	0.011639	1.49018	1
GO_CELL_CYCLE_PROCESS	ACTR1A,ACVR1,ANAPC2,ANK3,ARHGEF2,ARID3A,ATF5,ATM,ATRX,BABAM2,BACH1,BCL2,BCL2L1,BID,BIN1,BTRC,CAB39,CALM3,CALR,CBX5,CCSAP,CDC42,CDC45,CDCA8,CDK4,CDK5RAP2,CDK6,CDKN2B,CECR2,CEP120,CEP192,CEP72,CFL1,CHMP3,CHMP4B,CHTF8,CIT,CLASP1,CLASP2,CNOT9,CRADD,CROCC,CSNK2A1,CSPP1,CTCF,CTNNB1,CUL4A,DCDC1,DHCR24,DNM2,DTL,E2F1,ECT2,EHMT1,EHMT2,EIF4G1,EIF4G2,ENSA,ERCC1,ERN1,ESPL1,EZR,FAM83D,FANCA,FBXL18,FLNA,FOXO4,G…	1317	0.0118835	1.23746	1
GO_REGULATION_OF_CELLULAR_PROTEIN_LOCALIZATION	ACSL3,ACTB,ANK3,ANP32B,AP2B1,AP2M1,BCL2,BCL2L1,BID,CACNB3,CCT7,CDC42,CDH1,CEP72,CHP1,COMMD1,CRIPT,CROCC,CSK,CTNNB1,DNAJA1,E2F1,ECT2,EPB41L2,EZR,FIS1,FLNA,GPC3,GPC5,GPC6,GPER1,GRIPAP1,HSP90AB1,HUWE1,INSIG1,KAT7,KCNB1,LRP1,LZTS2,MAPK1,MAPK14,MARK4,MICALL2,MYO1C,NMT1,NPM1,NSFL1C,NUP62,OAZ1,PCM1,PID1,PIK3R2,PKIG,PLS1,PPP2R5A,PPP3R1,RACK1,RALB,RASSF5,RER1,RIPOR2,ROCK2,SESN2,SHH,SPIDR,SPTBN1,SUPT6H,TAR…	527	0.0118992	1.37046	1
GO_HETEROCHROMATIN_ORGANIZATION	HMGA1,HMGA2,HP1BP3,MECOM,POLE3,TPR	17	0.0119262	3.96015	1
GO_POSITIVE_REGULATION_OF_TRANSLATION	C1QBP,CDK4,DDX39B,DNAJC3,EEF2,EIF5A,EIF5AL1,EIF6,LARP1,MAPK1,NPM1,NSUN4,PABPC1,PCIF1,PRR16,RBM3,RHOA,RPL26,RPL30,RPL5,RPS4X,RPS9,RXRA,TARBP2,UQCC1	124	0.0119344	1.84046	1
GO_ESTABLISHMENT_OF_CELL_POLARITY	ACTR1A,ARFGEF1,ARHGEF2,CDC42,CDK5RAP2,CFL1,CLASP1,FLOT2,FOXJ1,FSCN1,GATA3,GJA1,HSP90AB1,HTT,LLGL1,MAP4,MYH9,NSFL1C,PAFAH1B1,PARD3,PKD1,RACK1,RHOA,RIPOR2,ROCK2,SHH,SLC9A3R1	138	0.0120159	1.77317	1
GO_POST_EMBRYONIC_DEVELOPMENT	AGO2,ARID5B,ASH1L,ATF5,ATM,ATRX,BCL2,DHCR7,ERCC1,GATA3,GNAS,INPPL1,IREB2,PYGO2,SCN9A,SCUBE1,SELENOP,SLC4A10,SZT2	87	0.0120202	2.03457	1
GO_REGULATION_OF_CATABOLIC_PROCESS	AGO2,AMER1,ANXA2,APOA1,APOC2,ATG101,ATM,ATP6V0D1,BCL2,BTRC,CCAR2,CDH1,CDK4,CEBPA,CHMP4B,CLU,COMMD1,CSNK2A1,CST3,CTSA,DISC1,DNM1L,DRAM1,DTL,E2F1,EEF1A1,EFNA1,EGLN2,EIF4G1,EIF4G2,EIF6,ERN1,EZR,FAM83D,FBXL2,FLNA,FOXO1,FUS,GAPDH,GCLC,GJA1,GPC3,GRSF1,HACE1,HDAC4,HDAC6,HGS,HIF1A,HIPK2,HK2,HNRNPA0,HNRNPC,HSP90AB1,HSPA1B,HSPA8,HSPB1,HTT,IDH1,IGF2BP1,IRAK3,KDM4A,LARP1,LRP1,MAPK14,MET,MFN2,MLXIPL,NFE2L1,NP…	963	0.0124515	1.27345	1
GO_NEURONAL_STEM_CELL_POPULATION_MAINTENANCE	DLL1,FOXO1,IGF2BP1,MMP24,PCM1,PROX1,SRRT	22	0.0124937	3.38918	1
GO_POSITIVE_REGULATION_OF_MRNA_SPLICING_VIA_SPLICEOSOME	CELF4,DAZAP1,NCL,PRPF19,RBM3,RBMX,SNRNP70	22	0.0124937	3.38918	1
GO_POSITIVE_REGULATION_OF_TRANSCRIPTION_FROM_RNA_POLYMERASE_II_PROMOTER_INVOLVED_IN_CELLULAR_RESPONSE_TO_CHEMICAL_STIMULUS	BMP2,CARF,CHD6,HIF1A,SESN2,SMAD9,XBP1	22	0.0124937	3.38918	1
GO_REGULATION_OF_BICELLULAR_TIGHT_JUNCTION_ASSEMBLY	CLDN1,CLDN3,CLDN5,GJA1,MYO1C,ROCK2,TJP1	22	0.0124937	3.38918	1
GO_CELL_AGING	ATM,BCL2,BMPR1A,CALR,CDK6,CDKN2B,ERCC1,HMGA1,HMGA2,KAT6A,MAPK14,MIF,NPM1,NUP62,PRKDC,ROMO1,SERPINE1,SLC30A10,SOD1,WNT1,ZMIZ1	100	0.0126459	1.93619	1
GO_REGULATION_OF_ADAPTIVE_IMMUNE_RESPONSE	C17orf99,FOXJ1,GATA3,IL6ST,SUPT6H,TGFB1,TP53BP1,TRAF2,WAS	155	0.0128628	0.444001	1
GO_POSITIVE_REGULATION_OF_DEVELOPMENTAL_GROWTH	AKAP6,ANAPC2,BCL2,BMPR1A,CDH4,CHD7,DDX39B,DISC1,DLL1,EZR,FN1,IGF2,IST1,LRP1,MAP3K13,MAPK1,MAPK14,MEGF8,PAFAH1B1,PLCB1,PLS1,PPARD,PPIB,PRKDC,PROX1,RIMS1,RIMS2,SEMA4D,SMURF1,SYT1,TNFRSF12A,UNC13A	172	0.0130972	1.66713	1
GO_REGULATION_OF_PROTEIN_IMPORT	CDH1,CHP1,ECT2,FLNA,HSPA8,MAPK1,MAPK14,NUP62,PIK3R2,PKIG,SHH,TARDBP,TGFB1,TPR	58	0.013147	2.31472	1
GO_INTRINSIC_APOPTOTIC_SIGNALING_PATHWAY_IN_RESPONSE_TO_DNA_DAMAGE	ATM,BCL2,BCL2L1,BID,CCAR2,CD74,CLU,E2F1,HIC1,HIPK2,HNRNPK,MIF,PRKDC,RAD9A,RPL26,RPS3,SKIL,TMEM109,TMEM161A,TNFRSF1A,TPT1	101	0.0132086	1.91187	1
GO_REGULATION_OF_CELLULAR_COMPONENT_SIZE	ADD1,ANAPC2,AP2M1,ARFGEF1,ARHGAP35,ARPC1B,ARPC4,ARPC5,BAIAP2L1,BIN1,CAPZA2,CAPZB,CDH4,CDK4,CFL1,CIT,CORO1B,DISC1,DNM2,DPYSL2,DSTN,EPHA7,EZR,F2RL1,FCHSD2,FN1,HP1BP3,HSP90AB1,IST1,JMY,LRP1,MAP3K13,MEGF8,MTPN,MYO1C,NPM1,PAFAH1B1,PFN1,PLS1,PRR16,RHOA,RPTOR,SEMA4B,SEMA4D,SLC12A7,SLC12A8,SLC12A9,SLC9A3R1,SNX9,SPIRE2,SPTAN1,SPTBN1,SPTBN2,TMSB10,TNFRSF12A,TRPV4,TSC1,TTL,WAS	357	0.0135862	1.44825	1
GO_REGULATION_OF_MRNA_SPLICING_VIA_SPLICEOSOME	C1QBP,CELF4,DAZAP1,HNRNPA1,HNRNPA2B1,HNRNPK,NCL,NPM1,PRPF19,PTBP1,RBFOX2,RBM10,RBM19,RBM3,RBMX,SNRNP70,SON,SRPK1,SRPK2,U2AF2,YTHDC1	102	0.0139007	1.88794	1
GO_REGULATION_OF_LAMELLIPODIUM_ORGANIZATION	ARHGEF7,AUTS2,CAPZB,CDC42,CORO1B,DNM2,FSCN1,HDAC4,RREB1,WAS,WNT1	42	0.0140862	2.57979	1
GO_NEGATIVE_REGULATION_OF_UBIQUITIN_DEPENDENT_PROTEIN_CATABOLIC_PROCESS	CCAR2,CSNK2A1,HIPK2,HSP90AB1,RPL11,RPL23,RPL5,SHH,SMARCC1,TRIM39,USP7,WNT1	49	0.0140966	2.35827	1
GO_SMALL_MOLECULE_METABOLIC_PROCESS	ACADVL,ACSL3,ACSL4,ACSS3,ADA2,ADCY1,ADIPOR2,AFP,AGXT,AHCY,AKR1C1,ALKBH7,APOA1,APOC2,ASMTL,AUH,B3GALT6,B4GALT1,BCKDHA,BMP2,CARD11,CBS,CBSL,CD74,CEBPA,CHP1,CHPF2,CHST13,CHST15,CHSY3,CLN6,CMPK1,CPT2,CTPS2,CYP2C18,DALRD3,DBI,DHCR24,DHCR7,DHRS3,DHRS7B,DLAT,DLG2,ECHS1,EFL1,EIF6,ENO1,ENOSF1,ERG28,FADS2,FARSB,FASN,FDPS,FGF19,FOXO1,FUT8,GAPDH,GCDH,GCLC,GK,GLDC,GLO1,GMDS,GPAT4,GPER1,GPI,GPX4,GSTP1,H6PD,HDA…	1882	0.0144436	0.824173	1
GO_CALCIUM_ION_TRANSMEMBRANE_TRANSPORT_VIA_HIGH_VOLTAGE_GATED_CALCIUM_CHANNEL	BIN1,CACNA1C,CACNB3,NOS1,SESTD1	13	0.0145147	4.53695	1
GO_REGULATION_OF_NEUROTRANSMITTER_LEVELS	ADCY1,AGXT,ARL6IP1,ATP2A2,CALM3,CLU,COLQ,DGKI,DNM1L,DNM2,GLDC,GPER1,GRM4,HSP90AB1,HSPA8,NOS1,NRXN2,PCLO,PPT1,RIMS1,RIMS2,ROCK2,RORA,SLC29A2,SLC6A11,SYT1,UNC13A	340	0.0147324	0.619597	1
GO_MAST_CELL_DIFFERENTIATION	GATA3,PIK3CD,ZFPM1	5	0.0147365	10.8772	1
GO_MESENCHYMAL_CELL_PROLIFERATION_INVOLVED_IN_LUNG_DEVELOPMENT	CTNNB1,NFIB,SHH	5	0.0147365	10.8772	1
GO_NEGATIVE_REGULATION_OF_AMYLOID_FIBRIL_FORMATION	CLU,CRYAB,IAPP	5	0.0147365	10.8772	1
GO_NEGATIVE_REGULATION_OF_FAT_CELL_PROLIFERATION	E2F1,GATA2,TFDP1	5	0.0147365	10.8772	1
GO_NEGATIVE_REGULATION_OF_HYPOXIA_INDUCED_INTRINSIC_APOPTOTIC_SIGNALING_PATHWAY	ENO1,HYOU1,TMBIM6	5	0.0147365	10.8772	1
GO_NEGATIVE_REGULATION_OF_SISTER_CHROMATID_COHESION	ATRX,ESPL1,WAPL	5	0.0147365	10.8772	1
GO_POSITIVE_REGULATION_OF_TRANSLATIONAL_ELONGATION	EIF5A,EIF5AL1,RPL30	5	0.0147365	10.8772	1
GO_PROTEIN_GLYCOSYLATION_IN_GOLGI	ARFGEF1,FUT8,LMF1	5	0.0147365	10.8772	1
GO_TUBE_LUMEN_CAVITATION	EDA,NFIB,SHH	5	0.0147365	10.8772	1
GO_UBIQUITIN_INDEPENDENT_PROTEIN_CATABOLIC_PROCESS_VIA_THE_MULTIVESICULAR_BODY_SORTING_PATHWAY	CHMP4B,PDCD6IP,VPS4A	5	0.0147365	10.8772	1
GO_VESICLE_TRANSPORT_ALONG_ACTIN_FILAMENT	ACTN4,FNBP1L,MYO1C	5	0.0147365	10.8772	1
GO_VIRAL_TRANSLATIONAL_TERMINATION_REINITIATION	EIF3A,EIF3B,EIF3G	5	0.0147365	10.8772	1
GO_MODIFICATION_OF_MORPHOLOGY_OR_PHYSIOLOGY_OF_OTHER_ORGANISM	ANXA2,BCL2L1,CFL1,CPSF4,F2RL1,FBXL2,GAPDH,GTF2B,HIPK2,HMGA2,HMGN2,KPNA1,KPNA7,KPNB1,NUCKS1,PABPN1,PC,PPIB,PSMC3,ROMO1,RPL30,RPS19,RXRA,S100A9,TARDBP,TBC1D20,TGFB1,TYMS,VAPA,VAPB	161	0.0148818	1.66963	1
GO_PROTEIN_INSERTION_INTO_MEMBRANE	BCL2,BID,E2F1,GET4,NMT1,PPP3R1,ROMO1,TFDP1,TIMM9,TOMM22,YWHAB,YWHAE,YWHAQ,YWHAZ	60	0.0150799	2.21377	1
GO_VASCULAR_ENDOTHELIAL_GROWTH_FACTOR_RECEPTOR_SIGNALING_PATHWAY	BCAR1,CDC42,ELMO1,FLT4,GRB10,HGS,HIF1A,HSPB1,ITGA5,MAPK14,MAPKAPK3,PAK2,PDCD6,PIK3R2,PRKD1,RHOA,ROCK2,SHC2,VTN	91	0.0151129	1.92106	1
GO_REPRODUCTION	ACSL4,ACTR1A,ACVR1,ADGRG2,ADIPOR2,ADRA2C,AFP,AGO2,AMBP,ARID1A,ARID5B,ARRB1,ASB1,ASH1L,ATM,ATRX,B4GALT1,BCL2,BCL2L1,BMPR1A,C1QBP,CALR,CBL,CCT7,CEBPA,CELF4,CFAP54,CHD7,CNOT9,CORIN,CSDE1,CTNNB1,DAZAP1,DHCR24,DNAJA1,DNAJB6,DNM2,E2F1,EIF4H,EPN1,ERCC1,ESPL1,FANCA,FBLN1,FLNA,FNDC3A,FOXJ1,GATA2,GATA3,GJA1,GOLGA3,GPX4,HDAC4,HFM1,HIF1A,HMGCS1,HNF4A,HSD17B4,HSP90AB1,IDH1,IGF2,IQCG,IRF2BPL,ITGA5,KDM5A,KIFC1,…	1421	0.0151309	0.802033	1
GO_REGULATION_OF_TRANSLATIONAL_INITIATION	AGO2,BANK1,DNAJC3,EIF1,EIF1B,EIF3B,EIF4B,EIF4EBP2,EIF4G1,EIF4G2,EIF4H,HSPB1,LARP1,NPM1,RPL13A,RXRA,TPR	79	0.0151437	1.99535	1
GO_REGULATION_OF_CENTROSOME_DUPLICATION	CDK5RAP2,CEP120,CHMP3,CHMP4B,NPM1,NUP62,PDCD6IP,PKHD1,RBM14,ROCK2,XPO1	43	0.0155053	2.49882	1
GO_MULTI_ORGANISM_REPRODUCTIVE_PROCESS	ACSL4,ACTR1A,ACVR1,ADGRG2,ADIPOR2,ADRA2C,AFP,AGO2,AMBP,ARID1A,ASH1L,ATM,ATRX,B4GALT1,BCL2,BCL2L1,C1QBP,CALR,CCT7,CELF4,CFAP54,CORIN,CTNNB1,DAZAP1,DNAJA1,DNM2,E2F1,EIF4H,EPN1,ERCC1,FANCA,FBLN1,FNDC3A,FOXJ1,GJA1,GOLGA3,GPX4,HDAC4,IQCG,ITGA5,KDM5A,KIFC1,KMT2D,LDOC1,LIMK2,MAPK1,MEI4,NR2F2,NUP62,OCA2,PAFAH1B1,PANK2,PAQR7,PDE3A,PHC2,PLA2G6,PLCB1,PPARD,PTGFR,PYGO2,RFX2,RIMS1,RNF17,RPL29,RPS6,RXRA,SELENO…	987	0.0156328	0.768984	1
GO_RESPONSE_TO_DRUG	ABCC6,ACTB,ADCY1,APOA1,APOC2,ARHGEF2,ARL6IP1,ARRB1,ATP1A1,ATRX,BCL2,BCL2L1,CALM3,CALR,CARD9,CBL,CDH1,CDK4,CLDN1,CLDN3,CPB2,CRYAB,CTNNB1,CYP2C18,DNM2,ECT2,EEF1B2,EEF2,FLNA,FOXO1,GATA3,GCLC,GJA1,GNAS,GNB1,GRIN2B,GRK2,GSTP1,HBM,HDAC4,HDAC5,HDAC6,HDAC9,HMGA2,HMGCS1,HNRNPA1,HOMER1,HSP90AB1,KAT7,KCNK3,KCNQ1,KIF1B,LARP1,LDOC1,LRP8,MAPK1,MAPK14,MAPK7,MCM7,MET,MGST1,MT2A,NOS1,PDE3A,PLCB1,PPIF,PSAP,RACK1,R…	1033	0.0156616	0.773126	1
GO_RESPONSE_TO_BIOTIC_STIMULUS	A2M,ACTG1,ADAR,AKAP12,AP1G1,ARHGEF2,ATG10,ATP2A2,BAIAP2L1,BANK1,BCL2,BCR,BMP2,BTRC,C1QBP,CAMK2G,CAPZA2,CARD11,CARD8,CARD9,CD24,CDC42,CDK4,CDK6,CEP192,CFL1,CHD7,CLDN1,CLEC6A,CLU,CREBBP,DNAJC3,ECSIT,EEF1G,ENO1,F2RL1,FKBP5,FLNA,FOXP1,G3BP1,G3BP2,GAPDH,GATA3,GJA1,GPC3,GPER1,GPS2,GSTP1,HDAC5,HMGA1,HMGA2,HMGB3,HMGN2,HNRNPA0,HSP90AB1,HSPA1B,HSPB1,IP6K2,IPO7,IRAK3,IVNS1ABP,KRT8,LAMP1,LDOC1,LRP8,LYST,MAPK…	1438	0.0156686	0.803682	1
GO_VESICLE_BUDDING_FROM_MEMBRANE	ANXA2,AP2M1,DNM2,F5,FNBP1L,INSIG1,PDCD6,PPP6R3,RAB1B,RAB7A,SCFD1,SEC13,SEC24B,SEC24D,SERPINA1,TBC1D20,TMED9,TRAPPC9,VAPA,VAPB,VPS4A	104	0.0156865	1.84225	1
GO_GAMETE_GENERATION	ACTR1A,ACVR1,ADGRG2,AFP,ATM,ATRX,BCL2,BCL2L1,CALR,CELF4,CFAP54,CTNNB1,DAZAP1,DNAJA1,DNM2,E2F1,ERCC1,FANCA,FNDC3A,FOXJ1,GJA1,GOLGA3,GPX4,IQCG,KDM5A,KIFC1,KMT2D,LIMK2,MEI4,NUP62,OCA2,PAFAH1B1,PANK2,PAQR7,PDE3A,PHC2,PYGO2,RFX2,RNF17,RPS6,SIAH1,SKIL,SLC26A3,SLC9C1,SOD1,SPIN3,SPINK1,SPIRE2,SRPK1,SUN1,SYCP1,TARBP2,TBC1D20,TDRD12,TEX11,TSNAXIP1,TYRO3,USP9X,USP9Y,WEE2,ZFP41,ZMIZ1	674	0.0158084	0.725042	1
GO_AMMONIUM_TRANSPORT	NOS1,RALBP1,SEC14L1,SNX4,SYT1	105	0.0158876	0.360589	1
GO_POSITIVE_REGULATION_OF_FIBROBLAST_PROLIFERATION	ANXA2,CD74,CDK4,CDK6,E2F1,FN1,MIF,PDGFC,PRKDC,WAPL,WNT1,ZMIZ1	50	0.0160362	2.29583	1
GO_DEFENSE_RESPONSE_TO_GRAM_POSITIVE_BACTERIUM	CARD9,ROMO1,RPL39,TIRAP	92	0.0160655	0.327923	1
GO_MODULATION_BY_VIRUS_OF_HOST_CELLULAR_PROCESS	BCL2L1,CPSF4,KPNA1,KPNA7,KPNB1,PABPN1	18	0.0160883	3.63049	1
GO_NEGATIVE_REGULATION_OF_CELL_CYCLE_ARREST	CALR,CDK4,GPER1,HSP90AB1,MIF,MLXIPL,RPL23	23	0.0161201	3.17739	1
GO_PHOSPHOLIPASE_C_ACTIVATING_G_PROTEIN_COUPLED_RECEPTOR_SIGNALING_PATHWAY	CASR,F2RL1,GNB1,HOMER1,SLC9A3R1	107	0.0162312	0.353467	1
GO_DICARBOXYLIC_ACID_METABOLIC_PROCESS	GCLC,IDH1,ME1,MTHFD1L	94	0.0162585	0.32059	1
GO_RESPONSE_TO_TYPE_I_INTERFERON	ADAR,HSP90AB1,IP6K2,UBE2K	94	0.0162585	0.32059	1
GO_MULTI_ORGANISM_LOCALIZATION	KPNA1,KPNB1,MVB12B,NUP160,NUP62,NUP88,POM121,RPS27A,SEC13,TCP1,TPR,UBA52,UBAP1,XPO1	61	0.0164047	2.16652	1
GO_HINDBRAIN_RADIAL_GLIA_GUIDED_CELL_MIGRATION	ARL13B,FLNA,RBFOX2,RERE	9	0.0164174	5.80499	1
GO_POSITIVE_REGULATION_OF_CENTROSOME_DUPLICATION	CEP120,NPM1,NUP62,ROCK2	9	0.0164174	5.80499	1
GO_POSITIVE_REGULATION_OF_PROTEIN_KINASE_A_SIGNALING	ADGRV1,AKAP12,IAPP,MIF	9	0.0164174	5.80499	1
GO_POSTSYNAPTIC_DENSITY_PROTEIN_95_CLUSTERING	CRIPT,NLGN2,NRXN2,RELN	9	0.0164174	5.80499	1
GO_MITOCHONDRIAL_RESPIRATORY_CHAIN_COMPLEX_ASSEMBLY	ECSIT,NDUFS8,NDUFV2,UQCC1	95	0.0165923	0.317044	1
GO_NEGATIVE_REGULATION_OF_TRANSFERASE_ACTIVITY	ADAR,AHSG,CAMK2N1,CBL,CBLB,CDKN2B,CEBPA,CHP1,CSK,DNAJA1,DNAJC3,DUSP5,DUSP9,GPS2,GSKIP,GSTP1,HSPB1,IGF1R,IPO7,IRAK3,LATS2,MIDN,NPM1,NR2F2,NUP62,PAK2,PKIG,PPP2CA,PPP2R5A,RACK1,RPL11,RPL23,RPL5,RPTOR,SH3BP5,SMYD3,SOCS1,SPRED2,TAOK3,TARBP2,UCHL1,VPS25,WEE2,WNK1,ZNF675	264	0.0171855	1.50047	1
GO_MITOCHONDRION_LOCALIZATION	ALB,DNM1L,HDAC6,HIF1A,KIF1B,MAP1S,MEF2A,MFN2,RHOT2,TRAK1,UCHL1	44	0.0172721	2.42301	1
GO_REGULATION_OF_MITOCHONDRIAL_OUTER_MEMBRANE_PERMEABILIZATION_INVOLVED_IN_APOPTOTIC_SIGNALING_PATHWAY	BCL2,BID,E2F1,GCLC,NMT1,PPP3R1,TFDP1,YWHAB,YWHAE,YWHAQ,YWHAZ	44	0.0172721	2.42301	1
GO_POSITIVE_REGULATION_OF_SODIUM_ION_TRANSPORT	ACTN4,ANK3,CHP1,DNM2,FGF12,MLLT6,NOS1,SCN1B,WNK1	34	0.0173398	2.61561	1
GO_RESPONSE_TO_XENOBIOTIC_STIMULUS	AHRR,AKR1C1,CALM3,CLDN1,CYP2C18,DNM2,E2F1,FOXO1,GCLC,GSTP1,HDAC5,HDAC9,HNF4A,HOMER1,HSP90AB1,MCM7,MGST1,RHBDD3,RORA,RYR2,SMYD3,SOD1	288	0.0174916	0.594549	1
GO_POSITIVE_REGULATION_OF_INTRACELLULAR_SIGNAL_TRANSDUCTION	ACTN4,ADGRV1,ADRA2C,AKAP12,AKAP13,AKAP6,APOA1,ARFGEF1,ARRB1,ATM,AUTS2,BANK1,BCL2,BCL2L1,BID,BMP2,BMPER,BRAF,C1QBP,CALM3,CALR,CARD11,CARD9,CASR,CBL,CD24,CD74,CDC42,CLEC6A,CPNE1,CSK,CTNNB1,DGKI,DNM1L,DUSP15,DUSP5,DUSP9,ECT2,EDA,EEF1D,EFNA1,ERBB3,ERN1,F2RL1,FFAR4,FGF19,FGF3,FGFR3,FIS1,FKBP1A,FLNA,FLT4,GAB1,GAREM1,GATA3,GJA1,GPER1,GRM4,HIC1,HINT1,HIPK2,HSP90AB1,HSPA1B,HTT,IAPP,IGF1R,IGF2,JCAD,KLHDC10…	981	0.0175235	1.25547	1
GO_CYTOKINESIS	ANK3,BCL2L1,CALM3,CDC42,CECR2,CFL1,CHMP3,CHMP4B,CIT,CSPP1,DCDC1,ECT2,ESPL1,IST1,JTB,KIF3B,LZTS2,MYH9,NUP62,PDCD6IP,PKP4,PRC1,RHOA,ROCK2,SNX9,SON,SPIRE2,SPTBN1,VPS4A	155	0.0179137	1.67774	1
GO_RETROGRADE_VESICLE_MEDIATED_TRANSPORT_GOLGI_TO_ENDOPLASMIC_RETICULUM	ATP9A,ATP9B,COG4,COPE,ERGIC3,HTT,KDELR1,KIF1C,KIF2A,KIF2C,KIF3B,RAB1B,RER1,SCFD1,SURF4,TAPBP,TMED3,TMED9	85	0.017969	1.95541	1
GO_POSITIVE_REGULATION_OF_MEMBRANE_PERMEABILITY	BCL2,BID,E2F1,GCLC,NMT1,PPIF,PPP3R1,RHOT2,SPG7,TFDP1,YWHAB,YWHAE,YWHAQ,YWHAZ	62	0.0179803	2.12124	1
GO_DRUG_CATABOLIC_PROCESS	ADA2,COLQ,CYP2C18,GLDC,HBM,IL4I1,NOS1,NT5E	138	0.0181186	0.443528	1
GO_PATTERN_SPECIFICATION_PROCESS	ACVR1,ARL13B,ASPH,ATM,BMP2,BMPR1A,CELSR1,CTNNB1,DLL1,ETS2,FOXJ1,FOXN4,GPC3,GRSF1,HIF1A,HIPK2,IRX2,KIF3B,MEGF8,MID1,MMP21,NBL1,NKX3-2,NKX6-2,NOTCH2,NR2F2,PAX8,PBX1,PCSK6,POFUT1,PRKDC,RELN,RNF111,SHH,SSBP3,TMEM107,WNT1,ZEB1	444	0.018126	0.671572	1
GO_GROWTH	ADD1,ADIPOR2,AKAP13,AKAP6,ANAPC2,ANKRD11,ANXA2,ANXA6,ARID5B,ATF5,ATM,ATRX,AUTS2,BCAR1,BCL2,BCL2L1,BMPR1A,CCAR2,CDC42,CDH4,CDK4,CHD7,CLSTN3,COL27A1,COLQ,CPNE1,CRYAB,CSNK2A1,CTNNB1,DDX39B,DHCR7,DISC1,DLL1,DNM2,DPYSL2,EGLN2,EIF4G1,EIF4G2,EIF4H,ENO1,EPHA7,ERCC1,EYS,EZR,FGFR3,FN1,GAP43,GATA3,GDF2,GJA1,GNAS,GPAT4,GPC3,HDAC6,HIF1A,HMGA2,HNF4A,HSP90AB1,HSPA1B,IGF2,IP6K2,IST1,KCTD21,KMT2D,LATS2,LRP1,LZTS2…	953	0.0184763	1.25581	1
GO_POST_GOLGI_VESICLE_MEDIATED_TRANSPORT	ACSL3,ANK3,AP1G1,ARFGEF2,COMMD1,CSK,DNM2,EXOC6B,GAK,KLHL20,KRT18,LAMP1,LLGL1,MON2,RABEP1,RACK1,SCAMP3,SCFD1,SORCS1,SPTBN1	98	0.0185666	1.86664	1
GO_NUCLEOSOME_ORGANIZATION	ANP32B,ARID1A,ATRX,CENPT,CTCF,HIRA,HMGA1,HP1BP3,KAT6A,NAP1L1,NAP1L4,NPM1,POLE3,PTMA,RBBP7,RSF1,SMARCA1,SMARCC1,SMARCD1,SMYD3,SRCAP,SUPT6H	111	0.0186135	1.80005	1
GO_MALE_GAMETE_GENERATION	ACTR1A,ADGRG2,ATM,ATRX,BCL2L1,CALR,CFAP54,DAZAP1,DNAJA1,DNM2,E2F1,ERCC1,FANCA,FNDC3A,FOXJ1,GJA1,GOLGA3,GPX4,IQCG,KDM5A,KIFC1,LIMK2,MEI4,NUP62,OCA2,PAFAH1B1,PANK2,PHC2,PYGO2,RFX2,RNF17,SIAH1,SKIL,SLC26A3,SLC9C1,SOD1,SPINK1,SRPK1,SUN1,SYCP1,TARBP2,TBC1D20,TDRD12,TEX11,TSNAXIP1,TYRO3,USP9Y,ZFP41	540	0.0186811	0.699272	1
GO_REGULATION_OF_SYNAPSE_STRUCTURE_OR_ACTIVITY	ADGRB3,ADGRL1,ANAPC2,CDC42,CFL1,CLSTN3,COLQ,CRIPT,DISC1,DNM1L,DNM2,EFNA1,EIF4G1,EPHA7,FRMPD4,GAP43,GPC6,GRID2,GRIN2B,GRIPAP1,HOMER1,LRFN4,LRP8,LRRTM3,LZTS3,MAPK14,NGEF,NLGN2,PAFAH1B1,PPT1,PTPRD,PTPRO,RELN,RHOA,SEMA4D,SIPA1L1,TUBA1A,TUBB,VCP,YWHAZ	230	0.0187447	1.53647	1
GO_PROTEIN_CATABOLIC_PROCESS	ABHD12,ADAMTS7,AMBP,AMER1,ANAPC2,ANXA2,AP2B1,AP2M1,ARRB1,ATM,BTRC,CBL,CCAR2,CDH1,CEBPA,CHMP4B,CLN6,CLU,COMMD1,CSNK2A1,CST3,CTNNB1,CTSA,CUL4A,DENND3,DISC1,DNAJC10,DNAJC3,DTL,EEF1A1,EFNA1,EGLN2,EZR,FAM83D,FBXL18,FBXL2,FLNA,FOXO1,GCLC,GET4,GID4,GJA1,GPC3,HACE1,HDAC6,HGS,HIPK2,HM13,HSP90AB1,HSPA1B,HSPA8,HUWE1,IRAK3,KCTD21,KLHL15,KLHL20,LAMP2,LRP1,LTN1,LYPLA2,MAEA,MAN1B1,MVB12B,NEDD8,NFE2L1,NSFL1C,OAZ…	921	0.0190972	1.26298	1
GO_LEUKOCYTE_PROLIFERATION	ATM,AZI2,BCL2,CARD11,CD24,CD276,CD74,CLU,CTNNB1,F2RL1,FOXJ1,GSTP1,HHLA2,IGF2,IL6ST,MAD1L1,MIF,RPS3,RPS6,SDC4,SH3RF1,SHH,TIRAP	296	0.0191275	0.605644	1
GO_REGULATION_OF_EMBRYONIC_DEVELOPMENT	APOA1,BMPR1A,CCSAP,CELSR1,CLASP1,CLASP2,CTNNB1,DLL1,EHMT1,GATA2,GATA3,GJA1,HNF4A,LAMA5,MAPK7,PAFAH1B1,PLCB1,RACK1,RBM19,SEC24B,SHH,STK3,WNK1,WNT1	125	0.0192224	1.73071	1
GO_REGULATION_OF_PEPTIDYL_THREONINE_PHOSPHORYLATION	CAB39,CALM3,EIF4G1,MAPK1,PARD3,PPEF2,RPTOR,SPRED2,TGFB1,TRPC6,UBE2K	45	0.0194025	2.35148	1
GO_NEGATIVE_REGULATION_OF_CELLULAR_AMIDE_METABOLIC_PROCESS	AGO2,BANK1,BIN1,CALR,CELF4,CLU,CNOT9,EIF4EBP2,EIF4G1,EIF6,GAPDH,IGF2BP1,IREB2,LARP1,NCL,ORMDL3,PCIF1,RACK1,ROCK2,RPL13A,RPS3,SESN2,SYNCRIP,TPR,TRIM71,TSC1,TYMS	143	0.0195584	1.69613	1
GO_CELL_MORPHOGENESIS_INVOLVED_IN_NEURON_DIFFERENTIATION	ACTB,ADCY1,ADGRB3,ANAPC2,ANK3,ARHGAP35,ARHGDIA,AUTS2,BCL2,CDC42,CDH4,CFL1,CTNND2,CUX1,DISC1,DNM1L,DNM2,DPYSL2,EFNA1,ENAH,EPHA7,EZR,FARP1,FN1,GAB1,GAP43,GATA3,GRB10,HDAC6,HSP90AB1,IST1,KIF5C,LLGL1,LRP1,LRP8,LYPLA2,LZTS3,MAP1S,MAP3K13,MAPK1,MAPK7,MEF2A,MEGF8,MINK1,NFIB,NGEF,NRXN3,OBSL1,PAFAH1B1,PARD3,PHACTR1,PIK3CD,PLXNA1,PLXNB1,PTPRD,PTPRO,RBFOX2,RELN,RERE,RHOA,RIPOR2,RPS6KA5,SARM1,SCN1B,SEC24B,SE…	587	0.0201175	1.32741	1
GO_POSITIVE_REGULATION_OF_EXOCYTOSIS	AP1G1,CACNA1G,CDK5R2,CLASP1,CLASP2,DNM1L,F2RL1,GATA2,HGS,KCNB1,LAMP1,PDCD6IP,PLA2G6,RAB7A,SDC4,SNX4,SYT1,VPS4A	87	0.0202035	1.8983	1
GO_DNA_DAMAGE_RESPONSE_DETECTION_OF_DNA_DAMAGE	CUL4A,DNAJA1,DTL,HMGA2,MRPS26,POLD4,RFC1,RPS27A,RPS3,UBA52	38	0.0202784	2.59568	1
GO_ESTABLISHMENT_OF_SPINDLE_ORIENTATION	ACTR1A,ARHGEF2,CDK5RAP2,CLASP1,GJA1,HTT,LLGL1,MAP4,NSFL1C,PAFAH1B1	38	0.0202784	2.59568	1
GO_COPII_COATED_VESICLE_CARGO_LOADING	INSIG1,SEC13,SEC24B,SEC24D,TBC1D20	14	0.0203637	4.03287	1
GO_MODULATION_BY_HOST_OF_VIRAL_GENOME_REPLICATION	FBXL2,NUCKS1,PPIB,TBC1D20,VAPA	14	0.0203637	4.03287	1
GO_POSITIVE_REGULATION_OF_VIRAL_RELEASE_FROM_HOST_CELL	CHMP3,CHMP4B,PC,VAPA,VPS4A	14	0.0203637	4.03287	1
GO_REGULATION_OF_PLASMINOGEN_ACTIVATION	ANXA2,CPB2,ENO1,SERPINE1,SERPINF2	14	0.0203637	4.03287	1
GO_REGULATION_OF_SYNAPSE_MATURATION	ADGRL1,ANAPC2,DISC1,RELN,YWHAZ	14	0.0203637	4.03287	1
GO_REGULATION_OF_ESTABLISHMENT_OR_MAINTENANCE_OF_CELL_POLARITY	ARFGEF1,FLOT2,GATA3,LLGL1,RACK1,RIPOR2,ROCK2	24	0.0204326	2.99026	1
GO_NUCLEOBASE_CONTAINING_COMPOUND_TRANSPORT	ATXN2,CPSF4,DDX39B,EIF5A,EIF5AL1,EIF6,G3BP2,GJA1,HNRNPA1,HNRNPA2B1,IGF2BP1,KIF5C,MYO1C,NPM1,NUP160,NUP62,NUP88,PABPN1,POM121,RFTN2,RPS15,SDAD1,SEC13,SLBP,SLC25A6,SLC29A2,SLC35A4,SLC35D2,SMG5,SNUPN,SRRM1,SUPT6H,SYMPK,THOC5,TPR,TSC1,U2AF2,XPO1,XPOT,YTHDC1,ZC3H3	237	0.0204756	1.52682	1
GO_LYMPHOCYTE_MIGRATION	GATA3,MADCAM1,PIK3CD,RHOA,RIPOR2,WNK1	113	0.020617	0.404404	1
GO_IMPORT_INTO_NUCLEUS	BACH2,CBLB,CDH1,CHP1,ECT2,FLNA,GEMIN5,HNRNPA1,IPO7,KPNA1,KPNA7,KPNB1,MAPK1,MAPK14,NUP62,NUP88,PIK3R2,PKIG,POM121,POM121L2,PTTG1IP,RGPD2,RGPD4,RPL23,SHH,SNUPN,TARDBP,TGFB1,TNPO2,TPR	163	0.0209774	1.64429	1
GO_AUDITORY_RECEPTOR_CELL_DEVELOPMENT	PAFAH1B1,RIPOR2,SEC24B,SLC4A7,SLC9A3R1,SOD1	19	0.0211536	3.3507	1
GO_NEGATIVE_REGULATION_OF_TRANSLATIONAL_INITIATION	AGO2,BANK1,EIF4EBP2,LARP1,RPL13A,TPR	19	0.0211536	3.3507	1
GO_NEGATIVE_REGULATION_OF_TUMOR_NECROSIS_FACTOR_MEDIATED_SIGNALING_PATHWAY	APOA1,CARD8,F2RL1,GPS2,GSTP1,ZNF675	19	0.0211536	3.3507	1
GO_POSITIVE_REGULATION_OF_AUTOPHAGY_OF_MITOCHONDRION	HDAC6,HIF1A,HK2,HTT,MFN2,SMURF1	19	0.0211536	3.3507	1
GO_REGULATION_OF_PROTEIN_KINASE_A_SIGNALING	ADGRV1,AKAP12,AKAP6,IAPP,MIF,PDE10A	19	0.0211536	3.3507	1
GO_MICROTUBULE_BASED_PROCESS	ACTR1A,ARHGEF2,ATF5,ATRX,CCDC120,CCSAP,CDC42,CDK5RAP2,CEP120,CEP192,CEP72,CFAP54,CHMP3,CHMP4B,CHP1,CLASP1,CLASP2,CLIP1,CRIPT,CROCC,CRYAB,CTNNB1,DIAPH1,DISC1,DLG2,DNAH14,DNAH17,DNAH9,DYNLL2,ESPL1,EZR,FLNA,FLOT2,GABARAP,GAPDH,GJA1,HDAC6,HDGFL3,HIF1A,HOOK2,HSPA1B,HSPA8,HSPB1,HTT,IQCG,KIF1B,KIF1C,KIF21A,KIF24,KIF2A,KIF2C,KIF3B,KIF5C,KIFC1,KPNB1,LAMP1,LLGL1,LZTS2,MAP1S,MAP4,MARK4,MET,MID1,MID1IP1,MYBL…	744	0.0211817	1.28715	1
GO_NEUROPEPTIDE_SIGNALING_PATHWAY	NPSR1,SORCS1,SORCS2,SORCS3,TYRO3	101	0.0215463	0.375723	1
GO_POSITIVE_REGULATION_OF_AXONOGENESIS	ANAPC2,ARHGDIA,CDH4,DISC1,FN1,IST1,LRP1,MAP3K13,MEGF8,PAFAH1B1,PLXNA1,PLXNB1,RHOA,SEMA4D,SKIL,STK25,TNFRSF12A,TRAK1	88	0.0216186	1.87108	1
GO_CYTOKINETIC_PROCESS	CHMP3,CHMP4B,ECT2,MYH9,NUP62,PDCD6IP,RHOA,SNX9,SPIRE2,VPS4A	39	0.0220167	2.50587	1
GO_POSITIVE_REGULATION_OF_PROTEIN_IMPORT	CDH1,ECT2,FLNA,MAPK1,MAPK14,PIK3R2,SHH,TARDBP,TGFB1,TPR	39	0.0220167	2.50587	1
GO_PRIMARY_ALCOHOL_METABOLIC_PROCESS	AKR1C1,BMP2,DHRS3,RBP4	89	0.022072	0.339571	1
GO_CHROMATIN_ASSEMBLY_OR_DISASSEMBLY	ANP32B,ARID1A,ATRX,BAZ1B,CENPT,CTCF,HIRA,HMGA1,HMGA2,HP1BP3,KAT6A,MAP1S,NAP1L1,NAP1L4,NPM1,POLE3,RBBP7,RSF1,SMARCA1,SMARCC1,SMARCD1,SMYD3,TPR	118	0.0221656	1.76319	1
GO_PHENOL_CONTAINING_COMPOUND_METABOLIC_PROCESS	BCL2,GATA3,MTPN,OCA2,PAX8	104	0.0222438	0.364258	1
GO_PROTEIN_POLYMERIZATION	ADD1,ARFGEF1,ARPC1B,ARPC4,ARPC5,BAIAP2L1,BIN1,CAPZA2,CAPZB,CDK5RAP2,CEP192,CHMP3,CLASP1,CLASP2,CLIP1,CORO1B,DIAPH1,DNM1L,FCHSD2,GPX4,HDGFL3,HSPA1B,JMY,MET,MICALL2,MID1IP1,MSRB1,MTPN,MYO1C,MZT1,PFN1,RHOA,RPS3,SNX9,SPIRE2,SPTAN1,SPTBN1,SPTBN2,TMSB10,TPPP,TRPV4,TTC17,TUBGCP4,UBE2K,WAS	266	0.0224154	1.48667	1
GO_POSITIVE_REGULATION_OF_ESTABLISHMENT_OF_PROTEIN_LOCALIZATION_TO_MITOCHONDRION	BCL2,BID,E2F1,HUWE1,MICALL2,NMT1,PPP3R1,TFDP1,UBL5,YWHAB,YWHAE,YWHAQ,YWHAZ	57	0.0226214	2.14827	1
GO_POSITIVE_REGULATION_OF_LOCOMOTION	ACTN4,ACVR1,AGO2,AKAP12,ARHGEF2,ARHGEF7,ATM,BCAR1,BCL2,BMP2,C1QBP,CALR,CASR,CAVIN1,CD74,CHMP3,CHMP4B,CLASP1,CLASP2,CLDN1,CLDN3,DIAPH1,DOCK4,EPCAM,F2RL1,FAM83H,FERMT3,FLNA,FLT4,FN1,FOXO4,FOXP1,GAB1,GATA2,GATA3,GPER1,GPI,HDAC4,HDAC6,HDAC9,HIF1A,HSPB1,IGF1R,IQSEC1,ITGA5,JCAD,LRP1,MADCAM1,MAP4K4,MAPK1,MAPK14,MAZ,MCAM,MEGF8,MET,MGAT5,MYO1C,PC,PDCD6,PDGFC,PFN1,PIK3CD,PRKD1,PROX1,PTP4A1,RACK1,RELN,RHOA,…	547	0.0231544	1.3289	1
GO_BETA_CATENIN_TCF_COMPLEX_ASSEMBLY	BCL9L,CREBBP,CTNNB1,KMT2D,PYGO2,TLE1,TLE2,TRRAP	30	0.023257	2.64121	1
GO_EPIBOLY	ARHGAP35,CLASP1,CLASP2,FLNA,ITGA5,MEGF8,RHOA,RREB1	30	0.023257	2.64121	1
GO_REGULATION_OF_LAMELLIPODIUM_ASSEMBLY	AUTS2,CAPZB,CDC42,DNM2,FSCN1,HDAC4,WAS,WNT1	30	0.023257	2.64121	1
GO_DNA_BIOSYNTHETIC_PROCESS	ATM,CCT7,CHTF18,CHTF8,CTNNB1,DDX39B,DTL,GDF2,GJA1,HNRNPA1,HNRNPA2B1,HNRNPC,HSP90AB1,LIG1,LIN9,MAP2K7,MAPK1,NHP2,POLA1,POLD4,POLE3,POLN,PPIA,RFC1,RPS27A,SMG5,SYCP1,TCP1,TFDP1,TYMS,UBA52,VCP,WRNIP1	186	0.0233472	1.5725	1
GO_REGULATION_OF_RECEPTOR_SIGNALING_PATHWAY_VIA_STAT	CRLF1,FGFR3,HGS,IL6ST,MGAT5,PPP2CA,SOCS1,TNFRSF1A	135	0.0238219	0.454104	1
GO_REGULATION_OF_FAT_CELL_DIFFERENTIATION	AAMDC,ASXL1,BMP2,CEBPA,E2F1,FOXO1,GATA2,GATA3,GPER1,GPS2,HDAC6,INSIG1,MAPK14,MEX3C,PPARD,RORA,STK3,TGFB1,TRIO,TRPV4,WNT1,XBP1,ZFPM1	120	0.0238845	1.72658	1
GO_AMINE_METABOLIC_PROCESS	GCDH,HDAC10,OAZ1,PSMB3,PSMB7,PSMC3,PSMD11,PSMD6	136	0.0239807	0.450523	1
GO_SPINDLE_ASSEMBLY	CCSAP,CEP192,CHMP4B,CLASP1,FLNA,HSPA1B,KIF2A,KIF3B,KIFC1,KPNB1,LZTS2,MYBL2,MZT1,NCOR1,RHOA,RPS3,SENP6,TPR,TPX2,TUBB,TUBGCP4	107	0.024564	1.77762	1
GO_PROTEIN_LOCALIZATION_TO_CYTOSKELETON	CEP192,CEP72,CRIPT,DIAPH1,DISC1,FAM83D,FAM83H,MARK4,MID1,NSFL1C,NUDCD3,NUP62,PCM1	58	0.024589	2.10039	1
GO_CELL_MORPHOGENESIS_INVOLVED_IN_DIFFERENTIATION	ACTB,ACTN4,ADCY1,ADGRB3,ANAPC2,ANK3,APOA1,ARHGAP35,ARHGDIA,ARHGEF7,ARL13B,AUTS2,BCL2,C1QBP,CALR,CDC42,CDH4,CFL1,CLDN3,CTNNB1,CTNND2,CUX1,DISC1,DNM1L,DNM2,DPYSL2,EFNA1,ENAH,EPHA7,EZR,FARP1,FBLN1,FERMT3,FLNA,FN1,GAB1,GAP43,GATA3,GRB10,HDAC6,HSP90AB1,IST1,KIF5C,LAMA5,LLGL1,LRP1,LRP8,LYPLA2,LZTS3,MAP1S,MAP3K13,MAPK1,MAPK7,MEF2A,MEGF8,MET,MICALL2,MINK1,MYH9,NFIB,NGEF,NRXN3,OBSL1,PAFAH1B1,PARD3,PHACTR1…	743	0.0246661	1.27485	1
GO_VACUOLAR_TRANSPORT	AP1G1,ATP6V0D1,BIN1,CHMP3,CHMP4B,CLU,DENND3,GAK,HGS,HOOK2,HSPA8,LAMP1,LAMP2,LRP1,LYST,NCOA4,PSAP,RAB12,RAB7A,SCARB2,SMURF1,TRAK1,UBXN6,VCP,VPS25,VPS4A	138	0.0247326	1.69123	1
GO_FAT_CELL_PROLIFERATION	E2F1,GATA2,PID1,TFDP1	10	0.0247736	4.83741	1
GO_GLYCEROL_ETHER_METABOLIC_PROCESS	DHRS7B,FASN,TMEM86B,TXN2	10	0.0247736	4.83741	1
GO_HETEROCHROMATIN_ASSEMBLY	HMGA1,HMGA2,POLE3,TPR	10	0.0247736	4.83741	1
GO_NEGATIVE_REGULATION_OF_FIBRINOLYSIS	CPB2,PLG,SERPINE1,SERPINF2	10	0.0247736	4.83741	1
GO_POSITIVE_REGULATION_OF_CHEMOKINE_C_X_C_MOTIF_LIGAND_2_PRODUCTION	CD74,LRP1,MIF,TIRAP	10	0.0247736	4.83741	1
GO_PROTEIN_FOLDING_IN_ENDOPLASMIC_RETICULUM	CALR,CANX,DNAJC10,DNAJC3	10	0.0247736	4.83741	1
GO_REGULATION_OF_PROTEIN_LOCALIZATION_TO_CENTROSOME	CEP72,MARK4,NSFL1C,NUP62	10	0.0247736	4.83741	1
GO_THYMUS_DEVELOPMENT	ASXL1,ATM,BCL2,CTNNB1,GATA3,MAD1L1,MAPK1,PBX1,PRKDC,SHH,SOD1	47	0.0248208	2.22065	1
GO_PROTEIN_STABILIZATION	APOA1,CALR,CCT7,CHP1,CLU,CRYAB,CTNND1,EFNA1,FLNA,FLOT2,GAPDH,HCFC1,HSP90AB1,HSPA1B,LAMP1,LAMP2,NAA16,NPM1,PFN1,PPIB,RPL11,RPL23,RPL5,STK3,TBL1X,TCP1,TSC1,USP13,USP19,USP7,USP9X	173	0.0253174	1.59121	1
GO_ORGANIC_ACID_METABOLIC_PROCESS	ACADVL,ACSL3,ACSL4,ADIPOR2,AGXT,AHCY,AKR1C1,ALKBH7,APOA1,APOC2,AUH,B3GALT6,B4GALT1,BCKDHA,CBS,CBSL,CD74,CHP1,CHPF2,CHST13,CHST15,CHSY3,CPT2,CTPS2,CYP2C18,DALRD3,DLAT,ECHS1,EIF6,ENO1,ENOSF1,FADS2,FARSB,FASN,FGF19,GAPDH,GCDH,GCLC,GLDC,GLO1,GPAT4,GPI,GPX4,GSTP1,HDAC4,HIBCH,HIF1A,HK2,HNF4A,HPDL,HSD17B12,HSD17B4,IDH1,IL4I1,INSIG1,IREB2,LPIN3,LYPLA2,MAPK14,ME1,MGLL,MID1IP1,MIF,MLXIPL,MTHFD1L,NDNF,NDST1…	1116	0.0253564	0.796247	1
GO_CELLULAR_PROTEIN_CONTAINING_COMPLEX_LOCALIZATION	CEP72,EXOC3,EXOC3L4,EZR,MZT1,RALB,SGCD	25	0.0254867	2.82394	1
GO_ANTIBIOTIC_METABOLIC_PROCESS	AKR1C1,HBM,HDAC6,IREB2,MTHFD1L,SOD1,ST6GAL1	122	0.0257037	0.438957	1
GO_POLYOL_METABOLIC_PROCESS	GK,GPER1,INPPL1,IP6K1,IP6K2,PLCB1,PLCB4	124	0.0259856	0.43139	1
GO_MITOTIC_CELL_CYCLE	ACTR1A,ACVR1,ANAPC2,ANK3,ARHGEF2,ARID3A,ATM,ATRX,AZI2,BACH1,BCL2,BCL2L1,BID,BTRC,CALM3,CCSAP,CDC42,CDC45,CDCA8,CDK4,CDK5RAP2,CDK6,CDKN2B,CENPT,CEP192,CEP72,CFL1,CHMP3,CHMP4B,CHTF8,CIT,CLASP1,CLASP2,CLIP1,CNOT9,CRADD,CTNNB1,CUL4A,DCDC1,DNM2,DTL,E2F1,ECT2,EIF4G1,ENSA,ERF,ESPL1,FBXL18,FLNA,FOXO4,GJA1,GSPT1,HIRA,HMGA2,HSPA1B,HTT,IGF2,INTS3,JTB,KIF2A,KIF2C,KIF3B,KIFC1,KPNB1,LATS2,LIG1,LZTS2,MAD1L1,MAE…	979	0.0261303	1.23651	1
GO_POSITIVE_REGULATION_OF_SUPRAMOLECULAR_FIBER_ORGANIZATION	APOA1,ARHGEF10L,ARPC1B,ARPC4,ARPC5,BAIAP2L1,BIN1,CDC42,CDK5RAP2,CFL1,CLASP1,CLIP1,CLU,CORO1B,DSTN,F2RL1,FCHSD2,FLNA,HSPA1B,JMY,MET,MYO1C,PFN1,PROX1,RHOA,ROCK2,RPS3,SDC4,SERPINF2,SNX9,SPIRE2,TRPV4,TSC1,WAS	194	0.0262737	1.54931	1
GO_CELLULAR_PROTEIN_CONTAINING_COMPLEX_ASSEMBLY	ADAR,ADD1,AGO2,ANP32B,AP2B1,AP2M1,ARFGEF1,ARPC1B,ARPC4,ARPC5,ATM,ATRX,BAIAP2L1,BAZ2A,BIN1,CALR,CAPZA2,CAPZB,CDC45,CDK5RAP2,CELF4,CENPT,CEP192,CHMP3,CLASP1,CLASP2,CLIP1,CLU,COG4,CORO1B,CPSF7,CRYAB,CUL4A,DDX39B,DIAPH1,DNM1L,ECSIT,EIF2D,EIF3A,EIF3B,EIF3G,EIF4B,EIF4G1,EIF6,FCHSD2,FKBP1A,GEMIN5,GPX4,GTF2B,HDAC6,HDGFL3,HIRA,HP1BP3,HSP90AB1,HSPA1B,JMY,KAT6A,MCM7,MET,MICALL2,MID1IP1,MNAT1,MRPL11,MRPL20,M…	940	0.0266037	1.24283	1
GO_REGULATION_OF_RAS_PROTEIN_SIGNAL_TRANSDUCTION	AKAP13,APOA1,ARFGEF1,ARFGEF2,ARHGAP35,ARHGAP42,ARHGDIA,ARHGEF1,ARHGEF10L,ARHGEF18,ARHGEF2,ARHGEF7,ARRB1,AUTS2,BCR,CBL,CYTH4,DENND1A,DENND4B,DGKI,DNM2,ECT2,EPS8L1,EPS8L3,F2RL1,FARP1,IQSEC1,LZTR1,MAP4K4,MCF2L,MET,MFN2,MYO9B,NGEF,NOTCH2,NUP62,PLEKHG1,RIPOR2,SHC1,TRIO	236	0.0267675	1.48878	1
GO_LIPOPHAGY	HTT,RAB7A,SESN2	6	0.0268315	7.25224	1
GO_NEGATIVE_REGULATION_OF_PLASMINOGEN_ACTIVATION	CPB2,SERPINE1,SERPINF2	6	0.0268315	7.25224	1
GO_NUCLEAR_MEMBRANE_ORGANIZATION	GPER1,TARDBP,TOR1AIP1	6	0.0268315	7.25224	1
GO_NUCLEOSOME_POSITIONING	CTCF,RSF1,SMARCA1	6	0.0268315	7.25224	1
GO_PARKIN_MEDIATED_STIMULATION_OF_MITOPHAGY_IN_RESPONSE_TO_MITOCHONDRIAL_DEPOLARIZATION	HDAC6,MFN2,SMURF1	6	0.0268315	7.25224	1
GO_POSITIVE_REGULATION_OF_ADHERENS_JUNCTION_ORGANIZATION	ADD1,IQSEC1,MAP4K4	6	0.0268315	7.25224	1
GO_POSITIVE_REGULATION_OF_BICELLULAR_TIGHT_JUNCTION_ASSEMBLY	CLDN1,CLDN3,CLDN5	6	0.0268315	7.25224	1
GO_PROXIMAL_TUBULE_DEVELOPMENT	DLL1,NOTCH2,PKD1	6	0.0268315	7.25224	1
GO_REGULATION_OF_PHOSPHOLIPID_CATABOLIC_PROCESS	APOC2,IDH1,SCARB1	6	0.0268315	7.25224	1
GO_REGULATION_OF_SODIUM_PROTON_ANTIPORTER_ACTIVITY	ACTN4,CHP1,SLC9A3R1	6	0.0268315	7.25224	1
GO_REGULATION_OF_WOUND_HEALING_SPREADING_OF_EPIDERMAL_CELLS	CLASP1,CLASP2,RREB1	6	0.0268315	7.25224	1
GO_SELENIUM_COMPOUND_METABOLIC_PROCESS	SELENOP,SEPHS1,TXNRD1	6	0.0268315	7.25224	1
GO_UBIQUITIN_DEPENDENT_SMAD_PROTEIN_CATABOLIC_PROCESS	RNF111,SMURF1,WNT1	6	0.0268315	7.25224	1
GO_DENDRITIC_SPINE_MORPHOGENESIS	CDC42,CFL1,CTNND2,DNM1L,EFNA1,HDAC6,LRP8,LZTS3,NGEF,PAFAH1B1,RELN,SHANK2,SIPA1L1	59	0.026898	2.0546	1
GO_ENDOTHELIAL_CELL_DEVELOPMENT	ADD1,CLDN1,CLDN3,CLDN5,CTNNB1,EZR,F2RL1,FASN,MET,PDE4D,ROCK2,TJP1,TNFRSF1A	59	0.026898	2.0546	1
GO_NEGATIVE_REGULATION_OF_RNA_CATABOLIC_PROCESS	E2F1,FUS,HNRNPA0,HNRNPC,IGF2BP1,LARP1,MAPK14,PABPC1,RBM10,RBM38,SYNCRIP,TARDBP,TIRAP	59	0.026898	2.0546	1
GO_CLATHRIN_DEPENDENT_ENDOCYTOSIS	AP2B1,AP2M1,CANX,DLL1,DNM2,FCHSD2,FNBP1L,GAK,SH3GL3,SMAP1	41	0.0269567	2.34391	1
GO_NLS_BEARING_PROTEIN_IMPORT_INTO_NUCLEUS	CBLB,KPNA1,KPNA7,KPNB1,RGPD2,RGPD4	20	0.0271958	3.11135	1
GO_POSITIVE_REGULATION_OF_LAMELLIPODIUM_ASSEMBLY	AUTS2,CDC42,DNM2,FSCN1,HDAC4,WNT1	20	0.0271958	3.11135	1
GO_NEGATIVE_REGULATION_OF_PROTEOLYSIS_INVOLVED_IN_CELLULAR_PROTEIN_CATABOLIC_PROCESS	CCAR2,CSNK2A1,EFNA1,HIPK2,HSP90AB1,RPL11,RPL23,RPL5,SHH,SMARCC1,TRIM39,UBAC2,USP19,USP7,WNT1	71	0.027481	1.94807	1
GO_CELL_JUNCTION_MAINTENANCE	CLDN1,CLDN3,F2RL1,NLGN2,PLEKHA7	15	0.0275609	3.62911	1
GO_ENTRY_OF_BACTERIUM_INTO_HOST_CELL	CBL,CDH1,CTNNB1,CTNND1,MET	15	0.0275609	3.62911	1
GO_HISTONE_H3_K27_METHYLATION	EHMT1,EHMT2,GATA3,KPNA7,SUPT6H	15	0.0275609	3.62911	1
GO_CORNIFICATION	KAZN,KRT18,KRT8,PCSK6,PKP4,PPL	112	0.0279474	0.408249	1
GO_REGULATION_OF_CELL_CYCLE_PROCESS	ACTR1A,ANAPC2,ARID3A,ATF5,ATM,ATRX,BABAM2,BCL2,BCL2L1,BID,BIN1,BTRC,CALM3,CALR,CBX5,CCSAP,CDC42,CDC45,CDK4,CDK5RAP2,CDK6,CDKN2B,CEP120,CEP192,CEP72,CHMP3,CHMP4B,CIT,CLASP1,CNOT9,CRADD,CSNK2A1,CSPP1,CTCF,CTNNB1,CUL4A,DCDC1,DTL,E2F1,ECT2,EHMT1,EHMT2,EIF4G1,ESPL1,FAM83D,FOXO4,GPER1,HMGA2,HSP90AB1,HSPA1B,IGF2,KIF3B,MAD1L1,MARK4,MEPCE,MIF,MKI67,MLXIPL,MTA3,NFE2L1,NPM1,NSFL1C,NUP62,OBSL1,PAFAH1B1,PBX1,…	738	0.0280183	1.27097	1
GO_CYTOSKELETON_DEPENDENT_INTRACELLULAR_TRANSPORT	ACTN4,ACTR1A,CDC42,DLG2,DYNLL2,FLOT2,FNBP1L,HIF1A,HOOK2,HSPA8,HSPB1,HTT,KIF1B,KIF1C,KIF3B,KIF5C,LAMP1,MAP1S,MYO1C,PAFAH1B1,PCM1,RHOT2,SOD1,SPG7,SUN1,TRAK1,TUBA1A,TUBA1B,TUBA1C,TUBB,UCHL1,WDR34	180	0.0281469	1.5761	1
GO_STEROID_HORMONE_MEDIATED_SIGNALING_PATHWAY	AKAP13,ARID1A,CALR,CNOT9,CTNNB1,DNAJA1,EGLN2,FOXP1,GPER1,HDAC6,HNF4A,HNF4G,KMT2D,NCOA4,NCOR1,NR2F1,NR2F2,NR3C2,PAQR7,PPARD,PPARGC1B,PRMT2,RBFOX2,RHOA,RORA,RORB,RXRA,SAFB,SAFB2,STRN3,THRB,UBE2I	180	0.0281469	1.5761	1
GO_REGULATION_OF_PROTEIN_MODIFICATION_PROCESS	ACTB,ACVR1,ADAR,ADCY1,ADRA2C,AKAP12,AKAP13,AMBP,AMER1,ANXA2,APOA1,ARFGEF1,ARHGEF2,ARRB1,ASH1L,ASPSCR1,ATG10,ATM,ATRX,AUTS2,BANK1,BCL2,BMP2,BMPER,BMPR1A,BRAF,CAB39,CALM3,CAMK2N1,CARD9,CASR,CBL,CBLB,CCAR2,CD24,CD74,CDC42,CDK12,CDK4,CDK5R2,CDKN2B,CEBPA,CHP1,CLU,CNOT9,COMMD1,CRLF1,CSK,CTCF,CTNNB1,DCUN1D4,DNAJA1,DNAJC10,DNAJC3,DNM1L,DOCK3,DUSP15,DUSP5,DUSP9,ECT2,EFNA1,EIF3A,EIF4G1,ELFN1,ENSA,EPHA7,ERB…	1789	0.0282615	1.178	1
GO_CELLULAR_RESPONSE_TO_OXYGEN_LEVELS	ATP6V0D1,BACH1,BCL2,CACNB3,CASR,CBL,CHCHD2,CREBBP,DNM1L,E2F1,EGLN2,EGLN3,ENO1,FOXO1,GNB1,GNGT1,HIF1A,HIPK2,HP1BP3,HYOU1,KCND2,KCNK3,NDNF,P4HB,PPARD,PSMB3,PSMB7,PSMC3,PSMD11,PSMD6,ROCK2,RORA,RPS27A,TMBIM6,TRPC6,TSC1,UBA52,USP19	222	0.028952	1.5063	1
GO_T_CELL_MEDIATED_IMMUNITY	DENND1B,GATA3,KDELR1,TRAF2,WAS	99	0.0293186	0.383773	1
GO_NEGATIVE_REGULATION_OF_PROTEIN_CONTAINING_COMPLEX_DISASSEMBLY	ADD1,ARHGEF2,CAPZA2,CAPZB,CLASP1,CLASP2,HDAC6,HDGFL3,IRAK3,MID1,MID1IP1,MTPN,SPTAN1,SPTBN1,SPTBN2	72	0.0296137	1.91378	1
GO_MULTICELLULAR_ORGANISM_GROWTH	ADD1,ANKRD11,ARID5B,ATF5,ATM,ATRX,BCL2,CDK4,CHD7,DHCR7,ERCC1,EZR,GNAS,GPAT4,IGF2,MBD5,NOTCH2,PDE4D,PLS1,PPIB,RAI1,SLC4A10,SOD1,SPTBN2,TARBP2,TBL1XR1,UNC79	147	0.0296879	1.63911	1
GO_DNA_CONFORMATION_CHANGE	ANP32B,ASH1L,ATRX,CDC45,CENPT,CHD2,CHD4,CHD6,CHD7,CHTF18,CHTF8,CTCF,CUL4A,G3BP1,GPER1,HFM1,HIRA,HMGA1,HMGA2,HMGB3,HNRNPA2B1,HP1BP3,KAT6A,MCM7,MNAT1,NAP1L1,NAP1L4,NPM1,PHF13,POLE3,RBBP7,RPS27A,RSF1,SMARCA1,SMC4,SMYD3,SRPK1,SYCP1,TPR,UBA52,WAPL	245	0.0298788	1.46609	1
GO_SMALL_GTPASE_MEDIATED_SIGNAL_TRANSDUCTION	A2M,AKAP13,APOA1,ARFGEF1,ARFGEF2,ARHGAP26,ARHGAP35,ARHGAP42,ARHGAP5,ARHGDIA,ARHGEF1,ARHGEF10L,ARHGEF18,ARHGEF2,ARHGEF7,ARRB1,AUTS2,BCR,CBL,CDC42,CELSR1,CFL1,CHP1,CYTH4,DENND1A,DENND4B,DGKI,DHCR24,DNM2,DOCK3,DOCK4,ECT2,ELMO1,EPS8L1,EPS8L3,F2RL1,FARP1,G3BP1,G3BP2,GNB1,HACE1,IQSEC1,KPNB1,LZTR1,MAP4K4,MAPK14,MCF2L,MET,MFN2,MYO9B,NGEF,NOTCH2,NUP62,PIK3R2,PLD1,PLEKHG1,PRKD1,RAB12,RAB1B,RAB28,RAB2A,RAB4…	563	0.0300814	1.30177	1
GO_PROTEIN_HOMOTETRAMERIZATION	CBY1,DNM1L,PKM,SYCP1	85	0.0302338	0.356444	1
GO_ADAPTIVE_IMMUNE_RESPONSE_BASED_ON_SOMATIC_RECOMBINATION_OF_IMMUNE_RECEPTORS_BUILT_FROM_IMMUNOGLOBULIN_SUPERFAMILY_DOMAINS	BACH2,C17orf99,C1QBP,CD74,CLU,DENND1B,ERCC1,FOXJ1,GATA3,KDELR1,POU2F2,RELB,RORA,SUPT6H,TGFB1,TP53BP1,TRAF2,UNG,WAS	247	0.0303164	0.599778	1
GO_REGULATION_OF_MUSCLE_CELL_DIFFERENTIATION	AKAP13,AKAP6,BCL2,BMP2,CDC42,CTNNB1,DDX39B,DLL1,FOXO4,GPER1,HDAC4,HDAC5,HDAC9,IGF2,MAPK14,MEF2A,OLFM2,PROX1,PTBP1,RBM38,RIPOR2,SHH,SUPT6H,TARBP2,TGFB1,XBP1,ZEB1	148	0.030385	1.62545	1
GO_MACROMOLECULE_DEACYLATION	ABHD12,BAZ2A,CCAR2,HDAC10,HDAC4,HDAC5,HDAC6,HDAC9,KDM5A,LYPLA2,MORF4L1,MTA3,PPT1,PRKD1,RBM14,RCOR1,SIN3B,SPRED2,TBL1X,TBL1XR1	101	0.0304005	1.79717	1
GO_MONOVALENT_INORGANIC_CATION_TRANSPORT	ACTN4,AKAP6,ANK3,ATP1A1,ATP2A2,ATP6V0D1,BIN1,CAB39,CACNA1G,CD63,CHP1,COMMD1,COX6B1,COX6C,DNM2,FGF12,FLNA,KCNB1,KCND2,KCNJ4,KCNK3,KCNQ1,KCNT1,MLLT6,NDUFA4,NKAIN3,NOS1,PPIF,SCN1B,SCN9A,SLC12A7,SLC12A8,SLC12A9,SLC20A2,SLC4A10,SLC4A7,SLC5A10,SLC5A8,SLC8A2,SLC9A3R1,SLC9C1,TMCO3,TSC1,WNK1,YWHAE	501	0.0307388	0.708091	1
GO_CELL_CELL_JUNCTION_ASSEMBLY	ACTN4,CDH1,CDH23,CDH4,CLDN1,CLDN3,CLDN5,CTNNB1,CTNND1,CTNND2,ECT2,FSCN1,GJA1,MICALL2,MYO1C,PARD3,PDCD6IP,PKP4,PTPRO,RHOA,ROCK2,TJP1,TLN1,TRPV4	130	0.0308874	1.64848	1
GO_SIGNAL_TRANSDUCTION_IN_RESPONSE_TO_DNA_DAMAGE	ARID3A,ATM,ATRX,BABAM2,BID,CD74,CNOT9,CRADD,DTL,E2F1,HIC1,HIPK2,MAPK14,MIF,NPM1,PCBP4,PRKDC,PRPF19,PTTG1IP,RPL26,SESN2,SPRED2,TFDP1,WNT1	130	0.0308874	1.64848	1
GO_NEGATIVE_REGULATION_OF_RESPONSE_TO_STIMULUS	A2M,ACVR1,ADAR,AHSG,AMBP,AMER1,ANXA2,APOA1,ARHGAP35,ARHGAP42,ARHGEF2,ARHGEF7,ARRB1,ASH1L,ASXL1,ATM,BANK1,BCL2,BCL2L1,BCL9L,BCR,BID,BMP2,BMPER,BTRC,C1QBP,CACNB3,CALM3,CALR,CAMK2N1,CARD8,CBL,CBLB,CBY1,CCAR2,CD74,CDC42,CDK6,CELF4,CERS2,CHP1,CLASP1,CLASP2,CLU,CNOT9,CORO1B,CPB2,CPNE1,CSK,CSNK2A1,CTNNB1,CTNND1,DDX39B,DHRS3,DKK2,DLK1,DLL1,DNAJA1,DNAJC3,DNM2,DUSP5,DUSP9,EFNA1,EIF3A,ENO1,EPN1,EPS15L1,ERBB…	1574	0.0309107	1.18599	1
GO_REGULATION_OF_CELLULAR_CATABOLIC_PROCESS	AGO2,AMER1,ANXA2,APOA1,APOC2,ATG101,ATM,ATP6V0D1,BCL2,BTRC,CCAR2,CEBPA,CHMP4B,CLU,COMMD1,CSNK2A1,CST3,CTSA,DISC1,DNM1L,DRAM1,E2F1,EEF1A1,EFNA1,EIF4G1,EIF4G2,ERN1,EZR,FBXL2,FOXO1,FUS,GAPDH,GCLC,GRSF1,HDAC6,HIF1A,HIPK2,HK2,HNRNPA0,HNRNPC,HSP90AB1,HSPA1B,HSPA8,HSPB1,HTT,IDH1,IGF2BP1,KDM4A,LARP1,LRP1,MAPK14,MET,MFN2,MLXIPL,NFE2L1,NPM1,PABPC1,PABPC4,PCBP4,PFKFB1,PFKFB3,PIK3R2,PIKFYVE,PKD1,PRKD1,PSAP,P…	809	0.0309421	1.25284	1
GO_MRNA_TRANSPORT	CPSF4,DDX39B,EIF5A,EIF5AL1,G3BP2,HNRNPA1,HNRNPA2B1,IGF2BP1,KIF5C,MYO1C,NUP160,NUP62,NUP88,PABPN1,POM121,SEC13,SLBP,SMG5,SRRM1,SUPT6H,SYMPK,THOC5,TPR,U2AF2,XPO1,YTHDC1,ZC3H3	149	0.0312379	1.61201	1
GO_MODULATION_BY_SYMBIONT_OF_HOST_CELLULAR_PROCESS	BCL2L1,CPSF4,GAPDH,KPNA1,KPNA7,KPNB1,PABPN1	26	0.0313319	2.67513	1
GO_PROTEIN_HETEROTETRAMERIZATION	ANXA2,CD74,CPSF7,FARSB,GRIN2B,PKD1,RRM2	26	0.0313319	2.67513	1
GO_PLASMA_LIPOPROTEIN_PARTICLE_CLEARANCE	ANXA2,AP2B1,AP2M1,APOA1,APOC2,CSK,HDLBP,HNRNPK,LMF1,LRPAP1,SCARB1,SOAT1	53	0.0313835	2.12746	1
GO_POSITIVE_REGULATION_OF_CELL_DEVELOPMENT	ADD1,ADRA2C,AKAP6,ANAPC2,APOA1,ARHGAP35,ARHGDIA,ARHGEF2,ARHGEF7,BCL2,BIN1,BMP2,C1QBP,CALR,CDC42,CDH4,CLDN5,CPNE1,CREB3L2,CTNNB1,CUX1,DDX39B,DISC1,DNM1L,DNM2,E2F1,ECT2,EIF4G1,FIG4,FLNA,FN1,GATA2,GPER1,HIF1A,IL6ST,IST1,LRP1,LRP8,MAN2A1,MAP3K13,MEGF8,NAP1L1,NBL1,NDNF,NKX6-2,NME2,OBSL1,PAFAH1B1,PDE3A,PLXNA1,PLXNB1,PRKD1,PROX1,PRPF19,PTPRD,RELN,RHOA,RIMS1,RIMS2,ROR1,RREB1,S100A9,SCARB2,SCN1B,SEMA4D,SH…	540	0.0315683	1.31047	1
GO_REGULATION_OF_CELL_MORPHOGENESIS_INVOLVED_IN_DIFFERENTIATION	ACTN4,ADGRB3,ANAPC2,APOA1,ARHGAP35,ARHGDIA,ARHGEF7,C1QBP,CALR,CDC42,CDH4,CFL1,CUX1,DISC1,DNM1L,DNM2,DPYSL2,EFNA1,EPHA7,FBLN1,FLNA,FN1,IST1,LRP1,LRP8,LZTS3,MAP3K13,MEGF8,NGEF,OBSL1,PAFAH1B1,PLXNA1,PLXNB1,PTPRD,PTPRO,RELN,RHOA,RREB1,SARM1,SEMA4B,SEMA4D,SIPA1L1,SKIL,STK25,TNFRSF12A,TRAK1,TRPC6,TTL,ZSWIM6	301	0.0319052	1.4195	1
GO_INTERACTION_WITH_SYMBIONT	ANXA2,CFL1,F2RL1,FBXL2,FN1,GAPDH,GTF2B,HMGA2,NUCKS1,PC,PLG,PPIB,PSMC3,TARDBP,TBC1D20,VAPA	76	0.0319733	1.93988	1
GO_REGULATION_OF_CELLULAR_LOCALIZATION	ACSL3,ACTB,AKAP6,ANK3,ANP32B,ANXA2,AP2B1,AP2M1,ARRB1,BCL2,BCL2L1,BID,C12orf4,CACNA1C,CACNB3,CALM3,CCT7,CDC42,CDH1,CEP72,CHD7,CHMP3,CHP1,COMMD1,CRIPT,CROCC,CRYAB,CSK,CTNNB1,DIAPH1,DNAJA1,E2F1,ECT2,EPB41L2,EZR,FIS1,FKBP1A,FLNA,GATA2,GPC3,GPC5,GPC6,GPER1,GRIPAP1,HIF1A,HSP90AB1,HTT,HUWE1,INSIG1,KAT7,KCNB1,LAMP1,LRP1,LZTS2,MAD1L1,MAPK1,MAPK14,MARK4,MICALL2,MYO1C,NADK,NLGN2,NMT1,NOS1,NPM1,NPSR1,NSFL1C,…	780	0.0324056	1.25539	1
GO_EPIDERMAL_GROWTH_FACTOR_RECEPTOR_SIGNALING_PATHWAY	ARHGEF7,BCAR1,CBL,CBLB,CDC42,CNOT9,DGKD,EPN1,EPS15L1,GAB1,GAREM1,GPER1,HGS,MVB12B,NUP62,RAB7A,RPS6KA5,SHC1,SHC3,SLC30A10,TGFB1,VPS25	117	0.0324509	1.68563	1
GO_REGULATION_OF_IMMUNE_SYSTEM_PROCESS	A2M,ACTB,ACTG1,ADAR,AMBP,AP1G1,APOA1,ARPC1B,ARPC4,ARPC5,ATM,ATXN1L,BANK1,BCAR1,BCL2,BCR,BTRC,C12orf4,C17orf99,C1QBP,CACNB3,CALR,CARD11,CARD9,CD24,CD276,CD74,CDC42,CDK6,CEBPA,CLEC6A,CLU,CPB2,CREBBP,CSK,CTNNB1,CUL4A,DENND1B,DLL1,EIF6,ELF2,ELMO1,EZR,F2RL1,FANCA,FKBP1A,FLOT2,FOXJ1,FOXP1,GATA2,GATA3,GNAS,GPER1,GPI,GPS2,HHLA2,HIF1A,HMGB3,HSP90AB1,HSPA1B,IGF2,IL6ST,IRAK3,KLF10,KLF13,KMT2D,LAMP1,LRP8,MAD…	1480	0.0328527	0.827499	1
GO_DNA_PACKAGING	ANP32B,ASH1L,ATRX,CENPT,CTCF,GPER1,HIRA,HMGA1,HMGA2,HP1BP3,KAT6A,NAP1L1,NAP1L4,NPM1,PHF13,POLE3,RBBP7,RSF1,SMARCA1,SMC4,SMYD3,SRPK1,SYCP1,TPR,WAPL	136	0.0335761	1.64009	1
GO_MITOCHONDRIAL_OUTER_MEMBRANE_PERMEABILIZATION	BCL2,BID,E2F1,GCLC,NMT1,PPP3R1,RHOT2,TFDP1,YWHAB,YWHAE,YWHAQ,YWHAZ	54	0.0338148	2.07668	1
GO_ANGIOGENESIS_INVOLVED_IN_WOUND_HEALING	ADIPOR2,B4GALT1,MCAM,NDNF,SERPINE1,XBP1	21	0.0342768	2.90372	1
GO_CELLULAR_RESPONSE_TO_STEROL	GRAMD1A,HMGCS1,INSIG1,LRP8,NFE2L1,RORA	21	0.0342768	2.90372	1
GO_PINOCYTOSIS	ACTN4,AHSG,DNM2,MAPKAPK3,PPT1,PROM2	21	0.0342768	2.90372	1
GO_POSITIVE_REGULATION_OF_SODIUM_ION_TRANSMEMBRANE_TRANSPORT	ACTN4,ANK3,CHP1,DNM2,NOS1,WNK1	21	0.0342768	2.90372	1
GO_EXOCYTOSIS	A2M,ABCA13,ACTN4,ADA2,ADCY1,AHSG,ALB,ANXA2,AP1G1,APLP2,APOA1,ARFGEF1,ARFGEF2,ARPC5,ATP2A2,B4GALT1,BCR,C12orf4,CAB39,CACNA1G,CALM3,CAP1,CBL,CD63,CDK5R2,CHP1,CLASP1,CLASP2,CLU,CPNE1,CST3,CTSA,DDOST,DGKI,DIAPH1,DNAJC3,DNM1L,EEF1A1,EEF2,EXOC3,EXOC3L4,EXOC6B,F13A1,F2RL1,F5,FERMT3,FLNA,FN1,FRK,FTH1,FTL,GATA2,GPI,GSTP1,HGS,HSP90AB1,HSPA1B,HSPA8,HUWE1,IDH1,IGF2,IST1,KCNB1,KPNB1,LAMP1,LAMP2,LLGL1,MAPK1,MA…	889	0.034432	1.23431	1
GO_RNA_PROCESSING	ADAR,ADAT3,AGO2,AHNAK,ARL6IP4,ATXN1,BTRC,C1QBP,CCAR2,CDK12,CELF4,CHD7,CLK3,CPSF4,CPSF7,DAZAP1,DDX39B,DDX49,DHX15,DHX37,DNAJC8,ERN1,FBL,FUS,GEMIN5,GRSF1,HNRNPA0,HNRNPA1,HNRNPA2B1,HNRNPC,HNRNPH1,HNRNPK,HSPA8,INTS3,INTS4,IVNS1ABP,LCMT2,LIN28B,LSM3,MNAT1,MTO1,NCL,NCOR1,NHP2,NOC4L,NPM1,NSA2,NSUN4,PABPC1,PABPC4,PABPN1,PCBP2,PHRF1,POLR2A,POLR2E,PPP2CA,PRPF19,PRPF39,PTBP1,PTCD1,RBFOX2,RBM10,RBM19,RBM3,RB…	889	0.034432	1.23431	1
GO_REGULATION_OF_VESICLE_MEDIATED_TRANSPORT	ACSL3,ACTN4,ADCY1,AHSG,ANXA2,AP1G1,AP2B1,APOA1,APOC2,ARRB1,ATP2A2,ATXN2,BCR,BIN1,BSN,C12orf4,CACNA1G,CALM3,CALR,CBL,CD63,CDK5R2,CHMP3,CLASP1,CLASP2,CLU,CSK,DGKI,DLL1,DNM1L,DNM2,EZR,F2RL1,GATA2,GPC3,GRIPAP1,HGS,HNRNPK,INSIG1,KCNB1,LAMP1,LRP1,LRPAP1,MAPK1,MKLN1,NLGN2,PACSIN2,PCLO,PDCD6IP,PLA2G6,PLD1,PPT1,PRKD1,PROM2,RAB12,RAB5B,RAB7A,RAB8B,RACK1,RALA,RALB,RIMS1,RIMS2,RPH3AL,SCARB1,SCFD1,SDC4,SEC24B…	526	0.0348713	1.31265	1
GO_CELL_SUBSTRATE_ADHESION	ACTN4,APOA1,ARHGEF7,BCL2,BCR,C1QBP,CALR,CD63,CDC42,CDK6,CLASP1,CLASP2,COL26A1,CTNNB1,DISC1,DNM2,EDA,EFNA1,EPDR1,FBLN1,FBLN2,FERMT3,FLNA,FN1,HSD17B12,ITGA5,LAMA5,LRP1,MADCAM1,MAP4K4,MICALL2,MINK1,MKLN1,MSLN,NDNF,NID1,PIP5K1A,PKD1,PLG,PPARD,PTPRK,PTPRO,RHOA,ROCK2,RREB1,SDC4,SERPINE1,TAOK2,TNFRSF12A,TSC1,TYRO3,VTN,WNT1,ZYX	339	0.035169	1.38357	1
GO_CHROMATIN_MEDIATED_MAINTENANCE_OF_TRANSCRIPTION	ARID1A,CTNNB1,SMARCD1,ZMIZ1	11	0.0352652	4.14643	1
GO_INTESTINAL_EPITHELIAL_CELL_DEVELOPMENT	C1GALT1,HIF1A,NKX3-2,TYMS	11	0.0352652	4.14643	1
GO_LAYER_FORMATION_IN_CEREBRAL_CORTEX	CDK5R2,CTNNB1,PAFAH1B1,RELN	11	0.0352652	4.14643	1
GO_MITRAL_VALVE_DEVELOPMENT	ACVR1,BMPR1A,EFNA1,ZFPM1	11	0.0352652	4.14643	1
GO_SIGNAL_PEPTIDE_PROCESSING	HM13,SEC11A,SPCS2,SPCS3	11	0.0352652	4.14643	1
GO_VIRAL_LATENCY	HCFC1,HMGA1,NUCKS1,PPIA	11	0.0352652	4.14643	1
GO_POSITIVE_REGULATION_OF_CYTOSKELETON_ORGANIZATION	APOA1,ARHGEF10L,ARPC1B,ARPC4,ARPC5,BAIAP2L1,BIN1,CDC42,CDK5RAP2,CEP120,CFL1,CLASP1,CLIP1,CORO1B,DSTN,F2RL1,FCHSD2,FLNA,HSPA1B,JMY,MET,MYO1C,NPM1,NSFL1C,NUP62,PFN1,PROX1,RHOA,ROCK2,RPS3,SDC4,SERPINF2,SNX9,SPIRE2,TRPV4,TSC1,WAS	217	0.0353559	1.49889	1
GO_RNA_SPLICING	AHNAK,ARL6IP4,C1QBP,CCAR2,CDK12,CELF4,CLK3,CPSF4,CPSF7,DAZAP1,DDX39B,DHX15,DNAJC8,ERN1,FUS,GEMIN5,HNRNPA0,HNRNPA1,HNRNPA2B1,HNRNPC,HNRNPH1,HNRNPK,HSPA8,IVNS1ABP,LSM3,NCL,NPM1,PABPC1,PABPN1,PCBP2,POLR2A,POLR2E,PPP2CA,PRPF19,PRPF39,PTBP1,RBFOX2,RBM10,RBM19,RBM3,RBM38,RBMX,RPS13,RSRC1,SF3A1,SF3B3,SNRNP25,SNRNP70,SNUPN,SON,SRPK1,SRPK2,SRRM1,SRRM2,SRRT,SUPT6H,SYMPK,SYNCRIP,TARDBP,THOC5,TMBIM6,TXNL4A,U…	427	0.0353653	1.33619	1
GO_POSITIVE_REGULATION_OF_EPITHELIAL_CELL_MIGRATION	BCAR1,CALR,CLASP1,CLASP2,FLT4,FOXP1,GATA2,GATA3,GPI,HDAC6,HDAC9,HIF1A,HSPB1,IQSEC1,JCAD,MAP4K4,MET,PDCD6,PFN1,PRKD1,PROX1,ROCK2,RREB1,SCARB1,TGFB1	138	0.0358141	1.61083	1
GO_PROTEIN_LOCALIZATION_TO_MITOCHONDRION	BCL2,BID,CALM3,DNAJA1,DNM1L,E2F1,FIS1,HK2,HUWE1,MFN2,MICALL2,NMT1,PPP3R1,ROMO1,SLC25A6,TFDP1,TIMM17A,TIMM50,TIMM9,TOMM22,UBL5,YWHAB,YWHAE,YWHAQ,YWHAZ	138	0.0358141	1.61083	1
GO_REGULATION_OF_MICROTUBULE_BASED_PROCESS	ARHGEF2,ATF5,CCSAP,CDK5RAP2,CEP120,CHMP3,CHMP4B,CLASP1,CLASP2,CLIP1,CTNNB1,DIAPH1,HDAC6,HDGFL3,HSPA1B,LAMP1,MAP1S,MARK4,MET,MID1,MID1IP1,NPM1,NSFL1C,NUP62,PAFAH1B1,PDCD6IP,PKD1,PKHD1,RBM14,RHOA,ROCK2,RPS3,SENP6,TPR,TPX2,TRPV4,XPO1	218	0.0358326	1.4905	1
GO_POSITIVE_REGULATION_OF_CELL_CYCLE	ARID3A,ATM,ATRX,CALR,CDC42,CDC45,CDK4,CDK5R2,CEP120,CIT,CNOT9,CRADD,CSPP1,CUL4A,DDX39B,DTL,E2F1,ECT2,EIF4G1,ESPL1,FAM83D,FOXO4,GPER1,HCFC1,HMGA2,HSP90AB1,IGF2,KIF3B,MEPCE,MIF,MLXIPL,MNAT1,MTA3,NPM1,NSFL1C,NUP62,PAFAH1B1,PBX1,PCBP4,PHIP,PKD1,PKP4,PLCB1,PROX1,RAD51B,RHOA,ROCK2,RPL23,RPL26,RPS15A,RPTOR,SRPK2,TFDP1,THOC5,TPR,TTL,USP19,USP22	369	0.0358393	1.36215	1
GO_ACTIN_POLYMERIZATION_OR_DEPOLYMERIZATION	ADD1,ARFGEF1,ARHGAP35,ARPC1B,ARPC4,ARPC5,BAIAP2L1,BIN1,CAP1,CAPZA2,CAPZB,CFL1,CIT,CORO1B,DIAPH1,DSTN,ENAH,F2RL1,FCHSD2,JMY,MICALL2,MSRB1,MTPN,MYO1C,PFN1,RHOA,SNX9,SPIRE2,SPTAN1,SPTBN1,SPTBN2,TMSB10,TTC17,WAS	197	0.0359457	1.52046	1
GO_ION_TRANSMEMBRANE_TRANSPORT	ACTN4,AHNAK,AKAP6,ANK3,ANO2,ANXA2,ANXA6,ARL6IP1,ASPH,ATOX1,ATP1A1,ATP2A2,ATP2B2,ATP6V0D1,ATP8B2,BEST1,BIN1,CAB39,CACHD1,CACNA1C,CACNA1G,CACNB3,CALM3,CASR,CD63,CHD7,CHP1,CLCN7,CLIC6,COMMD1,COX6B1,COX6C,CPT2,DIAPH1,DLG2,DNM2,FGF12,FKBP1A,FLNA,GJA1,GPER1,GRID1,GRID2,GRIK1,GRIN2B,HOMER1,HTT,KCNB1,KCND2,KCNJ4,KCNK3,KCNQ1,KCNT1,LASP1,LETM1,MID1IP1,MINK1,NDUFA4,NLGN2,NOS1,NPSR1,PDE4D,PIEZO1,PKD1,PLA2G6,…	1113	0.0360683	0.807271	1
GO_REGULATION_OF_MITOCHONDRION_ORGANIZATION	BCL2,BCL2L1,BID,CLU,DNM1L,E2F1,FIS1,GCLC,GPER1,HDAC6,HIF1A,HK2,HTT,HUWE1,IAPP,MFN2,MICALL2,NMT1,PID1,PLA2G6,PPIF,PPP3R1,RHOT2,SMURF1,TFDP1,UBL5,VDAC1,YWHAB,YWHAE,YWHAQ,YWHAZ	177	0.0361276	1.54717	1
GO_TRANSFORMING_GROWTH_FACTOR_BETA_RECEPTOR_SIGNALING_PATHWAY	ACVR1,ARHGEF18,BCL9L,BMPR1A,CBL,CDKN2B,CLDN5,CREBBP,DNM2,DUSP15,FUT8,HIPK2,HSP90AB1,NREP,PARD3,PEG10,PTPRK,RHOA,RNF111,RPS27A,SKIL,SMAD9,SMURF1,TAB1,TGFB1,UBA52,USP9X,USP9Y,WNT1,ZEB1,ZYX	177	0.0361276	1.54717	1
GO_HISTONE_H4_K5_ACETYLATION	HCFC1,JADE3,KANSL3,KAT7,PHF20	16	0.0361869	3.29872	1
GO_POSITIVE_REGULATION_OF_SODIUM_ION_TRANSMEMBRANE_TRANSPORTER_ACTIVITY	ACTN4,ANK3,CHP1,DNM2,WNK1	16	0.0361869	3.29872	1
GO_REGULATION_OF_EXOSOMAL_SECRETION	HGS,PDCD6IP,RAB7A,SDC4,VPS4A	16	0.0361869	3.29872	1
GO_CONTRACTILE_ACTIN_FILAMENT_BUNDLE_ASSEMBLY	APOA1,ARHGEF10L,ARRB1,CDC42,CLASP1,CLASP2,FAM171A1,MET,PFN1,PHACTR1,PTGER4,RHOA,ROCK2,SDC4,SERPINF2,TSC1,WAS,ZYX	92	0.0362124	1.76949	1
GO_REGULATION_OF_GROWTH	ADIPOR2,AKAP6,ANAPC2,BCAR1,BCL2,BCL2L1,BMPR1A,CCAR2,CDC42,CDH4,CDK4,CHD7,CLSTN3,COLQ,CRYAB,CSNK2A1,DDX39B,DISC1,DLL1,DNM2,DPYSL2,EGLN2,EIF4G1,EIF4G2,ENO1,EPHA7,EZR,FGFR3,FN1,GAP43,GDF2,GJA1,GPAT4,GPC3,HIF1A,HMGA2,HNF4A,HSPA1B,IGF2,IP6K2,IST1,KCTD21,LATS2,LRP1,MAP3K13,MAPK1,MAPK14,MBD5,MEGF8,MORF4L1,MT2A,MTPN,NAIF1,NOTCH2,NPM1,OGFR,PAFAH1B1,PAK2,PLCB1,PLS1,PPARD,PPIB,PPP2CA,PPT1,PRKDC,PROX1,RACK1,…	649	0.0367359	1.27137	1
GO_NEUROTRANSMITTER_METABOLIC_PROCESS	AGXT,CLU,COLQ,DNM2,GLDC,HSP90AB1,NOS1,ROCK2,RORA	141	0.0370704	0.491595	1
GO_AXO_DENDRITIC_TRANSPORT	DLG2,FLOT2,HIF1A,HSPA8,HSPB1,KIF1B,KIF1C,KIF3B,KIF5C,PAFAH1B1,SOD1,SPG7,TRAK1,UCHL1	67	0.0371826	1.92054	1
GO_CELL_DIVISION	ANAPC2,ANK3,ARHGEF2,BABAM2,BCAR1,BCL2L1,CALM3,CCSAP,CDC42,CDCA8,CDK4,CDK6,CECR2,CENPT,CFL1,CHMP3,CHMP4B,CIT,CLASP1,CLASP2,CSPP1,DCDC1,DLL1,ECT2,ENSA,EPB41L2,ESPL1,EVI5,FAM83D,FGF3,GAREM1,HMGA2,IGF2,IST1,JTB,KIF2A,KIF2C,KIF3B,KIFC1,LATS2,LIG1,LZTS2,MAD1L1,MAEA,MAP4,MARK4,MAU2,MYH9,NUDC,NUP62,PAFAH1B1,PARD3,PDCD6IP,PDGFC,PDS5A,PHF13,PKP4,PMF1,PRC1,RACK1,RALA,RALB,REEP3,RHOA,ROCK2,RPS3,SHH,SMC4,SNX9…	580	0.037775	1.29183	1
GO_NCRNA_EXPORT_FROM_NUCLEUS	NPM1,NUP160,NUP62,NUP88,POM121,SEC13,TPR,TSC1,XPOT	37	0.0378525	2.33486	1
GO_REGULATION_OF_GASTRULATION	APOA1,BMPR1A,CLASP1,CLASP2,GJA1,HNF4A,MAPK7,RACK1,WNK1	37	0.0378525	2.33486	1
GO_CHROMATIN_ASSEMBLY	ANP32B,ATRX,CENPT,CTCF,HIRA,HMGA1,HMGA2,HP1BP3,KAT6A,NAP1L1,NAP1L4,NPM1,POLE3,RBBP7,RSF1,SMARCA1,SMYD3,TPR	93	0.0381505	1.74577	1
GO_PROTEIN_HETEROOLIGOMERIZATION	ANXA2,CAB39,CD74,CHMP3,CLDN1,CLDN3,CPSF7,FARSB,GRIN2B,NUP62,PKD1,RRM2,SYT1,TRAF2,TSC1,YWHAB	80	0.0383433	1.81803	1
GO_REGIONALIZATION	ACVR1,ARL13B,ATM,BMP2,BMPR1A,CELSR1,CTNNB1,DLL1,ETS2,FOXJ1,FOXN4,GPC3,GRSF1,HIPK2,IRX2,MEGF8,NBL1,NKX6-2,NOTCH2,NR2F2,PAX8,PBX1,PCSK6,POFUT1,PRKDC,RELN,SHH,SSBP3,TMEM107,WNT1	352	0.038505	0.66982	1
GO_INFLAMMATORY_RESPONSE	ABHD12,ACVR1,ADCY1,AHCY,AHSG,APOA1,ASH1L,ATM,B4GALT1,BCR,BMP2,CEBPA,CERS6,CLU,F2RL1,FANCA,FFAR4,FN1,FOXP1,GATA3,GJA1,GPER1,GPS2,GPX4,GSTP1,HDAC4,HDAC5,HDAC9,HIF1A,HNRNPA0,HSPG2,IL6ST,LRP1,MAPK14,MAPK7,MGLL,MIF,NDST1,NFE2L1,NOTCH2,NT5E,ORM1,PIK3CD,PPARD,PRKD1,PTGER4,PTGFR,RELB,RHBDD3,RORA,RPS19,RPS6KA5,S100A9,SCN9A,SCUBE1,SERPINA1,SERPINE1,SERPINF2,SNX4,SOD1,TGFB1,TICAM2,TIRAP,TNFRSF1A,TOLLIP,TRPV…	705	0.0387421	0.765038	1
GO_NEGATIVE_REGULATION_OF_SIGNALING	ACVR1,ADAR,AHSG,AMBP,AMER1,APOA1,ARHGAP35,ARHGAP42,ARHGEF2,ARHGEF7,ARRB1,ASH1L,ASXL1,ATM,BANK1,BCL2,BCL2L1,BCL9L,BID,BMP2,BMPER,BTRC,C1QBP,CALM3,CALR,CAMK2N1,CARD8,CBL,CBLB,CBY1,CCAR2,CD74,CDC42,CELF4,CHP1,CLU,CNOT9,CPNE1,CSK,CSNK2A1,CTNNB1,CTNND1,DGKI,DHRS3,DKK2,DLK1,DLL1,DNAJA1,DNM2,DUSP5,DUSP9,EFNA1,EIF3A,ENO1,EPN1,EPS15L1,ERBB3,EYA4,EZR,F2RL1,FBLN1,FOXO1,FOXP1,G3BP1,GATA2,GATA3,GCLC,GJA1,GPC3…	1329	0.0389786	1.19002	1
GO_ENERGY_DERIVATION_BY_OXIDATION_OF_ORGANIC_COMPOUNDS	ACADVL,BID,COX6B1,COX6C,DLAT,GNAS,HIF1A,IDH1,IGF2,IL6ST,IREB2,NDUFA4,NDUFS8,NDUFV2,PANK2,PID1,PPP1R3G,RUBCNL,SDHC,SLC25A22,TRPV4,VCP	273	0.0391136	0.630776	1
GO_CARDIAC_MUSCLE_CELL_ACTION_POTENTIAL	ANK3,ATP1A1,ATP2A2,BIN1,CACNA1C,CACNA1G,CTNNA3,FGF12,FLNA,GJA1,KCNQ1,RYR2,SCN1B,YWHAE	68	0.0397943	1.88466	1
GO_REGULATION_OF_TUMOR_NECROSIS_FACTOR_MEDIATED_SIGNALING_PATHWAY	APOA1,CARD8,CPNE1,F2RL1,GPS2,GSTP1,HSPA1B,RACK1,SPPL2B,TNFRSF1A,TRAF2,ZNF675	56	0.0400274	1.98204	1
GO_CELL_FATE_SPECIFICATION	BMPR1A,CTNNB1,DLL1,NKX6-2,SHH	97	0.0404107	0.392172	1
GO_ACTOMYOSIN_STRUCTURE_ORGANIZATION	ACTG1,AKAP13,APOA1,ARHGEF10L,ARRB1,CDC42,CDC42BPA,CDC42BPB,CIT,CLASP1,CLASP2,ECT2,EPB41L2,FAM171A1,KRT8,MEF2A,MET,MYH9,OBSL1,PDCD6IP,PFN1,PHACTR1,PROX1,PTGER4,RHOA,ROCK2,SDC4,SERPINF2,TSC1,VPS4A,WAS,ZYX	186	0.0410914	1.51404	1
GO_EMBRYO_IMPLANTATION	AGO2,ARID1A,C1QBP,CALR,FBLN1,GJA1,PPARD,RPL29,RXRA,SOD1,VMP1	48	0.0414187	2.16049	1
GO_PROTEIN_TARGETING_TO_VACUOLE	CLU,HGS,HSPA8,LAMP2,NCOA4,RAB7A,SCARB2,SMURF1,VPS4A	38	0.0419821	2.25422	1
GO_NEGATIVE_REGULATION_OF_SUPRAMOLECULAR_FIBER_ORGANIZATION	ADD1,ARFGEF1,ARHGEF2,CAPZA2,CAPZB,CLASP1,CLASP2,CLU,CORO1B,CRYAB,HDAC6,HDGFL3,HSPA8,IAPP,MET,MID1,MID1IP1,MTPN,PFN1,SPTAN1,SPTBN1,SPTBN2,TMSB10,WAS	131	0.0421882	1.63295	1
GO_GLUTAMINE_FAMILY_AMINO_ACID_METABOLIC_PROCESS	CTPS2,GCLC,NOS1	70	0.0423979	0.323354	1
GO_REGULATION_OF_T_CELL_MEDIATED_IMMUNITY	GATA3,TRAF2,WAS	70	0.0423979	0.323354	1
GO_HISTONE_DEUBIQUITINATION	ASXL1,MYSM1,SUPT3H,TRRAP,USP22,USP7	22	0.0424454	2.72206	1
GO_IMMUNOGLOBULIN_SECRETION	GPI,POU2F2,RBP4,TMBIM6,TRAF2,XBP1	22	0.0424454	2.72206	1
GO_NEGATIVE_REGULATION_OF_SMOOTH_MUSCLE_CELL_MIGRATION	BMPR1A,CORO1B,GSTP1,LRP1,PPARD,SERPINE1	22	0.0424454	2.72206	1
GO_POSITIVE_REGULATION_OF_SIGNAL_TRANSDUCTION_BY_P53_CLASS_MEDIATOR	ATM,HIC1,RPL11,RPL23,RPL26,SPRED2	22	0.0424454	2.72206	1
GO_TELENCEPHALON_GLIAL_CELL_MIGRATION	CDK5R2,CTNNB1,DISC1,PAFAH1B1,RELN,SUN1	22	0.0424454	2.72206	1
GO_POSITIVE_REGULATION_OF_ENDOCYTOSIS	ACTN4,ANXA2,AP2B1,ARRB1,CBL,CD63,CLU,DLL1,DNM1L,DNM2,F2RL1,GATA2,GPC3,HNRNPK,LRP1,PPT1,SERPINE1,TF,VTN	99	0.0426861	1.72787	1
GO_NEGATIVE_REGULATION_OF_IMMUNE_RESPONSE	A2M,ADAR,AMBP,APOA1,BCR,FOXJ1,IRAK3,RPS19,TGFB1,TYRO3	148	0.0426871	0.522514	1
GO_ACTOMYOSIN_CONTRACTILE_RING_ORGANIZATION	ECT2,PDCD6IP,VPS4A	7	0.0427762	5.43979	1
GO_ADENYLATE_CYCLASE_ACTIVATING_ADRENERGIC_RECEPTOR_SIGNALING_PATHWAY_INVOLVED_IN_HEART_PROCESS	AKAP13,NOS1,PDE4D	7	0.0427762	5.43979	1
GO_CEREBELLAR_GRANULAR_LAYER_FORMATION	GRID2,MTPN,PROX1	7	0.0427762	5.43979	1
GO_CLEAVAGE_FURROW_FORMATION	RHOA,SNX9,SPIRE2	7	0.0427762	5.43979	1
GO_COLUMNAR_CUBOIDAL_EPITHELIAL_CELL_MATURATION	GPAT4,HIF1A,TYMS	7	0.0427762	5.43979	1
GO_EMBRYONIC_RETINA_MORPHOGENESIS_IN_CAMERA_TYPE_EYE	HIPK2,PROX1,RBP4	7	0.0427762	5.43979	1
GO_FAT_PAD_DEVELOPMENT	ARID5B,CASR,TBL1XR1	7	0.0427762	5.43979	1
GO_INTRINSIC_APOPTOTIC_SIGNALING_PATHWAY_IN_RESPONSE_TO_HYPOXIA	ENO1,HYOU1,TMBIM6	7	0.0427762	5.43979	1
GO_MIRNA_LOADING_ONTO_RISC_INVOLVED_IN_GENE_SILENCING_BY_MIRNA	ADAR,AGO2,TARBP2	7	0.0427762	5.43979	1
GO_NEGATIVE_REGULATION_OF_CELLULAR_RESPONSE_TO_HYPOXIA	ENO1,HYOU1,TMBIM6	7	0.0427762	5.43979	1
GO_NEGATIVE_REGULATION_OF_OXIDATIVE_PHOSPHORYLATION	MLXIPL,PPIF,RHOA	7	0.0427762	5.43979	1
GO_POSITIVE_REGULATION_OF_HISTONE_H4_ACETYLATION	ARRB1,AUTS2,KAT7	7	0.0427762	5.43979	1
GO_POSITIVE_REGULATION_OF_INHIBITORY_POSTSYNAPTIC_POTENTIAL	NLGN2,RIMS1,RIMS2	7	0.0427762	5.43979	1
GO_POSITIVE_REGULATION_OF_LAMELLIPODIUM_MORPHOGENESIS	ARHGEF7,CORO1B,RREB1	7	0.0427762	5.43979	1
GO_REGULATION_OF_DNA_DEMETHYLATION	GATA3,USP7,USP9X	7	0.0427762	5.43979	1
GO_VESICLE_UNCOATING	GAK,HSPA8,VPS4A	7	0.0427762	5.43979	1
GO_PROTEIN_CONTAINING_COMPLEX_LOCALIZATION	AP2B1,ATM,CEP72,CPSF4,DDX39B,DLG2,DNM2,DYNLL2,EIF5A,EIF6,EXOC3,EXOC3L4,EZR,GPC6,GRIPAP1,HNRNPA2B1,KIF3B,KIF5C,MAPK10,MZT1,NPM1,NUP160,NUP62,NUP88,PABPN1,PCM1,POM121,RALB,RELN,RPS15,SDAD1,SEC13,SGCD,SLBP,SMG5,SRRM1,SUPT6H,SYMPK,THOC5,TPR,TSC1,U2AF2,WDR34,XPO1,XPOT,YTHDC1	284	0.0429013	1.41016	1
GO_RESPONSE_TO_BACTERIUM	AKAP12,ATP2A2,BAIAP2L1,BANK1,BCR,BMP2,CARD8,CARD9,CD24,CDK4,CEP192,CHD7,CLDN1,F2RL1,FKBP5,FOXP1,GJA1,GPC3,GSTP1,HDAC5,HNRNPA0,IRAK3,LDOC1,LYST,MAPK1,MAPK14,MAPKAPK3,MAPKBP1,MGST1,MIF,NFIB,NOS1,NOTCH2,OCIAD2,OTUD5,PABPN1,PDE4D,PLA2G6,PPARD,PTGER4,PTGFR,RHOA,ROMO1,RPL30,RPL39,RPS19,RPS6KA3,S100A9,SCARB1,SERPINE1,SHC1,TF,TGFB1,TICAM2,TIRAP,TNFRSF1A,TRIM41,XBP1	612	0.0429977	0.750937	1
GO_REGULATION_OF_LEUKOCYTE_MEDIATED_CYTOTOXICITY	AP1G1,F2RL1,LAMP1	72	0.0436942	0.313936	1
GO_REGULATION_OF_MITOCHONDRIAL_MEMBRANE_PERMEABILITY_INVOLVED_IN_APOPTOTIC_PROCESS	BCL2,BID,E2F1,GCLC,NAIF1,NMT1,PPP3R1,RHOT2,TFDP1,YWHAB,YWHAE,YWHAQ,YWHAZ	60	0.0438621	2.01076	1
GO_EPHRIN_RECEPTOR_SIGNALING_PATHWAY	ACTB,ACTG1,AP2B1,AP2M1,ARHGEF7,ARPC1B,ARPC4,ARPC5,CDC42,EFNA1,EPHA7,EPHB4,GRIN2B,NGEF,RHOA,ROCK2,SIPA1L1	86	0.0442946	1.79198	1
GO_NEUTROPHIL_MIGRATION	C1QBP,CD74,PDE4D,PIK3CD,RIPOR2,S100A9,TIRAP	116	0.0446145	0.463322	1
GO_REGULATION_OF_SYMBIOSIS_ENCOMPASSING_MUTUALISM_THROUGH_PARASITISM	ADAR,ANXA2,BCL2,CD74,CFL1,CHMP3,CHMP4B,F2RL1,FBXL2,GAPDH,GTF2B,HMGA2,LARP1,NELFA,NELFB,NUCKS1,P4HB,PABPC1,PC,POLR2A,POLR2E,PPIA,PPIB,PROX1,PSMC3,RAB7A,RSF1,SRPK1,SRPK2,STAU1,TARBP2,TARDBP,TBC1D20,VAPA,VAPB,VPS4A	215	0.0448751	1.46585	1
GO_CHROMOSOME_ORGANIZATION	ACTB,AEBP2,ANP32B,ARID1A,ARRB1,ASH1L,ASXL1,ATAD2,ATM,ATRX,AUTS2,BABAM2,BAZ1B,BAZ2A,BCORL1,CCT7,CDC45,CDCA8,CDK5RAP2,CECR2,CENPT,CHD2,CHD4,CHD6,CHD7,CHMP4B,CHTF18,CHTF8,CREBBP,CTCF,CTNNB1,CUL4A,EHMT1,EHMT2,EP400,ERCC1,ESPL1,EYA4,FBL,G3BP1,GATA2,GATA3,GPER1,GPX4,GTF2B,HCFC1,HDAC10,HDAC4,HDAC5,HDAC6,HDAC9,HFM1,HIRA,HMGA1,HMGA2,HMGB3,HNRNPA1,HNRNPA2B1,HNRNPC,HP1BP3,HSP90AB1,HUWE1,IGF2,INO80E,JADE3,JM…	1109	0.044947	1.2025	1
GO_PROTEIN_LOCALIZATION_TO_NUCLEUS	CALR,CBLB,CCT7,CDH1,CHP1,DNAJB6,ECT2,FLNA,IPO7,KAT7,KPNA1,KPNA7,KPNB1,LZTS2,MAPK1,MAPK14,NPM1,NUP62,NUP88,PIK3R2,PIKFYVE,PKIG,POM121,POM121L2,PTTG1IP,RASSF5,RGPD2,RGPD4,RPL11,RPL23,SESN2,SHH,SNUPN,SUN1,TAF3,TARDBP,TCP1,TGFB1,TNPO2,TOR1AIP1,TPR,XPO1,YWHAE	264	0.0451638	1.41908	1
GO_REGULATION_OF_CELL_POPULATION_PROLIFERATION	ANXA2,ARHGEF2,ARRB1,ASPH,ATF5,ATM,ATXN1L,B4GALT1,BCL2,BCL2L1,BID,BMP2,BMPR1A,CALR,CAMK2N1,CARD11,CASR,CD24,CD276,CD74,CDC42,CDK4,CDK6,CDKN2B,CEBPA,CERS2,CLDN1,CLU,CPB2,CRLF1,CSK,CSNK2A1,CTCF,CTNNB1,CUL4A,DDX39B,DHCR24,DHCR7,DISC1,DLL1,DUSP15,E2F1,EGLN3,EIF5A,EPCAM,ERBB3,ERN1,FANCA,FBLN1,FGF19,FGF3,FGFR3,FLNA,FLT4,FN1,FOXJ1,FOXO1,FOXO4,FOXP1,FRK,FTH1,GAREM1,GATA2,GATA3,GDF2,GJA1,GPC3,GPER1,GSTP1,H…	1563	0.0454199	0.841375	1
GO_SYNAPSE_ORGANIZATION	ACTB,ACTG1,ADGRB3,ADGRL1,ANAPC2,ANK3,BSN,CACNB3,CDC42,CDH1,CFL1,CLSTN3,COLQ,CRIPT,CTNNB1,CTNND2,DISC1,DLG2,DNM1L,EFNA1,EIF4G1,ELFN1,EPHA7,FARP1,FRMPD4,GAP43,GPC6,GRID2,GRIN2B,GRIPAP1,HDAC6,HOMER1,IGF1R,LRFN4,LRP8,LRRTM3,LZTS3,MAPK14,NGEF,NLGN2,NRXN2,PAFAH1B1,PCLO,PFN1,PLXNB1,PTPRD,PTPRF,PTPRO,RELN,RER1,RHOA,SEMA4D,SHANK2,SIPA1L1,SPTBN2,STAU1,TANC1,TSC1,TUBA1A,TUBB,UNC13A,VCP,YWHAZ	409	0.0456396	1.33006	1
GO_ERYTHROCYTE_HOMEOSTASIS	ADAR,ADD1,CDK6,GATA2,GATA3,HIF1A,HIPK2,HSPA1B,IREB2,KLF13,MAEA,MAPK14,NFE2L1,PKNOX1,RBFOX2,RPS14,RPS17,RPS19,RPS24,RPS6,SMAP1,ZFPM1	118	0.0456928	1.66795	1
GO_NEURON_PROJECTION_ORGANIZATION	CDC42,CFL1,CTNND2,DNM1L,EFNA1,GRIN2B,HDAC6,HOMER1,IGF1R,LRP8,LZTS3,NGEF,PAFAH1B1,RELN,SHANK2,SIPA1L1,TANC1	87	0.0459105	1.76626	1
GO_REGULATION_OF_ACTOMYOSIN_STRUCTURE_ORGANIZATION	AKAP13,APOA1,ARHGEF10L,CDC42,CLASP1,CLASP2,ECT2,MET,PFN1,PROX1,PTGER4,RHOA,ROCK2,SDC4,SERPINF2,TSC1,WAS	87	0.0459105	1.76626	1
GO_REGULATION_OF_INTRINSIC_APOPTOTIC_SIGNALING_PATHWAY_IN_RESPONSE_TO_DNA_DAMAGE_BY_P53_CLASS_MEDIATOR	BCL2,CD74,HNRNPK,MIF,RPL26	17	0.0462955	3.02377	1
GO_SERINE_FAMILY_AMINO_ACID_BIOSYNTHETIC_PROCESS	AGXT,CBS,CBSL,SEPHS1,SERINC5	17	0.0462955	3.02377	1
GO_HISTONE_DEACETYLATION	BAZ2A,HDAC10,HDAC4,HDAC5,HDAC6,HDAC9,KDM5A,MORF4L1,MTA3,PRKD1,RBM14,RCOR1,SIN3B,TBL1X,TBL1XR1	74	0.0466078	1.84851	1
GO_POSITIVE_REGULATION_OF_RECEPTOR_MEDIATED_ENDOCYTOSIS	ANXA2,ARRB1,CBL,CD63,CLU,DNM2,HNRNPK,PPT1,SERPINE1,TF,VTN	50	0.0467653	2.04943	1
GO_MEMBRANE_BIOGENESIS	ANK3,ANXA2,FLOT2,NLGN2,NRXN2,PACSIN2,PSAP,PTPRD,SPTBN1	39	0.0468173	2.17893	1
GO_SENSORY_PERCEPTION_OF_LIGHT_STIMULUS	ABCC6,ADGRV1,BEST1,CDH23,CLN6,DHRS3,EYA4,EYS,OLFM2,PPEF2,PPT1,PRR4,RBP4,RIMS1,RORB,SLC4A10,TGFBI	219	0.0471887	0.606234	1
GO_CELLULAR_PROTEIN_CATABOLIC_PROCESS	ADAMTS7,AMER1,ANAPC2,ANXA2,AP2B1,AP2M1,ARRB1,BTRC,CBL,CCAR2,CEBPA,CHMP4B,CLU,COMMD1,CSNK2A1,CTNNB1,CTSA,CUL4A,DENND3,DISC1,DNAJC10,DNAJC3,DTL,EFNA1,EZR,FBXL18,FBXL2,GCLC,GET4,GID4,HACE1,HDAC6,HIPK2,HM13,HSP90AB1,HSPA1B,HUWE1,KCTD21,KLHL15,KLHL20,LAMP2,LRP1,LTN1,MAEA,MAN1B1,MVB12B,NEDD8,NFE2L1,NSFL1C,PCBP2,PCNP,PDCD6IP,PKD1,PLG,PPT1,PRPF19,PSMB3,PSMB7,PSMC3,PSMD11,PSMD6,PTTG1IP,RAB12,RAB7A,RACK1,R…	769	0.0473937	1.23589	1
GO_CYSTEINE_METABOLIC_PROCESS	AGXT,CBS,CBSL,GCLC	12	0.0479439	3.62773	1
GO_POSITIVE_REGULATION_OF_ASTROCYTE_DIFFERENTIATION	BIN1,BMP2,IL6ST,PRPF19	12	0.0479439	3.62773	1
GO_TROPHOBLAST_CELL_MIGRATION	AGO2,C1QBP,CALR,GJA1	12	0.0479439	3.62773	1
GO_NEGATIVE_REGULATION_OF_CELLULAR_CATABOLIC_PROCESS	ANXA2,BCL2,CCAR2,CHMP4B,CSNK2A1,CST3,CTSA,E2F1,EFNA1,EIF4G1,EIF4G2,FUS,HIPK2,HNRNPA0,HNRNPC,HSP90AB1,IGF2BP1,KDM4A,LARP1,MAPK14,MET,PABPC1,RBM10,RBM38,RPL11,RPL23,RPL5,SCFD1,SHH,SMARCC1,SNRNP70,SYNCRIP,TARDBP,TIRAP,TRIM39,TSC1,UBAC2,USP19,USP7,WNT1	245	0.0481368	1.42249	1
GO_REGULATION_OF_ACTIN_FILAMENT_ORGANIZATION	ADD1,APOA1,ARFGEF1,ARHGAP35,ARHGEF10L,ARPC1B,ARPC4,ARPC5,BAIAP2L1,BIN1,CAPZA2,CAPZB,CDC42,CFL1,CIT,CLASP1,CLASP2,CORO1B,DSTN,F2RL1,FCHSD2,FLNA,JMY,MET,MTPN,MYO1C,PFN1,PTGER4,RHOA,ROCK2,SDC4,SERPINF2,SNX9,SPIRE2,SPTAN1,SPTBN1,SPTBN2,TMSB10,TSC1,WAS	245	0.0481368	1.42249	1
GO_POSITIVE_REGULATION_OF_PROTEIN_LOCALIZATION_TO_NUCLEUS	CCT7,CDH1,ECT2,FLNA,KAT7,MAPK1,MAPK14,NPM1,PIK3R2,SESN2,SHH,TARDBP,TCP1,TGFB1,TPR	75	0.048671	1.8176	1
GO_ESTABLISHMENT_OF_LOCALIZATION_IN_CELL	ACTN4,ACTR1A,AKAP6,ARHGEF2,ARRB1,ATM,BCL2,CACNA1C,CACNB3,CALM3,CDC42,CDCA8,CDK5RAP2,CHD7,CHMP4B,CLASP1,CLASP2,CTNNB1,DIAPH1,DNM2,ESPL1,EZR,F5,FAM83D,FAM91A1,FKBP1A,FNBP1L,GJA1,GPER1,GRIN2B,HIF1A,HTT,KIF1B,KIF1C,KIF2C,KIF3B,KIF5C,KIFC1,KPNB1,LETM1,LLGL1,LRP1,MAD1L1,MAP4,MYH9,MYO1C,NADK,NOS1,NPSR1,NSFL1C,NUP62,PAFAH1B1,PARD3,PDCD6,PDE4D,PLA2G6,PLCB1,PLCB4,PPP6R3,RAB1B,RYR2,SCFD1,SEC13,SEC24B,SEC24D…	529	0.049216	1.28364	1
GO_CELLULAR_RESPONSE_TO_XENOBIOTIC_STIMULUS	AHRR,AKR1C1,CYP2C18,E2F1,FOXO1,GSTP1,HNF4A,HSP90AB1,MCM7,MGST1,RORA,RYR2,SMYD3	179	0.0492719	0.564427	1
GO_LEUKOCYTE_MEDIATED_CYTOTOXICITY	AP1G1,F2RL1,LAMP1,LYST,STXBP2,TUBB	105	0.0492987	0.437337	1
GO_LYMPHOCYTE_MEDIATED_IMMUNITY	AP1G1,C17orf99,C1QBP,CD74,CLU,DENND1B,ERCC1,FOXJ1,GATA3,KDELR1,LAMP1,LYST,POU2F2,SUPT6H,TGFB1,TP53BP1,TRAF2,TUBB,UNG,WAS	247	0.0494203	0.634508	1
GO_PROTEIN_LIPID_COMPLEX_ASSEMBLY	ACSL3,APOA1,APOC2,BIN1,P4HB,SNX9,SOAT1,ZDHHC8	32	0.0495188	2.42077	1
GO_PROTEIN_LOCALIZATION_TO_MICROTUBULE_ORGANIZING_CENTER	CEP192,CEP72,DISC1,MARK4,NSFL1C,NUDCD3,NUP62,PCM1	32	0.0495188	2.42077	1
GO_CATION_TRANSMEMBRANE_TRANSPORT	ACTN4,AHNAK,AKAP6,ANK3,ANXA2,ANXA6,ATOX1,ATP1A1,ATP2A2,ATP2B2,ATP6V0D1,BIN1,CAB39,CACHD1,CACNA1C,CACNA1G,CACNB3,CALM3,CD63,CHD7,CHP1,COMMD1,COX6B1,COX6C,DIAPH1,DLG2,DNM2,FGF12,FKBP1A,FLNA,GPER1,GRIN2B,HOMER1,HTT,KCNB1,KCND2,KCNJ4,KCNK3,KCNQ1,KCNT1,LETM1,MINK1,NDUFA4,NLGN2,NOS1,NPSR1,PDE4D,PIEZO1,PKD1,PLA2G6,PLCB1,PLCB4,PPIF,RELN,RYR2,SCN1B,SCN9A,SESTD1,SHANK2,SLC12A7,SLC12A8,SLC12A9,SLC20A2,SLC30…	835	0.0496652	0.790539	1
GO_POSITIVE_REGULATION_OF_CELL_GROWTH	AKAP6,ANAPC2,BCL2,CDC42,CDH4,CSNK2A1,DDX39B,DISC1,EIF4G1,EIF4G2,FN1,IST1,LRP1,MAP3K13,MEGF8,MTPN,PAFAH1B1,RHOA,RIMS1,RIMS2,RPS6KA3,RPTOR,S100A9,SEMA4D,SMURF1,SYT1,TNFRSF12A,UNC13A	160	0.050084	1.54477	1
GO_COVALENT_CHROMATIN_MODIFICATION	ARRB1,ASH1L,ASXL1,ATM,ATRX,AUTS2,BAZ1B,BAZ2A,CREBBP,CTCF,CTNNB1,EHMT1,EHMT2,EP400,EYA4,FBL,GATA2,GATA3,GTF2B,HCFC1,HDAC10,HDAC4,HDAC5,HDAC6,HDAC9,HMGA2,HUWE1,IGF2,JADE3,JMJD1C,KANSL3,KAT6A,KAT7,KDM2A,KDM4A,KDM5A,KDM5C,KMT2D,KPNA7,MECOM,MLLT6,MORF4L1,MTA3,MYSM1,NOS1,OTUB1,PCGF3,PHF10,PHF20,POLE3,PRKD1,PRMT2,PYGO2,RBM14,RCOR1,RNF40,RPS6KA5,RSF1,SETD5,SIN3B,SMYD3,SRCAP,SUPT3H,SUPT6H,TBL1X,TBL1XR1,TR…	461	0.0501285	1.30836	1
GO_REGULATION_OF_CELL_ACTIVATION	AP1G1,ATM,BANK1,BCL2,BCR,C12orf4,CARD11,CD24,CD276,CD74,CDC42,CEBPA,CSK,CTNNB1,F2RL1,FANCA,FLOT2,FOXJ1,GATA2,GATA3,GCLC,GPER1,HHLA2,HMGB3,IGF2,IL6ST,LAMP1,MAD1L1,MIF,PAK2,RHBDD3,RHOA,RIPOR2,RORA,RPS3,SDC4,SH3RF1,SHH,SNX4,SOCS1,SOD1,STXBP2,SUPT6H,TGFB1,TIRAP,TP53BP1,TYRO3,XBP1,ZEB1,ZMIZ1	534	0.0501517	0.741689	1
GO_CARDIAC_MUSCLE_CELL_ACTION_POTENTIAL_INVOLVED_IN_CONTRACTION	ATP1A1,BIN1,CACNA1C,CACNA1G,CTNNA3,FGF12,FLNA,GJA1,KCNQ1,RYR2,SCN1B	51	0.0503165	1.99808	1
GO_APICAL_JUNCTION_ASSEMBLY	ACTN4,CLDN1,CLDN3,CLDN5,ECT2,GJA1,MICALL2,MYO1C,PARD3,PDCD6IP,RHOA,ROCK2,TJP1	63	0.0504395	1.88959	1
GO_MITOTIC_CYTOKINETIC_PROCESS	CHMP3,CHMP4B,NUP62,PDCD6IP,RHOA,VPS4A	23	0.0517367	2.56191	1
GO_NEGATIVE_REGULATION_OF_CELL_AGING	CDK6,HMGA2,MIF,PRKDC,SLC30A10,WNT1	23	0.0517367	2.56191	1
GO_NEGATIVE_REGULATION_OF_MUSCLE_CONTRACTION	ADRA2C,ARHGAP42,BIN1,DOCK4,GRK2,SOD1	23	0.0517367	2.56191	1
GO_NUCLEOTIDE_EXCISION_REPAIR_DNA_GAP_FILLING	LIG1,POLD4,RFC1,RPS27A,UBA52,XRCC1	23	0.0517367	2.56191	1
GO_POSITIVE_REGULATION_OF_GLYCOPROTEIN_METABOLIC_PROCESS	ARFGEF1,CHP1,CTNNB1,PLCB1,RAB1B,SOAT1	23	0.0517367	2.56191	1
GO_RESPONSE_TO_LITHIUM_ION	ADCY1,ARL13B,CALR,CDH1,CEBPA,SHH	23	0.0517367	2.56191	1
GO_TORC1_SIGNALING	ATM,CARD11,LARP1,RPTOR,RRAGD,SEC13,SESN2,SIK3,SZT2	40	0.0523662	2.10851	1
GO_REGULATION_OF_ALPHA_BETA_T_CELL_ACTIVATION	GATA3,RHOA,SH3RF1,SHH,SOCS1	91	0.052471	0.419716	1
GO_POSITIVE_REGULATION_OF_GROWTH	AKAP6,ANAPC2,BCL2,BMPR1A,CDC42,CDH4,CHD7,CSNK2A1,DDX39B,DISC1,DLL1,EIF4G1,EIF4G2,EZR,FN1,IGF2,IST1,LRP1,MAP3K13,MAPK1,MAPK14,MEGF8,MTPN,PAFAH1B1,PLCB1,PLS1,PPARD,PPIB,PRKDC,PROX1,RHOA,RIMS1,RIMS2,RPS6KA3,RPTOR,S100A9,SEMA4D,SMURF1,SYT1,TNFRSF12A,UNC13A	254	0.0524897	1.40322	1
GO_ENDOCYTOSIS	ACTB,ACTG1,ACTN4,AHSG,ALB,AMBP,ANXA2,AP2B1,AP2M1,APOA1,APOC2,ARRB1,ATP9A,ATP9B,ATXN2,BCL2L1,BIN1,CALM3,CALR,CANX,CAP1,CBL,CD63,CDC42,CLU,DENND1A,DENND1B,DGKD,DLL1,DNM1L,DNM2,DPYSL2,ELMO1,EPN1,EPS15L1,EZR,F2RL1,FCHSD2,FNBP1L,GAK,GATA2,GPC3,GRK2,HNRNPK,HOOK2,HSPG2,HYOU1,INPPL1,LRP1,LRP1B,LRP3,LRP8,LRPAP1,MAPK1,MAPKAPK3,MKLN1,MYH9,NECAP1,NLGN2,PACSIN2,PPT1,PRKD1,PROM2,RAB5B,RAB7A,RABEP1,RABGAP1L,RAL…	547	0.0532275	1.27081	1
GO_REGULATION_OF_CELL_KILLING	AP1G1,F2RL1,GAPDH,HSP90AB1,LAMP1	93	0.0536012	0.410117	1
GO_INNER_EAR_AUDITORY_RECEPTOR_CELL_DIFFERENTIATION	DLL1,MYCL,PAFAH1B1,RIPOR2,SEC24B,SLC4A7,SLC9A3R1,SOD1	33	0.0537892	2.32379	1
GO_REGULATION_OF_DNA_DAMAGE_RESPONSE_SIGNAL_TRANSDUCTION_BY_P53_CLASS_MEDIATOR	ATM,CD74,HIC1,MIF,NPM1,PTTG1IP,RPL26,SPRED2	33	0.0537892	2.32379	1
GO_SYNAPTIC_SIGNALING	ADCY1,AKAP12,ANAPC2,ATP2A2,BCR,BSN,CACNA1G,CACNB3,CALM3,CDH1,CELF4,CLSTN3,COLQ,CTNNB1,DGKI,DISC1,DLG2,DNM1L,DTNA,EIF4EBP2,FCHSD2,FGF12,GABARAP,GNB1,GPER1,GRID1,GRID2,GRIK1,GRIN2B,GRK2,GRM4,GRM7,HOMER1,HSPA8,KCNB1,KCND2,KCNK3,KIF1B,KPNA1,LRP8,MAPK1,MINK1,NLGN2,NOS1,NRXN2,PACSIN2,PAFAH1B1,PCLO,PLA2G6,PLCB1,PLCB4,PLG,PPT1,PTPRD,RELN,RIMS1,RIMS2,RNF216,RPL22,SHANK2,SHC3,SIPA1L1,SLC12A7,SLC4A10,SLC8A2…	721	0.0540444	0.783318	1
GO_REGULATION_OF_T_CELL_ACTIVATION	CARD11,CD24,CD276,CD74,CDC42,CSK,CTNNB1,FANCA,FLOT2,FOXJ1,GATA3,HHLA2,IGF2,IL6ST,MAD1L1,PAK2,RHOA,RIPOR2,RPS3,SDC4,SH3RF1,SHH,SOCS1,SOD1,XBP1,ZEB1,ZMIZ1	313	0.0544209	0.679444	1
GO_CELL_KILLING	AP1G1,F2RL1,GAPDH,HMGN2,HSP90AB1,LAMP1,LYST,ROMO1,RPL30,RPS19,STXBP2,TUBB	165	0.0548797	0.565518	1
GO_REGULATION_OF_HORMONE_LEVELS	ACSL4,ADRA2C,AFP,AKR1C1,APOA1,ARRB1,ATP1A1,BMP2,CACNA1C,CAMK2G,CASR,CHD7,COLQ,CORIN,CYP2C18,DHCR7,DHRS3,ENSA,FFAR4,GATA3,GJA1,GNAS,GPER1,HIF1A,HNF4A,HSD17B12,HSD17B4,KCNB1,LRP1,MIDN,NADK,NLGN2,PAX8,PCLO,PCSK6,PLA2G6,PPARD,RAB8B,RBP4,RIMS2,RPH3AL,SAFB,SCARB1,SHH,SLC22A9,SLC25A6,SNX4,TARDBP,TRPV4	520	0.0556714	0.747242	1
GO_DEVELOPMENTAL_GROWTH	ADD1,AKAP13,AKAP6,ANAPC2,ANKRD11,ANXA2,ANXA6,ARID5B,ATF5,ATM,ATRX,AUTS2,BCL2,BMPR1A,CDH4,CDK4,CHD7,COL27A1,COLQ,CPNE1,CTNNB1,DDX39B,DHCR7,DISC1,DLL1,DNM2,DPYSL2,EIF4H,EPHA7,ERCC1,EYS,EZR,FGFR3,FN1,GAP43,GATA3,GJA1,GNAS,GPAT4,HDAC6,HSP90AB1,IGF2,IST1,KMT2D,LATS2,LRP1,LZTS2,MAP3K13,MAPK1,MAPK14,MBD5,MEGF8,MEX3C,MTPN,NOTCH2,PAFAH1B1,PDE4D,PKM,PLCB1,PLG,PLS1,PLXNA1,PPARD,PPIB,PRKDC,PRMT2,PROX1,PRPF19…	644	0.0557924	1.25057	1
GO_AMINO_ACID_TRANSMEMBRANE_TRANSPORT	ARL6IP1,SLC25A22,SLC6A6,SLC7A5	79	0.056092	0.385126	1
GO_NERVE_DEVELOPMENT	CHD7,CTNNB1,ERBB3,UNC13A	79	0.056092	0.385126	1
GO_POSITIVE_REGULATION_OF_ENDOTHELIAL_CELL_MIGRATION	BCAR1,CALR,FLT4,FOXP1,GATA2,GATA3,GPI,HDAC9,HIF1A,HSPB1,JCAD,MET,PDCD6,PRKD1,PROX1,ROCK2,SCARB1,TGFB1	95	0.0561521	1.70018	1
GO_PYRUVATE_METABOLIC_PROCESS	AGXT,DLAT,EIF6,ENO1,GAPDH,GLO1,GPI,HDAC4,HIF1A,HK2,ME1,MLXIPL,NUP160,NUP62,NUP88,PC,PDP1,PFKFB1,PFKFB3,PKM,POM121,SEC13,SLC16A3,TPR,VDAC1,ZBTB20	148	0.0561854	1.55149	1
GO_POSITIVE_REGULATION_OF_ESTABLISHMENT_OF_PROTEIN_LOCALIZATION	ACSL3,ACSL4,AKAP12,ANK3,ANP32B,ARRB1,BCL2,BID,CACNB3,CARD8,CASR,CCT7,CDC42,CDH1,CEP120,CHP1,CLEC6A,DNM1L,E2F1,ECT2,EZR,F2RL1,FIS1,FLNA,GAPDH,GATA3,GJA1,GPER1,GPI,HIF1A,HUWE1,KCNB1,LRP1,MAPK1,MAPK14,MICALL2,MIF,MYO1C,NADK,NLGN2,NMT1,OAZ1,ORM1,PCM1,PIK3R2,PLA2G6,PPARD,PPIA,PPP3R1,PTGER4,RACK1,RBP4,RPH3AL,SHH,SPTBN1,TARDBP,TCAF1,TCP1,TFDP1,TGFB1,TPR,TRPV4,UBL5,XBP1,YWHAB,YWHAE,YWHAQ,YWHAZ	451	0.0567943	1.29689	1
GO_TRANSMEMBRANE_RECEPTOR_PROTEIN_TYROSINE_KINASE_SIGNALING_PATHWAY	ACTB,ACTG1,AHSG,AP2B1,AP2M1,ARHGEF7,ARID5B,ARPC1B,ARPC4,ARPC5,ATP6V0D1,BAIAP2L1,BCAR1,BCR,BMP2,CBL,CBLB,CD63,CDC42,CDK4,CNOT9,CTNNB1,DGKD,DLL1,EFNA1,EIF4EBP2,ELMO1,EPHA7,EPHB4,EPN1,EPS15L1,ERBB3,FGF12,FGF19,FGF3,FGFR3,FIBP,FLT4,FOXO1,FOXO4,FRK,GAB1,GAREM1,GATA3,GPER1,GRB10,GRIN2B,HGS,HIF1A,HNRNPA1,HNRNPH1,HSPB1,IGF1R,IGF2,ITGA5,JCAD,LRP1,MAPK1,MAPK14,MAPKAPK3,MBD5,MET,MVB12B,MYO1C,NDST1,NGEF,NUCK…	697	0.0572687	1.24048	1
GO_NEGATIVE_REGULATION_OF_PEPTIDYL_THREONINE_PHOSPHORYLATION	CALM3,EIF4G1,PARD3,PPEF2,SPRED2	18	0.0579136	2.79098	1
GO_NUCLEAR_ENVELOPE_REASSEMBLY	CHMP4B,NSFL1C,PPP2CA,REEP3,VPS4A	18	0.0579136	2.79098	1
GO_PYRIMIDINE_NUCLEOSIDE_TRIPHOSPHATE_BIOSYNTHETIC_PROCESS	CTPS2,NME2,TYMS,UCK1,UCKL1	18	0.0579136	2.79098	1
GO_REGULATION_OF_IMMUNOGLOBULIN_SECRETION	GPI,RBP4,TMBIM6,TRAF2,XBP1	18	0.0579136	2.79098	1
GO_REGULATION_OF_LIPOPROTEIN_PARTICLE_CLEARANCE	ANXA2,APOC2,CSK,HNRNPK,LRPAP1	18	0.0579136	2.79098	1
GO_RETROGRADE_AXONAL_TRANSPORT	DLG2,KIF1B,KIF1C,PAFAH1B1,SOD1	18	0.0579136	2.79098	1
GO_POSITIVE_REGULATION_OF_PLASMA_MEMBRANE_BOUNDED_CELL_PROJECTION_ASSEMBLY	ARHGAP35,AUTS2,CDC42,CEP120,CROCC,DNM2,EPS8L1,EPS8L3,F2RL1,FNBP1L,FSCN1,HDAC4,HTT,MARK4,PFN1,RALA,RIPOR2,WNT1	96	0.0579578	1.67826	1
GO_CELLULAR_COMPONENT_DISASSEMBLY	A2M,ADD1,AMER1,ARHGEF2,ARID1A,ASPH,CAPZA2,CAPZB,CCSAP,CECR2,CFL1,CHMP3,CLASP1,CLASP2,CST3,CTNNB1,DAP3,DNM1L,DSTN,EIF2D,EIF5A,EIF5AL1,F2RL1,FIS1,FSCN1,GABARAP,GAK,GFM2,GPER1,GSPT1,HDAC6,HDGFL3,HIF1A,HK2,HMGA1,HSPA8,HTT,IGF1R,IRAK3,IST1,KIF24,KIF2A,KIF2C,KPNA1,KPNB1,LAMP2,LRP1,MAP1S,MFN2,MID1,MID1IP1,MMP15,MRPL11,MRPL20,MRPL3,MRPL33,MRPL48,MRPS22,MRPS26,MRRF,MTPN,NCKAP5,PAFAH1B1,PLG,RPL23,RUBCNL,SC…	533	0.0584606	1.27195	1
GO_SENSORY_PERCEPTION_OF_TASTE	FFAR4,GNB1,TAS2R14	66	0.0584755	0.343984	1
GO_TRANSMEMBRANE_RECEPTOR_PROTEIN_SERINE_THREONINE_KINASE_SIGNALING_PATHWAY	ACVR1,AFP,ARHGEF18,BCL9L,BMP2,BMPER,BMPR1A,CBL,CDKN2B,CLDN5,CREBBP,DNM2,DUSP15,FAM83G,FKBP1A,FUT8,GDF2,GPC3,HIPK2,HNF4A,HSP90AB1,MAPK14,MEGF8,NBL1,NOTCH2,NREP,PARD3,PCSK6,PEG10,PPM1L,PTPRK,RBM14,RHOA,RNF111,RPS27A,SHH,SKIL,SMAD9,SMURF1,SPTBN1,SUB1,TAB1,TF,TGFB1,UBA52,USP9X,USP9Y,WNT1,ZC3H3,ZEB1,ZYX	326	0.0586502	1.35304	1
GO_CELL_CELL_ADHESION_MEDIATED_BY_CADHERIN	CDH1,CDH23,CDH4,CTNND1,EPCAM,MMP24,PLEKHA7,PLG,PTPRU,SERPINF2	44	0.0586919	2.13672	1
GO_VESICLE_DOCKING_INVOLVED_IN_EXOCYTOSIS	EXOC6B,KCNB1,RAB12,RAB8B,RALB,SCFD1,SCFD2,STXBP2,SYTL2,UNC13A	44	0.0586919	2.13672	1
GO_ACYLGLYCEROL_HOMEOSTASIS	APOA1,APOC2,HNF4A,MLXIPL,RORA,SCARB1,SESN2,XBP1	34	0.0590112	2.23426	1
GO_MOVEMENT_IN_ENVIRONMENT_OF_OTHER_ORGANISM_INVOLVED_IN_SYMBIOTIC_INTERACTION	CHMP3,CHMP4B,IST1,PC,PPIA,RAB7A,VAPA,VPS4A	34	0.0590112	2.23426	1
GO_REGULATION_OF_AMYLOID_PRECURSOR_PROTEIN_CATABOLIC_PROCESS	BIN1,CLU,EFNA1,FKBP1A,FLOT2,LRRTM3,ROCK2,UNC13A	34	0.0590112	2.23426	1
GO_CELL_DEATH_IN_RESPONSE_TO_OXIDATIVE_STRESS	BCL2,CTNNB1,GSKIP,HDAC6,HIF1A,HSPB1,MAPK7,MET,P4HB,PSAP,RACK1,SOD1,STK24,STK25,TSC1,WNT1	82	0.0591027	1.76269	1
GO_REGULATION_OF_CELLULAR_COMPONENT_BIOGENESIS	ADD1,ADGRB3,ADGRL1,AKAP13,ALB,APOA1,ARFGEF1,ARHGAP35,ARHGEF10L,ARHGEF2,ARPC1B,ARPC4,ARPC5,ATM,ATXN2,ATXN2L,AUTS2,BAIAP2L1,BID,BIN1,CAPZA2,CAPZB,CCSAP,CDC42,CDK5RAP2,CEP120,CHMP4B,CLASP1,CLASP2,CLDN1,CLDN3,CLDN5,CLIP1,CLSTN3,CLU,COLQ,CORO1B,CROCC,CRYAB,CUL4A,DNAJB6,DNM1L,DNM2,ECT2,EIF4G1,EPHA7,EPS8L1,EPS8L3,ERCC1,EZR,F2RL1,FCHSD2,FLNA,FNBP1L,FSCN1,G3BP1,G3BP2,GAP43,GJA1,GPC6,GRID2,HCFC1,HDAC4,HDAC…	906	0.0591997	1.20577	1
GO_ESTABLISHMENT_OR_MAINTENANCE_OF_CELL_POLARITY	ACTR1A,ARFGEF1,ARHGAP35,ARHGEF2,ARPC5,CAP1,CDC42,CDC42BPB,CDK5RAP2,CFL1,CLASP1,CLASP2,DLG2,FLOT2,FOXJ1,FSCN1,GATA3,GJA1,HSP90AB1,HTT,KIF2C,LLGL1,MAP4,MYH9,NSFL1C,PAFAH1B1,PARD3,PDCD6IP,PKD1,RACK1,RHOA,RIPOR2,ROCK2,SHH,SLC9A3R1,STK25	219	0.0596642	1.43339	1
GO_OVULATION_CYCLE	AFP,ARRB1,TYRO3	68	0.0596715	0.333351	1
GO_NEGATIVE_REGULATION_OF_CELL_ACTIVATION	ATM,BANK1,BCR,CD74,FOXJ1,GCLC,GPER1,HMGB3,MAD1L1,RHBDD3,RIPOR2,SDC4,SHH,SOCS1,TYRO3	196	0.0602345	0.597263	1
GO_WOUND_HEALING	A2M,ACTB,ACTG1,ADIPOR2,ADRA2C,ANXA2,ANXA6,ARFGEF1,ARHGAP35,ARRB1,B4GALT1,C1QBP,CAPZA2,CAPZB,CBX5,CDC42,CELSR1,CLASP1,CLASP2,CLDN1,CLDN3,CORO1B,CPB2,DGKD,DGKI,ERBB3,EYS,F13A1,F2RL1,F5,FBLN1,FERMT3,FIBP,FLNA,FN1,GAP43,GATA2,GATA3,GJA1,GNAS,GNB1,HIF1A,HNF4A,HSPB1,ITGA5,JMJD1C,MAPK1,MCAM,MFN2,MTPN,MYH9,NDNF,NOTCH2,PABPC4,PKM,PLG,PPARD,PPL,RAD51B,RCOR1,RHOA,RREB1,SCARB1,SCUBE1,SDC4,SERPINA1,SERPINE1,S…	542	0.0606277	1.26568	1
GO_POSITIVE_REGULATION_OF_INFLAMMATORY_RESPONSE	CEBPA,IL6ST,PTGER4,RPS19,S100A9,SERPINE1,SNX4,TNFRSF1A,TRPV4	133	0.0609433	0.523616	1
GO_CARDIAC_MUSCLE_CELL_CONTRACTION	ATP1A1,ATP2A2,BIN1,CACNA1C,CACNA1G,CTNNA3,FGF12,FLNA,GJA1,KCNQ1,PDE4D,RYR2,SCN1B,SGCD	69	0.0610456	1.85031	1
GO_POSITIVE_REGULATION_OF_ORGANELLE_ASSEMBLY	ARHGAP35,CEP120,CROCC,FSCN1,G3BP1,G3BP2,HTT,MARK4,NUP62,PDCD6IP,PROX1,RALB,RHOA,SDC4	69	0.0610456	1.85031	1
GO_REGULATION_OF_IMMUNE_RESPONSE	A2M,ACTB,ACTG1,ADAR,AMBP,AP1G1,APOA1,ARPC1B,ARPC4,ARPC5,BCAR1,BCL2,BCR,BTRC,C12orf4,C17orf99,C1QBP,CACNB3,CARD11,CARD9,CD24,CD276,CD74,CDC42,CLEC6A,CLU,CPB2,CREBBP,CSK,DENND1B,ELF2,ELMO1,EZR,F2RL1,FKBP1A,FOXJ1,FOXP1,GATA2,GATA3,GPS2,HHLA2,HMGB3,HSP90AB1,HSPA1B,IL6ST,IRAK3,LAMP1,LRP8,MADCAM1,MAP2K7,MAPK1,MAPK10,MAPK14,MAPKAPK3,MIF,MUC5AC,MUC6,MYO1C,PAK2,PDE4D,PIK3CD,PIK3R2,PLA2G6,PPP3R1,PRKDC,PSMB…	978	0.061234	0.815503	1
GO_INORGANIC_ION_TRANSMEMBRANE_TRANSPORT	ACTN4,AHNAK,AKAP6,ANK3,ANO2,ANXA2,ANXA6,ATOX1,ATP1A1,ATP2A2,ATP2B2,ATP6V0D1,BEST1,BIN1,CAB39,CACHD1,CACNA1C,CACNA1G,CACNB3,CALM3,CASR,CD63,CHD7,CHP1,CLCN7,CLIC6,COMMD1,COX6B1,COX6C,DIAPH1,DNM2,FGF12,FKBP1A,FLNA,GPER1,GRIN2B,HTT,KCNB1,KCND2,KCNJ4,KCNK3,KCNQ1,KCNT1,LETM1,NDUFA4,NOS1,NPSR1,PDE4D,PKD1,PLA2G6,PLCB1,PLCB4,PPIF,RYR2,SCN1B,SCN9A,SESTD1,SLC12A7,SLC12A8,SLC12A9,SLC20A2,SLC25A10,SLC26A3,SLC…	817	0.0612539	0.79968	1
GO_REGULATION_OF_GENE_EXPRESSION_EPIGENETIC	ACTB,ADAR,AEBP2,AGO2,ARID1A,ATAD2,BAZ1B,BAZ2A,CDC45,CTCF,CTNNB1,EIF4G1,EIF6,HDAC4,HDAC5,HDAC6,HIRA,HMGA1,HNRNPA2B1,IGF2,KCNQ1,KMT2D,LIN28B,MORF4L1,MYO1C,NCOR1,NUP160,NUP62,NUP88,PCGF3,POLE3,POLR2A,POLR2E,POM121,RBBP7,SEC13,SMARCD1,SRRT,TARBP2,TGFB1,TPR,TRIM71,YTHDC1,ZMIZ1	276	0.0620018	1.38286	1
GO_CELL_COMMUNICATION_BY_ELECTRICAL_COUPLING_INVOLVED_IN_CARDIAC_CONDUCTION	ATP1A1,CACNA1C,CALM3,GJA1,PDE4D,RYR2	24	0.0621714	2.41927	1
GO_ESTABLISHMENT_OF_MITOCHONDRION_LOCALIZATION	HIF1A,KIF1B,MAP1S,RHOT2,TRAK1,UCHL1	24	0.0621714	2.41927	1
GO_NEGATIVE_REGULATION_OF_PROTEIN_LOCALIZATION_TO_CELL_PERIPHERY	AP2M1,BCL2L1,CSK,PID1,PPP2R5A,TGFB1	24	0.0621714	2.41927	1
GO_PLASMINOGEN_ACTIVATION	ANXA2,CPB2,DHCR24,ENO1,SERPINE1,SERPINF2	24	0.0621714	2.41927	1
GO_SIGNAL_TRANSDUCTION_BY_PROTEIN_PHOSPHORYLATION	ADRA2C,AKAP12,AKAP13,AMBP,ARRB1,ASH1L,BANK1,BMP2,BMPER,BRAF,BTRC,CAB39,CAMK2N1,CARD9,CASR,CD24,CD74,CDC42,CDK12,CRYAB,CSK,CTNNB1,DLG2,DNAJA1,DUSP15,DUSP5,DUSP9,EFNA1,EIF3A,EPHA7,ERBB3,ERN1,EZR,F2RL1,FAM83D,FBLN1,FFAR4,FGF19,FGF3,FGFR3,FLT4,FN1,FOXO1,GAREM1,GDF2,GPER1,GPS2,GRIN2B,GRM4,GSTP1,HGS,HIPK2,IAPP,IGF1R,IGF2,IRAK3,JCAD,KLHDC10,LRP1,MAGI3,MAP2K7,MAP3K13,MAP4K4,MAPK1,MAPK10,MAPK14,MAPK7,MAPK…	930	0.062255	1.20169	1
GO_ACTIN_FILAMENT_BASED_TRANSPORT	ACTN4,FNBP1L,MYO1C	8	0.0623944	4.35195	1
GO_CHEMOKINE_C_C_MOTIF_LIGAND_2_SECRETION	F2RL1,FOXP1,LRP1	8	0.0623944	4.35195	1
GO_ETHER_LIPID_METABOLIC_PROCESS	DHRS7B,FASN,TMEM86B	8	0.0623944	4.35195	1
GO_GOLGI_TO_LYSOSOME_TRANSPORT	AP1G1,GAK,LAMP1	8	0.0623944	4.35195	1
GO_MICROTUBULE_NUCLEATION_BY_MICROTUBULE_ORGANIZING_CENTER	CEP192,MZT1,TUBGCP4	8	0.0623944	4.35195	1
GO_NEGATIVE_REGULATION_OF_LIPOPROTEIN_PARTICLE_CLEARANCE	APOC2,CSK,LRPAP1	8	0.0623944	4.35195	1
GO_NEGATIVE_REGULATION_OF_TELOMERE_CAPPING	ATM,ERCC1,XRCC1	8	0.0623944	4.35195	1
GO_OBSERVATIONAL_LEARNING	CNTNAP2,HTT,NRXN2	8	0.0623944	4.35195	1
GO_PEPTIDYL_PROLINE_HYDROXYLATION_TO_4_HYDROXY_L_PROLINE	EGLN2,EGLN3,P4HB	8	0.0623944	4.35195	1
GO_POSITIVE_REGULATION_OF_EXTRACELLULAR_MATRIX_DISASSEMBLY	CLASP1,CLASP2,FSCN1	8	0.0623944	4.35195	1
GO_PROTEIN_LOCALIZATION_TO_MEMBRANE_RAFT	CD24,CLIP1,FLOT2	8	0.0623944	4.35195	1
GO_PROTEIN_O_LINKED_GLYCOSYLATION_VIA_SERINE	GALNT1,GALNT16,GALNT2	8	0.0623944	4.35195	1
GO_PROTEIN_O_LINKED_GLYCOSYLATION_VIA_THREONINE	GALNT1,GALNT16,GALNT2	8	0.0623944	4.35195	1
GO_REGULATION_OF_AMYLOID_FIBRIL_FORMATION	CLU,CRYAB,IAPP	8	0.0623944	4.35195	1
GO_REGULATION_OF_CHAPERONE_MEDIATED_AUTOPHAGY	CTSA,EEF1A1,SNRNP70	8	0.0623944	4.35195	1
GO_REGULATION_OF_GOLGI_TO_PLASMA_MEMBRANE_PROTEIN_TRANSPORT	ACSL3,CSK,RACK1	8	0.0623944	4.35195	1
GO_REGULATION_OF_HISTONE_H3_K27_METHYLATION	GATA3,KPNA7,SUPT6H	8	0.0623944	4.35195	1
GO_REGULATION_OF_VASCULAR_SMOOTH_MUSCLE_CONTRACTION	ARHGAP42,DOCK4,RHOA	8	0.0623944	4.35195	1
GO_RIBOSOME_DISASSEMBLY	EIF2D,GFM2,MRRF	8	0.0623944	4.35195	1
GO_SYNAPTIC_VESICLE_ENDOSOMAL_PROCESSING	DNM1L,GRIPAP1,VAMP4	8	0.0623944	4.35195	1
GO_REGULATION_OF_CELL_SIZE	ADD1,ANAPC2,CDH4,CDK4,DISC1,DNM2,DPYSL2,EPHA7,FN1,HSP90AB1,IST1,LRP1,MAP3K13,MEGF8,MTPN,NPM1,PAFAH1B1,PRR16,RHOA,RPTOR,SEMA4B,SEMA4D,SLC12A7,SLC12A8,SLC12A9,SLC9A3R1,TNFRSF12A,TRPV4,TSC1,TTL	177	0.0626054	1.48618	1
GO_CELL_SUBSTRATE_JUNCTION_ORGANIZATION	ARHGEF7,BCL2,BCR,CLASP1,CLASP2,FN1,ITGA5,LAMA5,LRP1,MAP4K4,PIP5K1A,PTPRK,RHOA,ROCK2,SDC4,TAOK2,TLN1,TSC1	98	0.0626259	1.63607	1
GO_POSITIVE_REGULATION_OF_IMMUNE_SYSTEM_PROCESS	A2M,ACTB,ACTG1,AP1G1,ARPC1B,ARPC4,ARPC5,ATXN1L,BCAR1,BCL2,BTRC,C12orf4,C17orf99,C1QBP,CACNB3,CALR,CARD11,CARD9,CD24,CD276,CD74,CDC42,CEBPA,CLEC6A,CLU,CPB2,CREBBP,CSK,DENND1B,ELF2,ELMO1,EZR,F2RL1,FLOT2,FOXJ1,FOXP1,GATA2,GATA3,GNAS,GPI,GPS2,HHLA2,HIF1A,HMGB3,HSP90AB1,HSPA1B,IGF2,IL6ST,IRAK3,KLF10,LAMP1,MADCAM1,MAPK1,MAPK14,MAPKAPK3,MIF,MUC5AC,MUC6,MYO1C,NOTCH2,PAK2,PDE4D,PIK3CD,PIK3R2,PLA2G6,PPARGC…	1048	0.0626944	0.822349	1
GO_DETECTION_OF_CALCIUM_ION	CALM3,CASR,RYR2,SYT1	13	0.0628013	3.22424	1
GO_ENDOCARDIUM_DEVELOPMENT	ACVR1,ANXA2,PROX1,STK3	13	0.0628013	3.22424	1
GO_HIGH_DENSITY_LIPOPROTEIN_PARTICLE_CLEARANCE	APOA1,APOC2,HDLBP,SCARB1	13	0.0628013	3.22424	1
GO_PRE_MIRNA_PROCESSING	ADAR,AGO2,LIN28B,TARBP2	13	0.0628013	3.22424	1
GO_REGULATION_OF_AUTOPHAGY_OF_MITOCHONDRION_IN_RESPONSE_TO_MITOCHONDRIAL_DEPOLARIZATION	HDAC6,HK2,MFN2,SMURF1	13	0.0628013	3.22424	1
GO_REGULATION_OF_MICROVILLUS_ORGANIZATION	EZR,FSCN1,PLD1,PLS1	13	0.0628013	3.22424	1
GO_REGULATION_OF_POSTSYNAPTIC_SPECIALIZATION_ASSEMBLY	GAP43,GRID2,LRFN4,PTPRD	13	0.0628013	3.22424	1
GO_REGULATION_OF_ESTABLISHMENT_OF_PROTEIN_LOCALIZATION_TO_MITOCHONDRION	BCL2,BID,DNAJA1,E2F1,HUWE1,MICALL2,NMT1,PPP3R1,TFDP1,UBL5,YWHAB,YWHAE,YWHAQ,YWHAZ	70	0.0629324	1.81717	1
GO_REGULATION_OF_PLASMA_LIPOPROTEIN_PARTICLE_LEVELS	ACSL3,ALB,ANXA2,AP2B1,AP2M1,APOA1,APOC2,CSK,HDLBP,HNRNPK,LMF1,LRPAP1,P4HB,SCARB1,SOAT1,ZDHHC8	84	0.0632263	1.7106	1
GO_POSITIVE_REGULATION_OF_ADAPTIVE_IMMUNE_RESPONSE	C17orf99,GATA3,IL6ST,TGFB1,TP53BP1,TRAF2	100	0.0640575	0.460767	1
GO_NEGATIVE_REGULATION_OF_NUCLEOBASE_CONTAINING_COMPOUND_METABOLIC_PROCESS	AEBP2,AHRR,ARHGAP35,ARID1A,ARID5B,ATAD2,ATF5,ATM,ATN1,ATRX,ATXN1,ATXN1L,BACH1,BACH2,BAZ2A,BMP2,BTRC,C1QBP,CALR,CBX5,CBY1,CCAR2,CDC45,CDK6,CEBPA,CELF4,CHCHD3,CIC,CREBBP,CRYAB,CTCF,CTNNB1,CUX1,DNAJB6,E2F1,EFNA1,EHMT1,EHMT2,ENO1,ERCC1,ERF,ETS2,EZR,FLNA,FOXJ1,FOXO1,FOXO4,FOXP1,FRK,FUS,GATA2,GATA3,GATAD2A,GCLC,GDF2,GJA1,GPER1,GPS2,HCFC1,HDAC10,HDAC4,HDAC5,HDAC6,HDAC9,HDGF,HIC1,HIPK2,HIRA,HMGA1,HMGA2,H…	1395	0.0646253	1.16592	1
GO_CELLULAR_AMINO_ACID_METABOLIC_PROCESS	AGXT,AHCY,AUH,BCKDHA,CBS,CBSL,CTPS2,DALRD3,ENOSF1,FARSB,GCDH,GCLC,GLDC,HIBCH,HNF4A,HPDL,IL4I1,NOS1,OAZ1,PSMB3,PSMB7,PSMC3,PSMD11,PSMD6,SEPHS1,SERINC5,TXN2	311	0.0649144	0.68433	1
GO_MATERNAL_PLACENTA_DEVELOPMENT	ASH1L,DAZAP1,GJA1,LDOC1,MAPK1,NR2F2,PPARD,RXRA	35	0.0651787	2.15137	1
GO_MONONUCLEAR_CELL_DIFFERENTIATION	CD74,CDK6,FASN,FOXP1,MYH9,PIR,THOC5,ZBTB46	35	0.0651787	2.15137	1
GO_GOLGI_TO_PLASMA_MEMBRANE_TRANSPORT	ACSL3,ANK3,ARFGEF2,COMMD1,CSK,DNM2,EXOC6B,KRT18,LLGL1,RABEP1,RACK1,SPTBN1	58	0.0654013	1.89545	1
GO_NEGATIVE_REGULATION_OF_CELLULAR_PROTEIN_CATABOLIC_PROCESS	ANXA2,CCAR2,CSNK2A1,EFNA1,HIPK2,HSP90AB1,RPL11,RPL23,RPL5,SHH,SMARCC1,TRIM39,UBAC2,USP19,USP7,WNT1	85	0.0659177	1.68569	1
GO_REGULATION_OF_PHOSPHORUS_METABOLIC_PROCESS	ACSL3,ACTB,ACVR1,ADAR,ADCY1,ADRA2C,AHSG,AKAP12,AKAP13,AMBP,ANXA2,APOA1,APOC2,ARHGEF2,ARRB1,ASH1L,ATM,BANK1,BCL2,BMP2,BMPER,BMPR1A,BRAF,CAB39,CALM3,CAMK2N1,CARD9,CASR,CBL,CBLB,CD24,CD74,CDC42,CDK12,CDK4,CDK5R2,CDKN2B,CEBPA,CEP192,CHP1,CLU,CNOT9,CRLF1,CSK,CTNNB1,DLG2,DNAJA1,DNAJC10,DNAJC3,DOCK3,DUSP15,DUSP5,DUSP9,ECT2,EEF1A1,EFNA1,EIF3A,EIF4G1,EIF6,ELFN1,ENO1,ENSA,EPHA7,ERBB3,ERN1,EZR,F2RL1,FAM83D,…	1735	0.0669702	1.14762	1
GO_AMEBOIDAL_TYPE_CELL_MIGRATION	ACVR1,AGO2,AKAP12,APOA1,ARHGEF7,ARID5B,BCAR1,BMPER,C1QBP,CALR,CAP1,CFL1,CLASP1,CLASP2,CORO1B,EFNA1,EPHB4,FLT4,FN1,FOXP1,GATA2,GATA3,GDF2,GJA1,GPC3,GPI,HDAC5,HDAC6,HDAC9,HIF1A,HSPB1,IQSEC1,JCAD,LAMA5,MAP4K4,MCC,MEGF8,MET,MYH9,NR2F2,PAFAH1B1,PDCD6,PDXDC1,PFN1,PIP5K1A,PPARD,PRKD1,PROX1,PTPRG,RHOA,ROCK2,RREB1,SCARB1,SDC4,SEMA4B,SEMA4D,SHH,TGFB1	381	0.0672961	1.31038	1
GO_POSITIVE_REGULATION_OF_PROTEIN_METABOLIC_PROCESS	ACVR1,ADCY1,ADRA2C,AKAP12,AKAP13,AMER1,ANP32B,ANXA2,ARFGEF1,ARHGEF2,ARRB1,ASPH,ASPSCR1,ATG10,ATM,AUTS2,BANK1,BCL2,BID,BMP2,BMPER,BMPR1A,BRAF,BTRC,C1QBP,CAB39,CALM3,CARD11,CARD8,CARD9,CASR,CD24,CD276,CD74,CDC42,CDK4,CDK5R2,CEBPA,CHP1,CLDN3,CLN6,CLU,CNOT9,COMMD1,CRADD,CRLF1,CSK,CSNK2A1,CTNNB1,DCUN1D4,DDX39B,DISC1,DNAJC3,DOCK3,DTL,DUSP15,DUSP5,DUSP9,ECT2,EEF2,EFNA1,EGLN2,EGLN3,EIF4G1,EIF5A,EIF5AL1,E…	1662	0.067511	1.15234	1
GO_T_CELL_PROLIFERATION	CARD11,CD24,CD276,CTNNB1,FOXJ1,HHLA2,IGF2,IL6ST,MAD1L1,RPS3,RPS6,SDC4,SH3RF1,SHH	184	0.0679923	0.593681	1
GO_NEGATIVE_REGULATION_OF_LEUKOCYTE_CELL_CELL_ADHESION	CD74,FOXJ1,MAD1L1,RIPOR2,SDC4,SHH,SOCS1,WNK1	121	0.0680376	0.510886	1
GO_XENOBIOTIC_METABOLIC_PROCESS	AHRR,AKR1C1,CYP2C18,GSTP1,HNF4A,HSP90AB1,MGST1,RORA	121	0.0680376	0.510886	1
GO_COPII_COATED_VESICLE_BUDDING	F5,INSIG1,PDCD6,PPP6R3,RAB1B,SCFD1,SEC13,SEC24B,SEC24D,SERPINA1,TBC1D20,TRAPPC9,VAPA,VAPB	72	0.0682306	1.75426	1
GO_POSITIVE_REGULATION_OF_INSULIN_SECRETION	ACSL4,ARRB1,CASR,GJA1,GPER1,HIF1A,LRP1,NADK,NLGN2,PLA2G6,PPARD,RBP4,RPH3AL,TARDBP	72	0.0682306	1.75426	1
GO_REGULATION_OF_CELL_CYCLE	ACTB,ACTR1A,ANAPC2,ARID3A,ATF5,ATM,ATRX,BABAM2,BCL2,BCL2L1,BCR,BID,BIN1,BMP2,BTRC,CAB39,CALM3,CALR,CAMK2N1,CBX5,CCAR2,CCSAP,CDC42,CDC45,CDK12,CDK4,CDK5R2,CDK5RAP2,CDK6,CDKN2B,CEBPA,CEP120,CEP192,CEP72,CHMP3,CHMP4B,CIT,CLASP1,CNOT9,CRADD,CSNK2A1,CSPP1,CTCF,CTNNB1,CUL4A,DCDC1,DDX39B,DHCR24,DTL,E2F1,ECT2,EHMT1,EHMT2,EIF4G1,EIF4G2,ERN1,ESPL1,FAM83D,FBXL18,FOXO4,GATA3,GPER1,HCFC1,HIPK2,HMGA2,HSP90AB1,…	1158	0.0682786	1.17629	1
GO_TIGHT_JUNCTION_ORGANIZATION	ACTN4,CLDN1,CLDN3,CLDN5,ECT2,GJA1,MICALL2,MYO1C,PARD3,PDCD6IP,ROCK2,TJP1	59	0.0685699	1.85505	1
GO_REGULATION_OF_CELL_PROJECTION_ORGANIZATION	ADGRB3,ANAPC2,ARHGAP35,ARHGDIA,ARHGEF7,AUTS2,CAPZB,CDC42,CDH4,CEP120,CERS2,CFL1,CORO1B,CREB3L2,CROCC,CUX1,DISC1,DNM1L,DNM2,DPYSL2,EFNA1,EPHA7,EPS8L1,EPS8L3,EZR,F2RL1,FIG4,FN1,FNBP1L,FSCN1,GAK,GAP43,GATA3,GRID2,GRIN2B,HDAC4,HOMER1,HTT,IST1,LRP1,LRP8,LZTS3,MAP3K13,MAP4,MARK4,MEGF8,NDNF,NGEF,NME2,NR2F1,OBSL1,PAFAH1B1,PFN1,PLD1,PLS1,PLXNA1,PLXNB1,PRKD1,PROM2,PTPRD,PTPRF,PTPRG,PTPRO,RAB8B,RALA,RELN,RH…	666	0.0687021	1.23186	1
GO_NUCLEIC_ACID_PHOSPHODIESTER_BOND_HYDROLYSIS	AGO2,CECR2,CPSF4,CPSF7,CUL4A,EDC3,ERCC1,ERN1,G3BP1,KPNA1,KPNB1,MEI4,NHP2,POLD4,RAD9A,RFC1,RNASE11,RNASEH2A,RPS21,RPS27A,SND1,TRIR,UBA52,USB1,ZC3H12B	290	0.0689883	0.6793	1
GO_CORONARY_VASCULATURE_DEVELOPMENT	AP2B1,DNM2,GPC3,GPER1,MEGF8,MMP21,NDST1,SEC24B,SGCD,TAB1	47	0.0693562	1.96313	1
GO_ESTABLISHMENT_OF_PROTEIN_LOCALIZATION_TO_VACUOLE	CLU,HGS,HSPA8,LAMP2,NCOA4,RAB7A,SCARB2,SMURF1,VPS25,VPS4A	47	0.0693562	1.96313	1
GO_REGULATION_OF_LIPID_BIOSYNTHETIC_PROCESS	ACADVL,ACSL3,ADIPOR2,APOA1,APOC2,ATP1A1,BMP2,CD74,CDK4,DHCR7,EIF6,FASN,FDPS,FGF19,GPER1,HMGCS1,IDH1,INSIG1,KPNB1,MID1IP1,MLXIPL,ORMDL3,PLA2G6,PROX1,RACK1,SCARB1,SCD,SEC14L2,SOD1,TNFRSF1A,ZBTB20	186	0.0694063	1.45638	1
GO_NEGATIVE_REGULATION_OF_WNT_SIGNALING_PATHWAY	AMER1,BMP2,CBY1,CTNND1,DKK2,FOXO1,G3BP1,GPC3,GRB10,HIC1,INVS,LATS2,LRP1,LZTS2,MAPK14,MCC,PSMB3,PSMB7,PSMC3,PSMD11,PSMD6,PTPRO,PTPRU,RACK1,SHH,SLC9A3R1,STK3,TAX1BP3,TLE1,TLE2,TMEM170B,TRABD2A,TRABD2B,UBAC2	209	0.0695901	1.41497	1
GO_PROTEIN_FOLDING	CALR,CANX,CCT7,CD74,CLU,CRYAB,CSNK2A1,DNAJA1,DNAJB6,DNAJC10,DNAJC3,FKBP1A,FKBP5,GAK,GANAB,GNAZ,GNB1,HSP90AB1,HSPA1B,HSPA8,HSPB1,MLEC,NUDC,NUDCD3,P4HB,PPIA,PPIB,PPIF,PRKCSH,SNRNP70,TCP1,UGGT1,UNC45B,VCP	209	0.0695901	1.41497	1
GO_NEURON_APOPTOTIC_PROCESS	ARRB1,ATM,ATN1,BCL2,BCL2L1,BID,CDC42,CIT,CRLF1,CTNNB1,EGLN2,EGLN3,EPHA7,ERBB3,FIS1,GAPDH,GATA3,GCLC,GRID2,GRM4,HDAC4,HIF1A,HIPK2,HSP90AB1,HYOU1,KCNB1,LRP1,MYBL2,NDNF,PPT1,RHOA,SIAH1,SLC30A10,SOD1,SRPK2,THRB,TYRO3,USP53	236	0.0696783	1.39836	1
GO_INTERFERON_GAMMA_MEDIATED_SIGNALING_PATHWAY	CAMK2G,HSP90AB1,MID1,MT2A,SOCS1	87	0.0698338	0.440317	1
GO_REGULATION_OF_LYMPHOCYTE_MEDIATED_IMMUNITY	AP1G1,C17orf99,FOXJ1,GATA3,LAMP1,SUPT6H,TGFB1,TP53BP1,TRAF2,WAS	143	0.0700426	0.542354	1
GO_ARF_PROTEIN_SIGNAL_TRANSDUCTION	ARFGEF1,ARFGEF2,CYTH4,IQSEC1,MAP4K4	19	0.0710422	2.5915	1
GO_ATRIAL_CARDIAC_MUSCLE_CELL_TO_AV_NODE_CELL_SIGNALING	CACNA1C,FLNA,GJA1,KCNQ1,RYR2	19	0.0710422	2.5915	1
GO_CALCIUM_ION_REGULATED_EXOCYTOSIS_OF_NEUROTRANSMITTER	ATP2A2,RIMS1,RIMS2,SYT1,UNC13A	19	0.0710422	2.5915	1
GO_CELL_DIFFERENTIATION_IN_HINDBRAIN	GATA2,GRID2,MTPN,PROX1,RORA	19	0.0710422	2.5915	1
GO_CHROMATIN_DISASSEMBLY	ARID1A,HMGA1,MAP1S,SMARCC1,SMARCD1	19	0.0710422	2.5915	1
GO_GLOMERULAR_EPITHELIAL_CELL_DIFFERENTIATION	CD24,FOXJ1,KLF15,NOTCH2,PTPRO	19	0.0710422	2.5915	1
GO_MITOTIC_G2_DNA_DAMAGE_CHECKPOINT	ATM,FOXO4,HMGA2,TAOK2,TAOK3	19	0.0710422	2.5915	1
GO_NEGATIVE_REGULATION_OF_OXIDATIVE_STRESS_INDUCED_NEURON_DEATH	CTNNB1,HIF1A,RACK1,TSC1,WNT1	19	0.0710422	2.5915	1
GO_POSITIVE_REGULATION_OF_CREB_TRANSCRIPTION_FACTOR_ACTIVITY	ADCY1,LRP8,PRKD1,RELN,RPS6KA5	19	0.0710422	2.5915	1
GO_PROTEIN_DNA_COMPLEX_DISASSEMBLY	ARID1A,HMGA1,RPL23,SMARCC1,SMARCD1	19	0.0710422	2.5915	1
GO_RESPONSE_TO_MITOCHONDRIAL_DEPOLARISATION	GPS2,HDAC6,HK2,MFN2,SMURF1	19	0.0710422	2.5915	1
GO_STRESS_GRANULE_ASSEMBLY	ATXN2,ATXN2L,G3BP1,G3BP2,RPS23	19	0.0710422	2.5915	1
GO_I_KAPPAB_KINASE_NF_KAPPAB_SIGNALING	AKAP13,ASH1L,AZI2,BTRC,CARD11,CARD8,CARD9,CD74,CLEC6A,CPNE1,CTNNB1,ECT2,EDA,EEF1D,ERC1,F2RL1,FKBP1A,FLNA,GJA1,GSTP1,HSPB1,MAPKBP1,NKIRAS1,NUP62,PRKD1,RELB,RHOA,ROCK2,ROR1,RORA,RPS27A,TAB1,TICAM2,TIRAP,TLE1,TNFRSF10B,TNFRSF1A,TRAF2,UBA52,UBE2I,VAPA,ZNF675	266	0.071448	1.36648	1
GO_CELL_GROWTH	ADIPOR2,AKAP13,AKAP6,ANAPC2,AUTS2,BCAR1,BCL2,CCAR2,CDC42,CDH4,CLSTN3,CPNE1,CRYAB,CSNK2A1,CTNNB1,DDX39B,DISC1,DNM2,DPYSL2,EGLN2,EIF4G1,EIF4G2,ENO1,EPHA7,FN1,GDF2,GJA1,HDAC6,HNF4A,HSP90AB1,HSPA1B,IP6K2,IST1,KMT2D,LRP1,MAP3K13,MEGF8,MEX3C,MTPN,NAIF1,NPM1,OGFR,PAFAH1B1,PLXNA1,PPARD,PPP2CA,PPT1,PRMT2,RACK1,RASGRP2,RBBP7,RHOA,RIMS1,RIMS2,RPS6KA3,RPTOR,S100A9,SEMA4B,SEMA4D,SERTAD2,SESN2,SMURF1,SYT1,TAOK…	465	0.0714927	1.27222	1
GO_CELLULAR_COMPONENT_MORPHOGENESIS	ACTB,ACTG1,ACTN4,ADCY1,ADD1,ADGRB3,AKAP13,ANAPC2,ANK3,APOA1,ARHGAP35,ARHGDIA,ARHGEF18,ARHGEF2,ARHGEF7,ARL13B,ASXL1,AUTS2,BCL2,BCL2L1,BCL9L,C1QBP,CALR,CAP1,CAPZB,CDC42,CDH1,CDH23,CDH4,CFL1,CLASP1,CLASP2,CLDN3,CLU,CNTNAP2,CORO1B,CPNE1,CTNNB1,CTNND2,CUX1,DIAPH1,DISC1,DNM1L,DNM2,DPYSL2,ECT2,EFNA1,ENAH,EPHA7,EZR,FAM171A1,FARP1,FBLN1,FERMT3,FIG4,FIS1,FLNA,FN1,FRYL,GAB1,GAP43,GATA3,GJA1,GRB10,HDAC6,HSP9…	1126	0.0716562	1.17986	1
GO_PEPTIDYL_LYSINE_ACETYLATION	ARRB1,AUTS2,CREBBP,CTCF,EP400,GATA2,GATA3,GTF2B,HCFC1,JADE3,KANSL3,KAT6A,KAT7,KLF15,MORF4L1,NOS1,PHF10,PHF20,POLE3,PYGO2,RPS6KA5,RSF1,SETD5,SRCAP,SUPT3H,TRRAP,USP22,YEATS2	166	0.0717387	1.47696	1
GO_REGULATION_OF_CARDIAC_MUSCLE_CELL_ACTION_POTENTIAL	ANK3,ATP2A2,BIN1,CACNA1C,CTNNA3,FLNA,RYR2	28	0.0722456	2.42002	1
GO_REGULATION_OF_TRANSCRIPTION_INVOLVED_IN_G1_S_TRANSITION_OF_MITOTIC_CELL_CYCLE	BACH1,CDC45,E2F1,POLA1,RRM2,TFDP1,TYMS	28	0.0722456	2.42002	1
GO_VASCULAR_ENDOTHELIAL_GROWTH_FACTOR_SIGNALING_PATHWAY	CD63,DLL1,FLT4,GAB1,HSPB1,JCAD,MYO1C,PRKD1	36	0.0722831	2.07441	1
GO_PROTEIN_LOCALIZATION_TO_VACUOLE	CLU,HGS,HSPA8,LAMP2,NCOA4,RAB7A,ROCK2,SCARB2,SMURF1,SZT2,VPS25,VPS4A	60	0.0723538	1.81631	1
GO_CELL_CYCLE_CHECKPOINT	ARID3A,ATM,BABAM2,BCL2L1,CCAR2,CDC45,CDK5RAP2,CDKN2B,CNOT9,CRADD,CUL4A,DDX39B,DTL,E2F1,FOXO4,HMGA2,INTS3,MAD1L1,MAPK14,PCBP4,PRKDC,PROX1,PRPF19,RAD9A,RPL26,RPS6,TAOK2,TAOK3,TFDP1,TGFB1,THOC5,TP53BP1,TPR,VPS4A,WEE2	215	0.0726858	1.41636	1
GO_HUMORAL_IMMUNE_RESPONSE	A2M,BCL2,C1QBP,CLU,CPB2,FOXJ1,GAPDH,GATA3,GPI,HMGN2,NOTCH2,PLA2G6,POU2F2,ROMO1,RPL30,RPL39,RPS19,S100A9,ST6GAL1,VTN	241	0.0728293	0.652022	1
GO_CELLULAR_RESPONSE_TO_CHEMICAL_STRESS	ARHGEF2,ATM,ATP2A2,BCL2,CAB39,CHD6,CTNNB1,DNAJA1,DNM2,ECT2,FOXO1,FUT8,GSKIP,GSTP1,HDAC6,HIF1A,HSPA1B,HSPB1,LETM1,MAPK1,MAPK10,MAPK7,MET,MGST1,NFE2L1,NME2,P4HB,PPARGC1B,PPIF,PRKD1,PSAP,PTPRK,RACK1,RELB,ROMO1,RPS3,SESN2,SOD1,STAU1,STK24,STK25,SZT2,TMEM161A,TRAF2,TRPC6,TRPV4,TSC1,TXNRD1,TXNRD2,VKORC1L1,WNT1	331	0.0733544	1.32839	1
GO_RESPONSE_TO_ISCHEMIA	BCL2,CASR,EEF2,GJA1,HK2,HYOU1,NDNF,PPIF,ROCK2,UCHL1	48	0.0744353	1.91116	1
GO_ALPHA_AMINO_ACID_METABOLIC_PROCESS	AGXT,AHCY,AUH,CBS,CBSL,CTPS2,GCDH,GCLC,GLDC,HIBCH,HNF4A,IL4I1,NOS1,SEPHS1,SERINC5	193	0.0746501	0.607462	1
GO_POSITIVE_REGULATION_OF_NEURON_DIFFERENTIATION	ADRA2C,ANAPC2,ARHGAP35,ARHGDIA,ARHGEF2,BCL2,BMP2,CDH4,CPNE1,CREB3L2,CUX1,DISC1,DNM1L,ECT2,EIF4G1,FIG4,FN1,GATA2,IST1,LRP1,LRP8,MAP3K13,MEGF8,NBL1,NDNF,NME2,OBSL1,PAFAH1B1,PLXNA1,PLXNB1,PRKD1,PROX1,PRPF19,PTPRD,RELN,RHOA,RIMS1,RIMS2,ROR1,S100A9,SCARB2,SCN1B,SEMA4D,SH3GL3,SHANK2,SKIL,SMURF1,STK25,SYT1,TCF12,TENM3,TNFRSF12A,TRAK1,TRPC6,UNC13A,ZEB1	368	0.0749253	1.30945	1
GO_REGULATION_OF_ACTIN_FILAMENT_BASED_PROCESS	ADD1,AKAP13,APOA1,ARFGEF1,ARHGAP35,ARHGDIA,ARHGEF10L,ARPC1B,ARPC4,ARPC5,ATP1A1,ATP2A2,BAIAP2L1,BIN1,CACNA1C,CAPZA2,CAPZB,CDC42,CELSR1,CFL1,CIT,CLASP1,CLASP2,CORO1B,CTNNA3,DSTN,ECT2,F2RL1,FCHSD2,FLNA,FSCN1,JMY,LRP1,MET,MTPN,MYH9,MYO1C,NOTCH2,PDE4D,PFN1,PROX1,PTGER4,RHOA,ROCK2,RYR2,SDC4,SERPINF2,SNX9,SPIRE2,SPTAN1,SPTBN1,SPTBN2,TAOK2,TMSB10,TSC1,WAS	368	0.0749253	1.30945	1
GO_ATP_DEPENDENT_CHROMATIN_REMODELING	ACTB,ARID1A,CECR2,CENPT,CHD4,HNRNPC,NPM1,POLE3,PTMA,RBBP7,RSF1,SMARCA1,SMARCC1,SRCAP	74	0.0755403	1.69554	1
GO_ORGANIC_ACID_BIOSYNTHETIC_PROCESS	ACADVL,ACSL3,ADIPOR2,AGXT,APOA1,APOC2,CBS,CBSL,CD74,EIF6,FADS2,FASN,FGF19,GPX4,HSD17B12,HSD17B4,INSIG1,MGLL,MID1IP1,MIF,MLXIPL,MTHFD1L,OSBP,PKM,PROX1,SCD,SEPHS1,SERINC5,TGFB1,XBP1	336	0.0755987	0.705677	1
GO_ASSOCIATIVE_LEARNING	HIF1A,PPT1,RELN,TANC1	75	0.0756064	0.406941	1
GO_PERIPHERAL_NERVOUS_SYSTEM_DEVELOPMENT	CLDN1,ERBB3,PARD3,SOD1	75	0.0756064	0.406941	1
GO_RESPONSE_TO_ANESTHETIC	DNM2,HDAC5,HOMER1,HSP90AB1	75	0.0756064	0.406941	1
GO_WATER_HOMEOSTASIS	ADCY1,CLDN1,MET,TRPV4	75	0.0756064	0.406941	1
GO_REGULATION_OF_DENDRITE_MORPHOGENESIS	ADGRB3,ANAPC2,CFL1,CUX1,DNM1L,EFNA1,LRP8,LZTS3,NGEF,OBSL1,PAFAH1B1,PTPRD,RELN,SARM1,SEMA4D,SIPA1L1,TRPC6	92	0.0757568	1.64791	1
GO_INTERFERON_GAMMA_PRODUCTION	AZI2,C1QBP,CD276,F2RL1,GATA3,PDE4D,ZFPM1	110	0.0765672	0.490526	1
GO_REGULATION_OF_ANATOMICAL_STRUCTURE_MORPHOGENESIS	ACTN4,ACVR1,ADGRB3,ADM2,AGO2,AKAP13,ANAPC2,AP2B1,AP2M1,APOA1,ARHGAP35,ARHGDIA,ARHGEF18,ARHGEF7,BCL2,BCL9L,BCR,BMP2,BMPER,BMPR1A,C1QBP,CALR,CAPZB,CDC42,CDH4,CELSR1,CFL1,CLASP1,CLASP2,CLDN3,CLDN5,CORO1B,CPB2,CST3,CTNNB1,CUX1,DIAPH1,DISC1,DLL1,DNM1L,DNM2,DPYSL2,EFNA1,EPHA7,EPN1,EZR,FAM171A1,FBLN1,FIS1,FLNA,FLT4,FN1,FOXJ1,FOXO4,FOXP1,GAB1,GATA2,GATA3,GDF2,GJA1,GPC3,GPC6,HDAC5,HDAC9,HGS,HIF1A,HIPK2,HK…	1044	0.0771829	1.18239	1
GO_INNER_EAR_RECEPTOR_CELL_STEREOCILIUM_ORGANIZATION	ADGRV1,CDH23,RIPOR2,SDC4,SEC24B,SLC9A3R1,SOD1	29	0.0774466	2.30987	1
GO_REGULATION_OF_INTRINSIC_APOPTOTIC_SIGNALING_PATHWAY_BY_P53_CLASS_MEDIATOR	BCL2,CD74,HNRNPK,MIF,PTTG1IP,RPL11,RPL26	29	0.0774466	2.30987	1
GO_REGULATION_OF_MRNA_CATABOLIC_PROCESS	AGO2,E2F1,EIF4G1,FUS,HNRNPA0,HNRNPC,HSPA8,HSPB1,IGF2BP1,LARP1,MAPK14,NPM1,PABPC1,PABPC4,PCBP4,PSMB3,PSMB7,PSMC3,PSMD11,PSMD6,RBM10,RBM38,ROCK2,RPS27A,SYNCRIP,TARDBP,TIRAP,TRIM71,UBA52,XPO1,YWHAB,YWHAZ	196	0.0774706	1.42068	1
GO_REGULATION_OF_ANATOMICAL_STRUCTURE_SIZE	ADD1,ADRA2C,ANAPC2,AP2M1,ARFGEF1,ARHGAP35,ARHGAP42,ARPC1B,ARPC4,ARPC5,BAIAP2L1,BIN1,CAPZA2,CAPZB,CASR,CDH4,CDK4,CFL1,CIT,CORO1B,DISC1,DNM2,DOCK4,DPYSL2,DSTN,EPHA7,EZR,F2RL1,FCHSD2,FN1,GCLC,GJA1,GPER1,HP1BP3,HSP90AB1,IST1,JMY,LRP1,MAP3K13,MEGF8,MTPN,MYO1C,NOS1,NPM1,PAFAH1B1,PFN1,PLA2G6,PLS1,PPARD,PRR16,RHOA,ROCK2,RPTOR,SEMA4B,SEMA4D,SERPINF2,SLC12A7,SLC12A8,SLC12A9,SLC9A3R1,SNX9,SOD1,SPIRE2,SPTAN1…	487	0.0774874	1.26703	1
GO_RESPONSE_TO_PURINE_CONTAINING_COMPOUND	AGXT,AKAP6,EZR,HMGCS1,KCNQ1,PDE3A,PFKFB1,PPARGC1B,RYR2,SLC26A3,SOD1	151	0.0781256	0.566768	1
GO_POSITIVE_REGULATION_OF_PROTEIN_BINDING	ADD1,ANXA2,ARRB1,BMP2,CLDN5,FKBP1A,HIPK2,HSP90AB1,LRP1,PKD1,PPP2CA,RALB,RPL11,STK3,TIRAP,TRAF2,VTN	93	0.0782342	1.62611	1
GO_REGULATION_OF_VIRAL_GENOME_REPLICATION	ADAR,BCL2,FBXL2,HMGA2,LARP1,NUCKS1,PABPC1,PPIA,PPIB,PROX1,SRPK1,SRPK2,STAU1,TARBP2,TBC1D20,VAPA,VAPB	93	0.0782342	1.62611	1
GO_VITAMIN_METABOLIC_PROCESS	GCLC,MTHFD1L,PANK2,PC,PCCA,PPARD,RXRA,TPK1,VKORC1L1	131	0.0787915	0.532277	1
GO_POSITIVE_REGULATION_OF_NERVOUS_SYSTEM_DEVELOPMENT	ADGRB3,ADGRL1,ADRA2C,ANAPC2,ARHGAP35,ARHGDIA,ARHGEF2,BCL2,BIN1,BMP2,CDH4,CLSTN3,CPNE1,CREB3L2,CTNNB1,CUX1,DISC1,DNM1L,E2F1,ECT2,EIF4G1,FIG4,FLNA,FN1,GATA2,GPER1,GRID2,HIF1A,IL6ST,IST1,LRP1,LRP8,LRRTM3,MAN2A1,MAP3K13,MEGF8,MYRF,NAP1L1,NBL1,NDNF,NKX6-2,NLGN2,NME2,OBSL1,PAFAH1B1,PARD3,PLXNA1,PLXNB1,PRKD1,PROX1,PRPF19,PTPRD,RELN,RHOA,RIMS1,RIMS2,ROR1,S100A9,SCARB2,SCN1B,SEMA4D,SH3GL3,SHANK2,SHH,SKIL,…	534	0.079307	1.24946	1
GO_RESPONSE_TO_HEAT	ATM,ATP2A2,CAMK2G,CCAR2,CPB2,CREBBP,CRYAB,DNAJA1,DNAJB6,GCLC,HSP90AB1,HSPA1B,HSPA8,MAP2K7,MAPK1,NOS1,NUP160,NUP62,NUP88,PDCD6,POM121,RBBP7,RPTOR,SEC13,SOD1,TPR,TRPV4,VCP,YWHAE	175	0.0797212	1.44582	1
GO_ADULT_HEART_DEVELOPMENT	CHD7,MEF2D,MNAT1,SCUBE1	14	0.0797763	2.90172	1
GO_AUDITORY_RECEPTOR_CELL_MORPHOGENESIS	RIPOR2,SEC24B,SLC9A3R1,SOD1	14	0.0797763	2.90172	1
GO_CELL_MIGRATION_IN_HINDBRAIN	ARL13B,FLNA,RBFOX2,RERE	14	0.0797763	2.90172	1
GO_CELLULAR_RESPONSE_TO_LITHIUM_ION	CALR,CDH1,CEBPA,SHH	14	0.0797763	2.90172	1
GO_ETHER_METABOLIC_PROCESS	DHRS7B,FASN,TMEM86B,TXN2	14	0.0797763	2.90172	1
GO_GOLGI_LOCALIZATION	CDC42,SLC9A3R1,STK25,YWHAZ	14	0.0797763	2.90172	1
GO_MIRNA_MEDIATED_INHIBITION_OF_TRANSLATION	AGO2,EIF4G1,EIF6,TRIM71	14	0.0797763	2.90172	1
GO_NEGATIVE_REGULATION_BY_HOST_OF_VIRAL_TRANSCRIPTION	HMGA2,NUCKS1,PSMC3,TARDBP	14	0.0797763	2.90172	1
GO_NEGATIVE_REGULATION_OF_SMOOTH_MUSCLE_CONTRACTION	ADRA2C,ARHGAP42,DOCK4,SOD1	14	0.0797763	2.90172	1
GO_PHOSPHATIDYLINOSITOL_3_PHOSPHATE_BIOSYNTHETIC_PROCESS	ATM,FIG4,PIK3CD,PIKFYVE	14	0.0797763	2.90172	1
GO_REGULATION_OF_ENDOTHELIAL_CELL_DEVELOPMENT	ADD1,CLDN5,ROCK2,TNFRSF1A	14	0.0797763	2.90172	1
GO_REGULATION_OF_FIBRINOLYSIS	CPB2,PLG,SERPINE1,SERPINF2	14	0.0797763	2.90172	1
GO_REGULATION_OF_LONG_TERM_SYNAPTIC_DEPRESSION	DGKI,GRID2,KCNB1,SORCS3	14	0.0797763	2.90172	1
GO_SERTOLI_CELL_DEVELOPMENT	ATRX,FLNA,FNDC3A,HSD17B4	14	0.0797763	2.90172	1
GO_MICROTUBULE_ORGANIZING_CENTER_ORGANIZATION	ATF5,CDK5RAP2,CEP120,CEP192,CEP72,CHMP3,CHMP4B,CLASP1,CLASP2,CROCC,CTNNB1,KIF3B,MARK4,NPM1,NSFL1C,NUP62,PAFAH1B1,PCM1,PDCD6IP,PKHD1,RBM14,ROCK2,XPO1	132	0.0798302	1.53517	1
GO_PROTEIN_LIPID_COMPLEX_SUBUNIT_ORGANIZATION	ACSL3,ALB,APOA1,APOC2,BIN1,P4HB,SCARB1,SNX9,SOAT1,ZDHHC8	49	0.0802623	1.86208	1
GO_REGULATION_OF_ACTION_POTENTIAL	ANK3,ATP2A2,BIN1,CACNA1C,CACNB3,CTNNA3,FGF12,FLNA,KCNB1,RYR2	49	0.0802623	1.86208	1
GO_POSITIVE_REGULATION_OF_SUBSTRATE_ADHESION_DEPENDENT_CELL_SPREADING	APOA1,ARHGEF7,C1QBP,CALR,CDC42,DNM2,FLNA,RREB1	37	0.0803132	2.00277	1
GO_POSITIVE_REGULATION_OF_TELOMERE_MAINTENANCE_VIA_TELOMERE_LENGTHENING	ATM,CCT7,CTNNB1,HNRNPA1,HNRNPA2B1,MAP2K7,MAPK1,TCP1	37	0.0803132	2.00277	1
GO_POSITIVE_REGULATION_OF_INTERFERON_GAMMA_PRODUCTION	CD276,PDE4D,ZFPM1	63	0.0805571	0.361261	1
GO_NEUROGENESIS	ACSL4,ACTB,ADCY1,ADGRB3,ADGRV1,ADRA2C,ANAPC2,ANK3,APOA1,ARFGEF1,ARHGAP35,ARHGDIA,ARHGEF2,ASTN1,ATF5,ATP2B2,AUTS2,BCL2,BIN1,BMP2,BMPR1A,CALR,CDC42,CDH1,CDH23,CDH4,CDK5R2,CDK5RAP2,CDK6,CELSR1,CEP120,CERS2,CFL1,CHD7,CIT,CLU,CNTNAP2,CPNE1,CREB3L2,CSK,CTNNB1,CTNND2,CUX1,DISC1,DLL1,DNM1L,DNM2,DPYSL2,E2F1,ECT2,EEF2,EFNA1,EIF4G1,ENAH,EPHA7,ERBB3,EZR,FARP1,FIG4,FLNA,FN1,FOXN4,FRYL,GAB1,GAK,GAP43,GATA2,GAT…	1587	0.081333	1.14553	1
GO_L_AMINO_ACID_TRANSPORT	ARL6IP1,SLC25A22,SLC7A5	64	0.0813605	0.355313	1
GO_NADH_DEHYDROGENASE_COMPLEX_ASSEMBLY	ECSIT,NDUFS8,NDUFV2	64	0.0813605	0.355313	1
GO_MYELOID_LEUKOCYTE_DIFFERENTIATION	ANXA2,CD74,CDC42,CDK6,CEBPA,CTNNB1,CUL4A,DHRS7B,F2RL1,FASN,FOXP1,GATA2,GATA3,GLO1,GNAS,GPC3,IREB2,KLF10,MAPK14,MYH9,NME2,NOTCH2,PAFAH1B1,PIK3CD,PIR,PPARGC1B,RELB,TF,TGFB1,THOC5,ZBTB46,ZFPM1,ZNF675	202	0.0814011	1.42197	1
GO_REGULATION_OF_CELL_SUBSTRATE_ADHESION	ACTN4,APOA1,ARHGEF7,BCL2,C1QBP,CALR,CDC42,CDK6,CLASP1,CLASP2,COL26A1,DISC1,DNM2,FBLN1,FBLN2,FLNA,FN1,HSD17B12,ITGA5,LRP1,MAP4K4,MINK1,NDNF,NID1,PLG,PTPRO,RHOA,ROCK2,RREB1,SDC4,SERPINE1,TSC1,WNT1	202	0.0814011	1.42197	1
GO_RHO_PROTEIN_SIGNAL_TRANSDUCTION	AKAP13,APOA1,ARHGAP35,ARHGAP42,ARHGAP5,ARHGDIA,ARHGEF1,ARHGEF10L,ARHGEF18,ARHGEF2,ARHGEF7,ARRB1,BCR,CDC42,CELSR1,CFL1,ECT2,EPS8L1,EPS8L3,F2RL1,FARP1,MCF2L,MET,MYO9B,NGEF,PLEKHG1,RHOA,RHOT2,RIPOR2,ROCK2,TAX1BP3,TRIO,WAS	203	0.0822634	1.41351	1
GO_POSITIVE_REGULATION_OF_BINDING	ADD1,ANXA2,ARRB1,BMP2,CALM3,CLDN5,CTNNB1,EIF4G1,FKBP1A,GATA3,GTF2B,HIPK2,HMGA2,HSP90AB1,LRP1,MAU2,MET,PKD1,PPP2CA,PYGO2,RALB,RIPOR2,RPL11,STK3,TGFB1,TIRAP,TRAF2,VTN,WAPL	177	0.0828338	1.42607	1
GO_CELLULAR_RESPONSE_TO_HEAT	ATM,ATP2A2,CAMK2G,CCAR2,CREBBP,CRYAB,DNAJB6,HSP90AB1,HSPA1B,HSPA8,MAPK1,NUP160,NUP62,NUP88,PDCD6,POM121,RBBP7,RPTOR,SEC13,TPR,TRPV4,VCP,YWHAE	134	0.0828455	1.50729	1
GO_RESPONSE_TO_GROWTH_FACTOR	ACVR1,ADAMTS7,ARHGEF18,BCAR1,BCL9L,BMP2,BMPER,BMPR1A,CASR,CBL,CD63,CDKN2B,CLDN1,CLDN5,CORO1B,CREBBP,CTNNB1,DLL1,DNM2,DUSP15,E2F1,EEF1A1,EEF2,ERN1,FAM83G,FGF12,FGF19,FGF3,FGFR3,FIBP,FLT4,FUT8,GAB1,GAREM1,GATA3,GCLC,GDF2,GPC3,GRB10,GSTP1,HDAC6,HGS,HIF1A,HIPK2,HNRNPA1,HNRNPH1,HSP90AB1,HSPB1,IER2,ITGA5,JCAD,KIF1B,LRP8,MAPK1,MAPK14,MAPK7,MCM7,MEGF8,MYO1C,NBL1,NCL,NDST1,NOS1,NOTCH2,NREP,PARD3,PCSK6,PDC…	687	0.0829978	1.21656	1
GO_POSITIVE_REGULATION_OF_CELL_SUBSTRATE_ADHESION	APOA1,ARHGEF7,C1QBP,CALR,CDC42,CDK6,COL26A1,DISC1,DNM2,FBLN2,FLNA,FN1,HSD17B12,ITGA5,MAP4K4,NDNF,NID1,RREB1,SDC4,TSC1	114	0.0831331	1.54718	1
GO_GOLGI_VESICLE_BUDDING	F5,INSIG1,PDCD6,PPP6R3,RAB1B,SCFD1,SEC13,SEC24B,SEC24D,SERPINA1,TBC1D20,TMED9,TRAPPC9,VAPA,VAPB	80	0.0834062	1.67718	1
GO_RESPONSE_TO_AMMONIUM_ION	DIAPH1,DNM2,FLNA,GLDC,GNAS,GNB1,GRK2,HDAC5,HOMER1,HSP90AB1,MAPK1,PLCB1,ROCK2,SLC9A3R1	179	0.0834286	0.611894	1
GO_B_CELL_PROLIFERATION	ATM,BCL2,CARD11,CD74,MIF,TIRAP	95	0.0837694	0.48683	1
GO_SIGNAL_TRANSDUCTION_INVOLVED_IN_CELLULAR_RESPONSE_TO_AMMONIUM_ION	FLNA,GNAS,GNB1,GRK2,PLCB1,SLC9A3R1	95	0.0837694	0.48683	1
GO_CELL_CELL_SIGNALING_INVOLVED_IN_CARDIAC_CONDUCTION	CACNA1C,CACNA1G,FLNA,GJA1,KCNQ1,RYR2,SCN1B	30	0.0839552	2.2093	1
GO_G2_DNA_DAMAGE_CHECKPOINT	ATM,BABAM2,DTL,FOXO4,HMGA2,TAOK2,TAOK3	30	0.0839552	2.2093	1
GO_NEGATIVE_REGULATION_OF_CYCLIN_DEPENDENT_PROTEIN_KINASE_ACTIVITY	CAMK2N1,CDKN2B,CEBPA,IPO7,LATS2,NR2F2,WEE2	30	0.0839552	2.2093	1
GO_POSITIVE_REGULATION_OF_PEPTIDYL_THREONINE_PHOSPHORYLATION	CAB39,CALM3,MAPK1,RPTOR,TGFB1,TRPC6,UBE2K	30	0.0839552	2.2093	1
GO_POSITIVE_REGULATION_OF_PROTEIN_TARGETING_TO_MEMBRANE	ANK3,CACNB3,CHP1,FIS1,KCNB1,MYO1C,TCAF1	30	0.0839552	2.2093	1
GO_RESPONSE_TO_STEROL	GRAMD1A,HMGCS1,INSIG1,LRP8,NFE2L1,RORA,TGFB1	30	0.0839552	2.2093	1
GO_AMINE_TRANSPORT	ADRA2C,ARL6IP1,GRK2,GRM7,KCNB1,SYT1	97	0.0843419	0.476062	1
GO_ELECTRON_TRANSPORT_CHAIN	ASPH,BID,COX6B1,COX6C,DHRS3,GLDC,ME1,NDUFA4,NDUFS8,NDUFV2,SDHC,SLC25A22,TXNRD1,TXNRD2	181	0.0844645	0.604478	1
GO_REGULATION_OF_DEPHOSPHORYLATION	BMP2,CALM3,CEP192,CHP1,DLG2,ELFN1,ENSA,FARP1,FKBP1A,HSP90AB1,HTT,MGAT5,PCDH11X,PCIF1,PHACTR1,PPARGC1B,PPP1R37,PPP2R3B,PPP2R5A,PPP6R2,PPP6R3,PTBP1,PTPA,ROCK2,SEMA4D,SMG5,SYMPK,SYTL2,TGFB1,TSC1,WNK1,YWHAB,YWHAE	205	0.0846116	1.39687	1
GO_SMOOTH_MUSCLE_CELL_MIGRATION	ARPC5,BCL2,BMPR1A,CORO1B,DOCK4,FOXO4,GSTP1,HDAC4,LRP1,PLXNA1,PPARD,SERPINE1,VTN	66	0.0849162	1.78233	1
GO_ACTIN_CROSSLINK_FORMATION	BAIAP2L1,FLNA,MARCKS	9	0.0853828	3.62636	1
GO_ADENOSINE_METABOLIC_PROCESS	ADA2,NT5C2,NT5E	9	0.0853828	3.62636	1
GO_ANTEROGRADE_AXONAL_PROTEIN_TRANSPORT	DLG2,HSPB1,KIF5C	9	0.0853828	3.62636	1
GO_CELLULAR_RESPONSE_TO_COLD	DNAJC3,FOXO1,NFE2L1	9	0.0853828	3.62636	1
GO_CELLULAR_RESPONSE_TO_LEUCINE	RPTOR,RRAGD,SESN2	9	0.0853828	3.62636	1
GO_CELLULAR_RESPONSE_TO_MURAMYL_DIPEPTIDE	ARHGEF2,LDOC1,TRIM41	9	0.0853828	3.62636	1
GO_CEREBELLAR_GRANULAR_LAYER_MORPHOGENESIS	GRID2,MTPN,PROX1	9	0.0853828	3.62636	1
GO_CONNECTIVE_TISSUE_REPLACEMENT	HIF1A,ROCK2,TGFB1	9	0.0853828	3.62636	1
GO_CYTOSKELETAL_ANCHORING_AT_PLASMA_MEMBRANE	ANK3,EZR,TLN1	9	0.0853828	3.62636	1
GO_ESTABLISHMENT_OF_CENTROSOME_LOCALIZATION	EZR,PAFAH1B1,PARD3	9	0.0853828	3.62636	1
GO_EXOCYST_LOCALIZATION	EXOC3,EXOC3L4,RALB	9	0.0853828	3.62636	1
GO_MITOCHONDRIAL_FRAGMENTATION_INVOLVED_IN_APOPTOTIC_PROCESS	CCAR2,DNM1L,FIS1	9	0.0853828	3.62636	1
GO_NEGATIVE_REGULATION_OF_CELLULAR_EXTRAVASATION	BCR,PLCB1,PTGER4	9	0.0853828	3.62636	1
GO_NEGATIVE_REGULATION_OF_RETINOIC_ACID_RECEPTOR_SIGNALING_PATHWAY	CALR,DHRS3,ZNF536	9	0.0853828	3.62636	1
GO_NEGATIVE_REGULATION_OF_UBIQUITIN_PROTEIN_LIGASE_ACTIVITY	RPL11,RPL23,RPL5	9	0.0853828	3.62636	1
GO_POSITIVE_REGULATION_OF_CELL_CYCLE_CHECKPOINT	CCAR2,PROX1,TPR	9	0.0853828	3.62636	1
GO_POSITIVE_REGULATION_OF_SYNAPSE_MATURATION	ADGRL1,ANAPC2,RELN	9	0.0853828	3.62636	1
GO_POSITIVE_REGULATION_OF_TOLL_LIKE_RECEPTOR_4_SIGNALING_PATHWAY	F2RL1,TICAM2,TIRAP	9	0.0853828	3.62636	1
GO_REGULATION_OF_ADHERENS_JUNCTION_ORGANIZATION	ADD1,IQSEC1,MAP4K4	9	0.0853828	3.62636	1
GO_REGULATION_OF_AEROBIC_RESPIRATION	HIF1A,TRPV4,VCP	9	0.0853828	3.62636	1
GO_REGULATION_OF_ASPARTIC_TYPE_ENDOPEPTIDASE_ACTIVITY_INVOLVED_IN_AMYLOID_PRECURSOR_PROTEIN_CATABOLIC_PROCESS	BIN1,EFNA1,ROCK2	9	0.0853828	3.62636	1
GO_REGULATION_OF_CYCLIC_NUCLEOTIDE_PHOSPHODIESTERASE_ACTIVITY	CALM3,MAPK7,RACK1	9	0.0853828	3.62636	1
GO_SEMICIRCULAR_CANAL_DEVELOPMENT	CHD7,GATA2,ZEB1	9	0.0853828	3.62636	1
GO_SMALL_RNA_LOADING_ONTO_RISC	ADAR,AGO2,TARBP2	9	0.0853828	3.62636	1
GO_TRANSLOCATION_OF_MOLECULES_INTO_HOST	DDX39B,TCP1,THOC5	9	0.0853828	3.62636	1
GO_DEPHOSPHORYLATION	ATP1A1,BCL2,BMP2,BTRC,CALM3,CAMK2G,CEP192,CHP1,DLG2,DUSP15,DUSP5,DUSP9,ELFN1,ENSA,EYA4,FARP1,FIG4,FKBP1A,HSP90AB1,HTT,INPPL1,LPIN3,MGAT5,NT5C2,NT5DC2,NT5E,PALD1,PCDH11X,PCIF1,PDP1,PFKFB1,PFKFB3,PHACTR1,PPARGC1B,PPEF2,PPM1G,PPM1H,PPM1L,PPP1R37,PPP2CA,PPP2R3B,PPP2R5A,PPP3R1,PPP6R2,PPP6R3,PPTC7,PTBP1,PTP4A1,PTPA,PTPN4,PTPN7,PTPRD,PTPRF,PTPRG,PTPRK,PTPRO,PTPRU,ROCK2,SEMA4D,SMG5,SYMPK,SYTL2,TAB1,TGFB1…	470	0.0854439	1.25589	1
GO_DEFINITIVE_HEMOPOIESIS	ADAR,BCR,GATA2,RBFOX2,ZFPM1	20	0.0856577	2.41852	1
GO_POSITIVE_REGULATION_OF_FATTY_ACID_BIOSYNTHETIC_PROCESS	APOA1,APOC2,CD74,MID1IP1,MLXIPL	20	0.0856577	2.41852	1
GO_RESPONSE_TO_MURAMYL_DIPEPTIDE	ARHGEF2,CARD9,LDOC1,MAPK14,TRIM41	20	0.0856577	2.41852	1
GO_SERTOLI_CELL_DIFFERENTIATION	ATRX,FLNA,FNDC3A,HSD17B4,SAFB2	20	0.0856577	2.41852	1
GO_EPITHELIAL_CELL_DIFFERENTIATION	ACADVL,ACVR1,ADAMTSL4,ADD1,AKR1C1,ANXA2,ATRX,B4GALT1,BCR,BMP2,C1GALT1,CD24,CDC42,CDK6,CLDN1,CLDN3,CLDN5,CTNNB1,DLL1,EZR,F2RL1,FASN,FLNA,FNDC3A,FOXJ1,GATA3,GDF2,GPAT4,HIF1A,HNF4A,HSD17B4,KAZN,KLF15,KRT18,KRT8,LAMA5,MET,MYCL,NFIB,NKX3-2,NME2,NOTCH2,NR2F2,PAFAH1B1,PAX8,PCSK6,PDE4D,PIP5K1A,PKP4,PPL,PROX1,PSAP,PTPRO,RHOA,RIPOR2,ROCK2,RXRA,SAFB2,SCUBE1,SEC24B,SERPINE1,SKIL,SLC4A7,SLC9A3R1,SOD1,TBC1D20,…	752	0.085821	0.806836	1
GO_REGULATION_OF_LIPID_METABOLIC_PROCESS	ACADVL,ACSL3,ADIPOR2,APOA1,APOC2,ATP1A1,BMP2,CD74,CDC42,CDK4,CPT2,CREBBP,DHCR7,EIF6,FASN,FDPS,FGF19,FGFR3,GOLM1,GPER1,GPS2,HMGCS1,HNF4A,IDH1,INSIG1,KPNB1,LMF1,ME1,MID1IP1,MLXIPL,NCOR1,NFE2L1,ORMDL3,PANK2,PDE3B,PDP1,PIK3R2,PLA2G6,PPARD,PPP2R5A,PRKD1,PROX1,PSAP,RACK1,RORA,RUBCNL,RXRA,SCARB1,SCD,SEC14L2,SIN3B,SOCS1,SOD1,TBL1X,TBL1XR1,TGFB1,TNFRSF1A,TXNRD1,ZBTB20	395	0.0859456	1.28086	1
GO_LEUKOCYTE_MIGRATION	B4GALT1,BCR,C1QBP,CALR,CD74,CDC42,EPCAM,F2RL1,FN1,FOXJ1,GATA3,ITGA5,LYST,MADCAM1,MAPK14,MIF,MTUS1,MYH9,NBL1,PDE4D,PIK3CD,PIK3R2,PLCB1,PLG,PPIA,PTGER4,PTPRO,RHOA,RIPOR2,RPS19,S100A9,SDC4,SERPINE1,SHC1,SLC16A3,SLC7A5,TGFB1,TIRAP,TNFRSF10B,TRPV4,WNK1	433	0.0863018	0.752457	1
GO_RESPONSE_TO_RADIATION	ARRB1,ATM,BABAM2,BCL2,BCL2L1,BEST1,CBL,CCAR2,CREBBP,CRYAB,DNM2,DTL,ECT2,EEF1D,ERCC1,EYS,GATA3,GNB1,GNGT1,HIF1A,HMGA2,HMGCS1,INTS3,MAP2K7,MAPK10,MAPK14,NMT1,NPM1,NUCKS1,POLE3,PRKDC,PTPRK,RAD9A,RPL26,SLC4A10,SPIDR,TANC1,TMEM109,TMEM161A,TP53BP1,TP53I13	433	0.0863018	0.752457	1
GO_HAIR_CELL_DIFFERENTIATION	CTNNB1,DLL1,MYCL,PAFAH1B1,RIPOR2,SEC24B,SLC4A7,SLC9A3R1,SOD1	41	0.0867298	2.04249	1
GO_CYTOPLASMIC_MICROTUBULE_ORGANIZATION	CEP120,CHP1,CLASP1,CRIPT,EZR,HOOK2,KPNB1,PAFAH1B1,PCM1,TRPV4,TUBGCP4	53	0.0867808	1.90252	1
GO_ANIMAL_ORGAN_MORPHOGENESIS	ACVR1,ANKRD11,ANXA2,ANXA6,AP2B1,AP2M1,ARID1A,ARID5B,ARL13B,ASH1L,ASXL1,BCL2,BCR,BMP2,BMPR1A,BRAF,BTRC,CDC42,CELSR1,CHD7,CLDN5,COL27A1,CPB2,CTNNB1,DHRS3,DLL1,EDA,EFNA1,EPHB4,FGFR3,FKBP1A,FOXJ1,FOXN4,FOXO1,FRAS1,GATA2,GATA3,GNAS,GNGT1,GPC3,GPC6,HIF1A,HIPK2,HSPG2,IGF2,INPPL1,INSIG1,IRX2,LAMA5,LZTS2,MAN2A1,MAPK1,MAPK14,MEF2D,MEGF8,MFN2,MTHFD1L,NDST1,NFIB,NKX3-2,NOTCH2,PAFAH1B1,PAX8,PBX1,PDGFC,PFN1,PK…	1055	0.0872842	0.833749	1
GO_POSITIVE_REGULATION_OF_PROTEIN_CONTAINING_COMPLEX_ASSEMBLY	ARPC1B,ARPC4,ARPC5,ATM,BAIAP2L1,BID,BIN1,CDK5RAP2,CLASP1,CLIP1,CLU,CORO1B,CUL4A,EIF4G1,ERCC1,FCHSD2,FSCN1,HDAC6,HSPA1B,JMY,MET,MYO1C,PFN1,PIEZO1,PSMC3,RACK1,RHOA,RPS3,SNX9,SPIDR,SPIRE2,TGFB1,TPPP,TRABD2A,TRABD2B,VCP,WAS	235	0.0874975	1.36084	1
GO_GRANULOCYTE_MIGRATION	C1QBP,CD74,MAPK14,PDE4D,PIK3CD,PTGER4,RIPOR2,S100A9,TIRAP,TRPV4	138	0.0876055	0.563745	1
GO_CENTROSOME_DUPLICATION	CDK5RAP2,CEP120,CEP192,CEP72,CHMP3,CHMP4B,NPM1,NUP62,PDCD6IP,PKHD1,RBM14,ROCK2,XPO1	67	0.087651	1.7492	1
GO_NEUROTRANSMITTER_TRANSPORT	ADCY1,ARL6IP1,ATP2A2,CALM3,DGKI,DNM1L,GPER1,GRM4,HSPA8,NOS1,NRXN2,PCLO,PPT1,RIMS1,RIMS2,SEC14L1,SLC25A22,SLC29A2,SLC6A11,SLC6A6,SNX4,SYT1,UNC13A	267	0.087944	0.679074	1
GO_CARDIAC_CONDUCTION	ASPH,ATP1A1,ATP2A2,ATP2B2,BIN1,CACNA1C,CACNA1G,CACNB3,CALM3,CORIN,CTNNA3,FLNA,GJA1,KCND2,KCNJ4,KCNK3,KCNQ1,MEF2A,NOS1,PDE4D,RYR2,SCN1B,SLC8A2,YWHAE	140	0.089086	1.50528	1
GO_ERBB_SIGNALING_PATHWAY	ARHGEF7,BCAR1,CBL,CBLB,CDC42,CNOT9,DGKD,EPN1,EPS15L1,ERBB3,GAB1,GAREM1,GPER1,HGS,MAPK1,MVB12B,NUP62,RAB7A,RPS6KA5,SHC1,SHC3,SLC30A10,TGFB1,VPS25	140	0.089086	1.50528	1
GO_KIDNEY_EPITHELIUM_DEVELOPMENT	BCL2,BMP2,BMPER,CD24,CRLF1,CTNNB1,DLL1,EPCAM,EPHA7,FOXJ1,GATA3,GPC3,IRX2,KLF15,LAMA5,LZTS2,NOTCH2,PAX8,PBX1,PKD1,PTPRO,SDC4,SHH,WNT1	140	0.089086	1.50528	1
GO_REGULATION_OF_RHO_PROTEIN_SIGNAL_TRANSDUCTION	AKAP13,APOA1,ARHGAP35,ARHGAP42,ARHGDIA,ARHGEF1,ARHGEF10L,ARHGEF18,ARHGEF2,ARHGEF7,ARRB1,BCR,ECT2,EPS8L1,EPS8L3,F2RL1,FARP1,MCF2L,MET,MYO9B,NGEF,PLEKHG1,RIPOR2,TRIO	140	0.089086	1.50528	1
GO_PROTEIN_DNA_COMPLEX_SUBUNIT_ORGANIZATION	ANP32B,ARID1A,ATRX,BAZ2A,CDC45,CENPT,CTCF,CUL4A,GTF2B,HIRA,HMGA1,HP1BP3,KAT6A,MCM7,MNAT1,NAP1L1,NAP1L4,NPM1,POLE3,PSMC3,PTMA,RBBP7,RPL23,RPS27A,RSF1,SENP6,SMARCA1,SMARCC1,SMARCD1,SMYD3,SOX12,SRCAP,SUPT6H,UBA52	212	0.0892213	1.39081	1
GO_NEGATIVE_REGULATION_OF_CATABOLIC_PROCESS	ANXA2,BCL2,CCAR2,CHMP4B,CSNK2A1,CST3,CTSA,E2F1,EFNA1,EIF4G1,EIF4G2,FLNA,FUS,HDAC4,HIPK2,HNRNPA0,HNRNPC,HSP90AB1,IGF2BP1,IRAK3,KDM4A,LARP1,MAPK14,MET,PABPC1,PDE3B,PFKFB1,RBM10,RBM38,RPL11,RPL23,RPL5,SCFD1,SF3B3,SHH,SMARCC1,SNRNP70,SYNCRIP,TARDBP,TIRAP,TRIM39,TSC1,UBAC2,USP19,USP7,WNT1	300	0.0896685	1.31978	1
GO_CELL_COMMUNICATION_INVOLVED_IN_CARDIAC_CONDUCTION	ATP1A1,CACNA1C,CACNA1G,CALM3,CTNNA3,FLNA,GJA1,KCNQ1,PDE4D,RYR2,SCN1B	54	0.0896773	1.8582	1
GO_FIBROBLAST_PROLIFERATION	ANXA2,CD74,CDK4,CDK6,CTNNB1,E2F1,FN1,FTH1,GSTP1,MIF,PDGFC,PRKDC,WAPL,WNT1,ZMIZ1	82	0.0901351	1.62688	1
GO_FOCAL_ADHESION_ASSEMBLY	ARHGEF7,BCL2,BCR,CLASP1,CLASP2,LAMA5,LRP1,MAP4K4,PIP5K1A,PTPRK,RHOA,ROCK2,SDC4,TAOK2,TSC1	82	0.0901351	1.62688	1
GO_REGULATION_OF_RESPONSE_TO_OXIDATIVE_STRESS	CTNNB1,FUT8,HDAC6,HIF1A,HSPB1,MAPK7,MET,P4HB,PSAP,RACK1,SESN2,SOD1,SZT2,TSC1,WNT1	82	0.0901351	1.62688	1
GO_ANTIGEN_PROCESSING_AND_PRESENTATION_OF_PEPTIDE_OR_POLYSACCHARIDE_ANTIGEN_VIA_MHC_CLASS_II	ACTR1A,AP1G1,AP2B1,AP2M1,CANX,CAPZA2,CAPZB,CD74,DNM2,DYNLL2,KIF2A,KIF2C,KIF3B,RAB7A,SEC13,SEC24B,SEC24D,SPTBN2	101	0.0907524	1.57659	1
GO_POSITIVE_REGULATION_OF_DEFENSE_RESPONSE	AP1G1,BTRC,C1QBP,CARD11,CARD9,CEBPA,CLEC6A,CREBBP,F2RL1,GJA1,GPS2,HMGB3,HSPA1B,IL6ST,IRAK3,LAMP1,MAPKAPK3,MUC5AC,MUC6,PAK2,PRKDC,PSMB3,PSMB7,PSMC3,PSMD11,PSMD6,PTGER4,RBM14,RELB,RPS19,RPS27A,RPS6KA3,RPS6KA5,S100A9,SARM1,SEC14L1,SERPINE1,SNX4,TAB1,TICAM2,TIRAP,TNFRSF1A,TRPV4,TYRO3,UBA52,UBE2K,ZCCHC3	487	0.0907666	0.768195	1
GO_INNER_EAR_RECEPTOR_CELL_DEVELOPMENT	ADGRV1,CDH23,PAFAH1B1,RIPOR2,SDC4,SEC24B,SLC4A7,SLC9A3R1,SOD1	42	0.090909	1.98049	1
GO_CELL_COMMUNICATION_BY_ELECTRICAL_COUPLING	ANK3,ATP1A1,CACNA1C,CALM3,GJA1,PDE4D,RYR2	31	0.0917329	2.11711	1
GO_MULTIVESICULAR_BODY_ORGANIZATION	CHMP3,CHMP4B,HGS,IST1,PDCD6IP,VPS25,VPS4A	31	0.0917329	2.11711	1
GO_POSTSYNAPSE_ASSEMBLY	GAP43,GRID2,LRFN4,NLGN2,NRXN2,PTPRD,SHANK2	31	0.0917329	2.11711	1
GO_REGULATION_OF_CELL_CYCLE_CHECKPOINT	CCAR2,CDK5RAP2,CUL4A,DDX39B,PROX1,THOC5,TPR	31	0.0917329	2.11711	1
GO_RESPONSE_TO_X_RAY	ATM,DNM2,ERCC1,GATA3,HMGA2,NUCKS1,TP53BP1	31	0.0917329	2.11711	1
GO_CELLULAR_CARBOHYDRATE_METABOLIC_PROCESS	B3GNT8,B4GALT1,BRAF,ENOSF1,FOXO1,GK,GPER1,HDAC4,HK2,IDH1,IGF2,IL6ST,MAEA,MIDN,NDST1,NFE2L1,PFKFB1,PFKFB3,PGD,PPP1R3G,RORA,RUBCNL,SCARB2,SESN2	273	0.0923484	0.694482	1
GO_NATURAL_KILLER_CELL_ACTIVATION	AP1G1,LAMP1,PIK3CD,RHBDD3,TYRO3	84	0.0927203	0.457138	1
GO_ANTERIOR_POSTERIOR_PATTERN_SPECIFICATION	ATM,BMP2,BMPR1A,CELSR1,CTNNB1,DLL1,ETS2,GPC3,GRSF1,HIPK2,NR2F2,PBX1,PCSK6,POFUT1,PRKDC,SHH,SSBP3,WNT1	217	0.093	0.652058	1
GO_DEFENSE_RESPONSE_TO_GRAM_NEGATIVE_BACTERIUM	F2RL1,ROMO1,RPL30,RPS19,SERPINE1	85	0.0934439	0.451391	1
GO_MYELOID_CELL_HOMEOSTASIS	ADAR,ADD1,CDK6,GATA2,GATA3,HIF1A,HIPK2,HSPA1B,IREB2,KLF13,MAEA,MAPK14,NFE2L1,PIK3CD,PKNOX1,RBFOX2,RPS14,RPS17,RPS19,RPS24,RPS6,SMAP1,SOD1,ZFPM1	143	0.0936569	1.46701	1
GO_REGULATION_OF_PROTEIN_CATABOLIC_PROCESS	AMER1,ANXA2,BTRC,CCAR2,CDH1,CEBPA,CLU,COMMD1,CSNK2A1,CST3,CTSA,DISC1,DTL,EEF1A1,EFNA1,EGLN2,EZR,FAM83D,FLNA,FOXO1,GCLC,GJA1,GPC3,HACE1,HGS,HIPK2,HSP90AB1,HSPA1B,IRAK3,LRP1,NFE2L1,OAZ1,PKD1,PTTG1IP,RAB7A,RACK1,RHBDD3,RNF40,RPL11,RPL23,RPL5,SF3B3,SHH,SMARCC1,SMURF1,SNRNP70,SNX9,TRIM39,UBAC2,UBE2K,USP13,USP19,USP7,VCP,WNT1,XPO1,ZYG11B	381	0.0947587	1.28303	1
GO_NEGATIVE_REGULATION_OF_CELL_CYCLE	ARID3A,ATF5,ATM,ATRX,BABAM2,BCL2,BCL2L1,BIN1,BMP2,CAB39,CALR,CAMK2N1,CBX5,CCAR2,CDC45,CDK4,CDK5RAP2,CDK6,CDKN2B,CEBPA,CNOT9,CRADD,CTNNB1,CUL4A,DDX39B,DHCR24,DTL,E2F1,EHMT1,EHMT2,EIF4G2,ERN1,ESPL1,FOXO4,GATA3,GPER1,HMGA2,HSP90AB1,INTS3,IPO7,JMY,LATS2,MAD1L1,MAPK14,MIF,MLXIPL,NOTCH2,NPM1,NR2F2,PCBP4,PKD1,PPM1G,PPP2R3B,PRKDC,PRMT2,PROX1,PRPF19,PSMB3,PSMB7,PSMC3,PSMD11,PSMD6,PTPRK,RAD9A,RBBP7,RBM14,R…	592	0.095028	1.22464	1
GO_BASE_EXCISION_REPAIR	FAM168A,HMGA1,HMGA2,HUWE1,LIG1,RPS3,SMUG1,UNG,XRCC1	43	0.0960812	1.92216	1
GO_INTRINSIC_APOPTOTIC_SIGNALING_PATHWAY_IN_RESPONSE_TO_OXIDATIVE_STRESS	BCL2,GSKIP,HIF1A,HSPB1,MAPK7,P4HB,SOD1,STK24,STK25	43	0.0960812	1.92216	1
GO_REGULATION_OF_ERYTHROCYTE_DIFFERENTIATION	CDK6,GATA2,HIF1A,HSPA1B,KLF13,MAPK14,RBFOX2,SMAP1,ZFPM1	43	0.0960812	1.92216	1
GO_GENE_SILENCING	ADAR,AGO2,ARID1A,ATAD2,BAZ2A,CDC45,CNOT9,EIF4G1,EIF6,HDAC5,HIRA,HMGA1,HNRNPA2B1,KCNQ1,KMT2D,LIN28B,MORF4L1,NCOR1,NUP160,NUP62,NUP88,PABPC1,POLE3,POLR2A,POLR2E,POM121,SEC13,SND1,SRCAP,SRRT,TARBP2,TDRD12,TGFB1,TPR,TRIM71	221	0.0962402	1.37007	1
GO_PROTEIN_DEPHOSPHORYLATION	BCL2,BTRC,CALM3,CAMK2G,DUSP15,DUSP5,DUSP9,ELFN1,ENSA,EYA4,FKBP1A,HSP90AB1,HTT,MGAT5,PALD1,PDP1,PHACTR1,PPEF2,PPM1G,PPM1H,PPM1L,PPP1R37,PPP2CA,PPP2R3B,PPP2R5A,PPP3R1,PPP6R2,PPP6R3,PPTC7,PTBP1,PTP4A1,PTPA,PTPN4,PTPN7,PTPRD,PTPRF,PTPRG,PTPRK,PTPRO,PTPRU,ROCK2,SYMPK,TAB1,TGFB1,TIMM50,TSC1,YWHAB,YWHAE	314	0.0963268	1.31528	1
GO_POSITIVE_REGULATION_OF_SIGNALING	ACSL4,ACTN4,ACVR1,ADCY1,ADGRV1,ADRA2C,AKAP12,AKAP13,AKAP6,AMER1,ANXA2,APOA1,ARFGEF1,ARMC9,ARRB1,ASXL1,ATM,AUTS2,BANK1,BCL2,BCL2L1,BID,BMP2,BMPER,BMPR1A,BRAF,C1QBP,CACNB3,CALM3,CALR,CARD11,CARD9,CASR,CBL,CCAR2,CD24,CD63,CD74,CDC42,CDKN2B,CLEC6A,CLSTN3,CNOT9,CPNE1,CRADD,CREBBP,CRLF1,CSK,CSNK1G2,CSNK2A1,CTNNB1,DGKI,DISC1,DKK2,DLL1,DNM1L,DUSP15,DUSP5,DUSP9,E2F1,ECT2,EDA,EEF1D,EFNA1,ERBB3,ERN1,F2RL1,F…	1790	0.0980837	1.13313	1
GO_CELLULAR_RESPONSE_TO_LIGHT_STIMULUS	CREBBP,ERCC1,GNB1,GNGT1,NMT1,NPM1,PTPRK,RPL26,TMEM161A	125	0.0985063	0.560053	1
GO_POLYSACCHARIDE_METABOLIC_PROCESS	B3GNT8,IGF2,IL6ST,NDST1,PPP1R3G,RUBCNL,TGFB1	106	0.0985353	0.510494	1
GO_EPITHELIAL_CELL_FATE_COMMITMENT	ACVR1,DLL1,NR2F2,PROX1	15	0.0987638	2.63776	1
GO_EPITHELIAL_CELL_MATURATION	GPAT4,HIF1A,TYMS,XBP1	15	0.0987638	2.63776	1
GO_LIPOPROTEIN_CATABOLIC_PROCESS	ABHD12,ATM,LYPLA2,PPT1	15	0.0987638	2.63776	1
GO_MAINTENANCE_OF_SYNAPSE_STRUCTURE	ADGRB3,BSN,DLG2,PCLO	15	0.0987638	2.63776	1
GO_NEPHRON_TUBULE_EPITHELIAL_CELL_DIFFERENTIATION	CD24,CTNNB1,GATA3,PAX8	15	0.0987638	2.63776	1
GO_POSITIVE_REGULATION_OF_CALCINEURIN_MEDIATED_SIGNALING	AKAP6,ERBB3,LMCD1,PTBP1	15	0.0987638	2.63776	1
GO_POSITIVE_REGULATION_OF_DNA_DAMAGE_RESPONSE_SIGNAL_TRANSDUCTION_BY_P53_CLASS_MEDIATOR	ATM,HIC1,RPL26,SPRED2	15	0.0987638	2.63776	1
GO_POSITIVE_REGULATION_OF_VASCULAR_ENDOTHELIAL_GROWTH_FACTOR_RECEPTOR_SIGNALING_PATHWAY	GRB10,HIF1A,ITGA5,VTN	15	0.0987638	2.63776	1
GO_PYRIMIDINE_RIBONUCLEOSIDE_TRIPHOSPHATE_METABOLIC_PROCESS	CTPS2,NME2,UCK1,UCKL1	15	0.0987638	2.63776	1
GO_REGULATION_OF_VENTRICULAR_CARDIAC_MUSCLE_CELL_ACTION_POTENTIAL	BIN1,CACNA1C,CTNNA3,RYR2	15	0.0987638	2.63776	1
GO_RNA_DEPENDENT_DNA_BIOSYNTHETIC_PROCESS	ATM,CCT7,CTNNB1,HNRNPA1,HNRNPC,HSP90AB1,MAP2K7,MAPK1,NHP2,PPIA,RFC1,SMG5,TCP1	70	0.0995747	1.65678	1
GO_T_CELL_DIFFERENTIATION_IN_THYMUS	BCL2,CARD11,CD74,CDK6,CTNNB1,FOXJ1,GATA3,PRKDC,RPS6,SHH,SOD1,WNT1,ZEB1	70	0.0995747	1.65678	1
GO_FATTY_ACYL_COA_BIOSYNTHETIC_PROCESS	ACSL3,ACSL4,FASN,GCDH,HSD17B12,PPT1,SCD	32	0.100738	2.03231	1
GO_NEGATIVE_REGULATION_OF_BLOOD_CIRCULATION	ARHGAP42,ATP1A1,ATP2A2,BIN1,DOCK4,GRK2,PDE4D	32	0.100738	2.03231	1
GO_POSITIVE_REGULATION_OF_MRNA_PROCESSING	CELF4,DAZAP1,NCL,PRPF19,RBM3,RBMX,SNRNP70	32	0.100738	2.03231	1
GO_PROTEIN_KINASE_A_SIGNALING	ADGRV1,AKAP12,AKAP6,EZR,IAPP,MIF,PDE10A	32	0.100738	2.03231	1
GO_MULTICELLULAR_ORGANISMAL_HOMEOSTASIS	ACADVL,ACTB,ACTG1,ADCY1,ADD1,ADGRV1,ADIPOR2,ALB,ANKRD11,BCL2,CDH23,CHMP4B,CLDN1,CPT2,CROCC,CSK,CTNNB1,DLL1,EHMT1,EIF4G1,FFAR4,FOXO1,GATA2,GJA1,GNAS,GRB10,HOMER1,HSPB1,IAPP,IGF1R,IP6K1,MET,MEX3C,MFN2,MLXIPL,MUC6,PDGFC,PPARGC1B,PRR4,RBP4,SCD,SOD1,TF,TRPV4,ZNF516,ZNF675	476	0.100869	0.769497	1
GO_REGULATION_OF_ENDOCYTOSIS	ACTN4,ANXA2,AP2B1,APOC2,ARRB1,ATXN2,BIN1,CALM3,CBL,CD63,CLU,DLL1,DNM1L,DNM2,F2RL1,GATA2,GPC3,HNRNPK,LRP1,LRPAP1,MKLN1,PACSIN2,PPT1,PRKD1,PROM2,RAB5B,SERPINE1,SH3GL3,SMAP1,TF,VAMP4,VTN	200	0.101113	1.38646	1
GO_NEGATIVE_REGULATION_OF_DEPHOSPHORYLATION	CEP192,CHP1,DLG2,ELFN1,ENSA,FARP1,FKBP1A,MGAT5,PCDH11X,PCIF1,PHACTR1,PPP1R37,PTPA,ROCK2,SEMA4D,SYTL2,WNK1,YWHAB,YWHAE	108	0.101291	1.55213	1
GO_REGULATION_OF_GENE_SILENCING	ADAR,AGO2,ATAD2,CDC45,EIF4G1,HIRA,HMGA1,NCOR1,NUP160,NUP62,NUP88,POLR2A,POLR2E,POM121,SEC13,TARBP2,TGFB1,TPR,TRIM71	108	0.101291	1.55213	1
GO_REGULATION_OF_CHROMATIN_ORGANIZATION	ARRB1,ATAD2,ATM,ATRX,AUTS2,CDC45,CTCF,CTNNB1,GATA2,GATA3,HIRA,HMGA1,IGF2,KAT7,KDM5A,KPNA7,MAP1S,MKI67,MLLT6,NOS1,OTUB1,PRKD1,PYGO2,RNF40,RPS6KA5,SETD5,SUPT6H,TPR	173	0.101467	1.40495	1
GO_DRUG_TRANSMEMBRANE_TRANSPORT	ARL6IP1,SLC25A10,SLC25A22,SLC7A5	71	0.101495	0.431361	1
GO_CELLULAR_GLUCAN_METABOLIC_PROCESS	IGF2,IL6ST,PPP1R3G,RUBCNL	72	0.101869	0.424987	1
GO_AMYLOID_PRECURSOR_PROTEIN_CATABOLIC_PROCESS	BIN1,CLU,DHCR24,EFNA1,FKBP1A,FLOT2,LRRTM3,ROCK2,UNC13A	44	0.102221	1.86695	1
GO_POSITIVE_REGULATION_OF_NUCLEOTIDE_METABOLIC_PROCESS	ENO1,HIF1A,MLXIPL,NOS1,PFKFB1,PFKFB3,PID1,VCP,ZBTB20	44	0.102221	1.86695	1
GO_POSITIVE_REGULATION_OF_INTRACELLULAR_PROTEIN_TRANSPORT	ANK3,ANP32B,CACNB3,CDC42,CDH1,CHP1,ECT2,FIS1,FLNA,HUWE1,KCNB1,MAPK1,MAPK14,MICALL2,MYO1C,OAZ1,PCM1,PIK3R2,SHH,TARDBP,TCAF1,TGFB1,TPR,UBL5,YWHAE	151	0.102505	1.44327	1
GO_ANION_TRANSPORT	ACSL3,ACSL4,AGXT,AKR1C1,ANO2,APOA1,APOC2,ARL6IP1,ATP8B2,ATP9A,ATP9B,BEST1,CASR,CLCN7,CLIC6,CPT2,GJA1,GRM7,IP6K2,MFSD2A,MID1IP1,MIF,NCOR1,NFE2L1,OCA2,OSBPL10,PLA2G6,PPARD,PSAP,RIMS1,RXRA,SCARB1,SCARB2,SLC10A3,SLC12A7,SLC12A8,SLC12A9,SLC16A3,SLC20A2,SLC22A9,SLC25A10,SLC25A11,SLC25A22,SLC25A6,SLC26A3,SLC27A3,SLC27A6,SLC35D2,SLC4A10,SLC4A7,SLC5A8,SLC6A11,SLC6A6,SLC7A5,SLC9A3R1,SLC9C1,SLCO1A2,SLCO5A1,…	620	0.10264	0.798456	1
GO_COFACTOR_METABOLIC_PROCESS	ACSL3,ACSL4,AHCY,AKR1C1,AMBP,BLVRA,DBI,DLAT,FASN,GCDH,GCLC,GLO1,GPAT4,GPX4,GSTM5,GSTP1,HBM,HDAC6,HMGCS1,HSD17B12,HSD17B4,IDH1,IREB2,MGST1,MTHFD1L,NADK,NADSYN1,NFE2L1,NMNAT3,PANK2,PANK3,PC,PCCA,PDP1,PPT1,PPTC7,SCD,SLC5A8,SOD1,TPK1,TYMS,VCP	440	0.102777	0.759257	1
GO_CHAPERONE_MEDIATED_PROTEIN_FOLDING	CD74,CLU,CSNK2A1,FKBP1A,FKBP5,GAK,HSPA1B,HSPA8,HSPB1,PPIB,UNC45B	57	0.103026	1.73668	1
GO_POSITIVE_REGULATION_OF_WOUND_HEALING	ARFGEF1,CLDN1,CLDN3,CPB2,PLG,PPARD,RREB1,SERPINE1,SERPINF2,VTN,XBP1	57	0.103026	1.73668	1
GO_CARBOHYDRATE_HOMEOSTASIS	ADIPOR2,ARRB1,ASPSCR1,CASR,CEBPA,CPB2,CSMD1,ERN1,FIS1,FOXO1,FOXO4,GCLC,GPER1,HIF1A,HK2,HNF4A,IGF1R,KCNB1,KLF15,LRP1,MBD5,MLXIPL,NADK,NME2,NUCKS1,PIK3R2,PLA2G6,PPP1R3G,RACK1,RBP4,RPH3AL,RPS6,SESN2,TRPV4,XBP1,ZBTB20	230	0.103306	1.35103	1
GO_TOR_SIGNALING	ATM,CARD11,DISC1,EIF4EBP2,FAM83D,GATA3,HIF1A,LARP1,PDCD6,PKHD1,RELN,RPS6,RPTOR,RRAGD,SEC13,SESN2,SIK3,SZT2,TSC1	109	0.103313	1.53478	1
GO_REGULATION_OF_BLOOD_PRESSURE	ADM2,ARHGAP42,ATP1A1,CORIN,DLL1,F2RL1,GJA1,NOS1,NR2F2,PDE4D,PTPRO,RHOA,SERPINF2,SOD1	177	0.103581	0.619493	1
GO_MYELOID_LEUKOCYTE_MIGRATION	C1QBP,CD74,MAPK14,MIF,MTUS1,NBL1,PDE4D,PIK3CD,PLCB1,PTGER4,PTPRO,RIPOR2,RPS19,S100A9,SERPINE1,TIRAP,TRPV4	203	0.104758	0.659154	1
GO_ALCOHOL_METABOLIC_PROCESS	ACADVL,AKR1C1,APOA1,BMP2,CEBPA,CLN6,DHCR24,DHCR7,DHRS3,ERG28,FASN,FDPS,GK,GPER1,HDLBP,HMGCS1,IDH1,INPPL1,INSIG1,IP6K1,IP6K2,KPNB1,LMF1,NFE2L1,PLCB1,PLCB4,PPARD,RBP4,RXRA,SCARB1,SCD,SEC14L2,SOAT1,SOD1	367	0.104961	0.735018	1
GO_MRNA_EXPORT_FROM_NUCLEUS	CPSF4,DDX39B,EIF5A,HNRNPA2B1,NUP160,NUP62,NUP88,PABPN1,POM121,SEC13,SLBP,SMG5,SRRM1,SUPT6H,SYMPK,THOC5,TPR,U2AF2,YTHDC1	110	0.105759	1.5178	1
GO_NEPHRON_EPITHELIUM_DEVELOPMENT	BCL2,BMP2,CD24,CTNNB1,DLL1,FOXJ1,GATA3,GPC3,IRX2,KLF15,LAMA5,LZTS2,NOTCH2,PAX8,PBX1,PKD1,PTPRO,SHH,WNT1	110	0.105759	1.5178	1
GO_CELL_CYCLE_G2_M_PHASE_TRANSITION	ACTR1A,ATF5,ATM,BABAM2,BACH1,BTRC,CALM3,CDK4,CDK5RAP2,CDKN2B,CEP192,CEP72,CIT,CLASP1,DNM2,DTL,ENSA,FBXL18,FOXO4,HMGA2,MNAT1,MTA3,NPM1,PAFAH1B1,PBX1,PCM1,PLCB1,PPP1R12B,PSMB3,PSMB7,PSMC3,PSMD11,PSMD6,RAD51B,TAOK2,TAOK3,TPX2,TUBA1A,TUBB,VPS4A,YWHAE	265	0.105772	1.33324	1
GO_HORMONE_METABOLIC_PROCESS	AFP,AKR1C1,APOA1,ATP1A1,BMP2,COLQ,CORIN,CYP2C18,DHCR7,DHRS3,GATA3,HIF1A,HSD17B12,HSD17B4,PAX8,PCSK6,RBP4,SAFB,SCARB1,SHH	235	0.106133	0.670513	1
GO_NEGATIVE_REGULATION_OF_PROTEIN_CATABOLIC_PROCESS	ANXA2,CCAR2,CSNK2A1,CST3,CTSA,EFNA1,FLNA,HIPK2,HSP90AB1,IRAK3,RPL11,RPL23,RPL5,SF3B3,SHH,SMARCC1,SNRNP70,TRIM39,UBAC2,USP19,USP7,WNT1	131	0.106233	1.46765	1
GO_TRANSLATIONAL_ELONGATION	DAP3,EEF1A1,EEF1B2,EEF1D,EEF1G,EEF2,EFL1,EIF5A,EIF5AL1,LTN1,MRPL11,MRPL20,MRPL3,MRPL33,MRPL48,MRPS22,MRPS26,RACK1,RPL30,RPLP1,RPLP2,TUFM	131	0.106233	1.46765	1
GO_REGULATION_OF_CELL_DEVELOPMENT	ACTN4,ADD1,ADGRB3,ADRA2C,AKAP13,AKAP6,ANAPC2,APOA1,ARHGAP35,ARHGDIA,ARHGEF2,ARHGEF7,BCL2,BIN1,BMP2,BMPR1A,C1QBP,CALR,CDC42,CDH4,CDK5RAP2,CERS2,CFL1,CHD7,CLDN5,CPNE1,CREB3L2,CTNNB1,CUX1,DDX39B,DISC1,DLL1,DNM1L,DNM2,DPYSL2,E2F1,ECT2,EFNA1,EIF4G1,EPHA7,FBLN1,FIG4,FLNA,FN1,GAK,GATA2,GATA3,GPER1,GRID2,HDAC4,HDAC9,HIF1A,IL6ST,IST1,LRP1,LRP8,LZTS3,MAN2A1,MAP3K13,MEGF8,MYCL,NAP1L1,NBL1,NDNF,NGEF,NKX6-2,N…	919	0.106571	1.17328	1
GO_REGULATION_OF_SMALL_GTPASE_MEDIATED_SIGNAL_TRANSDUCTION	A2M,AKAP13,APOA1,ARFGEF1,ARFGEF2,ARHGAP26,ARHGAP35,ARHGAP42,ARHGAP5,ARHGDIA,ARHGEF1,ARHGEF10L,ARHGEF18,ARHGEF2,ARHGEF7,ARRB1,AUTS2,BCR,CBL,CDC42,CYTH4,DENND1A,DENND4B,DGKI,DNM2,ECT2,EPS8L1,EPS8L3,F2RL1,FARP1,IQSEC1,LZTR1,MAP4K4,MCF2L,MET,MFN2,MYO9B,NGEF,NOTCH2,NUP62,PIK3R2,PLEKHG1,RALBP1,RELN,RHOA,RHOT2,RIPOR2,SHC1,SIPA1L1,TRIO	334	0.107793	1.28293	1
GO_DNA_GEOMETRIC_CHANGE	ATRX,CDC45,CHD2,CHD4,CHD6,CHD7,CHTF18,CHTF8,CUL4A,G3BP1,HFM1,HMGA1,HMGB3,HNRNPA2B1,MCM7,MNAT1,RPS27A,SMARCA1,UBA52	111	0.108623	1.5012	1
GO_SIGNAL_RELEASE	ACSL4,ADCY1,ADRA2C,ARRB1,ATP2A2,CACNA1C,CALM3,CAMK2G,CASR,CHD7,DGKI,DNM1L,ENSA,FFAR4,GATA3,GJA1,GNAS,GPER1,GRM4,HIF1A,HNF4A,HSPA8,KCNB1,LRP1,MIDN,NADK,NLGN2,NRXN2,PAX8,PCLO,PLA2G6,PPARD,PPT1,RAB8B,RBP4,RIMS1,RIMS2,RPH3AL,SLC25A6,SNX4,SYT1,TARDBP,TRPV4,UNC13A	454	0.108879	0.772268	1
GO_FAT_CELL_DIFFERENTIATION	AAMDC,ARID5B,ASXL1,ATF5,BMP2,CBY1,CEBPA,E2F1,FAM120B,FFAR4,FOXO1,GATA2,GATA3,GPER1,GPS2,HDAC6,HMGA2,INSIG1,MAPK14,MEX3C,PLCB1,PPARD,RORA,SOCS1,STK3,TBL1XR1,TGFB1,TRIO,TRPV4,WNT1,XBP1,ZFPM1,ZNF516	209	0.109057	1.36472	1
GO_POSITIVE_REGULATION_OF_AXON_EXTENSION	ANAPC2,CDH4,DISC1,FN1,LRP1,MAP3K13,MEGF8,PAFAH1B1,TNFRSF12A	45	0.109301	1.81501	1
GO_REGULATION_OF_DENDRITIC_SPINE_MORPHOGENESIS	CFL1,DNM1L,EFNA1,LRP8,LZTS3,NGEF,PAFAH1B1,RELN,SIPA1L1	45	0.109301	1.81501	1
GO_REGULATION_OF_PHOSPHORYLATION	ACTB,ACVR1,ADAR,ADCY1,ADRA2C,AHSG,AKAP12,AKAP13,AMBP,ANXA2,APOA1,ARHGEF2,ARRB1,ASH1L,ATM,BANK1,BCL2,BMP2,BMPER,BMPR1A,BRAF,CAB39,CALM3,CAMK2N1,CARD9,CASR,CBL,CBLB,CD24,CD74,CDC42,CDK12,CDK4,CDK5R2,CDKN2B,CEBPA,CHP1,CLU,CNOT9,CRLF1,CSK,CTNNB1,DNAJA1,DNAJC10,DNAJC3,DOCK3,DUSP15,DUSP5,DUSP9,ECT2,EEF1A1,EFNA1,EIF3A,EIF4G1,EIF6,EPHA7,ERBB3,ERN1,EZR,F2RL1,FAM83D,FBLN1,FFAR4,FGF19,FGFR3,FLT4,FN1,FOXO1,G…	1544	0.109331	1.13656	1
GO_BODY_FLUID_SECRETION	ANXA2,GPAT4,HIF1A,HK2,SYTL2,XBP1	93	0.109628	0.498094	1
GO_REGULATION_OF_CELL_DEATH	ACTN4,ACVR1,ADAMTSL4,ADAR,AKAP12,AKAP13,ALB,ANP32B,AP2B1,ARHGDIA,ARHGEF1,ARHGEF18,ARHGEF2,ARHGEF7,ARL6IP1,ARRB1,ATF5,ATM,ATOX1,B4GALT1,BABAM2,BCAR1,BCL2,BCL2L1,BID,BIN1,BMP2,BRAF,C1QBP,CALR,CARD11,CARD6,CARD8,CARD9,CBL,CCAR2,CD74,CDC42,CDK4,CFL1,CHMP4B,CHP1,CLU,CRADD,CREBBP,CRLF1,CRYAB,CSNK2A1,CTNNB1,DHCR24,DLL1,DNAJA1,DNAJB6,DNAJC3,DNM1L,DNM2,E2F1,ECT2,EFNA1,EGLN2,EGLN3,EIF4G1,ENO1,EPCAM,EPHA7,E…	1639	0.109767	1.13263	1
GO_TRANSMEMBRANE_TRANSPORT	ABCA10,ABCA13,ABCC6,ACTB,ACTN4,ADD1,ADIPOR2,AHNAK,AKAP6,ANK3,ANO2,ANXA2,ANXA6,APOA1,ARL6IP1,ASPH,ASPSCR1,ATOX1,ATP1A1,ATP2A2,ATP2B2,ATP6V0D1,ATP8B2,BCL2,BCR,BEST1,BIN1,BRAF,CAB39,CACHD1,CACNA1C,CACNA1G,CACNB3,CALM3,CASR,CD63,CHD7,CHP1,CLCN7,CLIC6,CLU,COMMD1,COX6B1,COX6C,CPT2,DIAPH1,DLG2,DNM2,FFAR4,FGF12,FGF19,FKBP1A,FLNA,FLVCR2,GJA1,GPC3,GPER1,GRB10,GRID1,GRID2,GRIK1,GRIN2B,HK2,HOMER1,HSPA8,HTT,K…	1547	0.109788	0.871305	1
GO_PEPTIDYL_AMINO_ACID_MODIFICATION	ACVR1,APOA1,ARHGEF2,ARRB1,ASH1L,ASPH,ATM,ATRX,AUTS2,BANK1,BAZ1B,BCL2,BRAF,CAB39,CALM3,CBL,CBLB,CD24,CD74,CDC42BPA,CDC42BPB,CIT,CLK3,CNOT9,CREBBP,CRLF1,CSK,CSNK1G2,CSNK2A1,CTCF,CTNNB1,DDOST,DOCK3,EFNA1,EGLN2,EGLN3,EHMT1,EHMT2,EIF4G1,EP400,EPHA7,EPHB4,ERBB3,ERN1,FGFR3,FKBP1A,FKBP5,FLT4,FRK,FUT8,GALNT1,GALNT16,GALNT2,GAPDH,GATA2,GATA3,GRK2,GTF2B,HCFC1,HDAC10,HDAC4,HDAC6,HDAC9,HIPK2,HMGA2,HSP90AB1,IG…	1222	0.110156	1.1521	1
GO_REGULATION_OF_TRANSFERASE_ACTIVITY	ACTB,ADAR,ADCY1,ADRA2C,AHSG,AKAP13,ARRB1,BMP2,BRAF,CAB39,CALM3,CAMK2N1,CBL,CBLB,CD24,CD74,CDC42,CDK12,CDK4,CDK5R2,CDKN2B,CEBPA,CHP1,CHTF18,CHTF8,CLU,CSK,CTNNB1,DCUN1D4,DNAJA1,DNAJC3,DNM1L,DOCK3,DUSP5,DUSP9,ECT2,EEF1A1,EFNA1,ERBB3,ERN1,FGFR3,GPS2,GRM4,GSKIP,GSTP1,HGS,HMGA2,HNRNPA2B1,HSP90AB1,HSPB1,HTT,IGF1R,IGF2,IPO7,IRAK3,JTB,LATS2,LRP8,MAP2K7,MAP3K13,MAP4K4,MAPK1,MAPK10,MAPK14,MAPKAPK3,MIDN,MIF,…	941	0.110173	1.17312	1
GO_RESPONSE_TO_OXYGEN_LEVELS	ACTN4,AHCY,ATM,ATP6V0D1,BACH1,BCL2,BMP2,CACNB3,CASR,CBL,CD24,CDK4,CHCHD2,CLDN3,CREBBP,CRYAB,DNM1L,E2F1,EGLN2,EGLN3,ENO1,FIS1,FOXO1,GNB1,GNGT1,HIF1A,HIPK2,HK2,HP1BP3,HYOU1,KCND2,KCNK3,NDNF,NOS1,P4HB,PDLIM1,PKM,PPARD,PSMB3,PSMB7,PSMC3,PSMD11,PSMD6,RHOA,ROCK2,RORA,RPS27A,RYR2,SCFD1,TMBIM6,TRPC6,TSC1,TXN2,UBA52,USP19,XRCC1	378	0.110441	1.26785	1
GO_EMBRYONIC_SKELETAL_SYSTEM_MORPHOGENESIS	CTNNB1,GNAS,MEGF8,MTHFD1L,NDST1,ZEB1	94	0.110591	0.492398	1
GO_NEGATIVE_REGULATION_OF_HORMONE_SECRETION	GJA1,KCNB1,MIDN	60	0.110642	0.380357	1
GO_NEGATIVE_REGULATION_OF_TUMOR_NECROSIS_FACTOR_SUPERFAMILY_CYTOKINE_PRODUCTION	GSTP1,IRAK3,ORM1	60	0.110642	0.380357	1
GO_PHOTORECEPTOR_CELL_DIFFERENTIATION	GNGT1,RORB,THRB	60	0.110642	0.380357	1
GO_POSITIVE_REGULATION_OF_ALPHA_BETA_T_CELL_ACTIVATION	RHOA,SHH,SOCS1	60	0.110642	0.380357	1
GO_REGULATION_OF_CD4_POSITIVE_ALPHA_BETA_T_CELL_ACTIVATION	GATA3,SH3RF1,SOCS1	60	0.110642	0.380357	1
GO_REGULATION_OF_LYMPHOCYTE_ACTIVATION	AP1G1,ATM,BANK1,BCL2,CARD11,CD24,CD276,CD74,CDC42,CSK,CTNNB1,FANCA,FLOT2,FOXJ1,GATA3,HHLA2,HMGB3,IGF2,IL6ST,LAMP1,MAD1L1,MIF,PAK2,RHBDD3,RHOA,RIPOR2,RPS3,SDC4,SH3RF1,SHH,SOCS1,SOD1,SUPT6H,TGFB1,TIRAP,TP53BP1,TYRO3,XBP1,ZEB1,ZMIZ1	417	0.110727	0.763756	1
GO_RNA_SPLICING_VIA_TRANSESTERIFICATION_REACTIONS	C1QBP,CELF4,CPSF4,CPSF7,DAZAP1,DDX39B,DHX15,DNAJC8,FUS,GEMIN5,HNRNPA0,HNRNPA1,HNRNPA2B1,HNRNPC,HNRNPH1,HNRNPK,HSPA8,LSM3,NCL,NPM1,PABPC1,PABPN1,PCBP2,POLR2A,POLR2E,PRPF19,PRPF39,PTBP1,RBFOX2,RBM10,RBM19,RBM3,RBMX,RSRC1,SF3A1,SF3B3,SNRNP25,SNRNP70,SNUPN,SON,SRPK1,SRPK2,SRRM1,SRRM2,SRRT,SYMPK,SYNCRIP,TXNL4A,U2AF2,UBL5,YTHDC1	341	0.110792	1.28164	1
GO_CELLULAR_RESPIRATION	BID,COX6B1,COX6C,DLAT,HIF1A,IDH1,IREB2,NDUFA4,NDUFS8,NDUFV2,PANK2,SDHC,SLC25A22,TRPV4,VCP	184	0.110886	0.640233	1
GO_ARP2_3_COMPLEX_MEDIATED_ACTIN_NUCLEATION	ARPC1B,ARPC4,ARPC5,CORO1B,FCHSD2,JMY,WAS	33	0.110927	1.95406	1
GO_GRANULOCYTE_DIFFERENTIATION	CEBPA,CUL4A,DHRS7B,FASN,GATA2,ZBTB46,ZFPM1	33	0.110927	1.95406	1
GO_POSITIVE_REGULATION_OF_MICROTUBULE_POLYMERIZATION_OR_DEPOLYMERIZATION	CDK5RAP2,CLASP1,CLIP1,HSPA1B,MET,RPS3,TRPV4	33	0.110927	1.95406	1
GO_REGULATION_OF_ENDOTHELIAL_CELL_DIFFERENTIATION	ADD1,CLDN5,CTNNB1,GDF2,ROCK2,TNFRSF1A,ZEB1	33	0.110927	1.95406	1
GO_RESPIRATORY_ELECTRON_TRANSPORT_CHAIN	BID,COX6B1,COX6C,NDUFA4,NDUFS8,NDUFV2,SDHC,SLC25A22	113	0.111166	0.55013	1
GO_BRANCHING_MORPHOGENESIS_OF_A_NERVE	EPHA7,MAP3K13,RERE	10	0.111358	3.10802	1
GO_CELLULAR_RESPONSE_TO_POTASSIUM_ION	CARF,DLG2,SOD1	10	0.111358	3.10802	1
GO_CHYLOMICRON_ASSEMBLY	APOA1,APOC2,P4HB	10	0.111358	3.10802	1
GO_DETERMINATION_OF_DORSAL_VENTRAL_ASYMMETRY	ACVR1,CTNNB1,NBL1	10	0.111358	3.10802	1
GO_ESTABLISHMENT_OF_ENDOTHELIAL_INTESTINAL_BARRIER	CLDN1,FASN,TJP1	10	0.111358	3.10802	1
GO_GDP_METABOLIC_PROCESS	CARD11,DLG2,MAGI3	10	0.111358	3.10802	1
GO_INTERLEUKIN_2_SECRETION	CARD11,EZR,SPTBN1	10	0.111358	3.10802	1
GO_LEARNED_VOCALIZATION_BEHAVIOR_OR_VOCAL_LEARNING	CNTNAP2,HTT,NRXN2	10	0.111358	3.10802	1
GO_MACROMOLECULE_DEPALMITOYLATION	ABHD12,LYPLA2,PPT1	10	0.111358	3.10802	1
GO_MONOUBIQUITINATED_PROTEIN_DEUBIQUITINATION	ASXL1,MYSM1,USP7	10	0.111358	3.10802	1
GO_MULTI_ORGANISM_MEMBRANE_ORGANIZATION	FCHSD2,PI4KA,PPIA	10	0.111358	3.10802	1
GO_NEGATIVE_REGULATION_OF_MESENCHYMAL_CELL_APOPTOTIC_PROCESS	HIF1A,PAX8,SHH	10	0.111358	3.10802	1
GO_PONS_DEVELOPMENT	BCL2,CDK5R2,SEC24B	10	0.111358	3.10802	1
GO_POSITIVE_REGULATION_OF_CELL_SIZE	CDK4,HSP90AB1,PRR16	10	0.111358	3.10802	1
GO_POSITIVE_REGULATION_OF_EXTRACELLULAR_MATRIX_ASSEMBLY	CLASP1,CLASP2,TGFB1	10	0.111358	3.10802	1
GO_POSITIVE_REGULATION_OF_MITOPHAGY	HDAC6,MFN2,SMURF1	10	0.111358	3.10802	1
GO_POSITIVE_REGULATION_OF_PROTEIN_KINASE_C_SIGNALING	ADGRV1,FLT4,PLA2G6	10	0.111358	3.10802	1
GO_POSITIVE_REGULATION_OF_SPHINGOLIPID_BIOSYNTHETIC_PROCESS	PLA2G6,RACK1,TNFRSF1A	10	0.111358	3.10802	1
GO_POSITIVE_REGULATION_OF_TUMOR_NECROSIS_FACTOR_MEDIATED_SIGNALING_PATHWAY	CPNE1,HSPA1B,TRAF2	10	0.111358	3.10802	1
GO_PROGRAMMED_CELL_DEATH_IN_RESPONSE_TO_REACTIVE_OXYGEN_SPECIES	HDAC6,MET,STK25	10	0.111358	3.10802	1
GO_PYRIMIDINE_RIBONUCLEOSIDE_MONOPHOSPHATE_METABOLIC_PROCESS	CMPK1,UCK1,UCKL1	10	0.111358	3.10802	1
GO_REGULATION_OF_GLIAL_CELL_APOPTOTIC_PROCESS	AKAP12,DLL1,TRAF2	10	0.111358	3.10802	1
GO_REGULATION_OF_SKELETAL_MUSCLE_FIBER_DEVELOPMENT	BCL2,HDAC4,HDAC9	10	0.111358	3.10802	1
GO_REGULATION_OF_TRANSLATIONAL_TERMINATION	EIF5A,EIF5AL1,GSPT1	10	0.111358	3.10802	1
GO_RESPONSE_TO_NITROSATIVE_STRESS	ATM,DNAJA1,GCLC	10	0.111358	3.10802	1
GO_STEROL_IMPORT	APOA1,LRP1,SCARB1	10	0.111358	3.10802	1
GO_REGULATION_OF_PROTEIN_LOCALIZATION_TO_PLASMA_MEMBRANE	ACSL3,ACTB,AP2M1,BCL2L1,CSK,EZR,GPER1,GRIPAP1,LRP1,PID1,PLS1,PPP2R5A,RACK1,RER1,SPTBN1,TGFB1,VPS4A	95	0.112073	1.58419	1
GO_GLUCOSE_6_PHOSPHATE_METABOLIC_PROCESS	GPI,H6PD,HK2,NFE2L1,PGD,TKT	25	0.113116	2.2917	1
GO_NEGATIVE_REGULATION_OF_ATP_METABOLIC_PROCESS	HDAC4,MLXIPL,PFKFB1,PID1,PPIF,RHOA	25	0.113116	2.2917	1
GO_NEGATIVE_REGULATION_OF_STEROID_METABOLIC_PROCESS	ATP1A1,BMP2,FGF19,INSIG1,PROX1,SOD1	25	0.113116	2.2917	1
GO_NEGATIVE_REGULATION_OF_CELL_DEATH	ACVR1,ADAR,ALB,AP2B1,ARHGDIA,ARHGEF2,ARL6IP1,ARRB1,ATF5,ATOX1,BABAM2,BCL2,BCL2L1,BID,BRAF,CBL,CCAR2,CD74,CFL1,CHMP4B,CLU,CRLF1,CRYAB,CSNK2A1,CTNNB1,DHCR24,DLL1,DNAJA1,DNAJB6,DNAJC3,EFNA1,EIF4G1,ENO1,EPCAM,ERBB3,ERC1,EYA4,FFAR4,FLNA,FLT4,FOXO1,FOXP1,GATA2,GATA3,GCLC,GLO1,GPX4,GSTP1,HIF1A,HIPK2,HMGA2,HNRNPK,HSP90AB1,HSPA1B,HSPB1,HTT,HYOU1,IGF1R,IL6ST,ITGA5,IVNS1ABP,KLHL20,KRT18,LRP1,LRPAP1,MAEA,MAP…	961	0.114167	1.165	1
GO_GLUCOSE_IMPORT	ADIPOR2,ASPSCR1,FGF19,GPC3,GRB10,HK2,KLF15,MAPK14,MEF2A,PID1,SESN2,TSC1	62	0.114398	1.7434	1
GO_POSITIVE_REGULATION_OF_DNA_REPAIR	BABAM2,EYA4,FAM168A,FUS,HDAC10,PRKDC,RPS3,SPIDR,SPIRE2,TMEM161A,WAS,XRCC1	62	0.114398	1.7434	1
GO_POSITIVE_REGULATION_OF_DNA_METABOLIC_PROCESS	ATM,ATRX,BABAM2,CCT7,CHTF18,CHTF8,CTNNB1,DDX39B,ERCC1,EYA4,FAM168A,FUS,HDAC10,HNRNPA1,HNRNPA2B1,HSP90AB1,MAP2K7,MAPK1,PRKDC,RPS3,SPIDR,SPIRE2,TCP1,TGFB1,TMEM161A,TP53BP1,USP7,USP9X,WAS,XRCC1	188	0.114724	1.38161	1
GO_REGULATION_OF_MAPK_CASCADE	ADRA2C,AKAP12,AKAP13,AMBP,ARRB1,ASH1L,BANK1,BMP2,BMPER,BRAF,CAMK2N1,CARD9,CASR,CD24,CD74,CDC42,CDK12,CSK,CTNNB1,DNAJA1,DUSP15,DUSP5,DUSP9,EFNA1,EIF3A,EPHA7,ERN1,EZR,F2RL1,FAM83D,FBLN1,FFAR4,FGF19,FGFR3,FLT4,FN1,FOXO1,GAREM1,GDF2,GPER1,GPS2,GRM4,GSTP1,HGS,HIPK2,IAPP,IGF1R,IGF2,IRAK3,JCAD,KLHDC10,LRP1,MAGI3,MAP2K7,MAP3K13,MAP4K4,MAPK1,MAPK10,MAPK14,MAPKAPK3,MECOM,MID1,MIF,MINK1,NCOR1,NDST1,NOTCH2,N…	727	0.115996	1.19267	1
GO_NEGATIVE_REGULATION_OF_CYTOSKELETON_ORGANIZATION	ADD1,ARFGEF1,ARHGEF2,CAPZA2,CAPZB,CDK5RAP2,CLASP1,CLASP2,CORO1B,HDAC6,HDGFL3,MET,MID1,MID1IP1,MTPN,NPM1,PFN1,RBM14,SPTAN1,SPTBN1,SPTBN2,TMSB10,WAS	139	0.116465	1.4418	1
GO_POSITIVE_REGULATION_OF_CELL_ACTIVATION	AP1G1,BCL2,CARD11,CD24,CD276,CD74,CDC42,CEBPA,CSK,F2RL1,FLOT2,GATA2,GATA3,HHLA2,IGF2,IL6ST,LAMP1,MIF,PAK2,RHOA,RPS3,SHH,SNX4,SOCS1,TGFB1,TIRAP,TP53BP1,XBP1,ZMIZ1	316	0.116664	0.727949	1
GO_LIPID_PHOSPHORYLATION	CERK,DGKD,DGKI,FAM126B,IP6K1,IP6K2,PI4KA,PIK3CD,PIK3R2,PIKFYVE,PIP5K1A,SOCS1	63	0.117457	1.7091	1
GO_POSITIVE_REGULATION_OF_NUCLEOCYTOPLASMIC_TRANSPORT	ANP32B,CDH1,ECT2,FLNA,MAPK1,MAPK14,PIK3R2,SHH,TARDBP,TGFB1,TPR,YWHAE	63	0.117457	1.7091	1
GO_REGULATION_OF_OXIDATIVE_STRESS_INDUCED_CELL_DEATH	CTNNB1,HDAC6,HIF1A,HSPB1,MAPK7,MET,P4HB,PSAP,RACK1,SOD1,TSC1,WNT1	63	0.117457	1.7091	1
GO_REGULATION_OF_PROTEIN_LOCALIZATION_TO_NUCLEUS	CCT7,CDH1,CHP1,ECT2,FLNA,KAT7,LZTS2,MAPK1,MAPK14,NPM1,NUP62,PIK3R2,PKIG,RASSF5,SESN2,SHH,TARDBP,TCP1,TGFB1,TPR	118	0.118019	1.4836	1
GO_POSITIVE_REGULATION_OF_CELL_DEATH	ADAMTSL4,AKAP12,AKAP13,ANP32B,ARHGEF1,ARHGEF18,ARHGEF2,ARHGEF7,ARRB1,ATM,B4GALT1,BCL2,BCL2L1,BID,BIN1,BMP2,C1QBP,CARD8,CARD9,CCAR2,CDC42,CDK4,CLU,CRADD,CTNNB1,DNAJA1,DNM1L,DNM2,E2F1,ECT2,EGLN3,EIF4G1,EPHA7,FIS1,FOXO1,GAPDH,GPER1,GRIN2B,HDAC4,HDAC6,HMGA2,HTT,IAPP,IP6K2,JMY,LATS2,LRP1,MARK4,MCF2L,MFN2,MYBL2,NGEF,NMT1,NOTCH2,PAK2,PDCD6,PIK3CD,PLA2G6,PPIF,PPP3R1,PRKDC,PRMT2,PTPA,RACK1,RAD9A,RBM10,RHO…	681	0.118358	1.19892	1
GO_EAR_DEVELOPMENT	ADGRV1,ANP32B,BCL2,BCR,BMP2,BMPER,CDH23,CEBPA,CELSR1,CHD7,DLL1,GATA2,GATA3,INSIG1,KCNK3,KCNQ1,MAPK1,MYCL,NKX3-2,PAFAH1B1,PAX8,PROX1,PSAP,RIPOR2,ROR1,RPL38,SDC4,SEC24B,SHH,SLC4A7,SLC9A3R1,SOD1,WNT1,ZEB1	219	0.118681	1.33751	1
GO_REGULATION_OF_LEUKOCYTE_PROLIFERATION	ATM,BCL2,CARD11,CD24,CD276,CD74,CTNNB1,FOXJ1,GSTP1,HHLA2,IGF2,IL6ST,MAD1L1,MIF,RPS3,SDC4,SH3RF1,SHH,TIRAP	220	0.118768	0.681694	1
GO_REGULATION_OF_VIRAL_LIFE_CYCLE	ADAR,BCL2,CD74,CHMP3,CHMP4B,FBXL2,HMGA2,LARP1,NUCKS1,P4HB,PABPC1,PC,PPIA,PPIB,PROX1,SRPK1,SRPK2,STAU1,TARBP2,TBC1D20,VAPA,VAPB,VPS4A	140	0.118832	1.42937	1
GO_REGULATION_OF_RECEPTOR_MEDIATED_ENDOCYTOSIS	ANXA2,APOC2,ARRB1,ATXN2,CBL,CD63,CLU,DNM2,HNRNPK,LRPAP1,MKLN1,PPT1,SERPINE1,SH3GL3,SMAP1,TF,VTN	98	0.119566	1.52519	1
GO_CELL_CELL_ADHESION_MEDIATED_BY_INTEGRIN	FERMT3,ITGA5,PIEZO1,WNK1	16	0.119623	2.41778	1
GO_CELL_PROLIFERATION_IN_HINDBRAIN	ATF5,RERE,RORA,SHH	16	0.119623	2.41778	1
GO_MICROVILLUS_ASSEMBLY	EZR,FSCN1,PLD1,SLC9A3R1	16	0.119623	2.41778	1
GO_NEGATIVE_REGULATION_OF_CALCIUM_ION_TRANSPORT_INTO_CYTOSOL	BCL2,CALM3,NOS1,TMBIM6	16	0.119623	2.41778	1
GO_NEGATIVE_REGULATION_OF_KIDNEY_DEVELOPMENT	CTNNB1,GATA3,PAX8,SHH	16	0.119623	2.41778	1
GO_NEGATIVE_REGULATION_OF_MORPHOGENESIS_OF_AN_EPITHELIUM	CLASP1,CLASP2,CTNNB1,GATA3	16	0.119623	2.41778	1
GO_NEPHRIC_DUCT_DEVELOPMENT	EPHA7,GATA3,GPC3,PKD1	16	0.119623	2.41778	1
GO_NEURON_CELL_CELL_ADHESION	ASTN1,NLGN2,NRXN2,NRXN3	16	0.119623	2.41778	1
GO_PEPTIDYL_THREONINE_DEPHOSPHORYLATION	DUSP5,PDP1,PPM1G,PPP2CA	16	0.119623	2.41778	1
GO_POSITIVE_REGULATION_OF_AMYLOID_BETA_FORMATION	CLU,EFNA1,LRRTM3,ROCK2	16	0.119623	2.41778	1
GO_PROTEIN_NEDDYLATION	DCUN1D4,NEDD8,RPL11,RPL5	16	0.119623	2.41778	1
GO_PYRIMIDINE_NUCLEOBASE_METABOLIC_PROCESS	CMPK1,CTPS2,MAPK1,TYMS	16	0.119623	2.41778	1
GO_PYRIMIDINE_NUCLEOSIDE_MONOPHOSPHATE_METABOLIC_PROCESS	CMPK1,TYMS,UCK1,UCKL1	16	0.119623	2.41778	1
GO_REGULATION_OF_DNA_DAMAGE_CHECKPOINT	CCAR2,CUL4A,DDX39B,THOC5	16	0.119623	2.41778	1
GO_REGULATION_OF_ER_TO_GOLGI_VESICLE_MEDIATED_TRANSPORT	INSIG1,SCFD1,SEC24B,TBC1D20	16	0.119623	2.41778	1
GO_REGULATION_OF_POSTSYNAPTIC_DENSITY_ORGANIZATION	CRIPT,GRID2,LRFN4,PTPRD	16	0.119623	2.41778	1
GO_REGULATION_OF_PROTEIN_KINASE_C_SIGNALING	ADGRV1,AKAP12,FLT4,PLA2G6	16	0.119623	2.41778	1
GO_REGULATION_OF_RETINOIC_ACID_RECEPTOR_SIGNALING_PATHWAY	ASXL1,CALR,DHRS3,ZNF536	16	0.119623	2.41778	1
GO_REVERSE_CHOLESTEROL_TRANSPORT	APOA1,APOC2,CLU,SCARB1	16	0.119623	2.41778	1
GO_WOUND_HEALING_SPREADING_OF_EPIDERMAL_CELLS	CLASP1,CLASP2,ITGA5,RREB1	16	0.119623	2.41778	1
GO_REGULATION_OF_CELL_MORPHOGENESIS	ACTN4,ADGRB3,ANAPC2,APOA1,ARHGAP35,ARHGDIA,ARHGEF18,ARHGEF7,BCL9L,C1QBP,CALR,CAPZB,CDC42,CDH4,CFL1,CLDN3,CORO1B,CUX1,DIAPH1,DISC1,DNM1L,DNM2,DPYSL2,EFNA1,EPHA7,EZR,FAM171A1,FBLN1,FLNA,FN1,IST1,LRP1,LRP8,LZTS3,MAP3K13,MEGF8,MKLN1,MYH9,NGEF,OBSL1,PAFAH1B1,PHIP,PLXNA1,PLXNB1,PTPRD,PTPRO,QRICH1,RELN,RHOA,RIMS1,RIMS2,RREB1,SARM1,SEMA4B,SEMA4D,SIPA1L1,SKIL,SLC9A3R1,SMURF1,STK25,SYNE3,SYT1,TAOK2,TNFRSF1…	485	0.119842	1.23049	1
GO_REGULATION_OF_PROTEIN_LOCALIZATION	ACSL3,ACSL4,ACTB,ADRA2C,AKAP12,ANK3,ANP32B,AP2B1,AP2M1,APOA1,ARRB1,BANK1,BCL2,BCL2L1,BID,CACNA1C,CACNB3,CARD8,CASR,CCT7,CDC42,CDH1,CEP120,CEP72,CHP1,CLEC6A,CLSTN3,COMMD1,CRIPT,CROCC,CSK,CTNNB1,DNAJA1,DNAJB6,DNM1L,E2F1,ECT2,ENSA,EPB41L2,EZR,F2RL1,FFAR4,FIS1,FKBP1A,FLNA,FN1,FOXP1,GAPDH,GATA3,GJA1,GPC3,GPC5,GPC6,GPER1,GPI,GRIPAP1,HDAC6,HDAC9,HIF1A,HNF4A,HSP90AB1,HSPA8,HUWE1,INSIG1,KAT7,KCNB1,KIAA058…	994	0.119927	1.15976	1
GO_REGULATION_OF_LEUKOCYTE_MEDIATED_IMMUNITY	AP1G1,BCR,C12orf4,C17orf99,F2RL1,FOXJ1,GATA2,GATA3,LAMP1,SNX4,STXBP2,SUPT6H,TGFB1,TP53BP1,TRAF2,WAS	194	0.119973	0.648301	1
GO_NEGATIVE_REGULATION_OF_APOPTOTIC_SIGNALING_PATHWAY	ACVR1,ARHGEF2,BCL2,BCL2L1,BID,CCAR2,CD74,CLU,CSNK2A1,CTNNB1,DNAJA1,ENO1,EYA4,GCLC,GSTP1,HIF1A,HSPA1B,HSPB1,HTT,HYOU1,IVNS1ABP,MAPK7,MAZ,MIF,PHIP,PPIF,PTTG1IP,SERPINE1,SH3RF1,TMBIM6,TMEM161A,TNFRSF10B,TPT1,TRAF2,XBP1	223	0.120051	1.3553	1
GO_RECEPTOR_MEDIATED_ENDOCYTOSIS	ALB,AMBP,ANXA2,AP2B1,AP2M1,APOA1,APOC2,ARRB1,ATXN2,CALR,CANX,CAP1,CBL,CD63,CLU,DLL1,DNM2,EZR,FCHSD2,FNBP1L,GAK,GRK2,HNRNPK,HSPG2,HYOU1,LRP1,LRP1B,LRP3,LRPAP1,MKLN1,PPT1,SCARB1,SCARB2,SERPINE1,SH3GL3,SMAP1,SNX9,TF,VTN	254	0.120413	1.32075	1
GO_PROTEIN_LOCALIZATION_TO_CELL_PERIPHERY	ACSL3,ACTB,ANK3,ANXA2,AP2M1,ARL13B,BCL2L1,CACNB3,CDH1,CLASP2,CLIP1,CSK,DLG2,EPB41L2,EZR,FAM126B,FLNA,FLOT2,GAK,GPC6,GPER1,GRIPAP1,KCNB1,KIF1B,KRT18,LAMA5,LRP1,MAPK10,PID1,PIP5K1A,PLS1,PPP2R5A,RAB12,RAB40B,RAB8B,RABEP1,RACK1,RER1,ROCK2,SLC9A3R1,SMURF1,SPTBN1,SYTL2,TGFB1,TNFRSF1A,TSPAN14,TSPAN5,VPS4A	322	0.121043	1.27613	1
GO_ANIMAL_ORGAN_MATURATION	BMP2,FGFR3,GATA3,PLXNB1,RHOA,SEMA4D	26	0.121062	2.17707	1
GO_EXCITATORY_SYNAPSE_ASSEMBLY	GRID2,LRFN4,NLGN2,NRXN2,PTPRD,SHANK2	26	0.121062	2.17707	1
GO_MICROTUBULE_NUCLEATION	CEP192,CLASP1,CLASP2,HSPA1B,MZT1,TUBGCP4	26	0.121062	2.17707	1
GO_REGULATION_OF_TELOMERE_CAPPING	ATM,ERCC1,MAP2K7,MAPK1,USP7,XRCC1	26	0.121062	2.17707	1
GO_SYNAPSE_MATURATION	ADGRL1,ANAPC2,DISC1,PFN1,RELN,YWHAZ	26	0.121062	2.17707	1
GO_CELLULAR_AMINO_ACID_BIOSYNTHETIC_PROCESS	AGXT,CBS,CBSL,SEPHS1,SERINC5	80	0.121983	0.481659	1
GO_CELLULAR_CARBOHYDRATE_BIOSYNTHETIC_PROCESS	B3GNT8,B4GALT1,IGF2,NDST1,PPP1R3G	81	0.122635	0.475287	1
GO_METAL_ION_TRANSPORT	ACTN4,AHNAK,AKAP6,ANK3,ANXA2,ANXA6,ATOX1,ATP1A1,ATP2A2,ATP2B2,ATP6V0D1,BCL2,BEST1,BIN1,CAB39,CACHD1,CACNA1C,CACNA1G,CACNB3,CALM3,CAMK2G,CASR,CD63,CDH23,CHD7,CHP1,COMMD1,CTNNB1,DIAPH1,DNM1L,DNM2,FGF12,FKBP1A,FLNA,FLVCR2,FTH1,FTL,GJA1,GPER1,GRIN2B,HOMER1,HTT,IREB2,KCNB1,KCND2,KCNJ4,KCNK3,KCNQ1,KCNT1,LETM1,MLLT6,NKAIN3,NOS1,NPSR1,PDE4D,PKD1,PLA2G6,PLCB1,PLCB4,RHOA,RYR2,SCN1B,SCN9A,SESTD1,SLC12A7,SLC…	880	0.123271	0.838057	1
GO_PROTEIN_ACETYLATION	ARRB1,AUTS2,CREBBP,CTCF,EP400,FOXO1,GATA2,GATA3,GTF2B,HCFC1,JADE3,KANSL3,KAT6A,KAT7,KLF15,MORF4L1,NAA16,NAA35,NOS1,PHF10,PHF20,POLE3,PYGO2,RPS6KA5,RSF1,SETD5,SRCAP,SUPT3H,TRRAP,USP22,YEATS2	197	0.123716	1.35879	1
GO_SENSORY_SYSTEM_DEVELOPMENT	ARHGAP35,ARID1A,BCL2,CACNA1C,CDK4,CELF4,CHD7,CRYAB,CTNNB1,DLL1,FOXN4,GATA3,GNB1,GNGT1,HIF1A,HIPK2,LIMK2,MAN2A1,MFN2,NOTCH2,PKNOX1,PROX1,PYGO2,RBP4,RORB,RXRA,SHH,SKIL,SMOC1,TBC1D20,TENM3,THRB,TTLL5,UNC45B,ZEB1	368	0.125031	0.757039	1
GO_NEURON_DIFFERENTIATION	ACSL4,ACTB,ADCY1,ADGRB3,ADGRV1,ADRA2C,ANAPC2,ANK3,APOA1,ARFGEF1,ARHGAP35,ARHGDIA,ARHGEF2,ATF5,ATP2B2,AUTS2,BCL2,BIN1,BMP2,CALR,CDC42,CDH1,CDH23,CDH4,CDK5RAP2,CERS2,CFL1,CNTNAP2,CPNE1,CREB3L2,CTNNB1,CTNND2,CUX1,DISC1,DLL1,DNM1L,DNM2,DPYSL2,ECT2,EFNA1,EIF4G1,ENAH,EPHA7,EZR,FARP1,FIG4,FN1,FOXN4,FRYL,GAB1,GAK,GAP43,GATA2,GATA3,GJA1,GNGT1,GRB10,GRID2,HDAC5,HDAC6,HDAC9,HDGFL3,HIF1A,HIPK2,HOXD1,HSP90AB1…	1337	0.125192	1.14035	1
GO_RESPONSE_TO_WOUNDING	A2M,ACTB,ACTG1,ADIPOR2,ADRA2C,ANXA2,ANXA6,APOA1,ARFGEF1,ARHGAP35,ARRB1,B4GALT1,BCL2,C1QBP,CAPZA2,CAPZB,CBX5,CDC42,CELSR1,CERS2,CLASP1,CLASP2,CLDN1,CLDN3,CORO1B,CPB2,CREB3L2,DGKD,DGKI,ERBB3,EYS,F13A1,F2RL1,F5,FBLN1,FERMT3,FIBP,FLNA,FN1,GAP43,GATA2,GATA3,GJA1,GNAS,GNB1,HIF1A,HNF4A,HSPB1,ITGA5,JMJD1C,LRP1,MAPK1,MCAM,MFN2,MTPN,MYH9,NDNF,NOTCH2,NREP,PABPC4,PKM,PLG,PPARD,PPL,PTPRF,RAD51B,RCOR1,RHOA,RRE…	652	0.125215	1.19987	1
GO_MULTICELLULAR_ORGANISMAL_SIGNALING	ANK3,ASPH,ATP1A1,ATP2A2,ATP2B2,BIN1,CACNA1C,CACNA1G,CACNB3,CALM3,CNTNAP2,CORIN,CTNNA3,FGF12,FLNA,GJA1,GPER1,KCND2,KCNJ4,KCNK3,KCNQ1,MEF2A,NOS1,PAFAH1B1,PDE4D,RYR2,SCN1B,SCN9A,SLC8A2,SOD1,YWHAE	198	0.125482	1.35055	1
GO_ADHERENS_JUNCTION_ORGANIZATION	ADD1,CDC42,CDH1,CDH23,CDH4,CSK,CTNNB1,CTNND1,IQSEC1,MAP4K4,PLEKHA7,RAB8B	65	0.12585	1.64437	1
GO_LEUKOCYTE_CELL_CELL_ADHESION	CARD11,CD24,CD276,CD74,CDC42,CSK,EZR,FERMT3,FLOT2,FOXJ1,GATA3,HHLA2,IGF2,IL6ST,ITGA5,MAD1L1,MADCAM1,NFAT5,NT5E,PAK2,RHOA,RIPOR2,RPS3,S100A9,SDC4,SEMA4D,SHH,SOCS1,WNK1,XBP1,ZMIZ1	331	0.125869	0.744509	1
GO_INTERLEUKIN_1_PRODUCTION	APOA1,CARD8,F2RL1,FOXP1,GSTP1,HSPB1,ORM1	102	0.126217	0.532142	1
GO_NUCLEUS_ORGANIZATION	BIN1,CHMP4B,GOLM1,GPER1,HIPK2,NFE2L1,NSFL1C,PAFAH1B1,PPP2CA,PYGO2,REEP3,RPS19,SRPK1,SRPK2,SUN1,SYCP1,TARDBP,TOR1AIP1,TPR,VPS4A,WEE2	124	0.126544	1.48241	1
GO_PROTEIN_LOCALIZATION_TO_PLASMA_MEMBRANE	ACSL3,ACTB,ANK3,ANXA2,AP2M1,BCL2L1,CACNB3,CDH1,CLASP2,CSK,EZR,FAM126B,FLNA,FLOT2,GAK,GPER1,GRIPAP1,KCNB1,KRT18,LAMA5,LRP1,PID1,PIP5K1A,PLS1,PPP2R5A,RAB12,RAB40B,RAB8B,RACK1,RER1,ROCK2,SLC9A3R1,SMURF1,SPTBN1,SYTL2,TGFB1,TNFRSF1A,TSPAN14,TSPAN5,VPS4A	263	0.127196	1.30595	1
GO_DNA_SYNTHESIS_INVOLVED_IN_DNA_REPAIR	DTL,POLA1,POLD4,POLN,RFC1,RPS27A,SYCP1,UBA52,VCP,WRNIP1	51	0.127207	1.77104	1
GO_INTRASPECIES_INTERACTION_BETWEEN_ORGANISMS	ATXN1,ATXN1L,CIC,CNTNAP2,EIF4EBP2,GRID1,NRXN2,NRXN3,PCM1,SHANK2	51	0.127207	1.77104	1
GO_NEGATIVE_REGULATION_OF_ERBB_SIGNALING_PATHWAY	ARHGEF7,CBL,CBLB,CDC42,EPN1,EPS15L1,HGS,NUP62,RAB7A,VPS25	51	0.127207	1.77104	1
GO_NUCLEAR_ENVELOPE_ORGANIZATION	CHMP4B,GPER1,NSFL1C,PAFAH1B1,PPP2CA,REEP3,SUN1,TARDBP,TOR1AIP1,VPS4A	51	0.127207	1.77104	1
GO_POSITIVE_REGULATION_OF_GENE_EXPRESSION_EPIGENETIC	ACTB,ARID1A,ATAD2,BAZ1B,CTNNB1,HMGA1,MYO1C,POLR2E,SMARCD1,ZMIZ1	51	0.127207	1.77104	1
GO_POSITIVE_REGULATION_OF_TELOMERE_MAINTENANCE	ATM,ATRX,CCT7,CTNNB1,ERCC1,HNRNPA1,HNRNPA2B1,MAP2K7,MAPK1,TCP1	51	0.127207	1.77104	1
GO_REGULATION_OF_EXTRACELLULAR_MATRIX_ORGANIZATION	CLASP1,CLASP2,CPB2,CST3,FSCN1,LRP1,TGFB1,TNFRSF1A	38	0.127664	1.93592	1
GO_SALIVARY_GLAND_DEVELOPMENT	CDC42,EDA,LAMA5,NFIB,PLXNA1,SHH,TGFB1,XBP1	38	0.127664	1.93592	1
GO_REGULATION_OF_KINASE_ACTIVITY	ACTB,ADAR,ADCY1,ADRA2C,AHSG,AKAP13,ARRB1,BMP2,BRAF,CAB39,CALM3,CAMK2N1,CBL,CBLB,CD24,CD74,CDC42,CDK12,CDK4,CDK5R2,CDKN2B,CEBPA,CHP1,CLU,CSK,DNAJA1,DNAJC3,DOCK3,DUSP5,DUSP9,ECT2,EEF1A1,EFNA1,ERBB3,ERN1,FGFR3,GPS2,GRM4,GSKIP,GSTP1,HGS,HMGA2,HSP90AB1,HSPB1,HTT,IGF1R,IGF2,IPO7,IRAK3,JTB,LATS2,LRP8,MAP2K7,MAP3K13,MAP4K4,MAPK1,MAPK10,MAPK14,MAPKAPK3,MIDN,MIF,MINK1,MNAT1,NPM1,NR2F2,NUP62,PAK2,PDGFC,PFKF…	839	0.127857	1.1729	1
GO_CELL_CELL_SIGNALING_BY_WNT	AGO2,AMER1,AP2B1,AP2M1,BCL9L,BMP2,BTRC,CBY1,CCAR2,CD24,CDC42,CELSR1,CSNK1G2,CSNK2A1,CTNNB1,CTNND1,CTNND2,DISC1,DKK2,EDA,FOXO1,G3BP1,GATA3,GNB1,GPC3,GPC5,GPC6,GRB10,GSKIP,HIC1,INVS,LATS2,LRP1,LZTS2,MAPK14,MCC,NID1,PFN1,PKD1,PLCB1,PPP2CA,PPP3R1,PSMB3,PSMB7,PSMC3,PSMD11,PSMD6,PTPRO,PTPRU,PYGO2,RACK1,RHOA,RNF220,ROR1,RPS27A,SHH,SLC9A3R1,SMURF1,STK3,TAX1BP3,TBL1X,TBL1XR1,TLE1,TLE2,TMEM170B,TRABD2A,TRA…	508	0.128065	1.2244	1
GO_REGULATION_OF_POSTTRANSCRIPTIONAL_GENE_SILENCING	ADAR,AGO2,EIF4G1,NCOR1,NUP160,NUP62,NUP88,POLR2A,POLR2E,POM121,SEC13,TARBP2,TGFB1,TPR,TRIM71	84	0.128351	1.5795	1
GO_ORGANIC_ACID_CATABOLIC_PROCESS	ACADVL,AGXT,AHCY,AUH,BCKDHA,CBS,CHP1,CPT2,ECHS1,ENOSF1,GCDH,GLDC,HIBCH,HSD17B4,IL4I1,LPIN3,NOS1,NUDT19,PCCA,PGD,PPARD,SESN2,TGFB1,TXN2	267	0.129647	0.711944	1
GO_POSITIVE_REGULATION_OF_RESPONSE_TO_EXTERNAL_STIMULUS	AP1G1,BTRC,C1QBP,CALR,CARD11,CARD9,CASR,CD74,CEBPA,CLEC6A,CPB2,CREBBP,F2RL1,GPS2,HMGB3,HSPA1B,HSPB1,IL6ST,IRAK3,LAMP1,LRP1,MAPK14,MAPKAPK3,MEGF8,MET,MIF,MUC5AC,MUC6,PAK2,PLG,PRKD1,PRKDC,PSMB3,PSMB7,PSMC3,PSMD11,PSMD6,PTGER4,RBM14,RELB,RIPOR2,RPS19,RPS27A,RPS6KA3,RPS6KA5,S100A9,SARM1,SEC14L1,SERPINE1,SERPINF2,SNX4,TAB1,TGFB1,TICAM2,TIRAP,TNFRSF1A,TRPV4,TYRO3,UBA52,UBE2K,WNK1,ZCCHC3	613	0.129652	0.809027	1
GO_MYELOID_CELL_DIFFERENTIATION	ADAR,ADD1,ANXA2,CD74,CDC42,CDK6,CDKN2B,CEBPA,CREBBP,CTNNB1,CUL4A,DHRS7B,DLL1,EIF6,F2RL1,FASN,FOXP1,GATA2,GATA3,GLO1,GNAS,GPC3,HIF1A,HIPK2,HMGB3,HSPA1B,IREB2,KAT6A,KLF10,KLF13,KMT2D,MAEA,MAPK14,MYH9,NFE2L1,NME2,NOTCH2,PABPC4,PAFAH1B1,PIK3CD,PIR,PKNOX1,PPARGC1B,RBFOX2,RELB,RPS14,RPS19,RPS6,SMAP1,TF,TGFB1,THOC5,TIRAP,ZBTB46,ZFPM1,ZNF675	381	0.130605	1.25587	1
GO_NEGATIVE_REGULATION_OF_DNA_REPAIR	HMGA2,KLHL15,OTUB1,RMI2,RPS3,TP53BP1	27	0.13071	2.07328	1
GO_REGULATION_OF_PROTEIN_OLIGOMERIZATION	ALB,BID,CLU,DNM1L,RACK1,SNX9	27	0.13071	2.07328	1
GO_REGULATION_OF_CELL_CYCLE_ARREST	ARID3A,ATM,BIN1,CALR,CDK4,CNOT9,CRADD,E2F1,FOXO4,GPER1,HMGA2,HSP90AB1,MIF,MLXIPL,PCBP4,RPL23,RPL26,TFDP1	105	0.131346	1.50367	1
GO_NEURON_DEATH	AP2B1,ARRB1,ATM,ATN1,BCL2,BCL2L1,BID,CBL,CDC42,CHMP4B,CHP1,CIT,CLU,CRLF1,CTNNB1,DHCR24,EGLN2,EGLN3,EIF4G1,EPHA7,ERBB3,FIS1,GAPDH,GATA3,GCLC,GRID2,GRIN2B,GRM4,HDAC4,HIF1A,HIPK2,HSP90AB1,HYOU1,KCNB1,LRP1,MYBL2,NDNF,PPT1,RACK1,RHOA,SARM1,SIAH1,SLC30A10,SOD1,SRPK2,THRB,TRAF2,TSC1,TYRO3,USP53,WNT1	344	0.132167	1.26823	1
GO_ENDOSOME_TO_LYSOSOME_TRANSPORT	BIN1,CHMP3,DENND3,HOOK2,LYST,RAB12,RAB7A,TRAK1,UBXN6,VCP	52	0.132352	1.72875	1
GO_POSITIVE_REGULATION_OF_REGULATED_SECRETORY_PATHWAY	AP1G1,CACNA1G,CDK5R2,DNM1L,F2RL1,GATA2,KCNB1,LAMP1,SNX4,SYT1	52	0.132352	1.72875	1
GO_REGULATION_OF_SUBSTRATE_ADHESION_DEPENDENT_CELL_SPREADING	ACTN4,APOA1,ARHGEF7,C1QBP,CALR,CDC42,DNM2,FBLN1,FLNA,RREB1	52	0.132352	1.72875	1
GO_ACTION_POTENTIAL	AKAP6,ANK3,ATP1A1,ATP2A2,BIN1,CACNA1C,CACNA1G,CACNB3,CTNNA3,FGF12,FLNA,GJA1,GPER1,KCNB1,KCND2,KCNQ1,RYR2,SCN1B,SCN9A,USP53,YWHAE	127	0.132536	1.44014	1
GO_POSITIVE_REGULATION_OF_PROTEIN_POLYMERIZATION	ARPC1B,ARPC4,ARPC5,BAIAP2L1,BIN1,CDK5RAP2,CLASP1,CLIP1,CORO1B,FCHSD2,HSPA1B,JMY,MET,MYO1C,PFN1,RHOA,RPS3,SNX9,SPIRE2,TPPP,WAS	127	0.132536	1.44014	1
GO_POSITIVE_REGULATION_OF_CYTOKINESIS	CDC42,CIT,CSPP1,ECT2,KIF3B,NUP62,PKP4,RHOA	39	0.133719	1.87319	1
GO_REGULATION_OF_AUTOPHAGY_OF_MITOCHONDRION	DNM1L,HDAC6,HIF1A,HK2,HTT,MFN2,SMURF1,VDAC1	39	0.133719	1.87319	1
GO_REGULATION_OF_SIGNAL_TRANSDUCTION_BY_P53_CLASS_MEDIATOR	ATM,BCL2,CD74,CHD4,CSNK2A1,EHMT1,EHMT2,HIC1,HIPK2,HNRNPK,JMY,KAT6A,MAPK14,MIF,NPM1,PHF20,PTTG1IP,RAD9A,RBBP7,RMI2,RPL11,RPL23,RPL26,RPL5,SPRED2,TAF3,TAF4,TPX2	178	0.134394	1.35762	1
GO_T_CELL_MIGRATION	PIK3CD,RHOA,RIPOR2,WNK1	67	0.135564	0.458882	1
GO_NEURAL_RETINA_DEVELOPMENT	FOXN4,HIPK2,RORB,THRB	68	0.135732	0.451679	1
GO_POSITIVE_REGULATION_OF_TYROSINE_PHOSPHORYLATION_OF_STAT_PROTEIN	CRLF1,FGFR3,IL6ST,TNFRSF1A	68	0.135732	0.451679	1
GO_SKELETAL_MUSCLE_CELL_DIFFERENTIATION	BCL9L,EEF2,HIVEP3,MEF2D	68	0.135732	0.451679	1
GO_REGULATION_OF_EXOCYTOSIS	ADCY1,AP1G1,ATP2A2,BCR,C12orf4,CACNA1G,CALM3,CDK5R2,CLASP1,CLASP2,DGKI,DNM1L,F2RL1,GATA2,HGS,KCNB1,LAMP1,PCLO,PDCD6IP,PLA2G6,RAB12,RAB7A,RAB8B,RALA,RALB,RIMS1,RIMS2,RPH3AL,SDC4,SNX4,STXBP2,SYT1,VPS4A	211	0.135929	1.34919	1
GO_REGULATION_OF_BEHAVIOR	GJA1,HDAC4,MBD5,RELN	69	0.136691	0.444698	1
GO_FIBROBLAST_GROWTH_FACTOR_RECEPTOR_SIGNALING_PATHWAY	CBL,CTNNB1,FGF12,FGF19,FGF3,FGFR3,FIBP,GATA3,HNRNPA1,HNRNPH1,MAPK1,NDST1,POLR2A,POLR2E,PTBP1,RBFOX2,SPRED2,TRIM71	107	0.137223	1.46967	1
GO_CELLULAR_HORMONE_METABOLIC_PROCESS	AFP,AKR1C1,BMP2,CYP2C18,DHRS3,HSD17B12,HSD17B4,RBP4,SCARB1,SHH	130	0.137326	0.601678	1
GO_CELLULAR_RESPONSE_TO_AMMONIUM_ION	DIAPH1,DNM2,FLNA,GNAS,GNB1,GRK2,MAPK1,PLCB1,ROCK2,SLC9A3R1	131	0.137885	0.596662	1
GO_ACTIN_FILAMENT_DEPOLYMERIZATION	ADD1,CAPZA2,CAPZB,CFL1,DSTN,F2RL1,MTPN,SPTAN1,SPTBN1,SPTBN2	53	0.13842	1.68843	1
GO_CELLULAR_RESPONSE_TO_NUTRIENT	CASR,CDKN2B,SOD1,XBP1	70	0.138427	0.437929	1
GO_SMALL_MOLECULE_BIOSYNTHETIC_PROCESS	ACADVL,ACSL3,ACSS3,ADA2,ADIPOR2,AGXT,APOA1,APOC2,BMP2,CBS,CBSL,CD74,CHST15,DHCR24,DHCR7,EIF6,ENO1,ERG28,FADS2,FASN,FDPS,FGF19,FOXO1,GAPDH,GPER1,GPI,GPX4,HINT1,HMGCS1,HSD17B12,HSD17B4,INSIG1,IP6K1,IP6K2,KPNB1,MAEA,MGLL,MID1IP1,MIF,MLXIPL,MTHFD1L,NME2,NT5C2,NT5E,OSBP,PC,PDE10A,PDE4D,PFKFB1,PGD,PKM,PLCB1,PLCB4,PPTC7,PROX1,RBP4,SCD,SEC14L2,SEPHS1,SERINC5,SESN2,SLC25A10,SLC25A11,SMUG1,SOD1,TGFB1,TKT,U…	700	0.138461	0.824	1
GO_EPITHELIUM_DEVELOPMENT	ACADVL,ACVR1,ADAMTSL4,ADD1,AKR1C1,ANXA2,AP2B1,AP2M1,ARHGAP35,ARID1A,ARL13B,ATM,ATRX,B4GALT1,BCL2,BCR,BMP2,BMPER,BMPR1A,BTRC,C1GALT1,CASR,CD24,CDC42,CDK6,CELSR1,CFL1,CHD7,CLASP1,CLASP2,CLDN1,CLDN3,CLDN5,CRLF1,CTNNB1,DLL1,EDA,EPCAM,EPHA7,EZR,F2RL1,FASN,FLNA,FNDC3A,FOXJ1,FOXN4,FOXP1,FRAS1,GATA3,GDF2,GJA1,GPAT4,GPC3,GPC6,GRSF1,HIF1A,HNF4A,HSD17B4,IRX2,ITGA5,KAZN,KLF15,KRT18,KRT8,LAMA5,LZTS2,MAPK1,MEG…	1268	0.138733	0.86813	1
GO_REGULATION_OF_NEURON_DIFFERENTIATION	ADGRB3,ADRA2C,ANAPC2,ARHGAP35,ARHGDIA,ARHGEF2,BCL2,BIN1,BMP2,CALR,CDH4,CDK5RAP2,CERS2,CFL1,CPNE1,CREB3L2,CUX1,DISC1,DLL1,DNM1L,DNM2,DPYSL2,ECT2,EFNA1,EIF4G1,EPHA7,FIG4,FN1,GAK,GATA2,GATA3,GRID2,IST1,LRP1,LRP8,LZTS3,MAP3K13,MEGF8,MYCL,NBL1,NDNF,NGEF,NME2,NR2F1,NREP,OBSL1,PAFAH1B1,PBX1,PLXNA1,PLXNB1,PRKD1,PROX1,PRPF19,PTPRD,PTPRF,PTPRG,PTPRO,RELN,RHOA,RIMS1,RIMS2,ROR1,S100A9,SARM1,SCARB2,SCN1B,SEMA…	643	0.138883	1.18796	1
GO_RESPONSE_TO_ENDOPLASMIC_RETICULUM_STRESS	ACADVL,ADD1,ATG10,ATP2A2,ATP6V0D1,BCL2,BCL2L1,CALR,CANX,CLU,CREB3L2,DNAJC10,DNAJC3,EEF2,ERN1,GET4,HDGF,HM13,HYOU1,MAN1B1,NFE2L1,P4HB,PIK3R2,PLA2G6,RACK1,SEC61B,SESN2,SHC1,TARDBP,TLN1,TMBIM6,TNFRSF10B,TRAF2,UBAC2,UBE2K,UBXN6,UGGT1,USP13,USP19,VAPB,VCP,XBP1	280	0.139393	1.28478	1
GO_RRNA_METABOLIC_PROCESS	BTRC,CHD7,DDX49,DHX37,FBL,NHP2,NOC4L,NSA2,NSUN4,RPL11,RPL14,RPL26,RPL27,RPL35,RPL35A,RPL5,RPL7A,RPS14,RPS15,RPS16,RPS17,RPS19,RPS21,RPS24,RPS27,RPS28,RPS6,RPS8,RPS9,RPUSD1,TRIR,WDR12,WDR74	214	0.139804	1.32654	1
GO_ADENYLATE_CYCLASE_ACTIVATING_DOPAMINE_RECEPTOR_SIGNALING_PATHWAY	GNAS,GNB1,SLC9A3R1	11	0.139893	2.71934	1
GO_AV_NODE_CELL_TO_BUNDLE_OF_HIS_CELL_COMMUNICATION	CACNA1C,CACNA1G,RYR2	11	0.139893	2.71934	1
GO_CAVEOLIN_MEDIATED_ENDOCYTOSIS	MAPK1,PACSIN2,PROM2	11	0.139893	2.71934	1
GO_CELL_CELL_ADHESION_INVOLVED_IN_GASTRULATION	APOA1,MAPK7,WNK1	11	0.139893	2.71934	1
GO_CELLULAR_LIPID_BIOSYNTHETIC_PROCESS	DHRS7B,ERG28,FASN	11	0.139893	2.71934	1
GO_CHAPERONE_MEDIATED_PROTEIN_TRANSPORT	CLU,HSPA8,TIMM9	11	0.139893	2.71934	1
GO_ESTABLISHMENT_OF_LYMPHOCYTE_POLARITY	FLOT2,MYH9,RIPOR2	11	0.139893	2.71934	1
GO_G_PROTEIN_COUPLED_RECEPTOR_SIGNALING_PATHWAY_INVOLVED_IN_HEART_PROCESS	AKAP13,NOS1,PDE4D	11	0.139893	2.71934	1
GO_HISTONE_H4_DEACETYLATION	HDAC4,HDAC9,RCOR1	11	0.139893	2.71934	1
GO_INTERLEUKIN_27_MEDIATED_SIGNALING_PATHWAY	CANX,CRLF1,IL6ST	11	0.139893	2.71934	1
GO_LOOP_OF_HENLE_DEVELOPMENT	DLL1,IRX2,PKD1	11	0.139893	2.71934	1
GO_MEMBRANE_RAFT_ASSEMBLY	ANXA2,FLOT2,PACSIN2	11	0.139893	2.71934	1
GO_NEGATIVE_REGULATION_BY_HOST_OF_VIRAL_PROCESS	NUCKS1,PSMC3,VAPA	11	0.139893	2.71934	1
GO_NEGATIVE_REGULATION_OF_EXTRACELLULAR_MATRIX_ORGANIZATION	CST3,TGFB1,TNFRSF1A	11	0.139893	2.71934	1
GO_POSITIVE_REGULATION_OF_COLLATERAL_SPROUTING	IST1,LRP1,SEMA4D	11	0.139893	2.71934	1
GO_POSITIVE_REGULATION_OF_IMMUNOGLOBULIN_SECRETION	GPI,RBP4,XBP1	11	0.139893	2.71934	1
GO_POSITIVE_REGULATION_OF_PROTEIN_SUMOYLATION	HDAC4,TOLLIP,UBE2I	11	0.139893	2.71934	1
GO_POSITIVE_REGULATION_OF_SMOOTH_MUSCLE_CELL_DIFFERENTIATION	GPER1,OLFM2,SHH	11	0.139893	2.71934	1
GO_POSITIVE_REGULATION_OF_TRIGLYCERIDE_LIPASE_ACTIVITY	APOA1,APOC2,LMF1	11	0.139893	2.71934	1
GO_POSITIVE_REGULATION_OF_VASCULAR_PERMEABILITY	PDE3A,TGFB1,TRPV4	11	0.139893	2.71934	1
GO_PROTEIN_LOCALIZATION_TO_PRESYNAPSE	DLG2,HSPB1,KIF5C	11	0.139893	2.71934	1
GO_REGULATION_OF_ASPARTIC_TYPE_PEPTIDASE_ACTIVITY	BIN1,EFNA1,ROCK2	11	0.139893	2.71934	1
GO_REGULATION_OF_CELL_CELL_ADHESION_MEDIATED_BY_INTEGRIN	FERMT3,PIEZO1,WNK1	11	0.139893	2.71934	1
GO_REGULATION_OF_GLOMERULAR_FILTRATION	F2RL1,GJA1,PTPRO	11	0.139893	2.71934	1
GO_REGULATION_OF_LAMELLIPODIUM_MORPHOGENESIS	ARHGEF7,CORO1B,RREB1	11	0.139893	2.71934	1
GO_REGULATION_OF_PINOCYTOSIS	ACTN4,PPT1,PROM2	11	0.139893	2.71934	1
GO_REGULATION_OF_TRANSCRIPTION_FROM_RNA_POLYMERASE_II_PROMOTER_IN_RESPONSE_TO_OXIDATIVE_STRESS	CHD6,HIF1A,SESN2	11	0.139893	2.71934	1
GO_VERY_LOW_DENSITY_LIPOPROTEIN_PARTICLE_ASSEMBLY	ACSL3,P4HB,SOAT1	11	0.139893	2.71934	1
GO_INOSITOL_LIPID_MEDIATED_SIGNALING	C1QBP,CBL,ERBB3,EZR,F2RL1,FBXL2,GAB1,GATA3,GPER1,IGF1R,MAPK1,MAZ,MUC5AC,PDGFC,PI4KA,PIK3CD,PIK3R2,PIP5K1A,PLCB1,PLCB4,PLD1,PLXNB1,PPARD,RELN,RHOA,ROR1,SEMA4D,SLC9A3R1,TYRO3	185	0.140521	1.35216	1
GO_POSITIVE_REGULATION_OF_DENDRITE_MORPHOGENESIS	ANAPC2,CUX1,DNM1L,LRP8,OBSL1,PAFAH1B1,PTPRD,RELN	40	0.140996	1.81459	1
GO_RESPONSE_TO_RETINOIC_ACID	ASXL1,ATM,GJA1,RBP4,RORB,RXRA,SLC10A3,TMEM161A	109	0.141003	0.572084	1
GO_NCRNA_PROCESSING	ADAR,ADAT3,AGO2,BTRC,CHD7,CPSF4,DDX49,DHX37,FBL,GRSF1,HNRNPA2B1,INTS3,INTS4,LCMT2,LIN28B,MTO1,NHP2,NOC4L,NSA2,NSUN4,PTCD1,RPL11,RPL14,RPL26,RPL27,RPL35,RPL35A,RPL5,RPL7A,RPS14,RPS15,RPS16,RPS17,RPS19,RPS21,RPS24,RPS27,RPS28,RPS6,RPS8,RPS9,RPUSD1,SEPHS1,SRRT,TARBP2,THADA,TRIT1,TRMT61A,TYW1,USB1,WDR12,WDR4,WDR74	361	0.141551	1.25374	1
GO_REGULATION_OF_EPITHELIAL_CELL_MIGRATION	BCAR1,BMPER,CALR,CLASP1,CLASP2,EFNA1,FLT4,FOXP1,GATA2,GATA3,GDF2,GPI,HDAC5,HDAC6,HDAC9,HIF1A,HSPB1,IQSEC1,JCAD,MAP4K4,MCC,MET,NR2F2,PDCD6,PFN1,PRKD1,PROX1,PTPRG,RHOA,ROCK2,RREB1,SCARB1,TGFB1	215	0.141599	1.31915	1
GO_REGULATION_OF_CELLULAR_COMPONENT_MOVEMENT	ACTN4,ACVR1,AGO2,AKAP12,ARHGEF2,ARHGEF7,ATM,ATP1A1,ATP2A2,BCAR1,BCL2,BCR,BIN1,BMP2,BMPER,BMPR1A,C1QBP,CACNA1C,CALR,CAVIN1,CCSAP,CD74,CDH1,CDK6,CERS2,CLASP1,CLASP2,CLDN1,CLDN3,CLDN5,CORO1B,CTNNA3,DIAPH1,DOCK4,EFNA1,EPCAM,ERBB3,F2RL1,FAM83H,FBLN1,FERMT3,FLNA,FLT4,FN1,FOXO4,FOXP1,GAB1,GATA2,GATA3,GDF2,GJA1,GPER1,GPI,GSTP1,HACE1,HDAC4,HDAC5,HDAC6,HDAC9,HIF1A,HSPB1,IGF1R,IQSEC1,ITGA5,JCAD,KIF2A,LAMA5,…	975	0.141702	1.15519	1
GO_POSITIVE_REGULATION_OF_RECEPTOR_SIGNALING_PATHWAY_VIA_STAT	CRLF1,FGFR3,IL6ST,MGAT5,SOCS1,TNFRSF1A	89	0.141775	0.52225	1
GO_CELL_VOLUME_HOMEOSTASIS	ADD1,NPM1,SLC12A7,SLC12A8,SLC12A9,TRPV4	28	0.141958	1.97895	1
GO_POSITIVE_REGULATION_OF_EXCITATORY_POSTSYNAPTIC_POTENTIAL	CACNB3,NLGN2,RELN,RIMS1,RIMS2,SHANK2	28	0.141958	1.97895	1
GO_RESPONSE_TO_NUTRIENT	ACSL3,ACSL4,ADIPOR2,AHCY,APOA1,CASR,CDKN2B,EEF2,ENSA,ERCC1,GCLC,GSTP1,HMGCS1,PKM,PPARD,SOD1,TMBIM6,TYMS,XBP1	217	0.142169	0.692175	1
GO_CELLULAR_RESPONSE_TO_CHOLESTEROL	GRAMD1A,HMGCS1,LRP8,NFE2L1	17	0.142185	2.23167	1
GO_ESTABLISHMENT_OF_PROTEIN_LOCALIZATION_TO_MITOCHONDRIAL_MEMBRANE	CALM3,ROMO1,TIMM9,TOMM22	17	0.142185	2.23167	1
GO_HIGH_DENSITY_LIPOPROTEIN_PARTICLE_REMODELING	ALB,APOA1,APOC2,SCARB1	17	0.142185	2.23167	1
GO_MIDBODY_ABSCISSION	CHMP3,CHMP4B,PDCD6IP,VPS4A	17	0.142185	2.23167	1
GO_MODIFICATION_OF_POSTSYNAPTIC_STRUCTURE	CDC42,PFN1,RHOA,STAU1	17	0.142185	2.23167	1
GO_NADPH_REGENERATION	H6PD,IDH1,PGD,TKT	17	0.142185	2.23167	1
GO_POSITIVE_REGULATION_OF_ENDOTHELIAL_CELL_DIFFERENTIATION	ADD1,CLDN5,CTNNB1,GDF2	17	0.142185	2.23167	1
GO_REGULATION_OF_SPHINGOLIPID_BIOSYNTHETIC_PROCESS	ORMDL3,PLA2G6,RACK1,TNFRSF1A	17	0.142185	2.23167	1
GO_REGULATION_OF_TRANSCRIPTION_INVOLVED_IN_CELL_FATE_COMMITMENT	NKX6-2,NR2F2,PROX1,RORA	17	0.142185	2.23167	1
GO_RESPONSE_TO_ALKALOID	BCL2L1,DHX15,DNM2,HDAC5,HOMER1,HSP90AB1,RYR2,SPIDR	111	0.142419	0.560894	1
GO_LEUKOCYTE_CHEMOTAXIS	C1QBP,CALR,CD74,F2RL1,LYST,MAPK14,MIF,MTUS1,NBL1,PDE4D,PIK3CD,PTPRO,RIPOR2,RPS19,S100A9,SERPINE1,TIRAP,TRPV4,WNK1	218	0.142599	0.688646	1
GO_RESPONSE_TO_VITAMIN	CASR,EEF2,GSTP1,HMGCS1,PPARD,TYMS	90	0.142717	0.515995	1
GO_REGULATION_OF_DEVELOPMENTAL_GROWTH	AKAP6,ANAPC2,BCL2,BMPR1A,CDH4,CDK4,CHD7,COLQ,DDX39B,DISC1,DLL1,DNM2,DPYSL2,EPHA7,EZR,FGFR3,FN1,GJA1,GPAT4,IGF2,IST1,LATS2,LRP1,MAP3K13,MAPK1,MAPK14,MBD5,MEGF8,PAFAH1B1,PLCB1,PLS1,PPARD,PPIB,PRKDC,PROX1,RAI1,RBP4,RIMS1,RIMS2,SEMA4B,SEMA4D,SMURF1,SOD1,STK3,SYT1,TNFRSF12A,TTL,UNC13A	324	0.143219	1.2667	1
GO_COLUMNAR_CUBOIDAL_EPITHELIAL_CELL_DIFFERENTIATION	BMP2,C1GALT1,CDK6,DLL1,GPAT4,HIF1A,HNF4A,MYCL,NKX3-2,PAFAH1B1,PROX1,RIPOR2,RXRA,SEC24B,SERPINE1,SLC4A7,SLC9A3R1,SOD1,TYMS	112	0.143869	1.48495	1
GO_REGULATION_OF_DNA_METABOLIC_PROCESS	ATM,ATRX,BABAM2,CCT7,CHTF18,CHTF8,CTNNB1,CUL4A,DDX39B,ERCC1,EYA4,FAM168A,FUS,GATA3,GDF2,GJA1,GPER1,HDAC10,HMGA2,HNRNPA1,HNRNPA2B1,HNRNPC,HSP90AB1,KLHL15,KPNA1,MAP2K7,MAPK1,NPM1,NUCKS1,OTUB1,PRKDC,RMI2,RPS3,SMG5,SPIDR,SPIRE2,SUPT6H,TCP1,TFDP1,TGFB1,TMEM161A,TP53BP1,USP7,USP9X,WAS,WRNIP1,XRCC1,ZNF91	325	0.144187	1.26203	1
GO_RESPONSE_TO_DOPAMINE	DNM2,FLNA,GNAS,GNB1,MAPK1,SLC9A3R1	91	0.144266	0.509888	1
GO_AORTA_DEVELOPMENT	AP2B1,BMPR1A,CHD7,DNM2,HECTD1,LRP1,NDST1,PROX1,SEC24B,TAB1	54	0.145381	1.64993	1
GO_CELLULAR_RESPONSE_TO_VASCULAR_ENDOTHELIAL_GROWTH_FACTOR_STIMULUS	CD63,DLL1,ERN1,FLT4,GAB1,HSPB1,JCAD,MAPK14,MYO1C,PRKD1	54	0.145381	1.64993	1
GO_NEUROEPITHELIAL_CELL_DIFFERENTIATION	BMP2,DLL1,MYCL,PAFAH1B1,RIPOR2,SEC24B,SERPINE1,SLC4A7,SLC9A3R1,SOD1	54	0.145381	1.64993	1
GO_DEVELOPMENTAL_CELL_GROWTH	AKAP13,AKAP6,ANAPC2,AUTS2,CDH4,CPNE1,CTNNB1,DDX39B,DISC1,DNM2,DPYSL2,EPHA7,FN1,HDAC6,HSP90AB1,IST1,KMT2D,LRP1,MAP3K13,MEGF8,MEX3C,PAFAH1B1,PLXNA1,PRMT2,RIMS1,RIMS2,SEMA4B,SEMA4D,SMURF1,SYT1,TNFRSF12A,TTL,UNC13A,USP9X	221	0.145411	1.32301	1
GO_CEREBRAL_CORTEX_DEVELOPMENT	CDK5R2,CEP120,CNTNAP2,CTNNB1,DISC1,FLNA,HIF1A,LRP1,LRP8,PAFAH1B1,PHACTR1,PLCB1,RELN,RHOA,SUN1,TACC1,TRAPPC9,TSC1,YWHAE	113	0.145804	1.46905	1
GO_REGULATION_OF_DNA_REPAIR	BABAM2,CUL4A,EYA4,FAM168A,FUS,HDAC10,HMGA2,KLHL15,OTUB1,PRKDC,RMI2,RPS3,SPIDR,SPIRE2,TMEM161A,TP53BP1,WAS,WRNIP1,XRCC1	113	0.145804	1.46905	1
GO_POSITIVE_REGULATION_OF_CELL_CELL_ADHESION	ANK3,CARD11,CD24,CD276,CD74,CDC42,CSK,FLOT2,GATA3,HHLA2,IGF2,IL6ST,NFAT5,PAK2,PIEZO1,PTPRU,RHOA,RPS3,SERPINF2,SHH,SOCS1,XBP1,ZMIZ1	255	0.146097	0.714828	1
GO_TRANSCRIPTION_COUPLED_NUCLEOTIDE_EXCISION_REPAIR	CUL4A,ERCC1,LIG1,MNAT1,POLD4,POLR2A,POLR2E,PRPF19,RFC1,RPS27A,UBA52,USP7,XRCC1	73	0.148126	1.5736	1
GO_REGULATION_OF_ATP_METABOLIC_PROCESS	DNM1L,EIF6,ENO1,HDAC4,HIF1A,MLXIPL,NUP160,NUP62,NUP88,PFKFB1,PFKFB3,PID1,POM121,PPIF,RHOA,SEC13,TPR,VCP,ZBTB20	114	0.148218	1.45348	1
GO_FATTY_ACYL_COA_METABOLIC_PROCESS	ACSL3,ACSL4,FASN,GCDH,HSD17B12,HSD17B4,PPT1,SCD	41	0.149441	1.75947	1
GO_HINDBRAIN_MORPHOGENESIS	DLL1,GRID2,MTPN,PROX1,RORA,SPTBN2,WNT1,XRCC1	41	0.149441	1.75947	1
GO_POSITIVE_REGULATION_OF_STEM_CELL_PROLIFERATION	ATXN1L,CTNNB1,DISC1,EPCAM,GJA1,HIF1A,HMGA2,SHH	41	0.149441	1.75947	1
GO_REGULATION_OF_SPINDLE_ORGANIZATION	CCSAP,CHMP4B,HSPA1B,NUP62,PKD1,SENP6,TPR,TPX2	41	0.149441	1.75947	1
GO_DIGESTION	ADM2,AKR1C1,APOA1,EZR,IREB2,KCNQ1,MUC6,PIR,PLS1,RBP4,SCARB1	137	0.149747	0.630384	1
GO_RESPONSE_TO_UV	BCL2,CCAR2,CREBBP,DTL,ERCC1,MAP2K7,NPM1,PTPRK,RPL26,TMEM161A,TP53I13	137	0.149747	0.630384	1
GO_POSITIVE_REGULATION_OF_STRESS_ACTIVATED_PROTEIN_KINASE_SIGNALING_CASCADE	BMP2,CARD9,CDC42,DUSP15,ERN1,F2RL1,FGF19,FLT4,HIPK2,KLHDC10,MAP2K7,MAP3K13,MID1,MINK1,PLCB1,RPS3,SERPINF2,SH3RF1,STK25,STK3,TAOK2,TAOK3,TF,TIRAP,TRAF2,TRPV4	165	0.150486	1.36006	1
GO_AMINO_ACID_TRANSPORT	ARL6IP1,GJA1,GRM7,NFE2L1,OCA2,RIMS1,SLC25A22,SLC6A11,SLC6A6,SLC7A5,SYT1	140	0.150905	0.61559	1
GO_MITOTIC_NUCLEAR_DIVISION	ATM,ATRX,CCSAP,CDC42,CDCA8,CDK5RAP2,CEP192,CHMP4B,CHTF8,CLASP1,CLASP2,ESPL1,FLNA,HIRA,HSPA1B,IGF2,KIF2A,KIF2C,KIF3B,KIFC1,KPNB1,MAD1L1,MAU2,MKI67,MYBL2,MZT1,NFE2L1,NSFL1C,NUP62,OBSL1,PDS5A,PHF13,PHIP,PRC1,RHOA,SMC4,TPR,TPX2,VPS4A	260	0.151069	1.28433	1
GO_HYDROGEN_PEROXIDE_METABOLIC_PROCESS	HBM,HDAC6,SOD1	57	0.15132	0.401575	1
GO_NEGATIVE_REGULATION_OF_REPRODUCTIVE_PROCESS	CALR,GJA1,WEE2	57	0.15132	0.401575	1
GO_POSITIVE_REGULATION_OF_INTERLEUKIN_1_PRODUCTION	CARD8,HSPB1,ORM1	57	0.15132	0.401575	1
GO_RESPONSE_TO_INTERFERON_GAMMA	ACTG1,CAMK2G,CDC42,CLDN1,GAPDH,HSP90AB1,MID1,MT2A,MYO1C,RAB12,RAB43,RPL13A,SOCS1,STXBP2,SYNCRIP,WAS,ZYX	195	0.152121	0.689182	1
GO_RESPONSE_TO_KETONE	ADCY1,BCL2L1,CALM3,CALR,CBL,CDK4,CLDN1,FOXO1,GNB1,KIF1B,LARP1,PTGER4,PTGFR,ROCK2,SMYD3,TGFB1,TYMS	196	0.152176	0.685282	1
GO_MUSCLE_CELL_DIFFERENTIATION	ACTG1,ACVR1,ADGRB3,AKAP13,AKAP6,ARID1A,ATP2A2,BCL2,BIN1,BMP2,CALR,CBY1,CDC42,CTNNB1,DDX39B,DLL1,FOXO4,GPER1,HDAC4,HDAC5,HDAC9,HIRA,HOMER1,IGF2,KRT8,MAPK14,MEF2A,MTPN,MYH9,NOS1,OBSL1,OLFM2,PROX1,PTBP1,RBM38,RIPOR2,RORA,RXRA,SGCD,SHH,SMYD3,SUPT6H,TANC1,TARBP2,TGFB1,TSC1,UCHL1,WNT1,XBP1,ZEB1	340	0.152699	1.25583	1
GO_REGULATION_OF_LYMPHOCYTE_DIFFERENTIATION	CARD11,CD74,FANCA,FOXJ1,GATA3,HMGB3,RHOA,SH3RF1,SHH,SOCS1,SOD1,XBP1,ZEB1,ZMIZ1	168	0.153018	0.656127	1
GO_REGULATION_OF_IMMUNE_EFFECTOR_PROCESS	A2M,AP1G1,APOA1,BCR,C12orf4,C17orf99,C1QBP,CD74,CLU,CPB2,F2RL1,FOXJ1,GATA2,GATA3,GPI,IRAK3,LAMP1,MAPK14,MIF,PCBP2,PRKDC,RBP4,RNF216,RPS19,SEC14L1,SNX4,STXBP2,SUPT6H,TARBP2,TGFB1,TMBIM6,TP53BP1,TRAF2,VTN,WAS,XBP1,ZCCHC3	383	0.153255	0.770309	1
GO_CELLULAR_GLUCOSE_HOMEOSTASIS	ARRB1,CASR,CPB2,ERN1,FIS1,FOXO1,GCLC,GPER1,HIF1A,HK2,IGF1R,KCNB1,KLF15,LRP1,MLXIPL,NADK,NME2,NUCKS1,PIK3R2,PLA2G6,RACK1,XBP1,ZBTB20	142	0.153691	1.40515	1
GO_POSITIVE_REGULATION_OF_PHOSPHOLIPASE_ACTIVITY	APOC2,FGFR3,LPAR2	58	0.153715	0.394245	1
GO_HORMONE_MEDIATED_SIGNALING_PATHWAY	ADIPOR2,AKAP13,ARID1A,CALR,CNOT9,CTNNB1,DNAJA1,EGLN2,FOXP1,GPER1,HDAC6,HNF4A,HNF4G,KMT2D,LATS2,NCOA4,NCOR1,NR2F1,NR2F2,NR3C2,NUP62,PAQR7,PPARD,PPARGC1B,PRMT2,RBFOX2,RHOA,RORA,RORB,RXRA,SAFB,SAFB2,STRN3,THRB,UBE2I	230	0.153806	1.30598	1
GO_REGULATION_OF_PROTEIN_LOCALIZATION_TO_CELL_PERIPHERY	ACSL3,ACTB,AP2M1,BCL2L1,CSK,EPB41L2,EZR,GPC6,GPER1,GRIPAP1,LRP1,PID1,PLS1,PPP2R5A,RACK1,RER1,SPTBN1,TGFB1,VPS4A	116	0.154448	1.42331	1
GO_CEREBRAL_CORTEX_RADIALLY_ORIENTED_CELL_MIGRATION	CDK5R2,CTNNB1,DISC1,PAFAH1B1,RELN,SUN1	29	0.154698	1.89263	1
GO_NUCLEOBASE_CONTAINING_SMALL_MOLECULE_INTERCONVERSION	CMPK1,CTPS2,NME2,RRM2,TXNRD1,TYMS	29	0.154698	1.89263	1
GO_PROTEIN_QUALITY_CONTROL_FOR_MISFOLDED_OR_INCOMPLETELY_SYNTHESIZED_PROTEINS	HDAC6,KLHL15,UGGT1,VCP,YME1L1,ZYG11B	29	0.154698	1.89263	1
GO_ACTIN_FILAMENT_POLYMERIZATION	ADD1,ARFGEF1,ARPC1B,ARPC4,ARPC5,BAIAP2L1,BIN1,CAPZA2,CAPZB,CORO1B,DIAPH1,FCHSD2,JMY,MICALL2,MSRB1,MTPN,MYO1C,PFN1,RHOA,SNX9,SPIRE2,SPTAN1,SPTBN1,SPTBN2,TMSB10,TTC17,WAS	170	0.15475	1.37319	1
GO_REGULATION_OF_PHOSPHATASE_ACTIVITY	BMP2,CALM3,CEP192,CHP1,DLG2,ELFN1,ENSA,FARP1,FKBP1A,HSP90AB1,HTT,MGAT5,PCDH11X,PCIF1,PHACTR1,PPARGC1B,PPP1R37,PPP2R3B,PPP2R5A,PPP6R2,PPP6R3,PTPA,ROCK2,SEMA4D,SYTL2,TSC1,WNK1	171	0.156116	1.36356	1
GO_IMPORT_ACROSS_PLASMA_MEMBRANE	ARL6IP1,ATP1A1,KCNJ4,SLC12A7,SLC12A8,SLC12A9,SLC39A14,SLC9C1,WNK1	119	0.156987	0.590859	1
GO_NEURAL_NUCLEUS_DEVELOPMENT	ACTB,BCL2,CALM3,CDC42,CDK5R2,COX6B1,NFIB,RHOA,SEC24B,YWHAE,YWHAQ	59	0.157055	1.66408	1
GO_NUCLEOSIDE_TRIPHOSPHATE_BIOSYNTHETIC_PROCESS	CMPK1,CTPS2,ENO1,NME2,PID1,PKM,TGFB1,TYMS,UCK1,UCKL1,VCP	59	0.157055	1.66408	1
GO_O_GLYCAN_PROCESSING	B3GNT8,C1GALT1,GALNT1,GALNT2,GALNT7,GXYLT2,MUC5AC,MUC6,POFUT1,ST6GAL1,XXYLT1	59	0.157055	1.66408	1
GO_REGULATION_OF_PEPTIDYL_LYSINE_ACETYLATION	ARRB1,AUTS2,CTCF,GATA2,GATA3,KAT7,KLF15,NOS1,PYGO2,RPS6KA5,SETD5	59	0.157055	1.66408	1
GO_SYNAPTIC_VESICLE_ENDOCYTOSIS	ACTB,ACTG1,CALM3,CANX,DENND1A,DNM1L,DNM2,GAK,NLGN2,SYT1,VAMP4	59	0.157055	1.66408	1
GO_NEGATIVE_REGULATION_OF_CATALYTIC_ACTIVITY	A2M,ADAR,ADGRV1,AHSG,AMBP,ANXA2,APLP2,APOA1,APOC2,ARFGEF1,ARL6IP1,ARRB1,BIN1,CAMK2N1,CARD8,CBL,CBLB,CCAR2,CDKN2B,CEBPA,CEP192,CHP1,CRYAB,CSK,CSNK2A1,CST3,DGKI,DHCR24,DLG2,DNAJA1,DNAJB6,DNAJC3,DUSP5,DUSP9,ELFN1,ENSA,FARP1,FKBP1A,GAPDH,GPC3,GPS2,GSKIP,GSTP1,HDAC6,HDAC9,HSPB1,IGF1R,IPO7,IRAK3,KDM5A,LATS2,LRP1,MAPK7,MGAT5,MIDN,MNAT1,NOS1,NOSIP,NPM1,NR2F2,NUP62,OAZ1,PAK2,PCDH11X,PCIF1,PEBP1,PHACTR1,PK…	771	0.157425	1.16393	1
GO_CELLULAR_RESPONSE_TO_BIOTIC_STIMULUS	ATG10,BCR,CARD8,CDK4,GSTP1,HDAC5,LDOC1,MAPK1,MAPK14,MIF,PABPN1,PDE4D,PPARD,RHOA,SCARB1,SERPINE1,TGFB1,TICAM2,TIRAP,TRIM41,XBP1	235	0.157695	0.707754	1
GO_PROCESS_UTILIZING_AUTOPHAGIC_MECHANISM	ATG10,ATG101,ATM,ATP6V0D1,BCL2,CHMP3,CHMP4B,CLU,CSNK2A1,CTSA,DNM1L,DRAM1,DYNLL2,EEF1A1,EIF4G1,EIF4G2,ERN1,FBXL2,FIS1,FNBP1L,FOXO1,GABARAP,GAPDH,HDAC10,HDAC6,HGS,HIF1A,HK2,HSPA8,HSPB1,HTT,KDM4A,LAMP2,LARP1,MAP1S,MET,MFN2,NSFL1C,PIK3R2,PIKFYVE,PRKD1,PSAP,RAB12,RAB1B,RAB7A,RALB,RPTOR,RRAGD,RUBCNL,S100A9,SBF2,SCFD1,SESN2,SMURF1,SNRNP70,SNX32,TMBIM6,TOLLIP,TOMM22,TSC1,UBXN6,UCHL1,USP13,VCP,VDAC1,VMP1,…	486	0.157996	1.20626	1
GO_POSITIVE_REGULATION_OF_NUCLEOBASE_CONTAINING_COMPOUND_METABOLIC_PROCESS	ACTN4,ACVR1,AGO2,AHRR,ARHGEF10L,ARHGEF2,ARID1A,ARID3A,ARID5B,ARRB1,ASH1L,ASXL1,ATAD2,ATF5,ATM,ATRX,AUTS2,BABAM2,BACH1,BCL9L,BICRA,BMP2,BMPR1A,BORCS8-MEF2B,BTRC,CAND2,CARF,CCAR2,CCT7,CD74,CDH1,CDK12,CDK5RAP2,CDKN2B,CEBPA,CELF4,CHCHD2,CHD6,CHD7,CHTF18,CHTF8,CNOT9,CREB3L2,CREBBP,CTCF,CTNNB1,DAZAP1,DDX39B,DLL1,DNM2,E2F1,EBF4,EDRF1,ELF2,ENO1,EPCAM,ERCC1,ERN1,ETS2,EYA4,F2RL1,FAM168A,FOXJ1,FOXN4,FOXO1,F…	1833	0.158984	1.11079	1
GO_ADIPOSE_TISSUE_DEVELOPMENT	AMER1,ARID5B,CASR,CDK4,PPARD,TBL1XR1,XBP1,ZNF516	42	0.158995	1.7076	1
GO_CELL_FATE_DETERMINATION	CDC42,CTNNB1,DLL1,GATA2,GATA3,NOTCH2,PROX1,WNT1	42	0.158995	1.7076	1
GO_REGULATION_OF_ACTIN_FILAMENT_BASED_MOVEMENT	ATP1A1,ATP2A2,BIN1,CACNA1C,CTNNA3,FLNA,PDE4D,RYR2	42	0.158995	1.7076	1
GO_VASCULOGENESIS	CTNNB1,GDF2,SHH,TGFB1,ZMIZ1	77	0.160127	0.501837	1
GO_NEUROTRANSMITTER_BIOSYNTHETIC_PROCESS	AGXT,CLU,DNM2,HSP90AB1,NOS1,ROCK2,RORA	96	0.160138	0.568264	1
GO_REGULATION_OF_RESPONSE_TO_DRUG	ARL6IP1,HDAC6,HMGA2,MET,PSAP,RACK1,SYT1	96	0.160138	0.568264	1
GO_RESPONSE_TO_CAMP	AGXT,AKAP6,EZR,KCNQ1,PFKFB1,PPARGC1B,SLC26A3	96	0.160138	0.568264	1
GO_RESPONSE_TO_LEUKEMIA_INHIBITORY_FACTOR	ARID5B,GLDC,HK2,MYBL2,NCL,RFX2,XBP1	96	0.160138	0.568264	1
GO_NEGATIVE_REGULATION_OF_CELL_POPULATION_PROLIFERATION	ASPH,ATF5,ATM,B4GALT1,BCL2,BMP2,CAMK2N1,CDK6,CDKN2B,CEBPA,CERS2,CPB2,CSK,CTCF,CTNNB1,DHCR24,DLL1,E2F1,FBLN1,FOXJ1,FOXO4,FRK,FTH1,GATA2,GATA3,GDF2,GJA1,GPC3,GPER1,GSTP1,HDAC4,HGS,HMGA1,HNF4A,HSPA1B,INPPL1,KLF10,KLF13,LDOC1,LZTS2,MAD1L1,MCC,MFN2,MXD4,NFIB,NPM1,NR2F2,NUP62,PLG,PLXNB1,PPARD,PROX1,PTPRK,PTPRU,RASSF5,RBM10,RBP4,S100A11,SDC4,SHH,SKAP2,SLC9A3R1,STK3,TAX1BP3,TFDP1,TGFB1,TSC1,ZEB1	659	0.160658	0.827459	1
GO_AMYLOID_PRECURSOR_PROTEIN_METABOLIC_PROCESS	AGO2,BIN1,CLU,DHCR24,EFNA1,FKBP1A,FLOT2,LRRTM3,ROCK2,SOAT1,UNC13A	60	0.161311	1.63	1
GO_HEART_VALVE_DEVELOPMENT	ACVR1,BMP2,BMPR1A,EFNA1,GATA3,HECTD1,NOTCH2,ROCK2,TGFB1,TNFRSF1A,ZFPM1	60	0.161311	1.63	1
GO_PURINE_NUCLEOSIDE_METABOLIC_PROCESS	ADA2,AHCY,CARD11,DLG2,EFL1,MACROD1,MAGI3,NME2,NT5C2,NT5E,RHOA	60	0.161311	1.63	1
GO_CELL_RECOGNITION	ARHGAP35,B4GALT1,CCT7,CNTNAP2,GAP43,LAMA5,MEGF8,SCARB1,TCP1,TEX101,YWHAZ,ZAN	146	0.1618	0.646598	1
GO_RNA_PHOSPHODIESTER_BOND_HYDROLYSIS	AGO2,CPSF4,CPSF7,EDC3,ERN1,NHP2,RNASE11,RNASEH2A,RPS21,SND1,TRIR,USB1	146	0.1618	0.646598	1
GO_NEGATIVE_REGULATION_OF_LYMPHOCYTE_ACTIVATION	ATM,BANK1,CD74,FOXJ1,HMGB3,MAD1L1,RHBDD3,RIPOR2,SDC4,SHH,SOCS1,TYRO3	147	0.16203	0.641762	1
GO_POSITIVE_REGULATION_OF_LYMPHOCYTE_MEDIATED_IMMUNITY	AP1G1,C17orf99,GATA3,LAMP1,TGFB1,TP53BP1,TRAF2	99	0.162055	0.549614	1
GO_SEGMENTATION	ATM,BMPR1A,DLL1,IRX2,PCSK6,POFUT1,PRKDC	99	0.162055	0.549614	1
GO_RESPONSE_TO_VIRUS	ADAR,BCL2,C1QBP,CARD9,CDK6,CFL1,CLU,DNAJC3,EEF1G,ENO1,F2RL1,FLNA,G3BP1,GATA3,HMGA1,HMGA2,HSPB1,IRAK3,IVNS1ABP,LYST,MAPK14,PCBP2,RNF216,RPS15A,SEC14L1,SERINC5,TARBP2,TPT1,VWCE,ZCCHC3	317	0.163745	0.75345	1
GO_REGULATION_OF_POSTSYNAPSE_ORGANIZATION	CFL1,CRIPT,DNM1L,EFNA1,EPHA7,GAP43,GRID2,GRIN2B,HOMER1,LRFN4,LRP8,LZTS3,NGEF,PAFAH1B1,PTPRD,RELN,SIPA1L1	100	0.163861	1.48822	1
GO_MEIOTIC_CELL_CYCLE	ATM,ATRX,CALR,ERCC1,ESPL1,FANCA,HFM1,MEI4,MYH9,PDE3A,PLCB1,PPP2CA,RAD51B,SMC4,SPIRE2,SUN1,SYCP1,TDRD12,TEX11,TUBGCP4,WAPL,WEE2	241	0.164152	0.724645	1
GO_CELLULAR_RESPONSE_TO_INSULIN_STIMULUS	AHSG,ATP6V0D1,BAIAP2L1,BCAR1,CDK4,EIF4EBP2,FOXO1,FOXO4,GAB1,GCLC,GRB10,GSTP1,HDAC5,HDAC9,IGF1R,IGF2,LPIN3,MYO1C,NUCKS1,PDE3B,PHIP,PID1,PIK3R2,PKM,PRKDC,RAB12,RAB8B,SHC1,SMARCC1,SOCS1,TSC1,XBP1	209	0.164716	1.3151	1
GO_REGULATION_OF_MORPHOGENESIS_OF_AN_EPITHELIUM	AP2B1,AP2M1,CDC42,CELSR1,CLASP1,CLASP2,CTNNB1,FOXP1,GATA3,GJA1,GPC3,GPC6,PAX8,PFN1,PSMB3,PSMB7,PSMC3,PSMD11,PSMD6,RHOA,ROR1,RREB1,RXRA,SEC24B,SHH,SMURF1,VANGL1,WNT1	179	0.165595	1.34854	1
GO_REGULATION_OF_RESPONSE_TO_BIOTIC_STIMULUS	A2M,ADAR,AP1G1,BTRC,C1QBP,CARD11,CARD8,CARD9,CLEC6A,CREBBP,F2RL1,FOXP1,GPS2,HMGB3,HSP90AB1,HSPA1B,IRAK3,LAMP1,LRP8,MAPKAPK3,MAPKBP1,MIF,MUC5AC,MUC6,PAK2,PCBP2,PRKDC,PSMB3,PSMB7,PSMC3,PSMD11,PSMD6,RBM14,RELB,RNF216,RPS19,RPS27A,RPS6KA3,RPS6KA5,S100A9,SARM1,SEC14L1,SOCS1,TAB1,TARBP2,TICAM2,TIRAP,TYRO3,UBA52,UBE2K,ZCCHC3	506	0.166043	0.806923	1
GO_REGULATION_OF_MICROTUBULE_POLYMERIZATION_OR_DEPOLYMERIZATION	ARHGEF2,CDK5RAP2,CLASP1,CLASP2,CLIP1,HDAC6,HDGFL3,HSPA1B,MAP1S,MET,MID1,MID1IP1,RPS3,TRPV4	80	0.166125	1.54074	1
GO_REGULATION_OF_TELOMERE_MAINTENANCE	ATM,ATRX,CCT7,CTNNB1,ERCC1,HNRNPA1,HNRNPA2B1,HNRNPC,MAP2K7,MAPK1,SMG5,TCP1,USP7,XRCC1	80	0.166125	1.54074	1
GO_MESONEPHROS_DEVELOPMENT	BCL2,BMP2,BMPER,CRLF1,CTNNB1,EPCAM,FOXJ1,GATA3,GPC3,LAMA5,LZTS2,PAX8,PBX1,PKD1,SDC4,SHH,WNT1	101	0.166235	1.4704	1
GO_MECHANORECEPTOR_DIFFERENTIATION	ADGRV1,CDH23,DLL1,MYCL,PAFAH1B1,RIPOR2,SDC4,SEC24B,SLC4A7,SLC9A3R1,SOD1	61	0.166455	1.59728	1
GO_CEREBELLAR_CORTEX_FORMATION	DLL1,GRID2,MTPN,PROX1,RORA	21	0.167784	2.26723	1
GO_CYTOPLASMIC_MRNA_PROCESSING_BODY_ASSEMBLY	ATXN2,ATXN2L,EDC3,LSM3,PATL1	21	0.167784	2.26723	1
GO_ECTODERM_DEVELOPMENT	BMPR1A,CTNNB1,ETS2,SHH,SMURF1	21	0.167784	2.26723	1
GO_ESTABLISHMENT_OR_MAINTENANCE_OF_MONOPOLAR_CELL_POLARITY	CDC42,FOXJ1,FSCN1,RHOA,SLC9A3R1	21	0.167784	2.26723	1
GO_MITOCHONDRION_MORPHOGENESIS	BCL2L1,DNM1L,FIS1,PANK2,PID1	21	0.167784	2.26723	1
GO_NEGATIVE_REGULATION_OF_EXECUTION_PHASE_OF_APOPTOSIS	BCL2L1,MTRNR2L10,MTRNR2L4,MTRNR2L8,PAK2	21	0.167784	2.26723	1
GO_PEROXISOME_PROLIFERATOR_ACTIVATED_RECEPTOR_SIGNALING_PATHWAY	ACTN4,ASXL1,FAM120B,GPS2,RXRA	21	0.167784	2.26723	1
GO_POSITIVE_REGULATION_OF_CILIUM_ASSEMBLY	ARHGAP35,CEP120,CROCC,HTT,MARK4	21	0.167784	2.26723	1
GO_POSITIVE_REGULATION_OF_EXTRACELLULAR_MATRIX_ORGANIZATION	CLASP1,CLASP2,CPB2,FSCN1,TGFB1	21	0.167784	2.26723	1
GO_POSITIVE_REGULATION_OF_GLYCOPROTEIN_BIOSYNTHETIC_PROCESS	ARFGEF1,CHP1,CTNNB1,PLCB1,SOAT1	21	0.167784	2.26723	1
GO_PYRIMIDINE_NUCLEOSIDE_TRIPHOSPHATE_METABOLIC_PROCESS	CTPS2,NME2,TYMS,UCK1,UCKL1	21	0.167784	2.26723	1
GO_REGULATION_OF_SISTER_CHROMATID_COHESION	ATRX,CTCF,CTNNB1,ESPL1,WAPL	21	0.167784	2.26723	1
GO_REGULATION_OF_FATTY_ACID_BIOSYNTHETIC_PROCESS	ACADVL,ADIPOR2,APOA1,APOC2,CD74,EIF6,INSIG1,MID1IP1,MLXIPL	46	0.168637	1.76584	1
GO_REGULATION_OF_GLYCOPROTEIN_METABOLIC_PROCESS	AGO2,ARFGEF1,BCL2,CHP1,CST3,CTNNB1,PLCB1,RAB1B,SOAT1	46	0.168637	1.76584	1
GO_CELL_SURFACE_RECEPTOR_SIGNALING_PATHWAY_INVOLVED_IN_HEART_DEVELOPMENT	ACVR1,BMP2,BMPR1A,CTNNB1,NOTCH2,TGFB1	30	0.168823	1.81373	1
GO_CELLULAR_RESPONSE_TO_GAMMA_RADIATION	ATM,BCL2L1,CRYAB,POLE3,RPL26,TMEM109	30	0.168823	1.81373	1
GO_CEREBELLAR_CORTEX_MORPHOGENESIS	DLL1,GRID2,MTPN,PROX1,RORA,SPTBN2	30	0.168823	1.81373	1
GO_CYTOPLASMIC_TRANSLATIONAL_INITIATION	EIF2D,EIF3A,EIF3B,EIF3G,EIF4G1,RPL13A	30	0.168823	1.81373	1
GO_NEGATIVE_REGULATION_OF_PROTEIN_LOCALIZATION_TO_MEMBRANE	AP2M1,BCL2L1,CSK,PID1,PPP2R5A,TGFB1	30	0.168823	1.81373	1
GO_POSITIVE_REGULATION_OF_CELL_CYCLE_G2_M_PHASE_TRANSITION	CDK4,DTL,MTA3,NPM1,PBX1,RAD51B	30	0.168823	1.81373	1
GO_POSITIVE_REGULATION_OF_MUSCLE_HYPERTROPHY	AKAP6,DDX39B,IL6ST,MEF2A,MTPN,ROCK2	30	0.168823	1.81373	1
GO_CELLULAR_RESPONSE_TO_DRUG	ACTB,ADCY1,ARHGEF2,ATRX,CDH1,CDK4,CTNNB1,DNM2,ECT2,FLNA,FOXO1,GCLC,GNAS,GNB1,GRK2,HDAC6,HMGA2,HNRNPA1,HSP90AB1,KCNQ1,LARP1,LDOC1,MAPK1,MAPK7,MET,MT2A,PLCB1,PPIF,PSAP,RACK1,ROCK2,RPS3,RYR2,SLC9A3R1,SMYD3,SOD1,SPIDR,STK25,TRAF2,TRIM41,TRPC6	416	0.170232	0.787563	1
GO_POSITIVE_REGULATION_OF_LEUKOCYTE_CELL_CELL_ADHESION	CARD11,CD24,CD276,CD74,CDC42,CSK,FLOT2,GATA3,HHLA2,IGF2,IL6ST,NFAT5,PAK2,RHOA,RPS3,SHH,SOCS1,XBP1,ZMIZ1	215	0.170288	0.69934	1
GO_EPITHELIAL_CELL_DIFFERENTIATION_INVOLVED_IN_PROSTATE_GLAND_DEVELOPMENT	CTNNB1,PSAP,RXRA	12	0.170543	2.41703	1
GO_ESTABLISHMENT_OF_BLOOD_BRAIN_BARRIER	CLDN3,CTNNB1,MFSD2A	12	0.170543	2.41703	1
GO_INHIBITORY_SYNAPSE_ASSEMBLY	NLGN2,PLXNB1,SEMA4D	12	0.170543	2.41703	1
GO_L_SERINE_METABOLIC_PROCESS	CBS,CBSL,SERINC5	12	0.170543	2.41703	1
GO_MAINTENANCE_OF_PROTEIN_LOCALIZATION_IN_ENDOPLASMIC_RETICULUM	INSIG1,KDELR1,RER1	12	0.170543	2.41703	1
GO_MEMBRANE_HYPERPOLARIZATION	ATP1A1,CACNB3,SLC26A3	12	0.170543	2.41703	1
GO_NEGATIVE_REGULATION_OF_B_CELL_APOPTOTIC_PROCESS	CD74,FOXP1,MIF	12	0.170543	2.41703	1
GO_NEGATIVE_REGULATION_OF_CELL_ADHESION_MEDIATED_BY_INTEGRIN	PDE3B,SERPINE1,WNK1	12	0.170543	2.41703	1
GO_NEGATIVE_REGULATION_OF_VASCULAR_PERMEABILITY	AKAP12,ARHGAP35,PDE3A	12	0.170543	2.41703	1
GO_NEPHRIC_DUCT_MORPHOGENESIS	EPHA7,GATA3,GPC3	12	0.170543	2.41703	1
GO_POSITIVE_REGULATION_OF_ATP_BIOSYNTHETIC_PROCESS	ENO1,PID1,VCP	12	0.170543	2.41703	1
GO_POSITIVE_REGULATION_OF_FIBROBLAST_MIGRATION	AKAP12,ARHGEF7,TGFB1	12	0.170543	2.41703	1
GO_POSITIVE_REGULATION_OF_TORC1_SIGNALING	RRAGD,SEC13,SIK3	12	0.170543	2.41703	1
GO_REGULATION_OF_BILE_ACID_METABOLIC_PROCESS	FGF19,PANK2,PROX1	12	0.170543	2.41703	1
GO_REGULATION_OF_CELL_COMMUNICATION_BY_ELECTRICAL_COUPLING	ANK3,CALM3,PDE4D	12	0.170543	2.41703	1
GO_REGULATION_OF_ESTABLISHMENT_OF_PROTEIN_LOCALIZATION_TO_CHROMOSOME	CCT7,SPIDR,TCP1	12	0.170543	2.41703	1
GO_REGULATION_OF_LOW_DENSITY_LIPOPROTEIN_PARTICLE_CLEARANCE	ANXA2,CSK,HNRNPK	12	0.170543	2.41703	1
GO_REGULATION_OF_MODIFICATION_OF_SYNAPTIC_STRUCTURE	CDC42,GRIPAP1,RHOA	12	0.170543	2.41703	1
GO_RESPONSE_TO_HYDROXYUREA	ATRX,KAT7,SPIDR	12	0.170543	2.41703	1
GO_TRACHEA_MORPHOGENESIS	CTNNB1,MAPK1,SHH	12	0.170543	2.41703	1
GO_REGULATION_OF_RESPONSE_TO_EXTERNAL_STIMULUS	A2M,ABHD12,ADAR,AHSG,ANXA2,AP1G1,APOA1,ASH1L,ATM,BCR,BTRC,C1QBP,CACNB3,CALR,CARD11,CARD8,CARD9,CASR,CD74,CEBPA,CERS2,CLASP1,CLASP2,CLEC6A,CORO1B,CPB2,CREBBP,F2RL1,FANCA,FFAR4,FOXP1,GATA3,GJA1,GPER1,GPS2,GPX4,GRID2,GSTP1,HMGB3,HSP90AB1,HSPA1B,HSPB1,IL6ST,IRAK3,LAMP1,LRP1,LRP8,MAPK14,MAPK7,MAPKAPK3,MAPKBP1,MEGF8,MET,MGLL,MIF,MTUS1,MUC5AC,MUC6,NBL1,NFE2L1,NMT1,NT5E,NUCB2,PAK2,PCBP2,PLG,PPARD,PRKD1,P…	1052	0.170837	0.863804	1
GO_POSITIVE_REGULATION_OF_LEUKOCYTE_MEDIATED_IMMUNITY	AP1G1,C17orf99,F2RL1,GATA2,GATA3,LAMP1,SNX4,TGFB1,TP53BP1,TRAF2	127	0.171093	0.61724	1
GO_NEGATIVE_REGULATION_OF_BIOSYNTHETIC_PROCESS	ACADVL,AEBP2,AGO2,AHRR,ARHGAP35,ARID1A,ARID5B,ASB1,ATAD2,ATF5,ATN1,ATP1A1,ATRX,ATXN1,ATXN1L,BACH1,BACH2,BANK1,BAZ2A,BMP2,BTRC,C1QBP,CALR,CBX5,CBY1,CCAR2,CDC45,CDK6,CEBPA,CELF4,CHCHD3,CIC,CNOT9,CREBBP,CRYAB,CTCF,CTNNB1,CUX1,DNAJB6,E2F1,EFNA1,EHMT1,EHMT2,EIF4EBP2,EIF4G1,EIF6,ENO1,ERF,ETS2,EZR,FGF19,FLNA,FOXJ1,FOXO1,FOXO4,FOXP1,FRK,GAPDH,GATA2,GATA3,GATAD2A,GCLC,GDF2,GJA1,GPER1,GPS2,GSTP1,HCFC1,HDAC…	1512	0.171506	1.11669	1
GO_REGULATION_OF_ENDOTHELIAL_CELL_MIGRATION	BCAR1,BMPER,CALR,EFNA1,FLT4,FOXP1,GATA2,GATA3,GDF2,GPI,HDAC5,HDAC9,HIF1A,HSPB1,JCAD,MET,NR2F2,PDCD6,PRKD1,PROX1,RHOA,ROCK2,SCARB1,TGFB1	153	0.171567	1.35231	1
GO_RIBONUCLEOSIDE_TRIPHOSPHATE_METABOLIC_PROCESS	CTPS2,EFL1,ENO1,NME2,PID1,PKM,RHOA,TGFB1,UCK1,UCKL1,VCP	62	0.172455	1.56586	1
GO_SYNAPTIC_TRANSMISSION_GLUTAMATERGIC	CLSTN3,DGKI,DISC1,GRID1,GRID2,GRIK1,GRIN2B,GRM4,GRM7,HOMER1,NLGN2,PLA2G6,RELN,SHANK2,SHC3,SYT1,UNC13A	103	0.172639	1.436	1
GO_ANTEROGRADE_AXONAL_TRANSPORT	DLG2,HSPB1,KIF1B,KIF1C,KIF3B,KIF5C,SOD1,SPG7,TRAK1	47	0.173277	1.71924	1
GO_NEGATIVE_REGULATION_OF_RESPONSE_TO_OXIDATIVE_STRESS	CTNNB1,HIF1A,HSPB1,MAPK7,MET,PSAP,RACK1,TSC1,WNT1	47	0.173277	1.71924	1
GO_PRODUCTION_OF_SMALL_RNA_INVOLVED_IN_GENE_SILENCING_BY_RNA	ADAR,AGO2,HNRNPA2B1,LIN28B,NCOR1,SRRT,TARBP2,TGFB1,TRIM71	47	0.173277	1.71924	1
GO_ORGANELLE_TRANSPORT_ALONG_MICROTUBULE	ACTR1A,CDC42,HIF1A,HTT,KIF1B,KIF1C,KIF3B,LAMP1,MAP1S,PAFAH1B1,RHOT2,SUN1,TRAK1,UCHL1	82	0.173639	1.49521	1
GO_NEGATIVE_REGULATION_OF_MULTICELLULAR_ORGANISMAL_PROCESS	ADAMTS7,ADGRB3,ADRA2C,AHSG,ANXA2,APOA1,APOC2,ARHGAP42,ARHGDIA,ARHGEF2,ARRB1,ASB1,ATP1A1,ATP2A2,BANK1,BCL2,BCR,BIN1,BMP2,BMPR1A,C1QBP,CACNB3,CALR,CARD8,CD24,CD74,CDK5RAP2,CDK6,CELF4,CERS2,CLDN5,CPB2,CSK,CST3,CTNNB1,CUL4A,DLL1,DOCK4,EFNA1,EPHA7,EPN1,EZR,F2RL1,FFAR4,FGF3,FIG4,FN1,FOXJ1,FOXO1,FOXO4,GAK,GATA2,GATA3,GDF2,GJA1,GRK2,GSTP1,HDAC4,HDAC5,HDAC9,HGS,HIF1A,HMGB3,HSP90AB1,HSPG2,IAPP,IP6K1,IRAK3,…	1162	0.175603	0.872745	1
GO_MAINTENANCE_OF_PROTEIN_LOCATION	ANK3,EZR,FLNA,G3BP2,GET4,HK2,INSIG1,KDELR1,NBL1,PKD1,RER1,SUN1,SYNE3,TAF3,TLN1,TMSB10,YWHAB	104	0.176646	1.41939	1
GO_CELL_CHEMOTAXIS	BCAR1,C1QBP,CALR,CD74,CORO1B,DOCK4,F2RL1,GAB1,GSTP1,HSPB1,LYST,MAPK14,MET,MIF,MTUS1,NBL1,PDE4D,PIK3CD,PIP5K1A,PRKD1,PTPRO,RIPOR2,RPS19,S100A9,SERPINE1,TIRAP,TRPV4,WNK1	294	0.176931	0.759107	1
GO_COGNITION	ADCY1,ADGRB3,ATXN1,ATXN1L,CHD7,CIC,CLDN5,CNTNAP2,DGKI,EIF4EBP2,GRIN2B,HIF1A,HTT,ITGA5,MAPK1,NRXN2,NRXN3,PAFAH1B1,PLA2G6,PLCB1,PPT1,RELN,SHANK2,SHC3,SLC8A2,SORCS3,TANC1,VDAC1	294	0.176931	0.759107	1
GO_BONE_MATURATION	BMP2,FGFR3,PLXNB1,RHOA,SEMA4D	22	0.177192	2.13373	1
GO_EXTRACELLULAR_VESICLE_BIOGENESIS	HGS,PDCD6IP,RAB7A,SDC4,VPS4A	22	0.177192	2.13373	1
GO_GLOMERULAR_EPITHELIUM_DEVELOPMENT	CD24,FOXJ1,KLF15,NOTCH2,PTPRO	22	0.177192	2.13373	1
GO_LEFT_RIGHT_PATTERN_FORMATION	ARL13B,DLL1,FOXJ1,MEGF8,NOTCH2	22	0.177192	2.13373	1
GO_MODIFICATION_OF_SYNAPTIC_STRUCTURE	CDC42,GRIPAP1,PFN1,RHOA,STAU1	22	0.177192	2.13373	1
GO_POSITIVE_REGULATION_OF_GLYCOLYTIC_PROCESS	HIF1A,MLXIPL,PFKFB1,PFKFB3,ZBTB20	22	0.177192	2.13373	1
GO_REGULATION_OF_CENTRIOLE_REPLICATION	CDK5RAP2,CEP120,NPM1,NUP62,RBM14	22	0.177192	2.13373	1
GO_REGULATION_OF_LIPOPROTEIN_LIPASE_ACTIVITY	APOA1,APOC2,HDAC9,LMF1,PCSK6	22	0.177192	2.13373	1
GO_UBIQUITIN_DEPENDENT_PROTEIN_CATABOLIC_PROCESS_VIA_THE_MULTIVESICULAR_BODY_SORTING_PATHWAY	HDAC6,MVB12B,UBAP1,VPS25,VPS4A	22	0.177192	2.13373	1
GO_FC_RECEPTOR_MEDIATED_STIMULATORY_SIGNALING_PATHWAY	ACTB,ACTG1,ARPC1B,ARPC4,ARPC5,CDC42,CSK,ELMO1,HSP90AB1,MAPK1,MYO1C,PIK3R2,PLA2G6,WAS	83	0.178398	1.47343	1
GO_NEGATIVE_REGULATION_OF_PROTEIN_MODIFICATION_BY_SMALL_PROTEIN_CONJUGATION_OR_REMOVAL	ARRB1,CHP1,CTNNB1,DNAJA1,GCLC,GPS2,HSPA1B,IVNS1ABP,OTUB1,RPL11,RPL23,RPL5,RPS3,U2AF2	83	0.178398	1.47343	1
GO_RESPONSE_TO_NITROGEN_COMPOUND	ACTB,ADCY1,AGXT,AHSG,AKAP6,ARHGEF2,ATP6V0D1,ATRX,BAIAP2L1,BCAR1,BCL2L1,CALM3,CARD9,CASR,CDH1,CDK4,CFL1,CSK,CTNNB1,DHX15,DIAPH1,DNAJC10,DNM2,EEF2,EIF4EBP2,EIF6,EZR,FIS1,FLNA,FOXO1,FOXO4,GAB1,GCLC,GET4,GJA1,GLDC,GNAS,GNB1,GPER1,GRB10,GRK2,GSTP1,HDAC5,HDAC9,HM13,HMGCS1,HOMER1,HSP90AB1,IGF1R,IGF2,INPPL1,IRAK3,KAT7,KCNQ1,KLF10,KLF15,LARP1,LDOC1,LPIN3,LRP1,MAN1B1,MAPK1,MAPK14,MBD5,MGST1,MYO1C,NME2,NPM1…	1093	0.178494	0.868712	1
GO_ORGANIC_HYDROXY_COMPOUND_BIOSYNTHETIC_PROCESS	APOA1,BMP2,DHCR24,DHCR7,ERG28,FASN,FDPS,FGF19,GATA3,GPER1,HMGCS1,HSD17B4,INSIG1,IP6K1,IP6K2,KPNB1,OCA2,OSBP,PLCB1,PLCB4,PROX1,SCD,SEC14L2,SOD1	260	0.178993	0.733438	1
GO_RIBONUCLEOSIDE_MONOPHOSPHATE_METABOLIC_PROCESS	CARD11,CMPK1,DLG2,MAGI3,NT5C2,NT5E,PRPS2,UCK1,UCKL1	48	0.179075	1.67504	1
GO_RIBONUCLEOSIDE_TRIPHOSPHATE_BIOSYNTHETIC_PROCESS	CTPS2,ENO1,NME2,PID1,PKM,TGFB1,UCK1,UCKL1,VCP	48	0.179075	1.67504	1
GO_IRE1_MEDIATED_UNFOLDED_PROTEIN_RESPONSE	ACADVL,ADD1,ATP6V0D1,DNAJC3,ERN1,HDGF,HYOU1,SHC1,TLN1,VAPB,XBP1	63	0.17928	1.53563	1
GO_NATURAL_KILLER_CELL_MEDIATED_IMMUNITY	AP1G1,LAMP1,LYST,TUBB	64	0.179868	0.481931	1
GO_REGULATION_OF_LYMPHOCYTE_MIGRATION	MADCAM1,RHOA,RIPOR2,WNK1	64	0.179868	0.481931	1
GO_LOW_DENSITY_LIPOPROTEIN_PARTICLE_CLEARANCE	ANXA2,AP2B1,AP2M1,CSK,HNRNPK,SCARB1,SOAT1	34	0.179948	1.88141	1
GO_MATURATION_OF_SSU_RRNA_FROM_TRICISTRONIC_RRNA_TRANSCRIPT_SSU_RRNA_5_8S_RRNA_LSU_RRNA	BTRC,DHX37,RPS14,RPS16,RPS19,RPS21,RPS8	34	0.179948	1.88141	1
GO_NEGATIVE_REGULATION_OF_ANIMAL_ORGAN_MORPHOGENESIS	BCL2,CPB2,CTNNB1,GATA3,NFIB,PAX8,THRB	34	0.179948	1.88141	1
GO_PEPTIDYL_ASPARAGINE_MODIFICATION	DDOST,FUT8,MGAT5,OSTC,ST6GAL1,UGGT1,VCP	34	0.179948	1.88141	1
GO_REGULATION_OF_CALCINEURIN_MEDIATED_SIGNALING	AKAP6,CHP1,ERBB3,LMCD1,MAPK7,NFAT5,PTBP1	34	0.179948	1.88141	1
GO_ICOSANOID_METABOLIC_PROCESS	AKR1C1,CD74,CYP2C18,GPX4,MGLL,MIF,PON2,TNFRSF1A	108	0.180634	0.577846	1
GO_NEUROINFLAMMATORY_RESPONSE	ADCY1,ATM,CLU,LRP1	65	0.180693	0.473997	1
GO_PRODUCTION_OF_MOLECULAR_MEDIATOR_INVOLVED_IN_INFLAMMATORY_RESPONSE	MAPK14,RPS19,SERPINE1,SNX4	65	0.180693	0.473997	1
GO_ENERGY_RESERVE_METABOLIC_PROCESS	GNAS,IGF2,IL6ST,PID1,PPP1R3G,RUBCNL	84	0.182115	0.555928	1
GO_WATER_SOLUBLE_VITAMIN_METABOLIC_PROCESS	GCLC,MTHFD1L,PANK2,PC,PCCA,TPK1	85	0.182291	0.548851	1
GO_GLYCOLIPID_BIOSYNTHETIC_PROCESS	PIGG,PIGS,PIGV,ST3GAL6	66	0.182433	0.466317	1
GO_PATTERN_RECOGNITION_RECEPTOR_SIGNALING_PATHWAY	C1QBP,F2RL1,GPS2,HSPA1B,IRAK3,MAPKAPK3,RPS27A,RPS6KA3,S100A9,SARM1,SEC14L1,TAB1,TICAM2,TIRAP,TYRO3,UBA52,ZCCHC3	194	0.182996	0.693126	1
GO_HORMONE_BIOSYNTHETIC_PROCESS	ATP1A1,BMP2,DHCR7,HIF1A,HSD17B12,SCARB1	86	0.183177	0.541952	1
GO_CELL_PROJECTION_ORGANIZATION	ACSL4,ACTB,ACTR1A,ADCY1,ADGRB3,ADGRV1,AIF1L,ANAPC2,ANK3,APOA1,ARFGEF1,ARHGAP35,ARHGDIA,ARHGEF7,ARL13B,ARMC9,ARPC5,ATP6V0D1,AUTS2,BCL2,CAPZB,CBY1,CDC42,CDH1,CDH23,CDH4,CDK5RAP2,CEP120,CEP192,CEP72,CERS2,CFAP54,CFL1,CLASP1,CNTNAP2,CORO1B,CPNE1,CREB3L2,CROCC,CTNNB1,CTNND2,CUX1,DISC1,DNAH9,DNM1L,DNM2,DPYSL2,DYNLL2,EFNA1,ENAH,EPHA7,EPS8L1,EPS8L3,EZR,F2RL1,FARP1,FIG4,FLNA,FN1,FNBP1L,FOXJ1,FRYL,FSCN1,GA…	1507	0.184138	1.11421	1
GO_RESPONSE_TO_ORGANOPHOSPHORUS	AGXT,AKAP6,AKR1C1,EZR,KCNQ1,PDE3A,PFKFB1,PPARGC1B,SLC26A3,SOD1,TYMS	135	0.184717	0.640645	1
GO_MONOAMINE_TRANSPORT	ACTB,ADRA2C,GRK2,KCNB1,NOS1,SYT1	87	0.184759	0.535222	1
GO_SPERM_MOTILITY	ASH1L,DNAJA1,IQCG,PIH1D3,SLC9C1,TEX101	87	0.184759	0.535222	1
GO_POSITIVE_REGULATION_OF_DNA_BIOSYNTHETIC_PROCESS	ATM,CCT7,CHTF18,CHTF8,CTNNB1,DDX39B,HNRNPA1,HNRNPA2B1,HSP90AB1,MAP2K7,MAPK1,TCP1	67	0.185066	1.58434	1
GO_POSITIVE_REGULATION_OF_RESPONSE_TO_WOUNDING	ARFGEF1,CLDN1,CLDN3,CPB2,LRP1,PLG,PPARD,RREB1,SERPINE1,SERPINF2,VTN,XBP1	67	0.185066	1.58434	1
GO_REGULATION_OF_ESTABLISHMENT_OF_PLANAR_POLARITY	AP2B1,AP2M1,CDC42,CELSR1,GPC3,GPC6,PFN1,PSMB3,PSMB7,PSMC3,PSMD11,PSMD6,RHOA,ROR1,SEC24B,SMURF1,VANGL1,WNT1	110	0.185266	1.42144	1
GO_NEGATIVE_REGULATION_OF_CELLULAR_COMPONENT_ORGANIZATION	ACTN4,ADD1,ALB,APOA1,APOC2,ARFGEF1,ARHGDIA,ARHGEF2,ATAD2,ATM,ATRX,ATXN2,BCL2L1,CAPZA2,CAPZB,CDC42,CDK5RAP2,CERS2,CHMP4B,CLASP1,CLASP2,CLU,CORO1B,CRYAB,CST3,DNAJB6,DNM1L,DNM2,EFNA1,EPHA7,ERCC1,ESPL1,FBLN1,GAK,GCLC,GRIN2B,HDAC6,HDGFL3,HMGA1,HNRNPA1,HNRNPC,HSPA1B,HSPA8,IAPP,INSIG1,IRAK3,KDM5A,LRP1,LRPAP1,MAD1L1,MAP4,MET,MID1,MID1IP1,MLLT6,MNAT1,MTPN,NGEF,NPM1,NR2F1,OTUB1,PACSIN2,PAFAH1B1,PFN1,PPIF,P…	677	0.185876	1.1616	1
GO_BODY_MORPHOGENESIS	ANKRD11,ARID5B,ASPH,CLASP1,CLASP2,CLDN5,GNAS,GPC3,SSBP3	49	0.18598	1.63305	1
GO_EXOCRINE_SYSTEM_DEVELOPMENT	CDC42,EDA,IGF2,LAMA5,NFIB,PLXNA1,SHH,TGFB1,XBP1	49	0.18598	1.63305	1
GO_NAD_METABOLIC_PROCESS	ENO1,GAPDH,GPI,HK2,NADK,NADSYN1,NMNAT3,NT5E,PKM	49	0.18598	1.63305	1
GO_PHOSPHATIDYLINOSITOL_PHOSPHORYLATION	FAM126B,IP6K1,IP6K2,PI4KA,PIK3CD,PIK3R2,PIKFYVE,PIP5K1A,SOCS1	49	0.18598	1.63305	1
GO_CELL_CELL_SIGNALING	ACSL4,ADCY1,ADRA2C,AGO2,AKAP12,AMER1,ANAPC2,AP2B1,AP2M1,ARRB1,ASH1L,ATP2A2,BCL9L,BCR,BMP2,BSN,BTRC,CACNA1C,CACNA1G,CACNB3,CALM3,CAMK2G,CASR,CBY1,CCAR2,CD24,CDC42,CDH1,CELF4,CELSR1,CHD7,CLSTN3,COLQ,CSNK1G2,CSNK2A1,CTNNB1,CTNND1,CTNND2,DGKI,DISC1,DKK2,DLG2,DLL1,DNM1L,DTNA,EDA,EFNA1,EIF4EBP2,ENSA,FCHSD2,FFAR4,FGF11,FGF12,FGF3,FGFR3,FLNA,FOXO1,G3BP1,GABARAP,GATA3,GJA1,GNAS,GNB1,GPC3,GPC5,GPC6,GPER1,G…	1632	0.186213	0.893662	1
GO_RESPONSE_TO_TRANSFORMING_GROWTH_FACTOR_BETA	ACVR1,ARHGEF18,BCL9L,BMPR1A,CBL,CDKN2B,CLDN1,CLDN5,CREBBP,DNM2,DUSP15,FUT8,HIPK2,HSP90AB1,MAPK7,NREP,PARD3,PDE3A,PEG10,PTPRK,RHOA,RNF111,ROCK2,RPS27A,SKIL,SMAD9,SMURF1,TAB1,TGFB1,UBA52,USP9X,USP9Y,WNT1,ZEB1,ZYX	232	0.186672	1.29253	1
GO_POSITIVE_REGULATION_OF_JNK_CASCADE	CARD9,CDC42,DUSP15,ERN1,F2RL1,FGF19,FLT4,HIPK2,MAP2K7,MAP3K13,MINK1,PLCB1,RPS3,SERPINF2,SH3RF1,STK3,TAOK2,TAOK3,TF,TIRAP,TRAF2,TRPV4	137	0.186739	1.39047	1
GO_PROTEIN_K48_LINKED_DEUBIQUITINATION	DESI2,OTUB1,OTUD5,USP13,USP19,USP7,USP9X	35	0.186833	1.81416	1
GO_ENDOPLASMIC_RETICULUM_CALCIUM_ION_HOMEOSTASIS	ATP2A2,BCL2,FIS1,THADA,TMBIM6	23	0.188867	2.01509	1
GO_INCLUSION_BODY_ASSEMBLY	CLU,DNAJB6,HDAC6,HSPA1B,VCP	23	0.188867	2.01509	1
GO_MITOCHONDRIAL_FUSION	CHCHD3,DNM1L,FIS1,MFN2,PID1	23	0.188867	2.01509	1
GO_NEGATIVE_REGULATION_OF_HEART_CONTRACTION	ATP1A1,ATP2A2,BIN1,GRK2,PDE4D	23	0.188867	2.01509	1
GO_POSITIVE_REGULATION_OF_LEUKOCYTE_DEGRANULATION	AP1G1,F2RL1,GATA2,LAMP1,SNX4	23	0.188867	2.01509	1
GO_POSITIVE_REGULATION_OF_TRANSCRIPTION_REGULATORY_REGION_DNA_BINDING	CTNNB1,GATA3,GTF2B,HMGA2,TGFB1	23	0.188867	2.01509	1
GO_PYRIMIDINE_RIBONUCLEOTIDE_METABOLIC_PROCESS	CMPK1,CTPS2,NME2,UCK1,UCKL1	23	0.188867	2.01509	1
GO_REGULATION_OF_PLATELET_DERIVED_GROWTH_FACTOR_RECEPTOR_SIGNALING_PATHWAY	CBL,CBLB,HGS,LRP1,SLC9A3R1	23	0.188867	2.01509	1
GO_AMMONIUM_ION_METABOLIC_PROCESS	ABHD3,ACSL3,AKR1C1,APOA1,BBOX1,COLQ,CSNK2A1,DBI,GPAT4,HDAC10,LPIN3,MFSD2A,PAFAH1B1,PLA2G6,SCARB1,SMPD4,SPTLC3,TMEM86B	201	0.19146	0.709899	1
GO_MEMBRANE_INVAGINATION	CDC42,ELMO1,F2RL1,FNBP1L,GATA2,HGS,MYH9,RHOA,SMURF1,SNX9,SPIRE2,XKR6	69	0.192906	1.52854	1
GO_SMAD_PROTEIN_SIGNAL_TRANSDUCTION	AFP,BMP2,BMPR1A,GDF2,HIPK2,HNF4A,RBM14,SMAD9,SPTBN1,SUB1,TF,TGFB1	69	0.192906	1.52854	1
GO_POSITIVE_REGULATION_OF_CELL_CYCLE_PROCESS	ARID3A,ATM,ATRX,CDC42,CDC45,CDK4,CEP120,CIT,CNOT9,CRADD,CSPP1,CUL4A,DTL,E2F1,ECT2,EIF4G1,ESPL1,FAM83D,FOXO4,HMGA2,IGF2,KIF3B,MEPCE,MTA3,NPM1,NSFL1C,NUP62,PBX1,PCBP4,PHIP,PKP4,PLCB1,RAD51B,RHOA,ROCK2,RPL23,RPL26,RPTOR,TFDP1,TPR,USP19	278	0.19349	1.25891	1
GO_POSITIVE_REGULATION_OF_CELLULAR_BIOSYNTHETIC_PROCESS	ACSL3,ACTN4,ACVR1,AGO2,AHRR,AKAP12,APOA1,APOC2,ARFGEF1,ARHGEF10L,ARHGEF2,ARID1A,ARID3A,ARID5B,ARRB1,ASH1L,ASXL1,ATAD2,ATF5,ATM,ATRX,AUTS2,BACH1,BCL9L,BICRA,BMP2,BMPR1A,BORCS8-MEF2B,BTRC,C1QBP,CAND2,CARD11,CARF,CCAR2,CCT7,CD276,CD74,CDC42,CDH1,CDK12,CDK4,CDK5RAP2,CDKN2B,CEBPA,CHCHD2,CHD6,CHD7,CHP1,CHTF18,CHTF8,CLU,CNOT9,CREB3L2,CREBBP,CTCF,CTNNB1,DDX39B,DLL1,DNAJC3,DNM2,E2F1,EBF4,EDRF1,EEF2,EIF5A,…	1940	0.193555	1.0998	1
GO_NEGATIVE_REGULATION_OF_LIPID_BIOSYNTHETIC_PROCESS	ACADVL,ATP1A1,BMP2,FGF19,GPER1,INSIG1,ORMDL3,PROX1,SOD1	50	0.19394	1.5931	1
GO_NEGATIVE_REGULATION_OF_MICROTUBULE_POLYMERIZATION_OR_DEPOLYMERIZATION	ARHGEF2,CLASP1,CLASP2,HDAC6,HDGFL3,MID1,MID1IP1	36	0.195233	1.75148	1
GO_POSITIVE_REGULATION_OF_PROTEIN_CONTAINING_COMPLEX_DISASSEMBLY	CFL1,DSTN,EIF5A,EIF5AL1,F2RL1,IGF1R,TRPV4	36	0.195233	1.75148	1
GO_REGULATION_OF_PROTEIN_TARGETING_TO_MEMBRANE	ANK3,CACNB3,CHP1,FIS1,KCNB1,MYO1C,TCAF1	36	0.195233	1.75148	1
GO_RESPONSE_TO_INTERLEUKIN_4	CDK4,FASN,GATA3,HSP90AB1,RPL3,TUBA1B,XBP1	36	0.195233	1.75148	1
GO_RESPONSE_TO_IONIZING_RADIATION	ATM,BABAM2,BCL2,BCL2L1,CBL,CRYAB,DNM2,ECT2,EEF1D,ERCC1,GATA3,HMGA2,INTS3,MAPK14,NUCKS1,POLE3,PRKDC,RAD9A,RPL26,SPIDR,TMEM109,TP53BP1	141	0.195986	1.34335	1
GO_COAGULATION	A2M,ACTB,ACTG1,ADRA2C,ANXA2,ARRB1,C1QBP,CAPZA2,CAPZB,CBX5,CDC42,CPB2,DGKD,DGKI,F13A1,F2RL1,F5,FBLN1,FERMT3,FIBP,FLNA,GATA2,GATA3,GNAS,GNB1,HNF4A,HSPB1,JMJD1C,MAPK1,MFN2,MYH9,PABPC4,PLG,RAD51B,RCOR1,SCUBE1,SERPINA1,SERPINE1,SERPINF2,SHH,TLN1,TRPC6,TYRO3,VTN,WAS,YWHAZ,ZFPM1	325	0.197438	1.23054	1
GO_REGULATION_OF_ACTIN_FILAMENT_BUNDLE_ASSEMBLY	APOA1,ARHGEF10L,CDC42,CLASP1,CLASP2,FLNA,MET,PFN1,PTGER4,RHOA,ROCK2,SDC4,SERPINF2,TSC1,WAS	91	0.197749	1.4333	1
GO_DIGESTIVE_SYSTEM_DEVELOPMENT	BCL2,C1GALT1,CTNNB1,HIF1A,IGF2,MEGF8,NKX3-2,PDGFC,PKD1,SHH,TYMS,XBP1	143	0.197857	0.66155	1
GO_REGULATION_OF_SYNAPTIC_TRANSMISSION_GLUTAMATERGIC	DGKI,DISC1,GRIK1,GRM4,GRM7,HOMER1,NLGN2,PLA2G6,RELN,SHANK2,SYT1,UNC13A	70	0.198059	1.50208	1
GO_SINGLE_FERTILIZATION	ASH1L,B4GALT1,CCT7,PLCB1,RIMS1,SPINK1,TARBP2,TCP1,TEX101,TRPC6,WEE2,ZAN	144	0.198464	0.65649	1
GO_PROTEIN_PROCESSING	ANXA2,ASPH,CARD8,CORIN,CPB2,DHCR24,ENO1,HM13,MYH9,MYRF,PCSK6,SEC11A,SERPINE1,SERPINF2,SHH,SPCS2,SPCS3,TIMM17A,YME1L1	211	0.201484	0.714119	1
GO_CRANIAL_NERVE_DEVELOPMENT	CHD7,CTNNB1,ERBB3	51	0.201986	0.451967	1
GO_COLLAGEN_FIBRIL_ORGANIZATION	ANXA2,SERPINF2,SERPINH1	52	0.202068	0.442712	1
GO_GLIAL_CELL_ACTIVATION	ATM,CLU,LRP1	52	0.202068	0.442712	1
GO_MESENCHYME_MORPHOGENESIS	ACVR1,BMP2,BMPR1A	52	0.202068	0.442712	1
GO_REGULATION_OF_NEURONAL_SYNAPTIC_PLASTICITY	SLC4A10,SLC8A2,UNC13A	52	0.202068	0.442712	1
GO_SODIUM_ION_HOMEOSTASIS	ATP1A1,CORIN,MLLT6	52	0.202068	0.442712	1
GO_MAINTENANCE_OF_LOCATION_IN_CELL	ALB,ANK3,EZR,FTH1,FTL,HK2,INSIG1,KDELR1,PAFAH1B1,RER1,SUN1,SYNE3,TAF3,TLN1,TMSB10	92	0.20258	1.41459	1
GO_CYTOPLASMIC_SEQUESTERING_OF_PROTEIN	FLNA,G3BP2,GET4,PKD1,YWHAB	24	0.202594	1.90876	1
GO_INTEGRIN_ACTIVATION	FERMT3,FN1,PIEZO1,PTGER4,TLN1	24	0.202594	1.90876	1
GO_MICROVILLUS_ORGANIZATION	EZR,FSCN1,PLD1,PLS1,SLC9A3R1	24	0.202594	1.90876	1
GO_NEGATIVE_REGULATION_OF_ACTIN_FILAMENT_BUNDLE_ASSEMBLY	CLASP1,CLASP2,MET,PFN1,WAS	24	0.202594	1.90876	1
GO_REGULATION_OF_DENDRITE_EXTENSION	RIMS1,RIMS2,SMURF1,SYT1,UNC13A	24	0.202594	1.90876	1
GO_VESICLE_CARGO_LOADING	INSIG1,SEC13,SEC24B,SEC24D,TBC1D20	24	0.202594	1.90876	1
GO_GENE_SILENCING_BY_RNA	ADAR,AGO2,CNOT9,EIF4G1,EIF6,HNRNPA2B1,LIN28B,NCOR1,NUP160,NUP62,NUP88,PABPC1,POLR2A,POLR2E,POM121,SEC13,SND1,SRRT,TARBP2,TDRD12,TGFB1,TPR,TRIM71	147	0.20284	1.348	1
GO_AXO_DENDRITIC_PROTEIN_TRANSPORT	DLG2,HSPB1,KIF5C	13	0.202865	2.17521	1
GO_AXONAL_TRANSPORT_OF_MITOCHONDRION	HIF1A,TRAK1,UCHL1	13	0.202865	2.17521	1
GO_BONE_TRABECULA_MORPHOGENESIS	PLXNB1,PPARGC1B,SEMA4D	13	0.202865	2.17521	1
GO_CDC42_PROTEIN_SIGNAL_TRANSDUCTION	APOA1,CDC42,WAS	13	0.202865	2.17521	1
GO_CELLULAR_RESPONSE_TO_EPINEPHRINE_STIMULUS	KCNQ1,PDE4D,RYR2	13	0.202865	2.17521	1
GO_CEREBELLAR_GRANULAR_LAYER_DEVELOPMENT	GRID2,MTPN,PROX1	13	0.202865	2.17521	1
GO_ECTODERMAL_PLACODE_DEVELOPMENT	CTNNB1,EDA,PROX1	13	0.202865	2.17521	1
GO_EMBRYONIC_BRAIN_DEVELOPMENT	CTNNB1,RPL10,WNT1	13	0.202865	2.17521	1
GO_HYPEROSMOTIC_SALINITY_RESPONSE	CLDN1,LETM1,TRPV4	13	0.202865	2.17521	1
GO_MEIOTIC_SPINDLE_ORGANIZATION	ATRX,ESPL1,MYH9	13	0.202865	2.17521	1
GO_MESENCHYMAL_CELL_APOPTOTIC_PROCESS	HIF1A,PAX8,SHH	13	0.202865	2.17521	1
GO_MRNA_CLEAVAGE_INVOLVED_IN_MRNA_PROCESSING	CPSF4,CPSF7,ERN1	13	0.202865	2.17521	1
GO_NEGATIVE_REGULATION_OF_DNA_DAMAGE_RESPONSE_SIGNAL_TRANSDUCTION_BY_P53_CLASS_MEDIATOR	CD74,MIF,PTTG1IP	13	0.202865	2.17521	1
GO_NEGATIVE_REGULATION_OF_DOUBLE_STRAND_BREAK_REPAIR_VIA_HOMOLOGOUS_RECOMBINATION	KLHL15,RMI2,TP53BP1	13	0.202865	2.17521	1
GO_NEGATIVE_REGULATION_OF_PLATELET_DERIVED_GROWTH_FACTOR_RECEPTOR_SIGNALING_PATHWAY	HGS,LRP1,SLC9A3R1	13	0.202865	2.17521	1
GO_NEGATIVE_REGULATION_OF_PRI_MIRNA_TRANSCRIPTION_BY_RNA_POLYMERASE_II	HDAC4,NFIB,PPARD	13	0.202865	2.17521	1
GO_PEPTIDYL_METHIONINE_MODIFICATION	APOA1,NAA16,NAA35	13	0.202865	2.17521	1
GO_PEPTIDYL_PROLINE_HYDROXYLATION	EGLN2,EGLN3,P4HB	13	0.202865	2.17521	1
GO_POSITIVE_REGULATION_OF_ACTIN_FILAMENT_DEPOLYMERIZATION	CFL1,DSTN,F2RL1	13	0.202865	2.17521	1
GO_POSITIVE_REGULATION_OF_RECEPTOR_BIOSYNTHETIC_PROCESS	HDAC6,HIF1A,HNRNPK	13	0.202865	2.17521	1
GO_PROTEIN_HEXAMERIZATION	LETM1,VCP,YME1L1	13	0.202865	2.17521	1
GO_PROTEIN_NITROSYLATION	GAPDH,NOS1,S100A9	13	0.202865	2.17521	1
GO_REGULATION_OF_GTP_BINDING	ARHGEF7,MET,RIPOR2	13	0.202865	2.17521	1
GO_REGULATION_OF_HISTONE_H4_ACETYLATION	ARRB1,AUTS2,KAT7	13	0.202865	2.17521	1
GO_REGULATION_OF_RESPONSE_TO_OSMOTIC_STRESS	ARHGEF2,LETM1,TRPV4	13	0.202865	2.17521	1
GO_RESPONSE_TO_LEUCINE	RPTOR,RRAGD,SESN2	13	0.202865	2.17521	1
GO_SERINE_FAMILY_AMINO_ACID_CATABOLIC_PROCESS	AGXT,CBS,GLDC	13	0.202865	2.17521	1
GO_SIGNAL_TRANSDUCTION_INVOLVED_IN_G2_DNA_DAMAGE_CHECKPOINT	ATM,BABAM2,DTL	13	0.202865	2.17521	1
GO_REGULATION_OF_LYASE_ACTIVITY	ADGRV1,CACNA1C,NOS1	53	0.203341	0.433826	1
GO_POSITIVE_REGULATION_OF_LYMPHOCYTE_DIFFERENTIATION	CD74,GATA3,RHOA,SHH,SOCS1,XBP1,ZMIZ1	94	0.203725	0.581412	1
GO_REGULATION_OF_CARBOHYDRATE_BIOSYNTHETIC_PROCESS	FOXO1,GPER1,IGF2,MAEA,PPP1R3G,SESN2,TGFB1	94	0.203725	0.581412	1
GO_SYNAPTIC_VESICLE_RECYCLING	ACTB,ACTG1,CALM3,CANX,DENND1A,DNM1L,DNM2,GAK,GRIPAP1,NLGN2,SYT1,VAMP4	71	0.203996	1.47651	1
GO_CARBOHYDRATE_METABOLIC_PROCESS	B3GNT8,B4GALT1,BRAF,CHST13,CHST15,DLAT,EIF6,ENO1,ENOSF1,FOXO1,FUT8,GALNT7,GANAB,GAPDH,GCLC,GK,GLO1,GPER1,GPI,H6PD,HDAC4,HIF1A,HK2,IDH1,IGF2,IL6ST,INPPL1,MAEA,MAN1B1,MAN2A1,MAPK14,ME1,MIDN,MLEC,MLXIPL,NDST1,NFE2L1,NUP160,NUP62,NUP88,PC,PFKFB1,PFKFB3,PGD,PKM,POFUT1,POFUT2,POM121,PPARD,PPP1R3G,RBP4,RORA,RUBCNL,SCARB2,SEC13,SESN2,SLC25A10,SLC25A11,ST3GAL6,TGFB1,TKT,TPR,ZBTB20	606	0.204104	0.835142	1
GO_ATP_SYNTHESIS_COUPLED_ELECTRON_TRANSPORT	BID,COX6B1,COX6C,NDUFA4,NDUFS8,NDUFV2,SDHC	95	0.204944	0.574763	1
GO_PROTEIN_REFOLDING	FKBP1A,HSPA1B,HSPA8,PPIA,PPIB,PPIF,SNRNP70	37	0.205049	1.69297	1
GO_SERINE_FAMILY_AMINO_ACID_METABOLIC_PROCESS	AGXT,CBS,CBSL,GCLC,GLDC,SEPHS1,SERINC5	37	0.205049	1.69297	1
GO_CELLULAR_BIOGENIC_AMINE_METABOLIC_PROCESS	GCDH,HDAC10,OAZ1	54	0.205768	0.425289	1
GO_MITOCHONDRIAL_ELECTRON_TRANSPORT_NADH_TO_UBIQUINONE	NDUFA4,NDUFS8,NDUFV2	54	0.205768	0.425289	1
GO_CELLULAR_PROCESS_INVOLVED_IN_REPRODUCTION_IN_MULTICELLULAR_ORGANISM	ACVR1,ARRB1,ATM,BCL2,BCL2L1,CELF4,CTNNB1,ERCC1,FANCA,FNDC3A,IQCG,KMT2D,MEI4,OCA2,PAFAH1B1,PANK2,PAQR7,PDE3A,PYGO2,RFX2,RNF17,RPS6,SLC26A3,SPINK1,SPIRE2,SRPK1,SYCP1,TARBP2,TBC1D20,TDRD12,TEX11,WEE2,ZMIZ1	338	0.205903	0.780091	1
GO_RENAL_TUBULE_DEVELOPMENT	BCL2,BMP2,CD24,CTNNB1,DLL1,GATA3,GPC3,IRX2,LAMA5,LZTS2,NOTCH2,PAX8,PBX1,PKD1,SHH,WNT1	96	0.206812	1.45276	1
GO_POLYSACCHARIDE_BIOSYNTHETIC_PROCESS	B3GNT8,IGF2,NDST1,PPP1R3G,TGFB1	73	0.20784	0.53151	1
GO_REGULATION_OF_PROTEIN_SERINE_THREONINE_KINASE_ACTIVITY	ACTB,AKAP13,ARRB1,BMP2,BRAF,CAB39,CALM3,CD24,CD74,CDK12,CDK4,CDK5R2,CDKN2B,CEBPA,CSK,DNAJA1,DUSP5,DUSP9,ERN1,GPS2,GRM4,GSTP1,HGS,HMGA2,HSP90AB1,HSPB1,HTT,IGF1R,IGF2,IPO7,IRAK3,LATS2,MAP2K7,MAP3K13,MAPK1,MAPK10,MAPK14,MAPKAPK3,MIF,MNAT1,NR2F2,NUP62,PDGFC,PKD1,PKIG,PPEF2,PPP2CA,PROX1,RALB,RHOA,RPS27A,RPS3,RPTOR,SESN2,SHC1,SHC2,SOD1,SPRED2,STK3,TAB1,TAOK2,TAOK3,TF,TGFB1,TRAF2,UBA52,UCHL1,WEE2,ZNF675	495	0.208074	1.17998	1
GO_NEGATIVE_REGULATION_OF_ACTIN_FILAMENT_POLYMERIZATION	ADD1,ARFGEF1,CAPZA2,CAPZB,MTPN,PFN1,SPTAN1,SPTBN1,SPTBN2,TMSB10	55	0.209311	1.61315	1
GO_NEGATIVE_REGULATION_OF_REACTIVE_OXYGEN_SPECIES_METABOLIC_PROCESS	BCL2,BCR,CRYAB,HDAC6,HIF1A,HK2,RHOA,ROCK2,SLC30A10,VDAC1	55	0.209311	1.61315	1
GO_RESPONSE_TO_GAMMA_RADIATION	ATM,BCL2,BCL2L1,CBL,CRYAB,GATA3,POLE3,PRKDC,RPL26,TMEM109	55	0.209311	1.61315	1
GO_SUBSTRATE_ADHESION_DEPENDENT_CELL_SPREADING	ACTN4,APOA1,ARHGEF7,C1QBP,CALR,CDC42,DNM2,EFNA1,FBLN1,FERMT3,FLNA,FN1,LAMA5,MICALL2,RREB1,TYRO3	97	0.209314	1.43472	1
GO_REGULATION_OF_AXONOGENESIS	ANAPC2,ARHGAP35,ARHGDIA,CDH4,DISC1,DNM2,DPYSL2,EFNA1,EPHA7,FN1,IST1,LRP1,MAP3K13,MEGF8,PAFAH1B1,PLXNA1,PLXNB1,PTPRO,RHOA,SEMA4B,SEMA4D,SIPA1L1,SKIL,STK25,TNFRSF12A,TRAK1,TTL,ZSWIM6	184	0.210273	1.30484	1
GO_ACID_SECRETION	AGXT,CASR,GJA1,GRM7,KCNQ1,MIF,PLA2G6,RIMS1,SLC9A3R1,SYT1	123	0.211092	0.639275	1
GO_POLYOL_BIOSYNTHETIC_PROCESS	GPER1,IP6K1,IP6K2,PLCB1,PLCB4	75	0.211107	0.51625	1
GO_UBIQUITIN_DEPENDENT_ERAD_PATHWAY	DNAJC10,MAN1B1,SEC61B,USP19,VCP	75	0.211107	0.51625	1
GO_NEURON_DEVELOPMENT	ACSL4,ACTB,ADCY1,ADGRB3,ADGRV1,ANAPC2,ANK3,APOA1,ARFGEF1,ARHGAP35,ARHGDIA,ATF5,AUTS2,BCL2,CDC42,CDH1,CDH23,CDH4,CERS2,CFL1,CNTNAP2,CPNE1,CREB3L2,CTNNB1,CTNND2,CUX1,DISC1,DNM1L,DNM2,DPYSL2,EFNA1,ENAH,EPHA7,EZR,FARP1,FIG4,FN1,FRYL,GAB1,GAK,GAP43,GATA2,GATA3,GJA1,GNGT1,GRB10,GRID2,HDAC6,HDGFL3,HSP90AB1,IST1,KIF5C,LLGL1,LRP1,LRP8,LYPLA2,LZTS3,MAP1S,MAP3K13,MAP4,MAP4K4,MAPK1,MAPK7,MEF2A,MEGF8,MICALL2,…	1094	0.211757	1.12535	1
GO_DENDRITIC_SPINE_DEVELOPMENT	ACSL4,CDC42,CFL1,CTNND2,DISC1,DNM1L,EFNA1,HDAC6,LRP8,LZTS3,NGEF,PAFAH1B1,PAK2,RELN,SHANK2,SIPA1L1	98	0.212437	1.41712	1
GO_REGULATION_OF_STRIATED_MUSCLE_CELL_DIFFERENTIATION	AKAP13,AKAP6,BCL2,BMP2,DDX39B,DLL1,HDAC4,HDAC5,HDAC9,MAPK14,PROX1,RBM38,RIPOR2,SHH,TGFB1,XBP1	98	0.212437	1.41712	1
GO_CELL_DIFFERENTIATION_INVOLVED_IN_KIDNEY_DEVELOPMENT	AMER1,CD24,CTNNB1,FOXJ1,GATA3,KLF15,NOTCH2,PAX8,PTPRO,SHH	56	0.213926	1.57797	1
GO_PEPTIDYL_PROLINE_MODIFICATION	EGLN2,EGLN3,FKBP1A,FKBP5,P4HB,PIN4,PPIA,PPIB,PPIF,PTPA	56	0.213926	1.57797	1
GO_REGULATION_OF_CHOLESTEROL_METABOLIC_PROCESS	ACADVL,DHCR7,FASN,FDPS,HMGCS1,KPNB1,LMF1,SCD,SEC14L2,SOD1	56	0.213926	1.57797	1
GO_SPLICEOSOMAL_COMPLEX_ASSEMBLY	CELF4,DDX39B,PRPF19,PRPF39,RBMX,SF3A1,SRPK1,SRPK2,TXNL4A,YTHDC1	56	0.213926	1.57797	1
GO_ENDOSOME_ORGANIZATION	ARFGEF2,CHMP3,CHMP4B,HGS,HOOK2,IST1,PDCD6IP,PLEKHJ1,RAB5B,RAB7A,SCARB2,VPS25,VPS4A	76	0.213972	1.49835	1
GO_MICROTUBULE_POLYMERIZATION	CDK5RAP2,CEP192,CLASP1,CLASP2,CLIP1,HDGFL3,HSPA1B,MET,MZT1,RPS3,TPPP,TRPV4,TUBGCP4	76	0.213972	1.49835	1
GO_PLASMA_MEMBRANE_ORGANIZATION	ANK3,ANXA6,ATP2A2,BAIAP2L1,BIN1,CLU,DNM2,FNBP1L,MYH9,MYRF,PACSIN2,PSAP,SNX9,SOD1,SPTBN1,XKR6	99	0.216165	1.39995	1
GO_REGULATION_OF_CHROMOSOME_SEGREGATION	ATM,ATRX,CDC42,CDK5RAP2,CSNK2A1,CTCF,CTNNB1,ECT2,ESPL1,KIF2C,MAD1L1,MKI67,RMI2,TPR,TTL,WAPL	99	0.216165	1.39995	1
GO_INTESTINAL_ABSORPTION	AKR1C1,APOA1,EZR,IREB2,KCNQ1,PLS1,SCARB1	38	0.216182	1.63825	1
GO_NEGATIVE_REGULATION_OF_ORGANELLE_ASSEMBLY	ARHGEF2,CDK5RAP2,CHMP4B,DNM2,MAP4,RBM14,SCFD1	38	0.216182	1.63825	1
GO_PHOSPHATIDYLCHOLINE_BIOSYNTHETIC_PROCESS	ABHD3,ACSL3,APOA1,CSNK2A1,GPAT4,LPIN3,MFSD2A	38	0.216182	1.63825	1
GO_REGULATION_OF_HEART_RATE_BY_CARDIAC_CONDUCTION	BIN1,CACNA1C,CACNA1G,CTNNA3,KCNQ1,SCN1B,YWHAE	38	0.216182	1.63825	1
GO_SARCOPLASMIC_RETICULUM_CALCIUM_ION_TRANSPORT	AKAP6,ATP2A2,CACNA1C,CALM3,CHD7,PDE4D,RYR2	38	0.216182	1.63825	1
GO_SEMAPHORIN_PLEXIN_SIGNALING_PATHWAY	ARHGDIA,FLNA,MET,PLXNA1,PLXNB1,SEMA4B,SEMA4D	38	0.216182	1.63825	1
GO_TOXIN_TRANSPORT	ARID1A,CCT7,DNAJA1,RAB28,RAB43,SCFD1,TCP1	38	0.216182	1.63825	1
GO_DNA_INTEGRITY_CHECKPOINT	ARID3A,ATM,BABAM2,CCAR2,CDC45,CNOT9,CRADD,CUL4A,DDX39B,DTL,E2F1,FOXO4,HMGA2,MAPK14,PCBP4,PRKDC,PRPF19,RAD9A,RPL26,TAOK2,TAOK3,TFDP1,THOC5,TP53BP1	156	0.216826	1.32129	1
GO_LAMELLIPODIUM_ORGANIZATION	ARHGEF7,ARPC5,AUTS2,CAPZB,CDC42,CORO1B,DNM2,FSCN1,HDAC4,PTPRO,RREB1,WAS,WNT1	77	0.217627	1.47483	1
GO_ATRIOVENTRICULAR_VALVE_DEVELOPMENT	ACVR1,BMP2,BMPR1A,EFNA1,ZFPM1	25	0.218161	1.8133	1
GO_ENDOSOME_TRANSPORT_VIA_MULTIVESICULAR_BODY_SORTING_PATHWAY	CHMP3,LYST,UBXN6,VCP,VPS25	25	0.218161	1.8133	1
GO_MATURE_B_CELL_DIFFERENTIATION	C17orf99,DLL1,NOTCH2,POU2F2,XBP1	25	0.218161	1.8133	1
GO_NEGATIVE_REGULATION_OF_GENE_SILENCING	ADAR,ATAD2,HMGA1,NCOR1,TGFB1	25	0.218161	1.8133	1
GO_REGULATION_OF_CARDIAC_MUSCLE_CONTRACTION_BY_CALCIUM_ION_SIGNALING	ATP2A2,CACNA1C,CALM3,HDAC4,RYR2	25	0.218161	1.8133	1
GO_RENAL_SYSTEM_PROCESS_INVOLVED_IN_REGULATION_OF_SYSTEMIC_ARTERIAL_BLOOD_PRESSURE	F2RL1,GJA1,PTPRO,RHOA,SERPINF2	25	0.218161	1.8133	1
GO_VIRAL_BUDDING	CHMP3,CHMP4B,MVB12B,PDCD6IP,VPS4A	25	0.218161	1.8133	1
GO_METAPHASE_PLATE_CONGRESSION	CDCA8,CHMP4B,FAM83D,KIF2C,KIFC1,KPNB1,MAD1L1,NUP62,TTL,VPS4A	57	0.21957	1.54429	1
GO_POSITIVE_REGULATION_OF_BLOOD_VESSEL_DIAMETER	ARHGAP42,CASR,DOCK4,F2RL1,GJA1,GPER1,NOS1,PLA2G6,PPARD,SOD1	57	0.21957	1.54429	1
GO_INTRACELLULAR_STEROID_HORMONE_RECEPTOR_SIGNALING_PATHWAY	ARID1A,CALR,CNOT9,CTNNB1,DNAJA1,EGLN2,FOXP1,GPER1,HDAC6,KMT2D,NCOA4,NCOR1,PPARGC1B,PRMT2,RBFOX2,RHOA,SAFB,SAFB2,STRN3,UBE2I	128	0.220978	1.34526	1
GO_NEPHRON_MORPHOGENESIS	BCL2,BMP2,CTNNB1,GATA3,GPC3,IRX2,LAMA5,LZTS2,PAX8,PBX1,PKD1,SHH,WNT1	78	0.222049	1.45204	1
GO_PANCREAS_DEVELOPMENT	CDK6,CTNNB1,DLL1,FOXO1,HNF4A,IGF2,MET,MSLN,NKX3-2,NKX6-2,PROX1,SHH,XBP1	78	0.222049	1.45204	1
GO_MALE_SEX_DIFFERENTIATION	ARID5B,ASB1,ATRX,BCL2,BCL2L1,BMPR1A,CBL,CSDE1,CTNNB1,DHCR24,ERCC1,FANCA,FLNA,FNDC3A,GATA3,HMGCS1,HSD17B4,KDM5A,MGST1,NCOA4,SAFB2,SHH,TBC1D20,TEX11	158	0.222136	1.30138	1
GO_TRNA_METABOLIC_PROCESS	ADAT3,CPSF4,DALRD3,FARSB,GRSF1,LCMT2,MTO1,PTCD1,SEPHS1,THADA,TRIT1,TRMT61A,TYW1,WDR4	159	0.222711	0.69731	1
GO_NEGATIVE_REGULATION_OF_DEVELOPMENTAL_GROWTH	EPHA7,FGFR3,GJA1,RAI1,RBP4,SEMA4B,SEMA4D,STK3	102	0.223076	0.614997	1
GO_REGULATION_OF_ESTABLISHMENT_OF_PROTEIN_LOCALIZATION	ACSL3,ACSL4,ADRA2C,AKAP12,ANK3,ANP32B,APOA1,ARRB1,BANK1,BCL2,BID,CACNA1C,CACNB3,CARD8,CASR,CCT7,CDC42,CDH1,CEP120,CHP1,CLEC6A,CSK,DNAJA1,DNM1L,E2F1,ECT2,ENSA,EZR,F2RL1,FFAR4,FIS1,FLNA,FN1,FOXP1,GAPDH,GATA3,GJA1,GPER1,GPI,GRIPAP1,HDAC6,HDAC9,HIF1A,HNF4A,HSPA8,HUWE1,INSIG1,KCNB1,KIAA0586,LRP1,MAPK1,MAPK14,MAPKBP1,MICALL2,MIDN,MIF,MYO1C,NADK,NLGN2,NMT1,NUP62,OAZ1,ORM1,PCM1,PIK3R2,PKIG,PLA2G6,PPARD,P…	731	0.223519	1.14225	1
GO_NEGATIVE_REGULATION_OF_PROTEIN_SERINE_THREONINE_KINASE_ACTIVITY	CDKN2B,CEBPA,DNAJA1,DUSP5,DUSP9,GPS2,GSTP1,HSPB1,IPO7,IRAK3,LATS2,NR2F2,NUP62,PKIG,PPP2CA,RPTOR,SPRED2,UCHL1,WEE2,ZNF675	129	0.224395	1.33282	1
GO_RESPONSE_TO_CORTICOSTEROID	AGXT,AKAP13,BCL2,CALM3,CLDN1,FOXO1,GPER1,GSTP1,PFKFB1,PPARGC1B,PTPRU,RHOA,SMYD3,TYMS	162	0.224784	0.683026	1
GO_NEGATIVE_REGULATION_OF_ORGANELLE_ORGANIZATION	ADD1,ARFGEF1,ARHGEF2,ATAD2,ATM,ATRX,BCL2L1,CAPZA2,CAPZB,CDK5RAP2,CHMP4B,CLASP1,CLASP2,CLU,CORO1B,DNM1L,DNM2,ERCC1,ESPL1,GCLC,HDAC6,HDGFL3,HMGA1,HNRNPA1,HNRNPC,IAPP,INSIG1,KDM5A,MAD1L1,MAP4,MET,MID1,MID1IP1,MLLT6,MNAT1,MTPN,NPM1,OTUB1,PFN1,PPIF,RAB7A,RBM14,SCFD1,SPTAN1,SPTBN1,SPTBN2,SUPT6H,TMSB10,TPR,WAPL,WAS,XRCC1	367	0.224886	1.20148	1
GO_INTRACELLULAR_RECEPTOR_SIGNALING_PATHWAY	ACTN4,ARID1A,ASXL1,C1QBP,CALR,CNOT9,CTNNB1,DHRS3,DNAJA1,EGLN2,FAM120B,FOXP1,GPER1,GPS2,HDAC6,HSPA1B,KMT2D,NCOA4,NCOR1,NR2F1,NR2F2,PPARD,PPARGC1B,PRMT2,RBFOX2,RHOA,RORA,RORB,RPS27A,RXRA,SAFB,SAFB2,SEC14L1,STRN3,TAB1,THRB,UBA52,UBE2I,ZCCHC3,ZNF536	275	0.225033	1.23817	1
GO_ORGANIC_ACID_TRANSMEMBRANE_TRANSPORT	ARL6IP1,CPT2,MID1IP1,SLC16A3,SLC25A10,SLC25A11,SLC25A22,SLC35D2,SLC5A8,SLC6A6,SLC7A5	130	0.225718	0.667805	1
GO_VESICLE_ORGANIZATION	ANXA2,AP1G1,AP2M1,ARFGEF2,BCL2,CALR,CHMP3,CHMP4B,DNM2,F5,FNBP1L,HGS,HOOK2,INSIG1,IST1,LYST,PAFAH1B1,PDCD6,PDCD6IP,PLEKHJ1,PPP6R3,RAB12,RAB1B,RAB5B,RAB7A,RAB8B,RFX2,RUBCNL,SCARB2,SCFD1,SDC4,SEC13,SEC24B,SEC24D,SERPINA1,SYT1,TAPBP,TBC1D20,TMED9,TRAPPC9,UNC13A,VAMP4,VAPA,VAPB,VPS25,VPS4A	321	0.226182	1.21711	1
GO_RELEASE_OF_CYTOCHROME_C_FROM_MITOCHONDRIA	BCL2,BCL2L1,BID,CLU,DNM1L,FIS1,GPER1,PLA2G6,PPIF,TIMM50	58	0.226198	1.51201	1
GO_ODONTOGENESIS	ANKRD11,BMP2,BMPR1A,CTNNB1,EDA,FOXO1,LAMA5,RHOA,SERPINE1,SHH,SSUH2	132	0.226768	0.656672	1
GO_SKELETAL_SYSTEM_MORPHOGENESIS	ANKRD11,ANXA2,ANXA6,ARID5B,COL27A1,CTNNB1,DHRS3,FGFR3,GNAS,INPPL1,INSIG1,MAPK14,MEF2D,MEGF8,MTHFD1L,NDST1,NKX3-2,PKD1,PPARGC1B,SERPINH1,TRPV4,ZEB1	236	0.226934	0.741848	1
GO_CHROMATIN_ORGANIZATION_INVOLVED_IN_REGULATION_OF_TRANSCRIPTION	ARID1A,ATAD2,BAZ2A,CDC45,CTNNB1,HDAC5,HIRA,HMGA1,KMT2D,MORF4L1,POLE3,SMARCD1,ZMIZ1	79	0.227211	1.42994	1
GO_MUSCLE_CELL_MIGRATION	ARPC5,BCL2,BMPR1A,CORO1B,DOCK4,FOXO4,GSTP1,HDAC4,LRP1,PLXNA1,PPARD,SERPINE1,VTN	79	0.227211	1.42994	1
GO_DNA_DAMAGE_RESPONSE_SIGNAL_TRANSDUCTION_BY_P53_CLASS_MEDIATOR	ARID3A,ATM,ATRX,CD74,CNOT9,CRADD,E2F1,HIC1,HIPK2,MIF,NPM1,PCBP4,PTTG1IP,RPL26,SESN2,SPRED2,TFDP1	105	0.227635	1.40316	1
GO_REGULATION_OF_NUCLEOCYTOPLASMIC_TRANSPORT	ANP32B,CDH1,CHP1,ECT2,FLNA,MAPK1,MAPK14,NUP62,PIK3R2,PKIG,SHH,SUPT6H,TARDBP,TGFB1,TPR,XPO1,YWHAE	105	0.227635	1.40316	1
GO_CELL_SURFACE_RECEPTOR_SIGNALING_PATHWAY_INVOLVED_IN_CELL_CELL_SIGNALING	AGO2,AMER1,AP2B1,AP2M1,BCL9L,BMP2,BTRC,CACNB3,CBY1,CCAR2,CD24,CDC42,CELF4,CELSR1,CSNK1G2,CSNK2A1,CTNNB1,CTNND1,CTNND2,DGKI,DISC1,DKK2,EDA,FOXO1,G3BP1,GATA3,GNB1,GPC3,GPC5,GPC6,GRB10,GRID2,GRIN2B,GSKIP,HIC1,INVS,LATS2,LRP1,LZTS2,MAPK14,MCC,NID1,NLGN2,PFN1,PKD1,PLCB1,PPP2CA,PPP3R1,PSMB3,PSMB7,PSMC3,PSMD11,PSMD6,PTPRO,PTPRU,PYGO2,RACK1,RELN,RHOA,RIMS1,RIMS2,RNF220,ROR1,RPS27A,SHANK2,SHH,SLC9A3R1,SMU…	606	0.227944	1.15657	1
GO_NEGATIVE_REGULATION_OF_CELL_CYCLE_PROCESS	ARID3A,ATF5,ATM,ATRX,BABAM2,BCL2,CALR,CBX5,CDK4,CDK5RAP2,CDK6,CDKN2B,CNOT9,CRADD,DTL,E2F1,EHMT1,EHMT2,ESPL1,FOXO4,GPER1,HMGA2,HSP90AB1,MAD1L1,MIF,MLXIPL,NPM1,PCBP4,PRKDC,PRMT2,PSMB3,PSMB7,PSMC3,PSMD11,PSMD6,RBBP7,RBM14,RPL23,RPL26,RRM2,TAOK2,TAOK3,TFDP1,TPR,VPS4A,WAPL	323	0.228825	1.20815	1
GO_REGULATION_OF_DNA_BIOSYNTHETIC_PROCESS	ATM,CCT7,CHTF18,CHTF8,CTNNB1,DDX39B,GDF2,GJA1,HNRNPA1,HNRNPA2B1,HNRNPC,HSP90AB1,MAP2K7,MAPK1,SMG5,TCP1,TFDP1	106	0.230352	1.3873	1
GO_POSITIVE_REGULATION_OF_NEURON_PROJECTION_DEVELOPMENT	ANAPC2,ARHGAP35,ARHGDIA,CDH4,CREB3L2,CUX1,DISC1,DNM1L,FIG4,FN1,IST1,LRP1,LRP8,MAP3K13,MEGF8,NDNF,NME2,OBSL1,PAFAH1B1,PLXNA1,PLXNB1,PRKD1,PTPRD,RELN,RHOA,RIMS1,RIMS2,ROR1,S100A9,SCARB2,SCN1B,SEMA4D,SHANK2,SKIL,SMURF1,STK25,SYT1,TENM3,TNFRSF12A,TRAK1,UNC13A	282	0.230585	1.23765	1
GO_MRNA_PROCESSING	ADAR,ARL6IP4,C1QBP,CCAR2,CDK12,CELF4,CPSF4,CPSF7,DAZAP1,DDX39B,DHX15,DNAJC8,ERN1,FUS,GEMIN5,GRSF1,HNRNPA0,HNRNPA1,HNRNPA2B1,HNRNPC,HNRNPH1,HNRNPK,HSPA8,LSM3,MNAT1,NCL,NPM1,PABPC1,PABPN1,PCBP2,PHRF1,POLR2A,POLR2E,PRPF19,PRPF39,PTBP1,RBFOX2,RBM10,RBM19,RBM3,RBM38,RBMX,RNF40,RSRC1,SAFB,SAFB2,SF3A1,SF3B3,SLBP,SNRNP25,SNRNP70,SNUPN,SON,SRPK1,SRPK2,SRRM1,SRRM2,SRRT,SUPT6H,SYMPK,SYNCRIP,TARDBP,THOC5,TXN…	490	0.231837	1.17361	1
GO_REGULATION_OF_PROTEIN_DEPHOSPHORYLATION	CALM3,ELFN1,ENSA,FKBP1A,HSP90AB1,HTT,MGAT5,PHACTR1,PPP1R37,PPP2R3B,PPP2R5A,PPP6R2,PPP6R3,PTBP1,PTPA,ROCK2,SYMPK,TGFB1,TSC1,YWHAB,YWHAE	135	0.231946	1.33831	1
GO_RESPONSE_TO_TEMPERATURE_STIMULUS	ACADVL,ATM,ATP2A2,CAMK2G,CCAR2,CPB2,CREBBP,CRYAB,DNAJA1,DNAJB6,DNAJC3,FOXO1,GCLC,HSP90AB1,HSPA1B,HSPA8,MAP2K7,MAPK1,MMP24,NFE2L1,NOS1,NUP160,NUP62,NUP88,PDCD6,POM121,RBBP7,RPTOR,SEC13,SOD1,TPR,TRPV4,VCP,YWHAE,ZNF516	240	0.232373	1.24137	1
GO_TYROSINE_PHOSPHORYLATION_OF_STAT_PROTEIN	CRLF1,FGFR3,IL6ST,PPP2CA,SOCS1,TNFRSF1A	81	0.232863	0.578291	1
GO_NEGATIVE_REGULATION_OF_VIRAL_LIFE_CYCLE	CHMP3,HMGA2,PROX1,SRPK1,SRPK2,VAPA	80	0.232866	0.586148	1
GO_REGULATION_OF_CELLULAR_AMINE_METABOLIC_PROCESS	OAZ1,PSMB3,PSMB7,PSMC3,PSMD11,PSMD6	80	0.232866	0.586148	1
GO_NEGATIVE_REGULATION_OF_BLOOD_VESSEL_DIAMETER	ADRA2C,ARHGAP42,CASR,DOCK4,GJA1,RHOA	82	0.233656	0.57064	1
GO_ANDROGEN_RECEPTOR_SIGNALING_PATHWAY	ARID1A,CTNNB1,DNAJA1,FOXP1,HDAC6,NCOA4,NCOR1,PRMT2,RHOA,SAFB2	59	0.233761	1.48105	1
GO_NEUROTRANSMITTER_SECRETION	ADCY1,ATP2A2,CALM3,DGKI,DNM1L,GPER1,GRM4,HSPA8,NRXN2,PCLO,PPT1,RIMS1,RIMS2,SYT1,UNC13A	167	0.23445	0.712722	1
GO_POSITIVE_REGULATION_OF_INTRACELLULAR_TRANSPORT	ANK3,ANP32B,ANXA2,CACNB3,CDC42,CDH1,CHP1,ECT2,EZR,FIS1,FLNA,GATA2,HUWE1,KCNB1,MAPK1,MAPK14,MICALL2,MYO1C,OAZ1,PCM1,PIK3R2,SHH,SNX4,TARDBP,TBC1D20,TCAF1,TGFB1,TPR,UBL5,YWHAE	203	0.234643	1.26044	1
GO_IMPORT_INTO_CELL	ACSL3,ACTB,ACTG1,ACTN4,AHSG,ALB,AMBP,ANXA2,AP2B1,AP2M1,APOA1,APOC2,ARL6IP1,ARRB1,ATP1A1,ATP9A,ATP9B,ATXN2,BCL2L1,BIN1,CALM3,CALR,CANX,CAP1,CBL,CD63,CDC42,CLU,DENND1A,DENND1B,DGKD,DLL1,DNM1L,DNM2,DPYSL2,ELMO1,EPN1,EPS15L1,EZR,F2RL1,FCHSD2,FNBP1L,GAK,GATA2,GPC3,GRK2,HNRNPK,HOOK2,HSPG2,HYOU1,INPPL1,KCNJ4,LRP1,LRP1B,LRP3,LRP8,LRPAP1,MAPK1,MAPKAPK3,MKLN1,MYH9,NECAP1,NLGN2,NOS1,PACSIN2,PPT1,PRKD1,PROM2…	694	0.234753	1.14202	1
GO_CELL_DEATH_IN_RESPONSE_TO_HYDROGEN_PEROXIDE	HDAC6,MET,PSAP,RACK1,STK25	26	0.23536	1.72683	1
GO_CHONDROITIN_SULFATE_BIOSYNTHETIC_PROCESS	B3GALT6,CHPF2,CHST13,CHST15,CHSY3	26	0.23536	1.72683	1
GO_GLOBAL_GENOME_NUCLEOTIDE_EXCISION_REPAIR	CUL4A,ERCC1,RNF111,RPS27A,UBA52	26	0.23536	1.72683	1
GO_MEMBRANE_REPOLARIZATION_DURING_ACTION_POTENTIAL	ATP1A1,CACNB3,FLNA,KCNQ1,YWHAE	26	0.23536	1.72683	1
GO_MIRNA_METABOLIC_PROCESS	AGO2,LIN28B,SND1,TARBP2,TRIM71	26	0.23536	1.72683	1
GO_REGULATION_OF_ANDROGEN_RECEPTOR_SIGNALING_PATHWAY	FOXP1,HDAC6,NCOR1,PRMT2,SAFB2	26	0.23536	1.72683	1
GO_REGULATION_OF_RYANODINE_SENSITIVE_CALCIUM_RELEASE_CHANNEL_ACTIVITY	AKAP6,CALM3,FKBP1A,NOS1,PDE4D	26	0.23536	1.72683	1
GO_RESPONSE_TO_AUDITORY_STIMULUS	ABHD12,CNTNAP2,HTT,NRXN2,USP53	26	0.23536	1.72683	1
GO_RESPONSE_TO_MISFOLDED_PROTEIN	CLU,HDAC6,KLHL15,UGGT1,VCP	26	0.23536	1.72683	1
GO_T_CELL_LINEAGE_COMMITMENT	BCL2,PRKDC,RHOA,SHH,ZFPM1	26	0.23536	1.72683	1
GO_REGULATION_OF_CHOLESTEROL_BIOSYNTHETIC_PROCESS	DHCR7,FASN,FDPS,HMGCS1,KPNB1,SCD,SEC14L2,SOD1	43	0.235669	1.6587	1
GO_ANION_TRANSMEMBRANE_TRANSPORT	ANO2,ARL6IP1,BEST1,CASR,CLCN7,CLIC6,CPT2,GJA1,MID1IP1,SLC12A7,SLC12A8,SLC12A9,SLC16A3,SLC20A2,SLC22A9,SLC25A10,SLC25A11,SLC25A22,SLC26A3,SLC35D2,SLC4A10,SLC4A7,SLC5A8,SLC6A6,SLC7A5,SLC9C1,TCAF1,VDAC1	288	0.235991	0.776967	1
GO_CEREBELLAR_PURKINJE_CELL_LAYER_MORPHOGENESIS	DLL1,RORA,SPTBN2	14	0.236435	1.9774	1
GO_CHLORIDE_ION_HOMEOSTASIS	SLC12A7,SLC12A8,SLC12A9	14	0.236435	1.9774	1
GO_ESTABLISHMENT_OF_EPITHELIAL_CELL_APICAL_BASAL_POLARITY	CDC42,RHOA,SLC9A3R1	14	0.236435	1.9774	1
GO_GMP_METABOLIC_PROCESS	CARD11,DLG2,MAGI3	14	0.236435	1.9774	1
GO_GOLGI_TO_VACUOLE_TRANSPORT	AP1G1,GAK,LAMP1	14	0.236435	1.9774	1
GO_LEFT_RIGHT_AXIS_SPECIFICATION	ARL13B,DLL1,NOTCH2	14	0.236435	1.9774	1
GO_MITOTIC_DNA_REPLICATION	CDC45,LIG1,POLA1	14	0.236435	1.9774	1
GO_NEGATIVE_REGULATION_OF_CENTROSOME_CYCLE	CDK5RAP2,NPM1,RBM14	14	0.236435	1.9774	1
GO_NEGATIVE_REGULATION_OF_DNA_TEMPLATED_TRANSCRIPTION_ELONGATION	NELFA,NELFB,SHH	14	0.236435	1.9774	1
GO_NEGATIVE_REGULATION_OF_EPIDERMAL_GROWTH_FACTOR_ACTIVATED_RECEPTOR_ACTIVITY	CBL,CBLB,VPS25	14	0.236435	1.9774	1
GO_NEGATIVE_REGULATION_OF_JUN_KINASE_ACTIVITY	DNAJA1,GSTP1,ZNF675	14	0.236435	1.9774	1
GO_ORGANELLE_INHERITANCE	MAPK1,STK25,YWHAZ	14	0.236435	1.9774	1
GO_POSITIVE_REGULATION_OF_EXTRINSIC_APOPTOTIC_SIGNALING_PATHWAY_VIA_DEATH_DOMAIN_RECEPTORS	SKIL,STK3,ZSWIM2	14	0.236435	1.9774	1
GO_POSITIVE_REGULATION_OF_MEMBRANE_POTENTIAL	ANK3,BID,VCP	14	0.236435	1.9774	1
GO_POSITIVE_REGULATION_OF_PROTEIN_OLIGOMERIZATION	BID,RACK1,SNX9	14	0.236435	1.9774	1
GO_POSITIVE_REGULATION_OF_SMOOTH_MUSCLE_CELL_APOPTOTIC_PROCESS	ARRB1,MFN2,RBM10	14	0.236435	1.9774	1
GO_REGULATION_OF_EXTRACELLULAR_MATRIX_ASSEMBLY	CLASP1,CLASP2,TGFB1	14	0.236435	1.9774	1
GO_REGULATION_OF_INTEGRIN_MEDIATED_SIGNALING_PATHWAY	CD63,FLNA,PRKD1	14	0.236435	1.9774	1
GO_RESPONSE_TO_INTERLEUKIN_15	ACSL4,PLCB1,SHC1	14	0.236435	1.9774	1
GO_NEGATIVE_REGULATION_OF_T_CELL_PROLIFERATION	FOXJ1,MAD1L1,SDC4,SHH	60	0.236806	0.516504	1
GO_CATECHOLAMINE_SECRETION	ADRA2C,GRK2,KCNB1,SYT1	61	0.237432	0.507406	1
GO_REGULATION_OF_CARBOHYDRATE_CATABOLIC_PROCESS	EIF6,HDAC4,HIF1A,MLXIPL,NUP160,NUP62,NUP88,PFKFB1,PFKFB3,POM121,SCARB2,SEC13,TPR,ZBTB20	84	0.237563	1.45228	1
GO_CELLULAR_RESPONSE_TO_STEROID_HORMONE_STIMULUS	AKAP13,ARID1A,ATP1A1,CALR,CNOT9,CTNNB1,DNAJA1,EGLN2,FOXO1,FOXP1,GPER1,GSTP1,HDAC6,HNF4A,HNF4G,KMT2D,NCOA4,NCOR1,NR2F1,NR2F2,NR3C2,PAQR7,PPARD,PPARGC1B,PRMT2,RBFOX2,RHOA,RORA,RORB,RXRA,SAFB,SAFB2,SMYD3,STRN3,THRB,UBE2I	247	0.238044	1.24064	1
GO_REGULATION_OF_CELLULAR_PROTEIN_CATABOLIC_PROCESS	AMER1,ANXA2,BTRC,CCAR2,CEBPA,CLU,COMMD1,CSNK2A1,DISC1,EFNA1,EZR,GCLC,HIPK2,HSP90AB1,HSPA1B,LRP1,NFE2L1,PKD1,PTTG1IP,RACK1,RNF40,RPL11,RPL23,RPL5,SHH,SMARCC1,SMURF1,TRIM39,UBAC2,UBE2K,USP13,USP19,USP7,VCP,WNT1,ZYG11B	247	0.238044	1.24064	1
GO_POSITIVE_REGULATION_OF_MUSCLE_CELL_DIFFERENTIATION	AKAP6,BCL2,CDC42,CTNNB1,DDX39B,GPER1,MAPK14,MEF2A,OLFM2,PROX1,RIPOR2,SHH,TARBP2,TGFB1	85	0.240637	1.43172	1
GO_MAMMARY_GLAND_DEVELOPMENT	ARHGAP35,ARHGAP5,BTRC,FASN,GATA3,GPAT4,HIF1A,HK2,MAPK1,PYGO2,RREB1,XBP1	140	0.240799	0.677203	1
GO_ANTIMICROBIAL_HUMORAL_RESPONSE	CLU,GAPDH,HMGN2,PLA2G6,ROMO1,RPL30,RPL39,RPS19,S100A9	109	0.24124	0.650416	1
GO_MOLTING_CYCLE	BCL2,CELSR1,CTNNB1,EDA,EPS8L3,LAMA5,MYSM1,SHH,SOX21	110	0.24129	0.64393	1
GO_RESPONSE_TO_CATECHOLAMINE	DNM2,FLNA,GNAS,GNB1,KCNQ1,MAPK1,PDE4D,RYR2,SLC9A3R1	110	0.24129	0.64393	1
GO_MONOCYTE_CHEMOTAXIS	NBL1,PTPRO,RPS19,SERPINE1	63	0.241804	0.490135	1
GO_POSITIVE_REGULATION_OF_CELL_KILLING	AP1G1,F2RL1,GAPDH,LAMP1	63	0.241804	0.490135	1
GO_CILIUM_OR_FLAGELLUM_DEPENDENT_CELL_MOTILITY	ASH1L,CCSAP,CFAP54,DNAH17,DNAJA1,IQCG,PIH1D3,SLC9C1,TEX101	111	0.241932	0.637571	1
GO_G0_TO_G1_TRANSITION	CBX5,E2F1,EHMT1,EHMT2,FOXO4,RBBP7,RRM2,TFDP1	44	0.242001	1.61251	1
GO_MITOTIC_METAPHASE_PLATE_CONGRESSION	CDCA8,CHMP4B,KIF2C,KIFC1,KPNB1,MAD1L1,NUP62,VPS4A	44	0.242001	1.61251	1
GO_NEGATIVE_REGULATION_OF_RESPONSE_TO_ENDOPLASMIC_RETICULUM_STRESS	BCL2L1,CLU,DNAJC3,HYOU1,RACK1,TMBIM6,UBAC2,XBP1	44	0.242001	1.61251	1
GO_POSITIVE_REGULATION_OF_ATP_METABOLIC_PROCESS	ENO1,HIF1A,MLXIPL,PFKFB1,PFKFB3,PID1,VCP,ZBTB20	44	0.242001	1.61251	1
GO_REGULATION_OF_LEUKOCYTE_DEGRANULATION	AP1G1,BCR,C12orf4,F2RL1,GATA2,LAMP1,SNX4,STXBP2	44	0.242001	1.61251	1
GO_AXON_DEVELOPMENT	ACTB,ADCY1,ANAPC2,ANK3,APOA1,ARHGAP35,ARHGDIA,AUTS2,BCL2,CDH4,CERS2,DISC1,DNM2,DPYSL2,EFNA1,ENAH,EPHA7,EZR,FN1,GAB1,GAP43,GATA3,GRB10,HDAC6,HSP90AB1,IST1,KIF5C,LLGL1,LRP1,LYPLA2,MAP1S,MAP3K13,MAPK1,MAPK7,MEGF8,NFIB,NREP,NRXN3,PAFAH1B1,PARD3,PIK3CD,PLXNA1,PLXNB1,PTPRF,PTPRO,RELN,RHOA,RPS6KA5,SCN1B,SEMA4B,SEMA4D,SHC1,SHC3,SHH,SIAH1,SIPA1L1,SKIL,SPTAN1,SPTBN1,SPTBN2,STK24,STK25,SZT2,TAOK2,TNFRSF12A,…	516	0.244	1.16195	1
GO_MUSCLE_HYPERTROPHY	AKAP13,AKAP6,ATP2A2,DDX39B,FOXO1,HDAC4,IL6ST,KLF15,LMCD1,MEF2A,MTPN,ROCK2,RYR2,TNFRSF1A	86	0.244432	1.41174	1
GO_POSITIVE_REGULATION_OF_CELL_DIVISION	CDC42,CIT,CSPP1,ECT2,FGF3,GAREM1,IGF2,KIF3B,NUP62,PDGFC,PKP4,RHOA,SHH,TGFB1	86	0.244432	1.41174	1
GO_RESPONSE_TO_EXTRACELLULAR_STIMULUS	ACSL3,ACSL4,ADIPOR2,AHCY,ALB,APOA1,ARHGAP35,BCL2,CACNB3,CASR,CBL,CBS,CDKN2B,DNM1L,EEF2,EHMT2,EIF4G1,ENSA,ERCC1,FIS1,FOXO1,FOXO4,GABARAP,GCLC,GSTP1,HMGCS1,HNRNPA1,HSPA8,KCNB1,KLF10,LAMP2,LARP1,MAPK1,NUCB2,PFKFB1,PKM,PPARD,PRKD1,PROX1,RALB,RPS19,RPTOR,RRAGD,SESN2,SOD1,STK24,SZT2,TBL1XR1,TMBIM6,TRPV4,TSC1,TXN2,TYMS,XBP1	517	0.244835	0.840487	1
GO_HISTONE_H4_ACETYLATION	ARRB1,AUTS2,EP400,HCFC1,JADE3,KANSL3,KAT7,MORF4L1,PHF20,TRRAP,USP22	64	0.245484	1.50655	1
GO_REGULATION_OF_VIRAL_TRANSCRIPTION	GTF2B,HMGA2,NELFA,NELFB,NUCKS1,POLR2A,POLR2E,PSMC3,RSF1,TARBP2,TARDBP	64	0.245484	1.50655	1
GO_REGULATION_OF_NUCLEOTIDE_METABOLIC_PROCESS	EIF6,ENO1,HDAC4,HIF1A,MLXIPL,NOS1,NUP160,NUP62,NUP88,PDP1,PFKFB1,PFKFB3,PID1,POM121,SEC13,TPR,VCP,ZBTB20	114	0.247311	1.36182	1
GO_PHOSPHATIDYLINOSITOL_3_KINASE_SIGNALING	C1QBP,CBL,ERBB3,F2RL1,FBXL2,GAB1,GATA3,GPER1,IGF1R,MAPK1,MAZ,PDGFC,PIK3CD,PIK3R2,PIP5K1A,PLXNB1,PPARD,RELN,ROR1,SEMA4D,SLC9A3R1,TYRO3	144	0.247667	1.31003	1
GO_REGULATION_OF_DEFENSE_RESPONSE	A2M,ABHD12,ADAR,AHSG,AP1G1,APOA1,ASH1L,ATM,BCR,BTRC,C1QBP,CARD11,CARD9,CEBPA,CLEC6A,CREBBP,F2RL1,FANCA,FFAR4,FOXP1,GATA3,GJA1,GPER1,GPS2,GPX4,GSTP1,HMGB3,HSP90AB1,HSPA1B,IL6ST,IRAK3,LAMP1,LRP8,MAPK14,MAPK7,MAPKAPK3,MAPKBP1,MGLL,MUC5AC,MUC6,NFE2L1,NT5E,PAK2,PCBP2,PPARD,PRKDC,PSMB3,PSMB7,PSMC3,PSMD11,PSMD6,PTGER4,RBM14,RELB,RHBDD3,RNF216,RORA,RPS19,RPS27A,RPS6KA3,RPS6KA5,S100A9,SARM1,SEC14L1,SERPIN…	738	0.247865	0.862855	1
GO_MEMBRANE_DOCKING	ACTR1A,CDK5RAP2,CEP192,CEP72,CHP1,CLASP1,EXOC6B,EZR,KCNB1,KIF24,MARK4,PAFAH1B1,PCM1,RAB12,RAB7A,RAB8B,RALB,SCFD1,SCFD2,STXBP2,SYT1,SYTL2,TUBA1A,TUBB,UNC13A,VAPB,YWHAE	179	0.248107	1.29104	1
GO_POSITIVE_REGULATION_OF_DNA_BINDING_TRANSCRIPTION_FACTOR_ACTIVITY	ADCY1,ARHGEF2,ARID5B,CARD11,CLU,CTNNB1,EDA,ERC1,FLOT2,HDAC4,HDAC5,HIPK2,HSPA1B,IRAK3,JMY,LRP8,MAP3K13,MTPN,NPM1,PPARGC1B,PRKD1,RELN,ROR1,RPS27A,RPS3,RPS6KA5,S100A9,SHH,STK3,TAB1,TIRAP,TP53BP1,TRAF2,TRAPPC9,UBA52,UBE2I,WNT1	257	0.248597	1.22279	1
GO_POSITIVE_REGULATION_OF_PHOSPHATIDYLINOSITOL_3_KINASE_SIGNALING	CBL,ERBB3,F2RL1,GAB1,GPER1,IGF1R,MAZ,PDGFC,PIK3CD,PLXNB1,PPARD,RELN,ROR1,SEMA4D	87	0.248924	1.3923	1
GO_ACTIN_NUCLEATION	ARPC1B,ARPC4,ARPC5,CORO1B,FCHSD2,JMY,SPIRE2,WAS	45	0.249621	1.56882	1
GO_VESICLE_DOCKING	EXOC6B,KCNB1,RAB12,RAB8B,RALB,SCFD1,SCFD2,STXBP2,SYT1,SYTL2,UNC13A	65	0.250112	1.47855	1
GO_NEURAL_PRECURSOR_CELL_PROLIFERATION	ARHGEF2,ATF5,CEP120,CTNNB1,DISC1,FLNA,FOXO1,GATA2,HIF1A,IGF2BP1,NAP1L1,PAFAH1B1,PCM1,PROX1,RERE,RHOA,RORA,SHH,TARBP2,TEAD3,TRIM71,WNT1	145	0.250486	1.29929	1
GO_NEGATIVE_REGULATION_OF_MOLECULAR_FUNCTION	A2M,ACTB,ADAR,ADGRV1,AHSG,AMBP,ANK3,ANXA2,APLP2,APOA1,APOC2,ARFGEF1,ARL6IP1,ARRB1,BIN1,BTRC,CAB39,CACNB3,CALM3,CAMK2N1,CARD8,CBL,CBLB,CCAR2,CDKN2B,CEBPA,CEP192,CHP1,CNRIP1,COMMD1,CPNE1,CRYAB,CSK,CSNK2A1,CST3,DGKI,DHCR24,DISC1,DKK2,DLG2,DNAJA1,DNAJB6,DNAJC3,DUSP5,DUSP9,E2F1,ELFN1,ENSA,FARP1,FGF12,FKBP1A,FLNA,FOXJ1,G3BP2,GAPDH,GPC3,GPS2,GSKIP,GSTP1,HDAC4,HDAC6,HDAC9,HMGA2,HSPB1,IGF1R,IPO7,IRAK3,KDM…	1103	0.250868	1.11406	1
GO_RESPONSE_TO_INSULIN	AHSG,ATP6V0D1,BAIAP2L1,BCAR1,CDK4,EIF4EBP2,EIF6,FOXO1,FOXO4,GAB1,GCLC,GRB10,GSTP1,HDAC5,HDAC9,IGF1R,IGF2,INPPL1,KLF15,LPIN3,MYO1C,NUCKS1,PDE3B,PFKFB1,PHIP,PID1,PIK3R2,PKM,PRKDC,RAB12,RAB8B,SESN2,SHC1,SMARCC1,SOCS1,TRPV4,TSC1,XBP1	263	0.2524	1.22813	1
GO_REGULATION_OF_PROTEIN_CONTAINING_COMPLEX_ASSEMBLY	ADD1,ALB,ARFGEF1,ARHGEF2,ARPC1B,ARPC4,ARPC5,ATM,BAIAP2L1,BID,BIN1,CAPZA2,CAPZB,CDC42,CDK5RAP2,CLASP1,CLIP1,CLU,CORO1B,CRYAB,CUL4A,DNM1L,EIF4G1,ERCC1,FCHSD2,FSCN1,HCFC1,HDAC6,HSPA1B,HSPA8,IAPP,JMY,MET,MTPN,MYO1C,PFN1,PIEZO1,PSMC3,PTGER4,RACK1,RALB,RHOA,RPL13A,RPS3,SENP6,SNX9,SPIDR,SPIRE2,SPTAN1,SPTBN1,SPTBN2,TGFB1,TMSB10,TPPP,TRABD2A,TRABD2B,VCP,WAS	415	0.252551	1.18259	1
GO_CYTOKINE_PRODUCTION	AKAP12,APOA1,ARFGEF2,ARHGEF2,ARRB1,ASB1,ASH1L,AZI2,BANK1,C1QBP,CARD11,CARD8,CARD9,CD24,CD276,CD74,CLEC6A,CLU,CREBBP,CSK,CTNNB1,DENND1B,DLL1,EZR,F2RL1,FFAR4,FLT4,FN1,FOXJ1,FOXP1,G3BP1,GAPDH,GATA3,GDF2,GSTP1,HDAC9,HHLA2,HIF1A,HSP90AB1,HSPA1B,HSPB1,IGF2BP1,IL6ST,IRAK3,KDELR1,LRP1,MAPK14,MAPKBP1,MIF,NFAT5,NOTCH2,ORM1,OTUD5,PCBP2,PDE4D,PIK3CD,PLCB1,POLR2E,PRKDC,PTGER4,RELB,RNF216,ROCK2,RORA,RPS3,RPS6K…	753	0.252713	0.867679	1
GO_REGULATION_OF_STEROID_METABOLIC_PROCESS	ACADVL,APOA1,ATP1A1,BMP2,DHCR7,FASN,FDPS,FGF19,HMGCS1,INSIG1,KPNB1,LMF1,PANK2,PROX1,RORA,SCD,SEC14L2,SOD1	116	0.253658	1.33384	1
GO_POSITIVE_REGULATION_OF_LEUKOCYTE_DIFFERENTIATION	CD74,GATA3,GNAS,KLF10,NOTCH2,PPARGC1B,RHOA,SHH,SOCS1,TGFB1,XBP1,ZBTB46,ZMIZ1	147	0.253798	0.700848	1
GO_SIGNAL_TRANSDUCTION_BY_P53_CLASS_MEDIATOR	ARID3A,ATM,ATRX,BCL2,CD74,CHD4,CNOT9,CRADD,CSNK2A1,E2F1,EHMT1,EHMT2,HIC1,HINT1,HIPK2,HNRNPK,JMY,KAT6A,MAPK14,MIF,NPM1,PCBP4,PHF20,PTTG1IP,RAD9A,RBBP7,RMI2,RPL11,RPL23,RPL26,RPL5,SESN2,SPRED2,TAF3,TAF4,TFDP1,TMEM109,TPX2	264	0.253811	1.22261	1
GO_VESICLE_MEDIATED_TRANSPORT_TO_THE_PLASMA_MEMBRANE	ACSL3,ANK3,ARFGEF2,COMMD1,CSK,DNM2,EXOC6B,GRIPAP1,KRT18,LLGL1,MAPK10,RABEP1,RACK1,SPTBN1	88	0.254089	1.37339	1
GO_RETINA_DEVELOPMENT_IN_CAMERA_TYPE_EYE	CELF4,CHD7,DLL1,FOXN4,GNB1,HIF1A,HIPK2,MAN2A1,PROX1,RBP4,RORB,THRB,TTLL5	148	0.254203	0.695606	1
GO_REGULATION_OF_DNA_BINDING_TRANSCRIPTION_FACTOR_ACTIVITY	ADCY1,ARHGEF2,ARID5B,ARRB1,BTRC,CARD11,CARD8,CARF,CHP1,CLU,COMMD1,CTNNB1,EDA,ERC1,FANCA,FLNA,FLOT2,FOXJ1,G3BP2,HDAC4,HDAC5,HIPK2,HSPA1B,IRAK3,JMY,KDM5A,LRP8,MAP3K13,MAPK1,MAPK10,MAPK14,MTPN,NPM1,PKD1,PKHD1,PPARGC1B,PRKD1,PRMT2,PROX1,RELN,ROR1,RPS27A,RPS3,RPS6KA5,S100A9,SHH,STK3,TAB1,TAF3,TIRAP,TP53BP1,TRAF2,TRAPPC9,UBA52,UBE2I,USP7,WNT1,ZNF675	417	0.254333	1.17583	1
GO_POSITIVE_REGULATION_OF_IMMUNE_RESPONSE	A2M,ACTB,ACTG1,AP1G1,ARPC1B,ARPC4,ARPC5,BCAR1,BCL2,BTRC,C17orf99,C1QBP,CACNB3,CARD11,CARD9,CD276,CD74,CDC42,CLEC6A,CLU,CPB2,CREBBP,CSK,DENND1B,ELF2,ELMO1,EZR,F2RL1,FOXP1,GATA2,GATA3,GPS2,HHLA2,HMGB3,HSP90AB1,HSPA1B,IL6ST,IRAK3,LAMP1,MAPK1,MAPK14,MAPKAPK3,MIF,MUC5AC,MUC6,MYO1C,PAK2,PDE4D,PIK3CD,PIK3R2,PLA2G6,PRKDC,PSMB3,PSMB7,PSMC3,PSMD11,PSMD6,RBM14,RELB,RPS19,RPS27A,RPS3,RPS6KA3,RPS6KA5,S100A9,S…	764	0.255576	0.865325	1
GO_MESONEPHRIC_TUBULE_MORPHOGENESIS	BCL2,BMP2,CTNNB1,GATA3,GPC3,LAMA5,LZTS2,PAX8,PBX1,SHH,WNT1	66	0.255649	1.45156	1
GO_REGULATION_OF_MULTICELLULAR_ORGANISM_GROWTH	BCL2,CDK4,CHD7,EZR,GPAT4,IGF2,MBD5,PLS1,PPIB,RAI1,SOD1	66	0.255649	1.45156	1
GO_INTERLEUKIN_1_BETA_PRODUCTION	APOA1,CARD8,F2RL1,FOXP1,GSTP1,HSPB1,ORM1	89	0.255931	0.617087	1
GO_MACROPHAGE_ACTIVATION	ATM,CD74,CEBPA,CLU,FOXP1,MIF,RORA	90	0.256383	0.609608	1
GO_ORGANIC_ANION_TRANSPORT	ACSL3,ACSL4,AGXT,AKR1C1,APOA1,APOC2,ARL6IP1,ATP8B2,ATP9A,ATP9B,CASR,CPT2,GJA1,GRM7,MFSD2A,MID1IP1,MIF,NCOR1,NFE2L1,OCA2,OSBPL10,PLA2G6,PPARD,PSAP,RIMS1,RXRA,SCARB1,SCARB2,SLC10A3,SLC16A3,SLC22A9,SLC25A10,SLC25A11,SLC25A22,SLC25A6,SLC26A3,SLC27A3,SLC27A6,SLC35D2,SLC4A10,SLC4A7,SLC5A8,SLC6A11,SLC6A6,SLC7A5,SLC9A3R1,SLCO1A2,SLCO5A1,SYT1,XKR6	481	0.25656	0.836207	1
GO_EXTRACELLULAR_STRUCTURE_ORGANIZATION	A2M,ADAMTSL4,ANXA2,ATXN1L,B4GALT1,CDH1,CLASP1,CLASP2,COL27A1,COLQ,CPB2,CST3,DNAJB6,FBLN1,FBLN2,FN1,FSCN1,HSD17B12,HSPG2,ITGA5,LAMA5,LRP1,MADCAM1,MMP15,MMP21,MMP24,NDNF,NID1,PLG,SCUBE1,SERPINE1,SERPINF2,SERPINH1,TGFB1,TGFBI,TNFRSF1A,VTN	366	0.256692	0.811133	1
GO_MESENCHYME_DEVELOPMENT	ACVR1,AMER1,BCL2,BCL9L,BMP2,BMPR1A,CFL1,CLASP1,CLASP2,CTNNB1,EFNA1,ERBB3,FAM83D,FN1,HIF1A,HMGA2,LAMA5,MAPK1,PDCD6,POFUT2,PPP2CA,SEMA4B,SEMA4D,SHH,TCOF1,TGFB1	268	0.256872	0.775337	1
GO_NUCLEOSIDE_DIPHOSPHATE_METABOLIC_PROCESS	CARD11,CMPK1,DLG2,EIF6,ENO1,GAPDH,GPI,HDAC4,HIF1A,HK2,MAGI3,MLXIPL,NME2,NUP160,NUP62,NUP88,PFKFB1,PFKFB3,PKM,POM121,SEC13,TPR,ZBTB20	151	0.258054	1.3055	1
GO_EPITHELIAL_CELL_DIFFERENTIATION_INVOLVED_IN_KIDNEY_DEVELOPMENT	CD24,CTNNB1,FOXJ1,GATA3,KLF15,NOTCH2,PAX8,PTPRO	46	0.258447	1.52742	1
GO_MATURATION_OF_SSU_RRNA	BTRC,DHX37,RPS14,RPS16,RPS19,RPS21,RPS28,RPS8	46	0.258447	1.52742	1
GO_PRI_MIRNA_TRANSCRIPTION_BY_RNA_POLYMERASE_II	BMP2,BMPR1A,GATA2,HDAC4,HIF1A,NFIB,PPARD,TGFB1	46	0.258447	1.52742	1
GO_REGULATION_OF_CELL_AGING	BMPR1A,CDK6,HMGA1,HMGA2,MIF,PRKDC,SLC30A10,WNT1	46	0.258447	1.52742	1
GO_REGULATION_OF_ANION_TRANSPORT	APOA1,ARL6IP1,GRM7,MIF,NCOR1,PLA2G6,TCAF1	92	0.259449	0.595178	1
GO_PLACENTA_DEVELOPMENT	ARID1A,ASH1L,CEBPA,DAZAP1,DNAJB6,GATA2,GJA1,HIF1A,HSP90AB1,IGF2,KRT8,LDOC1,MAPK1,MAPK14,NOTCH2,NR2F2,PKD1,PLG,PPARD,RPS6,RXRA,SOD1,STK3	152	0.260194	1.29529	1
GO_REGULATION_OF_UBIQUITIN_DEPENDENT_PROTEIN_CATABOLIC_PROCESS	CCAR2,CEBPA,CLU,COMMD1,CSNK2A1,DISC1,GCLC,HIPK2,HSP90AB1,HSPA1B,RACK1,RPL11,RPL23,RPL5,SHH,SMARCC1,SMURF1,TRIM39,UBE2K,USP7,VCP,WNT1,ZYG11B	152	0.260194	1.29529	1
GO_LIPID_CATABOLIC_PROCESS	ABHD12,ACADVL,APOA1,APOC2,AUH,CDK4,CPT2,ECHS1,GCDH,HSD17B4,IDH1,LPIN3,LRP1,MGLL,NUDT19,PAFAH1B1,PCCA,PDE3B,PDXDC1,PLA2G6,PLBD2,PLCB1,PLCB4,PLD1,PPARD,PPT1,PSAP,RAB7A,SCARB1,SESN2,SMPD4,TBL1XR1	321	0.261271	0.79885	1
GO_LONG_TERM_SYNAPTIC_DEPRESSION	DGKI,GRID2,KCNB1,SHANK2,SORCS2,SORCS3	31	0.261806	1.74106	1
GO_REGULATION_OF_VASCULAR_ENDOTHELIAL_GROWTH_FACTOR_RECEPTOR_SIGNALING_PATHWAY	GRB10,HGS,HIF1A,ITGA5,PDCD6,VTN	31	0.261806	1.74106	1
GO_RETINOIC_ACID_RECEPTOR_SIGNALING_PATHWAY	ACTN4,ASXL1,CALR,DHRS3,RXRA,ZNF536	31	0.261806	1.74106	1
GO_LOCALIZATION_WITHIN_MEMBRANE	CD24,CLIP1,COLQ,DLG2,FLNA,INSIG1,MADCAM1,NRXN2,RALA,RELN,RER1,SEC13,SEC24B,SEC24D,TBC1D20	93	0.26203	1.39635	1
GO_VESICLE_TARGETING	CLASP1,CLASP2,F5,FAM91A1,PDCD6,PPP6R3,RAB1B,SCFD1,SEC13,SEC24B,SEC24D,SERPINA1,TBC1D20,TMED9,TRAPPC9	93	0.26203	1.39635	1
GO_POSITIVE_REGULATION_OF_MUSCLE_TISSUE_DEVELOPMENT	AKAP6,BCL2,BMPR1A,CTNNB1,DDX39B,DLL1,ERBB3,MAPK1,MAPK14,SHH,TGFB1	67	0.262056	1.42554	1
GO_AMYLOID_FIBRIL_FORMATION	CLU,CRYAB,FKBP1A,IAPP	18	0.263689	2.07215	1
GO_NEGATIVE_REGULATION_OF_CELLULAR_SENESCENCE	CDK6,HMGA2,PRKDC,SLC30A10	18	0.263689	2.07215	1
GO_POSITIVE_REGULATION_OF_CALCIUM_ION_DEPENDENT_EXOCYTOSIS	CACNA1G,CDK5R2,KCNB1,SYT1	18	0.263689	2.07215	1
GO_REGULATION_OF_CELL_CELL_ADHESION_MEDIATED_BY_CADHERIN	EPCAM,PLG,PTPRU,SERPINF2	18	0.263689	2.07215	1
GO_REGULATION_OF_CELLULAR_RESPONSE_TO_VASCULAR_ENDOTHELIAL_GROWTH_FACTOR_STIMULUS	CD63,DLL1,JCAD,MYO1C	18	0.263689	2.07215	1
GO_REGULATION_OF_TRANSLATION_IN_RESPONSE_TO_STRESS	DNAJC3,NPM1,RPS6KA3,SESN2	18	0.263689	2.07215	1
GO_RESPONSE_TO_INSECTICIDE	HNRNPA1,KIF1B,SCN1B,UBA52	18	0.263689	2.07215	1
GO_VOCALIZATION_BEHAVIOR	CNTNAP2,NRXN2,NRXN3,SHANK2	18	0.263689	2.07215	1
GO_REGULATION_OF_TRANS_SYNAPTIC_SIGNALING	ADCY1,AKAP12,ANAPC2,ATP2A2,BCR,CACNB3,CALM3,CDH1,CELF4,CLSTN3,DGKI,DISC1,DNM1L,EIF4EBP2,GPER1,GRID1,GRID2,GRIK1,GRIN2B,GRM4,GRM7,HOMER1,KCNB1,LRP8,MAPK1,NLGN2,PACSIN2,PLA2G6,PLCB1,PLCB4,PLG,RELN,RIMS1,RIMS2,RNF216,RPL22,SHANK2,SIPA1L1,SLC4A10,SLC8A2,SORCS2,SORCS3,STAU1,SYT1,UNC13A	438	0.265029	0.825473	1
GO_MITOCHONDRIAL_TRANSPORT	ALKBH7,BCL2,BCL2L1,BID,CPT2,E2F1,FIS1,GCLC,HK2,HUWE1,LETM1,MFN2,MICALL2,MID1IP1,NAIF1,NMT1,PPIF,PPP3R1,RHOT2,ROMO1,SLC25A10,SLC25A22,SLC25A6,SPG7,TFDP1,TIMM17A,TIMM50,TIMM9,TOMM22,UBL5,YWHAB,YWHAE,YWHAQ,YWHAZ	233	0.26505	1.24214	1
GO_REGULATION_OF_CHROMOSOME_ORGANIZATION	ARRB1,ATAD2,ATM,ATRX,AUTS2,CCT7,CDC45,CDK5RAP2,CTCF,CTNNB1,ERCC1,ESPL1,GATA2,GATA3,HIRA,HMGA1,HNRNPA1,HNRNPA2B1,HNRNPC,IGF2,KAT7,KDM5A,KPNA7,MAD1L1,MAP1S,MAP2K7,MAPK1,MKI67,MLLT6,MNAT1,NOS1,OTUB1,PRKD1,PYGO2,RMI2,RNF40,RPS6KA5,SENP6,SETD5,SMG5,SUPT6H,TCP1,TPR,USP7,WAPL,XRCC1	326	0.265087	1.19493	1
GO_KIDNEY_MORPHOGENESIS	BCL2,BMP2,CTNNB1,FOXJ1,FRAS1,GATA3,GPC3,IRX2,LAMA5,LZTS2,PAX8,PBX1,PKD1,SHH,WNT1	94	0.265287	1.37858	1
GO_COMPLEMENT_ACTIVATION	A2M,C1QBP,CLU,CPB2,VTN	68	0.267769	0.5739	1
GO_LIPID_STORAGE	ALKBH7,APOA1,PPARD,SCARB1,SOAT1	68	0.267769	0.5739	1
GO_POSITIVE_CHEMOTAXIS	CASR,F2RL1,LRP1,MET,MIF	69	0.267923	0.564893	1
GO_REGULATION_OF_PHOSPHOLIPASE_ACTIVITY	APOC2,FGFR3,LPAR2,LRP1,PPT1	69	0.267923	0.564893	1
GO_SOMITOGENESIS	ATM,BMPR1A,DLL1,POFUT1,PRKDC	69	0.267923	0.564893	1
GO_GENERATION_OF_PRECURSOR_METABOLITES_AND_ENERGY	ACADVL,ACSS3,ASPH,BID,CEBPA,COX6B1,COX6C,DHRS3,DLAT,EIF6,ENO1,GAPDH,GLDC,GNAS,GPI,H6PD,HDAC4,HIF1A,HK2,IDH1,IGF2,IL6ST,IREB2,ME1,MLXIPL,NDUFA4,NDUFS8,NDUFV2,NUP160,NUP62,NUP88,PANK2,PFKFB1,PFKFB3,PGD,PID1,PKM,POM121,PPARD,PPIF,PPP1R3G,RHOA,RUBCNL,SDHC,SEC13,SLC25A22,TKT,TPR,TRPV4,TXNRD1,TXNRD2,VCP,ZBTB20	505	0.268169	0.845241	1
GO_CALCINEURIN_MEDIATED_SIGNALING	AKAP6,CHP1,ERBB3,LMCD1,MAPK7,NFAT5,PPP3R1,PTBP1	47	0.2684	1.48816	1
GO_ESTABLISHMENT_OR_MAINTENANCE_OF_BIPOLAR_CELL_POLARITY	CDC42,DLG2,FOXJ1,FSCN1,PARD3,PDCD6IP,RHOA,SLC9A3R1	47	0.2684	1.48816	1
GO_GENITALIA_DEVELOPMENT	ASB1,CHD7,CTNNB1,DHCR24,PKD1,RBP4,SHH,TYRO3	47	0.2684	1.48816	1
GO_NEGATIVE_REGULATION_OF_MYELOID_LEUKOCYTE_DIFFERENTIATION	CDK6,CTNNB1,CUL4A,GATA2,NME2,ZBTB46,ZFPM1,ZNF675	47	0.2684	1.48816	1
GO_REGULATION_OF_SKELETAL_MUSCLE_TISSUE_DEVELOPMENT	BCL2,CTNNB1,DLL1,HDAC4,HDAC9,SHH,TGFB1,USP19	47	0.2684	1.48816	1
GO_RESPONSE_TO_EPIDERMAL_GROWTH_FACTOR	CBL,EEF1A1,GAREM1,GSTP1,MAPK1,MCM7,NCL,TPR	47	0.2684	1.48816	1
GO_INFLAMMATORY_RESPONSE_TO_ANTIGENIC_STIMULUS	AHCY,GATA3,NOTCH2	48	0.270671	0.482204	1
GO_REGULATION_OF_NERVOUS_SYSTEM_DEVELOPMENT	ADGRB3,ADGRL1,ADRA2C,ANAPC2,ARHGAP35,ARHGDIA,ARHGEF2,BCL2,BIN1,BMP2,BMPR1A,CALR,CDH4,CDK5RAP2,CELSR1,CERS2,CFL1,CHD7,CLSTN3,COLQ,CPNE1,CREB3L2,CTNNB1,CUX1,DISC1,DLL1,DNM1L,DNM2,DPYSL2,E2F1,ECT2,EFNA1,EIF4G1,EPHA7,FIG4,FLNA,FN1,GAK,GAP43,GATA2,GATA3,GPC6,GPER1,GRID2,HIF1A,IL6ST,IST1,LRFN4,LRP1,LRP8,LRRTM3,LZTS3,MAN2A1,MAP3K13,MEGF8,MYCL,MYRF,NAP1L1,NBL1,NDNF,NGEF,NKX6-2,NLGN2,NME2,NOS1,NR2F1,NREP,…	904	0.270772	1.11628	1
GO_CELL_CELL_RECOGNITION	B4GALT1,CCT7,TCP1,TEX101,ZAN	71	0.271068	0.547696	1
GO_CILIUM_MOVEMENT	CCSAP,CFAP54,DNAH17,DNAH9,PIH1D3	71	0.271068	0.547696	1
GO_INTRA_GOLGI_VESICLE_MEDIATED_TRANSPORT	COG2,COG5,COG8,COPE,CUX1,GOLGA3	32	0.27114	1.67398	1
GO_PLACENTA_BLOOD_VESSEL_DEVELOPMENT	ARID1A,MAPK1,NOTCH2,NR2F2,PKD1,PLG	32	0.27114	1.67398	1
GO_POSITIVE_REGULATION_OF_MULTICELLULAR_ORGANISM_GROWTH	BCL2,CHD7,EZR,IGF2,PLS1,PPIB	32	0.27114	1.67398	1
GO_VIRAL_RNA_GENOME_REPLICATION	CDC42,FBXL2,HMGA2,PCBP2,PI4KA,ROCK2	32	0.27114	1.67398	1
GO_CELLULAR_MODIFIED_AMINO_ACID_BIOSYNTHETIC_PROCESS	BBOX1,GCLC,MTHFD1L	49	0.271698	0.471687	1
GO_NUCLEOBASE_CONTAINING_SMALL_MOLECULE_CATABOLIC_PROCESS	ADA2,AHCY,NT5E	49	0.271698	0.471687	1
GO_DIVALENT_INORGANIC_CATION_HOMEOSTASIS	AKAP6,ANK3,ANXA2,ANXA6,ATP2A2,ATP2B2,BCL2,CACNA1C,CACNB3,CALM3,CALR,CASR,CD24,CDH23,CHD7,DIAPH1,DISC1,F2RL1,FIS1,FKBP1A,GATA2,GJA1,GNB1,GPER1,GRIN2B,HTT,IAPP,KCNK3,LETM1,LPAR2,LRP1,MT2A,NOS1,NPSR1,PDE4D,PKD1,PKHD1,PLA2G6,PLCB1,PLCB4,PTGER4,PTGFR,RYR2,S100A9,SGCD,SLC39A14,SLC8A2,THADA,TMBIM6,TPT1,TRPC6,TRPV4,VAPB,YWHAE	515	0.272026	0.844262	1
GO_POSITIVE_REGULATION_OF_PEPTIDE_HORMONE_SECRETION	ACSL4,ARRB1,CASR,GJA1,GPER1,HIF1A,LRP1,NADK,NLGN2,PLA2G6,PPARD,RAB8B,RBP4,RPH3AL,TARDBP	96	0.273747	1.34435	1
GO_L_ALPHA_AMINO_ACID_TRANSMEMBRANE_TRANSPORT	ARL6IP1,SLC25A22,SLC7A5	50	0.274052	0.461617	1
GO_POSITIVE_REGULATION_OF_LEUKOCYTE_MEDIATED_CYTOTOXICITY	AP1G1,F2RL1,LAMP1	50	0.274052	0.461617	1
GO_EMBRYONIC_SKELETAL_SYSTEM_DEVELOPMENT	CTNNB1,GNAS,HOXD1,MEGF8,MTHFD1L,NDST1,NKX3-2,PBX1,RBP4,SHH,ZEB1	126	0.274599	0.691234	1
GO_MESODERM_DEVELOPMENT	ACVR1,BMPR1A,ETS2,GJA1,HMGA2,POFUT2,PPP2CA,RPL38,SHH,SSBP3,TXNRD1	128	0.275549	0.679319	1
GO_BEHAVIOR	ABHD12,ADCY1,ADGRB3,ADM2,AHCY,ASTN1,ATXN1,ATXN1L,BCL2,CASR,CDH23,CELSR1,CHD7,CIC,CLDN5,CLN6,CNTNAP2,DGKI,EIF4EBP2,EIF4G1,FGF12,FIG4,GJA1,GRID1,GRIN2B,HDAC4,HIF1A,HIPK2,HOMER1,HTT,IAPP,ITGA5,KCND2,MAPK1,MBD5,NCOR1,NLGN2,NRXN2,NRXN3,OLFM2,PAFAH1B1,PCM1,PLA2G6,PLCB1,PPT1,PSAP,RELN,SCN9A,SELENOP,SHANK2,SHC3,SLC4A10,SLC8A2,SOD1,SORCS3,SPTBN2,TANC1,THRB,TSC1,UCHL1,UNC79,VDAC1,ZDHHC8	593	0.275656	0.856476	1
GO_BARBED_END_ACTIN_FILAMENT_CAPPING	ADD1,CAPZA2,CAPZB,MTPN	19	0.277251	1.93396	1
GO_DENDRITIC_SPINE_MAINTENANCE	GRIN2B,HOMER1,IGF1R,TANC1	19	0.277251	1.93396	1
GO_MATURE_B_CELL_DIFFERENTIATION_INVOLVED_IN_IMMUNE_RESPONSE	C17orf99,DLL1,NOTCH2,XBP1	19	0.277251	1.93396	1
GO_NEPHRON_TUBULE_FORMATION	CTNNB1,GATA3,IRX2,PAX8	19	0.277251	1.93396	1
GO_OSTEOCLAST_DEVELOPMENT	ANXA2,FOXP1,NOTCH2,PAFAH1B1	19	0.277251	1.93396	1
GO_PLASMA_MEMBRANE_TUBULATION	DNM2,FNBP1L,PACSIN2,SNX9	19	0.277251	1.93396	1
GO_POSITIVE_REGULATION_OF_PROTEIN_DEPOLYMERIZATION	CFL1,DSTN,F2RL1,TRPV4	19	0.277251	1.93396	1
GO_REGULATION_OF_EPITHELIAL_CELL_DIFFERENTIATION_INVOLVED_IN_KIDNEY_DEVELOPMENT	CD24,CTNNB1,GATA3,PAX8	19	0.277251	1.93396	1
GO_REGULATION_OF_GENE_EXPRESSION_BY_GENETIC_IMPRINTING	CTCF,IGF2,KCNQ1,PCGF3	19	0.277251	1.93396	1
GO_REGULATION_OF_MONOCYTE_DIFFERENTIATION	CD74,CDK6,FOXP1,ZBTB46	19	0.277251	1.93396	1
GO_RESPONSE_TO_HEPATOCYTE_GROWTH_FACTOR	BCAR1,CASR,GAB1,GCLC	19	0.277251	1.93396	1
GO_POSITIVE_REGULATION_OF_MULTI_ORGANISM_PROCESS	ADAR,AGO2,AP1G1,BTRC,C1QBP,CARD11,CARD9,CD74,CFL1,CHMP3,CHMP4B,CLEC6A,CREBBP,F2RL1,GAPDH,GPS2,GTF2B,HDAC4,HMGB3,HSPA1B,IRAK3,LAMP1,LARP1,MAPKAPK3,MIF,MUC5AC,MUC6,NELFA,NELFB,NUCKS1,P4HB,PABPC1,PAK2,PC,PDE3A,PLCB1,POLR2A,POLR2E,PPIA,PPIB,PRKDC,PSMB3,PSMB7,PSMC3,PSMD11,PSMD6,RAB7A,RBM14,RELB,RPS19,RPS27A,RPS6KA3,RPS6KA5,RSF1,S100A9,SARM1,SEC14L1,SRPK1,SRPK2,STAU1,TAB1,TARBP2,TBC1D20,TICAM2,TIRAP,TY…	527	0.277277	1.15218	1
GO_NEGATIVE_REGULATION_OF_PEPTIDYL_TYROSINE_PHOSPHORYLATION	CBL,CBLB,PPP2CA,RACK1,SEMA4D,SH3BP5,SOCS1,SPINK1,VPS25	51	0.277677	1.55507	1
GO_ANIMAL_ORGAN_REGENERATION	APOA1,CDK4,CLDN1,CPB2,GSTP1,PFKFB1,PKM,PRPS2,PTPRU,RPL30,TYMS,WNT1	73	0.277813	1.4279	1
GO_REGULATION_OF_GLUCOSE_TRANSMEMBRANE_TRANSPORT	ADIPOR2,ASPSCR1,BRAF,FFAR4,FGF19,GPC3,GRB10,HK2,KLF15,MAPK14,MEF2A,PID1	73	0.277813	1.4279	1
GO_SIGNAL_TRANSDUCTION_INVOLVED_IN_CELL_CYCLE_CHECKPOINT	ARID3A,ATM,BABAM2,CNOT9,CRADD,DTL,E2F1,PCBP4,PRKDC,PRPF19,RPL26,TFDP1	73	0.277813	1.4279	1
GO_INORGANIC_ANION_TRANSPORT	ANO2,BEST1,CASR,CLCN7,CLIC6,IP6K2,SLC12A7,SLC12A8,SLC12A9,SLC20A2,SLC25A10,SLC26A3,SLC4A10,SLC4A7,VDAC1	163	0.279145	0.732198	1
GO_GLYCEROLIPID_BIOSYNTHETIC_PROCESS	ABHD3,ACSL3,ACSL4,APOA1,ATM,CPNE1,CSNK2A1,FIG4,GK,GPAT4,INPPL1,LPIN3,MFSD2A,PI4KA,PIGG,PIGS,PIGV,PIK3CD,PIK3R2,PIKFYVE,PIP5K1A,PLA2G6,PLD1,SCARB1	246	0.27934	0.780492	1
GO_CARDIAC_MUSCLE_TISSUE_DEVELOPMENT	ACVR1,AKAP13,AKAP6,ARID1A,BMP2,BMPR1A,CALR,CBY1,CDC42,CHD7,DDX39B,DLL1,ERBB3,FGF3,FKBP1A,GJA1,MAPK1,MAPK14,MEF2A,NDUFV2,OBSL1,PROX1,RBP4,RXRA,RYR2,SGCD,TGFB1,TSC1,XIRP2,ZFPM1	205	0.280548	1.24585	1
GO_NUCLEOTIDE_PHOSPHORYLATION	CMPK1,EIF6,ENO1,GAPDH,GPI,HDAC4,HIF1A,HK2,MLXIPL,NME2,NUP160,NUP62,NUP88,PFKFB1,PFKFB3,PKM,POM121,SEC13,TPR,ZBTB20	131	0.280812	1.30862	1
GO_DEVELOPMENTAL_PROCESS_INVOLVED_IN_REPRODUCTION	ACTR1A,ACVR1,ADGRG2,AFP,ARID1A,ARID5B,ARRB1,ASB1,ASH1L,ATM,ATRX,B4GALT1,BCL2,BCL2L1,BMPR1A,CALR,CBL,CEBPA,CELF4,CFAP54,CHD7,CNOT9,CSDE1,CTNNB1,DAZAP1,DHCR24,DNAJA1,DNAJB6,DNM2,E2F1,ERCC1,FANCA,FLNA,FNDC3A,FOXJ1,GATA2,GATA3,GJA1,GOLGA3,GPX4,HIF1A,HMGCS1,HNF4A,HSD17B4,HSP90AB1,IDH1,IGF2,IQCG,IRF2BPL,KDM5A,KIFC1,KMT2D,KRT8,LDOC1,LIMK2,MAPK1,MAPK14,MEI4,MGST1,NCOA4,NOTCH2,NR2F2,NUP62,OCA2,PAFAH1B1,PA…	946	0.28105	0.888829	1
GO_NEURON_PROJECTION_EXTENSION	ANAPC2,AUTS2,CDH4,CPNE1,CTNNB1,DISC1,DNM2,DPYSL2,FN1,HSP90AB1,LRP1,MAP3K13,MEGF8,PAFAH1B1,PLXNA1,RIMS1,RIMS2,SEMA4B,SEMA4D,SMURF1,SYT1,TNFRSF12A,TTL,UNC13A,USP9X	167	0.282019	1.27917	1
GO_DENDRITE_EXTENSION	AUTS2,RIMS1,RIMS2,SMURF1,SYT1,UNC13A	33	0.282132	1.61186	1
GO_MYOTUBE_CELL_DEVELOPMENT	BCL2,HDAC4,HDAC9,HOMER1,RIPOR2,SMYD3	33	0.282132	1.61186	1
GO_NADP_METABOLIC_PROCESS	H6PD,IDH1,ME1,NADK,PGD,TKT	33	0.282132	1.61186	1
GO_POSITIVE_REGULATION_OF_PEPTIDYL_LYSINE_ACETYLATION	ARRB1,AUTS2,GATA3,KAT7,NOS1,RPS6KA5	33	0.282132	1.61186	1
GO_REGULATION_OF_MEMBRANE_REPOLARIZATION	AKAP6,CACNB3,FLNA,KCNQ1,SCN1B,YWHAE	33	0.282132	1.61186	1
GO_REGULATION_OF_RESPONSE_TO_REACTIVE_OXYGEN_SPECIES	HDAC6,MET,PSAP,RACK1,SESN2,SZT2	33	0.282132	1.61186	1
GO_RELEASE_OF_SEQUESTERED_CALCIUM_ION_INTO_CYTOSOL_BY_ENDOPLASMIC_RETICULUM	AKAP6,CACNA1C,CALM3,CHD7,PDE4D,RYR2	33	0.282132	1.61186	1
GO_VESICLE_TARGETING_TO_FROM_OR_WITHIN_GOLGI	F5,PDCD6,PPP6R3,RAB1B,SCFD1,SEC13,SEC24B,SEC24D,SERPINA1,TBC1D20,TMED9,TRAPPC9	74	0.282459	1.40477	1
GO_NEGATIVE_REGULATION_OF_NERVOUS_SYSTEM_DEVELOPMENT	ARHGDIA,ARHGEF2,BMPR1A,CALR,CDK5RAP2,CERS2,CTNNB1,DLL1,EFNA1,EPHA7,FIG4,GAK,LRP1,NGEF,NKX6-2,NR2F1,PAFAH1B1,PBX1,PCM1,PTPRG,PTPRO,RHOA,SEMA4B,SEMA4D,SHH,THRB,TRPC6,TRPV4,TSC1,ZNF536	299	0.284013	0.804934	1
GO_NEGATIVE_REGULATION_OF_DNA_METABOLIC_PROCESS	ATM,ERCC1,GATA3,GDF2,GJA1,GPER1,HMGA2,HNRNPA1,HNRNPC,KLHL15,OTUB1,RMI2,RPS3,TP53BP1,XRCC1,ZNF91	102	0.284723	1.35082	1
GO_POSITIVE_REGULATION_OF_TRANSPORT	ACSL3,ACSL4,ACTB,ACTN4,ADIPOR2,AHSG,AKAP12,AKAP6,ANK3,ANP32B,ANXA2,AP1G1,AP2B1,APOA1,ARL6IP1,ARRB1,BCL2,BCR,BID,BRAF,CACNA1G,CACNB3,CALM3,CALR,CARD8,CASR,CBL,CD63,CDC42,CDH1,CDK5R2,CHP1,CLASP1,CLASP2,CLEC6A,CLU,CPB2,DLL1,DNM1L,DNM2,E2F1,ECT2,EZR,F2RL1,FGF12,FGF19,FIS1,FLNA,GAPDH,GATA2,GATA3,GJA1,GPC3,GPER1,GPI,GPS2,GRK2,HGS,HIF1A,HNRNPK,HOMER1,HTT,HUWE1,KCNB1,KCNQ1,KLF15,LAMP1,LRP1,MAPK1,MAPK14,M…	962	0.284829	1.10924	1
GO_POSITIVE_REGULATION_OF_RNA_METABOLIC_PROCESS	ACTN4,ACVR1,AGO2,AHRR,ARHGEF10L,ARHGEF2,ARID1A,ARID3A,ARID5B,ARRB1,ASH1L,ASXL1,ATAD2,ATF5,ATM,ATRX,AUTS2,BACH1,BCL9L,BICRA,BMP2,BMPR1A,BORCS8-MEF2B,BTRC,CAND2,CARF,CCAR2,CD74,CDH1,CDK12,CDK5RAP2,CDKN2B,CEBPA,CELF4,CHCHD2,CHD6,CHD7,CNOT9,CREB3L2,CREBBP,CTCF,CTNNB1,DAZAP1,DDX39B,DLL1,DNM2,E2F1,EBF4,EDRF1,ELF2,EPCAM,ERN1,ETS2,F2RL1,FOXJ1,FOXN4,FOXO1,FOXO4,FUBP3,FUS,GATA2,GATA3,GDF2,GPER1,GPS2,GRSF1,…	1679	0.285781	1.08505	1
GO_REGULATION_OF_WNT_SIGNALING_PATHWAY	AMER1,BMP2,BTRC,CBY1,CCAR2,CSNK1G2,CSNK2A1,CTNNB1,CTNND1,CTNND2,DISC1,DKK2,EDA,FOXO1,G3BP1,GPC3,GPC5,GRB10,GSKIP,HIC1,INVS,LATS2,LRP1,LZTS2,MAPK14,MCC,PPP2CA,PSMB3,PSMB7,PSMC3,PSMD11,PSMD6,PTPRO,PTPRU,RACK1,RNF220,SHH,SLC9A3R1,STK3,TAX1BP3,TBL1X,TBL1XR1,TLE1,TLE2,TMEM170B,TRABD2A,TRABD2B,UBAC2,VCP,WNK1	358	0.286657	1.18086	1
GO_POSITIVE_REGULATION_OF_TRANSCRIPTION_BY_RNA_POLYMERASE_II	ACVR1,AGO2,AHRR,ARHGEF10L,ARHGEF2,ARID3A,ARRB1,ASH1L,ASXL1,ATAD2,ATF5,ATM,ATRX,AUTS2,BACH1,BCL9L,BMP2,BMPR1A,BORCS8-MEF2B,CARF,CDK12,CDKN2B,CEBPA,CHCHD2,CHD6,CHD7,CREB3L2,CREBBP,CTCF,CTNNB1,DLL1,E2F1,EBF4,EPCAM,ETS2,F2RL1,FOXJ1,FOXO1,FOXO4,FUBP3,GATA2,GATA3,GDF2,GPER1,GPS2,GTF2B,HDAC4,HDAC5,HIF1A,HIPK2,HMGA1,HMGA2,HMGB3,HNF4A,HNF4G,HNRNPK,IER2,IGF2,INSIG1,IRF2BPL,KAT6A,KAT7,KLF10,KLF13,KLF15,KMT2…	1183	0.286838	1.10059	1
GO_HEART_DEVELOPMENT	ACVR1,ADIPOR2,AKAP13,AKAP6,ANXA2,AP2B1,ARID1A,ARL13B,ASXL1,ATM,BMP2,BMPR1A,CACNA1C,CALR,CBY1,CDC42,CHD7,CLDN5,CTNNB1,DDX39B,DHRS3,DLL1,DNM2,EFNA1,EPHB4,ERBB3,FGF12,FGF3,FKBP1A,FOXJ1,FOXN4,GATA3,GJA1,GPC3,GPER1,GRK2,HDAC9,HECTD1,HIF1A,MAPK1,MAPK14,MEF2A,MEF2D,MEGF8,MMP21,MNAT1,NDST1,NDUFV2,NOTCH2,OBSL1,PAX8,PDLIM1,PKD1,POFUT1,PPARD,PRKDC,PROX1,RBP4,ROCK2,RXRA,RYR2,SCUBE1,SEC24B,SGCD,SHC1,SHH,STK3,…	551	0.28751	1.14731	1
GO_REGULATION_OF_CARDIAC_MUSCLE_CONTRACTION	ATP1A1,ATP2A2,BIN1,CACNA1C,CALM3,CTNNA3,FLNA,HDAC4,KCNQ1,NOS1,PDE4D,RYR2	75	0.28791	1.38237	1
GO_IMMUNOGLOBULIN_PRODUCTION	ATM,C17orf99,CARD11,ERCC1,GALNT2,GPI,POU2F2,PRKDC,RBP4,SUPT6H,TGFB1,TMBIM6,TP53BP1,TRAF2,UNG,XBP1	103	0.288134	1.3352	1
GO_MYOTUBE_DIFFERENTIATION	ADGRB3,BCL2,HDAC4,HDAC5,HDAC9,HOMER1,MAPK14,MYH9,NOS1,RBM38,RIPOR2,SHH,SMYD3,TANC1,WNT1,XBP1	103	0.288134	1.3352	1
GO_POSITIVE_REGULATION_OF_PROTEIN_MODIFICATION_PROCESS	ACVR1,ADCY1,ADRA2C,AKAP12,AKAP13,AMER1,ANXA2,ARFGEF1,ARHGEF2,ARRB1,ASPSCR1,ATG10,ATM,AUTS2,BANK1,BCL2,BMP2,BMPER,BMPR1A,BRAF,CAB39,CALM3,CARD9,CASR,CD24,CD74,CDC42,CDK5R2,CHP1,CLU,CNOT9,COMMD1,CRLF1,CSK,CTNNB1,DCUN1D4,DOCK3,DUSP15,DUSP5,DUSP9,ECT2,EFNA1,EIF4G1,EPHA7,ERBB3,ERN1,F2RL1,FFAR4,FGF19,FGFR3,FKBP1A,FLT4,GAREM1,GATA3,GDF2,GPER1,GRM4,HDAC4,HDAC6,HIPK2,HMGA2,HSP90AB1,HUWE1,IAPP,IGF1R,IGF2,I…	1200	0.290075	1.09872	1
GO_ALPHA_BETA_T_CELL_ACTIVATION	BCL2,FOXP1,GATA3,PTGER4,RELB,RHOA,RORA,RPL22,SH3RF1,SHH,SOCS1,ZFPM1	136	0.290423	0.699251	1
GO_POSITIVE_REGULATION_OF_LEUKOCYTE_PROLIFERATION	BCL2,CARD11,CD24,CD276,CD74,HHLA2,IGF2,IL6ST,MIF,RPS3,SHH,TIRAP	136	0.290423	0.699251	1
GO_PROTON_TRANSMEMBRANE_TRANSPORT	ACTN4,ATP2A2,ATP6V0D1,CHP1,COX6B1,COX6C,NDUFA4,PPIF,SLC4A10,SLC9A3R1,SLC9C1,TMCO3	136	0.290423	0.699251	1
GO_PHOSPHATIDYLINOSITOL_METABOLIC_PROCESS	ATM,FAM126B,FIG4,INPPL1,IP6K1,IP6K2,PI4KA,PIGG,PIGS,PIGV,PIK3CD,PIK3R2,PIKFYVE,PIP5K1A,PLCB1,SOCS1	171	0.290984	0.745751	1
GO_TEMPERATURE_HOMEOSTASIS	ACADVL,ADIPOR2,CPT2,EHMT1,FFAR4,FOXO1,GJA1,GNAS,GRB10,IGF1R,IP6K1,MFN2,PDGFC,PPARGC1B,SCD,ZNF516	173	0.291351	0.736144	1
GO_DETECTION_OF_ABIOTIC_STIMULUS	ADGRV1,ARRB1,BEST1,CACNB3,EYS,GNB1,GNGT1,MMP24,NMT1,PIEZO1,PKD1,TMC2	137	0.291449	0.693607	1
GO_ACTIN_FILAMENT_BASED_MOVEMENT	ACTN4,ATP1A1,ATP2A2,BIN1,CACNA1C,CACNA1G,CTNNA3,FGF12,FLNA,FNBP1L,GJA1,KCNQ1,MYH9,MYO1C,MYO9B,PDE4D,RYR2,SCN1B,SGCD,TPM3,WAS	138	0.292956	1.30371	1
GO_CELL_PROLIFERATION_INVOLVED_IN_KIDNEY_DEVELOPMENT	BMP2,GATA3,GPC3,SHH	20	0.293356	1.81287	1
GO_ERROR_FREE_TRANSLESION_SYNTHESIS	RFC1,RPS27A,UBA52,VCP	20	0.293356	1.81287	1
GO_HISTONE_H3_DEACETYLATION	HDAC4,HDAC5,HDAC6,HDAC9	20	0.293356	1.81287	1
GO_HISTONE_H4_K16_ACETYLATION	AUTS2,HCFC1,KANSL3,PHF20	20	0.293356	1.81287	1
GO_INTESTINAL_EPITHELIAL_CELL_DIFFERENTIATION	C1GALT1,HIF1A,NKX3-2,TYMS	20	0.293356	1.81287	1
GO_LIVER_MORPHOGENESIS	CPB2,NOTCH2,PROX1,XBP1	20	0.293356	1.81287	1
GO_LYMPHOID_PROGENITOR_CELL_DIFFERENTIATION	BCL2,GATA3,PRKDC,SHH	20	0.293356	1.81287	1
GO_NEGATIVE_REGULATION_OF_ENDOPLASMIC_RETICULUM_STRESS_INDUCED_INTRINSIC_APOPTOTIC_SIGNALING_PATHWAY	BCL2L1,HYOU1,TMBIM6,XBP1	20	0.293356	1.81287	1
GO_NEGATIVE_REGULATION_OF_TISSUE_REMODELING	BCR,CSK,CST3,IAPP	20	0.293356	1.81287	1
GO_POSITIVE_REGULATION_OF_AMYLOID_PRECURSOR_PROTEIN_CATABOLIC_PROCESS	CLU,EFNA1,LRRTM3,ROCK2	20	0.293356	1.81287	1
GO_REGULATION_OF_COLLATERAL_SPROUTING	EPHA7,IST1,LRP1,SEMA4D	20	0.293356	1.81287	1
GO_REGULATION_OF_MITOTIC_SPINDLE_ASSEMBLY	CCSAP,CHMP4B,HSPA1B,TPR	20	0.293356	1.81287	1
GO_RESPONSE_TO_INTERFERON_ALPHA	ADAR,GATA3,KLHL20,TPR	20	0.293356	1.81287	1
GO_TRACHEA_DEVELOPMENT	CTNNB1,EDA,MAPK1,SHH	20	0.293356	1.81287	1
GO_TRANSCYTOSIS	IGF1R,LRP1,LRPAP1,MFSD2A	20	0.293356	1.81287	1
GO_CHROMOSOME_LOCALIZATION	ATM,CDCA8,CHMP4B,FAM83D,KIF2C,KIFC1,KPNB1,MAD1L1,NUP62,SUN1,TTL,VPS4A	76	0.294131	1.36068	1
GO_INTRINSIC_APOPTOTIC_SIGNALING_PATHWAY_BY_P53_CLASS_MEDIATOR	BCL2,CD74,E2F1,HINT1,HIPK2,HNRNPK,JMY,MIF,PTTG1IP,RPL11,RPL26,TMEM109	76	0.294131	1.36068	1
GO_CENTRAL_NERVOUS_SYSTEM_NEURON_AXONOGENESIS	ARHGAP35,HSP90AB1,NFIB,PAFAH1B1,SCN1B,SZT2	34	0.294626	1.55419	1
GO_ENERGY_HOMEOSTASIS	DLL1,EIF4G1,FOXO1,MEX3C,MLXIPL,TRPV4	34	0.294626	1.55419	1
GO_NEURONAL_ACTION_POTENTIAL	ANK3,CACNA1G,FGF12,GPER1,KCND2,SCN9A	34	0.294626	1.55419	1
GO_NEGATIVE_REGULATION_OF_CANONICAL_WNT_SIGNALING_PATHWAY	AMER1,BMP2,CTNND1,DKK2,FOXO1,G3BP1,GPC3,INVS,LATS2,LZTS2,MAPK14,MCC,PSMB3,PSMB7,PSMC3,PSMD11,PSMD6,PTPRO,PTPRU,SHH,SLC9A3R1,STK3,TLE1,TLE2,TMEM170B,UBAC2	176	0.294786	1.25932	1
GO_MORPHOGENESIS_OF_AN_EPITHELIAL_SHEET	ARHGAP35,CLASP1,CLASP2,FLNA,ITGA5,MEGF8,NOTCH2,RHOA,RREB1	54	0.29559	1.45109	1
GO_THIOESTER_BIOSYNTHETIC_PROCESS	ACSL3,ACSL4,DLAT,FASN,GCDH,HSD17B12,PDP1,PPT1,SCD	54	0.29559	1.45109	1
GO_NEGATIVE_REGULATION_OF_SECRETION	ADRA2C,APOA1,BANK1,BCR,CARD8,CD74,ERBB3,EZR,F2RL1,FFAR4,FN1,GJA1,GRM7,HDAC9,KCNB1,MAPKBP1,MIDN,PTGER4,RAB7A,TMBIM6,TNFRSF1A	218	0.29599	0.769787	1
GO_NCRNA_METABOLIC_PROCESS	ADAR,ADAT3,AGO2,BTRC,CHD7,CPSF4,DALRD3,DDX49,DHX37,FARSB,FBL,GRSF1,HNRNPA2B1,INTS3,INTS4,LCMT2,LIN28B,MEPCE,MTO1,NHP2,NOC4L,NSA2,NSUN4,PTCD1,RPL11,RPL14,RPL26,RPL27,RPL35,RPL35A,RPL5,RPL7A,RPS14,RPS15,RPS16,RPS17,RPS19,RPS21,RPS24,RPS27,RPS28,RPS6,RPS8,RPS9,RPUSD1,SEPHS1,SND1,SRRT,TARBP2,TDRD12,THADA,TRIM71,TRIR,TRIT1,TRMT61A,TYW1,USB1,WDR12,WDR4,WDR74	435	0.296585	1.16435	1
GO_LEUKOCYTE_APOPTOTIC_PROCESS	CD74,EFNA1,FOXP1,HIF1A,KDELR1,MIF,PIK3CD,RPS6,TCP1	106	0.296887	0.670678	1
GO_MORPHOGENESIS_OF_A_POLARIZED_EPITHELIUM	AP2B1,AP2M1,CDC42,CELSR1,GPC3,GPC6,LAMA5,PAFAH1B1,PFN1,PSMB3,PSMB7,PSMC3,PSMD11,PSMD6,RHOA,ROR1,SEC24B,SLC9A3R1,SMURF1,VANGL1,WNT1	140	0.297378	1.28161	1
GO_CELLULAR_RESPONSE_TO_UV	CREBBP,ERCC1,NPM1,PTPRK,RPL26,TMEM161A	79	0.297486	0.59422	1
GO_NEGATIVE_REGULATION_OF_LEUKOCYTE_PROLIFERATION	ATM,FOXJ1,GSTP1,MAD1L1,SDC4,SHH	79	0.297486	0.59422	1
GO_LIPOSACCHARIDE_METABOLIC_PROCESS	CERK,CLN6,CTSA,PIGG,PIGS,PIGV,PSAP,SMPD4,ST3GAL6	108	0.298656	0.657034	1
GO_TELOMERE_MAINTENANCE_VIA_TELOMERE_LENGTHENING	ATM,CCT7,CTNNB1,HNRNPA1,HNRNPA2B1,HNRNPC,HSP90AB1,MAP2K7,MAPK1,NHP2,RFC1,SMG5,TCP1	80	0.299828	1.4085	1
GO_REGULATION_OF_HISTONE_MODIFICATION	ARRB1,ATM,ATRX,AUTS2,CTCF,CTNNB1,GATA2,GATA3,IGF2,KAT7,KDM5A,KPNA7,MLLT6,NOS1,OTUB1,PRKD1,PYGO2,RNF40,RPS6KA5,SETD5,SUPT6H	141	0.300273	1.27084	1
GO_RESPONSE_TO_FIBROBLAST_GROWTH_FACTOR	CASR,CBL,CTNNB1,FGF12,FGF19,FGF3,FGFR3,FIBP,GATA3,GCLC,HNRNPA1,HNRNPH1,IER2,MAPK1,NDST1,POLR2A,POLR2E,PTBP1,RBFOX2,SPRED2,TRIM71	141	0.300273	1.27084	1
GO_FC_RECEPTOR_SIGNALING_PATHWAY	ACTB,ACTG1,ARPC1B,ARPC4,ARPC5,BTRC,CARD11,CDC42,ELMO1,HSP90AB1,MAP2K7,MAPK1,MAPK10,MYO1C,PAK2,PIK3R2,PLA2G6,PPP3R1,PSMB3,PSMB7,PSMC3,PSMD11,PSMD6,SHC1,TAB1,WAS	179	0.301552	1.23436	1
GO_IMMUNE_EFFECTOR_PROCESS	A2M,ABCA13,ACTB,ACTG1,ADA2,ADAR,AHSG,ANXA2,AP1G1,APOA1,ARPC1B,ARPC4,ARPC5,B4GALT1,BCL2,BCR,C12orf4,C17orf99,C1QBP,CAB39,CAP1,CARD9,CBL,CD63,CD74,CDC42,CLU,CPB2,CPNE1,CST3,CTSA,DDOST,DENND1B,DIAPH1,DLL1,DNAJC3,EEF1A1,EEF2,ELMO1,ERCC1,F2RL1,FLNA,FOXJ1,FOXP1,FRK,FTH1,FTL,G3BP1,GATA2,GATA3,GPI,GSTP1,HSP90AB1,HSPA1B,HSPA8,HUWE1,IDH1,IRAK3,IST1,KDELR1,KPNB1,LAMP1,LAMP2,LRP1,LYST,MAPK1,MAPK14,MGST1,MIF,…	1148	0.301942	0.902668	1
GO_HOMOTYPIC_CELL_CELL_ADHESION	ACTB,ACTG1,ANK3,CTNNA3,FERMT3,FIBP,FLNA,GNAS,HSPB1,MYH9,PTPRU,TLN1,TYRO3	81	0.30297	1.38768	1
GO_REGULATION_OF_INTRACELLULAR_PROTEIN_TRANSPORT	ANK3,ANP32B,CACNB3,CDC42,CDH1,CHP1,ECT2,FIS1,FLNA,GRIPAP1,HUWE1,INSIG1,KCNB1,MAPK1,MAPK14,MICALL2,MYO1C,NUP62,OAZ1,PCM1,PIK3R2,PKIG,SHH,SUPT6H,TARDBP,TCAF1,TGFB1,TPR,UBAC2,UBL5,XPO1,YWHAE	224	0.303466	1.21103	1
GO_CARBOHYDRATE_TRANSPORT	ADIPOR2,ASPSCR1,BRAF,EZR,FFAR4,FGF19,GPC3,GRB10,HK2,KLF15,MAPK14,MEF2A,MFSD2A,PID1,PLS1,PPARD,SESN2,SLC35A4,SLC35D2,SLC5A10,TSC1	142	0.303611	1.26025	1
GO_NEPHRON_DEVELOPMENT	BCL2,BMP2,CD24,CTNNB1,DLL1,FOXJ1,GATA3,GPC3,IRX2,KLF15,LAMA5,LZTS2,NID1,NOTCH2,NUP160,PAX8,PBX1,PKD1,PTPRO,SHH,WNT1	142	0.303611	1.26025	1
GO_CELLULAR_RESPONSE_TO_FATTY_ACID	CDK4,CLDN1,E2F1,GNB1,NME2,PID1,PTGER4,PTGFR,SMARCD1	55	0.303697	1.41944	1
GO_GLUTATHIONE_METABOLIC_PROCESS	GCLC,GLO1,GPX4,GSTM5,GSTP1,IDH1,MGST1,NFE2L1,SOD1	55	0.303697	1.41944	1
GO_PLATELET_DERIVED_GROWTH_FACTOR_RECEPTOR_SIGNALING_PATHWAY	ARID5B,BCAR1,BCR,CBL,CBLB,HGS,LRP1,PDGFC,SLC9A3R1	55	0.303697	1.41944	1
GO_VESICLE_CYTOSKELETAL_TRAFFICKING	ACTN4,FNBP1L,HTT,KIF1B,KIF1C,KIF3B,MYO1C,PAFAH1B1,TRAK1	55	0.303697	1.41944	1
GO_TOLL_LIKE_RECEPTOR_SIGNALING_PATHWAY	F2RL1,GPS2,IRAK3,MAPKAPK3,RPS27A,RPS6KA3,S100A9,SARM1,TAB1,TICAM2,TIRAP,TYRO3,UBA52	143	0.304138	0.722623	1
GO_POSITIVE_REGULATION_OF_RESPONSE_TO_BIOTIC_STIMULUS	AP1G1,BTRC,C1QBP,CARD11,CARD9,CLEC6A,CREBBP,F2RL1,GPS2,HMGB3,HSPA1B,IRAK3,LAMP1,MAPKAPK3,MIF,MUC5AC,MUC6,PAK2,PRKDC,PSMB3,PSMB7,PSMC3,PSMD11,PSMD6,RBM14,RELB,RPS19,RPS27A,RPS6KA3,RPS6KA5,S100A9,SARM1,SEC14L1,TAB1,TICAM2,TIRAP,TYRO3,UBA52,UBE2K,ZCCHC3	387	0.305368	0.831644	1
GO_NEGATIVE_REGULATION_OF_CELLULAR_PROTEIN_LOCALIZATION	AP2M1,BCL2L1,CHP1,COMMD1,CSK,DNAJA1,INSIG1,LZTS2,NSFL1C,PID1,PKIG,PPP2R5A,RIPOR2,ROCK2,TAX1BP3,TGFB1,UBAC2	111	0.305831	1.31303	1
GO_EXECUTION_PHASE_OF_APOPTOSIS	BCL2L1,CECR2,DNM1L,GPER1,KPNA1,KPNB1,MTRNR2L10,MTRNR2L4,MTRNR2L8,PAK2,RPS3,STK24,XKR6	82	0.306883	1.36748	1
GO_TUBE_FORMATION	ARHGAP35,ARID1A,CELSR1,CFL1,CTNNB1,EDA,GATA3,HIF1A,IRX2,MTHFD1L,NFIB,PAX8,PFN1,PROX1,RALA,SDC4,SEC24B,SHH,STK3,TGFB1,TRIM71,TSC1	147	0.308343	1.27831	1
GO_NEGATIVE_REGULATION_OF_INTRACELLULAR_STEROID_HORMONE_RECEPTOR_SIGNALING_PATHWAY	CALR,CNOT9,FOXP1,NCOR1,RHOA,STRN3	35	0.308468	1.50049	1
GO_NEGATIVE_REGULATION_OF_PROTEASOMAL_UBIQUITIN_DEPENDENT_PROTEIN_CATABOLIC_PROCESS	CCAR2,HSP90AB1,RPL11,SHH,SMARCC1,USP7	35	0.308468	1.50049	1
GO_POSITIVE_REGULATION_OF_SMOOTHENED_SIGNALING_PATHWAY	ARMC9,GPC3,NDST1,SCUBE1,SHH,TXNDC15	35	0.308468	1.50049	1
GO_TERMINATION_OF_RNA_POLYMERASE_II_TRANSCRIPTION	CPSF4,CPSF7,MAZ,PABPN1,SLBP,SYMPK	35	0.308468	1.50049	1
GO_CELL_CYCLE_ARREST	ARID3A,ATM,BIN1,CAB39,CALR,CDK4,CDK6,CDKN2B,CNOT9,CRADD,DHCR24,E2F1,EIF4G2,ERN1,FOXO4,GPER1,HMGA2,HSP90AB1,JMY,MIF,MLXIPL,NOTCH2,PCBP4,PKD1,PPM1G,PPP2R3B,RPL23,RPL26,RPTOR,RRAGD,SKIL,TFDP1,TGFB1	231	0.309699	1.21114	1
GO_REGULATION_OF_NITRIC_OXIDE_BIOSYNTHETIC_PROCESS	CLU,DNM2,HSP90AB1,ROCK2	57	0.309764	0.545858	1
GO_TETRAPYRROLE_METABOLIC_PROCESS	AMBP,BLVRA,IREB2,NFE2L1	57	0.309764	0.545858	1
GO_POSITIVE_REGULATION_OF_MOLECULAR_FUNCTION	ACTN4,ADCY1,ADD1,ADGRB3,ADRA2C,AGAP1,AKAP13,AKAP6,ANK3,ANP32B,ANXA2,APOA1,APOC2,ARFGEF1,ARHGAP26,ARHGAP35,ARHGAP42,ARHGAP5,ARHGDIA,ARHGEF1,ARHGEF10L,ARHGEF2,ARHGEF7,ARID5B,ARRB1,ASPH,BCL2,BCR,BID,BMP2,BRAF,CAB39,CACNA1C,CACNB3,CALM3,CARD11,CARD8,CARD9,CASR,CD24,CD74,CDC42,CDK5R2,CHP1,CHTF18,CHTF8,CLDN3,CLDN5,CLU,CNOT9,CRADD,CSK,CTNNB1,CTSA,DCUN1D4,DENND1A,DENND1B,DNAJA1,DNAJB6,DNAJC10,DNM1L,DNM2,…	1730	0.310083	1.08165	1
GO_POSITIVE_REGULATION_OF_NF_KAPPAB_TRANSCRIPTION_FACTOR_ACTIVITY	ARHGEF2,CARD11,CLU,EDA,ERC1,FLOT2,HSPA1B,IRAK3,MAP3K13,MTPN,NPM1,PRKD1,ROR1,RPS27A,RPS3,RPS6KA5,S100A9,TAB1,TIRAP,TRAF2,TRAPPC9,UBA52	148	0.310518	1.26808	1
GO_REGULATION_OF_EPIDERMAL_CELL_DIFFERENTIATION	DLL1,MYCL,NME2,ROCK2	58	0.311305	0.535711	1
GO_EXTRINSIC_APOPTOTIC_SIGNALING_PATHWAY_VIA_DEATH_DOMAIN_RECEPTORS	ARHGEF2,BCL2,BCL2L1,BID,CRADD,GABARAP,SERPINE1,SKIL,STK3,TNFRSF10B,TNFRSF1A,TRAF2,ZSWIM2	83	0.311542	1.34784	1
GO_REGULATION_OF_SODIUM_ION_TRANSPORT	ACTN4,ANK3,ATP1A1,CHP1,COMMD1,DNM2,FGF12,MLLT6,NKAIN3,NOS1,SCN1B,SLC9A3R1,WNK1	83	0.311542	1.34784	1
GO_CALCIUM_MEDIATED_SIGNALING_USING_INTRACELLULAR_CALCIUM_SOURCE	ADGRL1,FIS1,PTGFR,RYR2	21	0.311621	1.70612	1
GO_MATURATION_OF_LSU_RRNA	NHP2,RPL35,RPL7A,WDR12	21	0.311621	1.70612	1
GO_MUSCLE_CELL_CELLULAR_HOMEOSTASIS	HIF1A,LAMP2,PLG,SOD1	21	0.311621	1.70612	1
GO_NEGATIVE_REGULATION_OF_INTRINSIC_APOPTOTIC_SIGNALING_PATHWAY_BY_P53_CLASS_MEDIATOR	BCL2,CD74,MIF,PTTG1IP	21	0.311621	1.70612	1
GO_REGULATION_OF_CHROMATIN_BINDING	CTNNB1,MEPCE,PYGO2,WAPL	21	0.311621	1.70612	1
GO_REGULATION_OF_PROTEIN_POLYUBIQUITINATION	GPS2,OTUB1,RNF40,SPSB4	21	0.311621	1.70612	1
GO_REGULATION_OF_PROTON_TRANSPORT	ACTN4,CHP1,PPIF,SLC9A3R1	21	0.311621	1.70612	1
GO_RENAL_FILTRATION	F2RL1,GJA1,MCAM,PTPRO	21	0.311621	1.70612	1
GO_THYMIC_T_CELL_SELECTION	CARD11,CD74,GATA3,SHH	21	0.311621	1.70612	1
GO_VIRAL_BUDDING_VIA_HOST_ESCRT_COMPLEX	CHMP3,CHMP4B,PDCD6IP,VPS4A	21	0.311621	1.70612	1
GO_PROTEIN_PHOSPHORYLATION	AATK,ACTB,ACVR1,ADAR,ADCY1,ADM2,ADRA2C,AKAP12,AKAP13,AMBP,ANXA2,APOA1,ARHGEF2,ARRB1,ASH1L,ATM,BANK1,BAZ1B,BCL2,BCR,BMP2,BMPER,BMPR1A,BRAF,BTRC,CAB39,CALM3,CAMK2G,CAMK2N1,CARD9,CASR,CBL,CBLB,CD24,CD74,CDC42,CDC42BPA,CDC42BPB,CDK12,CDK4,CDK5R2,CDK6,CDKN2B,CEBPA,CFL1,CHP1,CIT,CLK3,CLU,CNOT9,CRLF1,CRYAB,CSK,CSNK1G2,CSNK2A1,CTNNB1,DLG2,DNAJA1,DNAJC10,DNAJC3,DOCK3,DUSP15,DUSP5,DUSP9,ECT2,EFNA1,EIF3A,EI…	1910	0.312917	1.07584	1
GO_POTASSIUM_ION_TRANSPORT	AKAP6,ANK3,ATP1A1,BIN1,CAB39,CD63,CHP1,DNM2,FLNA,KCNB1,KCND2,KCNJ4,KCNK3,KCNQ1,KCNT1,NOS1,SLC12A7,SLC12A8,SLC12A9,SLC9C1,TSC1,WNK1,YWHAE	234	0.31335	0.787184	1
GO_PHOTOTRANSDUCTION	ARRB1,GNB1,GNGT1,NMT1	59	0.313967	0.525933	1
GO_REGULATION_OF_LEUKOCYTE_MIGRATION	BCR,C1QBP,CALR,CD74,F2RL1,MADCAM1,MAPK14,MIF,MTUS1,NBL1,PLCB1,PTGER4,RHOA,RIPOR2,SERPINE1,TIRAP,TRPV4,WNK1	191	0.314408	0.751482	1
GO_PROTEASOMAL_PROTEIN_CATABOLIC_PROCESS	ANAPC2,ARRB1,BTRC,CCAR2,CEBPA,CLU,COMMD1,CTNNB1,CUL4A,DNAJC10,FBXL18,FBXL2,GCLC,GET4,GID4,HACE1,HM13,HSP90AB1,HSPA1B,KLHL15,KLHL20,LTN1,MAEA,MAN1B1,NFE2L1,NSFL1C,PCBP2,PCNP,PKD1,PRPF19,PSMB3,PSMB7,PSMC3,PSMD11,PSMD6,RACK1,RMND5B,RNF216,RNF40,RPL11,RPS27A,SEC61B,SHH,SIAH1,SMARCC1,SMURF1,SPSB1,SPSB4,TBL1X,TBL1XR1,TRIM71,UBA52,UBAC2,UBE2I,UBE2K,UBXN11,UBXN6,UCHL1,UGGT1,USP13,USP19,USP7,VCP,ZYG11B	470	0.315151	1.14697	1
GO_SYNAPTIC_VESICLE_EXOCYTOSIS	ADCY1,ATP2A2,CALM3,DGKI,DNM1L,PCLO,RIMS1,RIMS2,SYT1,UNC13A	115	0.31533	0.688381	1
GO_NON_CANONICAL_WNT_SIGNALING_PATHWAY	AGO2,AP2B1,AP2M1,CDC42,CELSR1,CTNNB1,GNB1,GPC3,GPC6,PFN1,PLCB1,PPP3R1,PSMB3,PSMB7,PSMC3,PSMD11,PSMD6,RHOA,ROR1,SMURF1,VANGL1,WNT1	150	0.316156	1.24808	1
GO_MEIOSIS_I_CELL_CYCLE_PROCESS	ATM,ERCC1,ESPL1,HFM1,MEI4,RAD51B,SUN1,SYCP1,TEX11,WEE2	116	0.316254	0.681837	1
GO_CELLULAR_RESPONSE_TO_ALCOHOL	ADCY1,CDH1,CDK4,CTNNB1,GNB1,GRAMD1A,HMGCS1,LARP1,LRP8,NFE2L1,PTGER4,PTGFR,SPIDR	84	0.316915	1.32877	1
GO_SPERMATID_DIFFERENTIATION	FNDC3A,IQCG,OCA2,PAFAH1B1,PANK2,PYGO2,RFX2,RNF17,SLC26A3,SPINK1,SRPK1,SYCP1,TARBP2,TBC1D20	151	0.317631	0.738458	1
GO_CELLULAR_IRON_ION_HOMEOSTASIS	ATP6V0D1,FTH1,FTL,GDF2,HIF1A,IREB2,NCOA4,NEDD8,SOD1,TF	60	0.317706	1.45133	1
GO_PLATELET_AGGREGATION	ACTB,ACTG1,FERMT3,FIBP,FLNA,GNAS,HSPB1,MYH9,TLN1,TYRO3	60	0.317706	1.45133	1
GO_POSITIVE_REGULATION_OF_ACTIN_FILAMENT_BUNDLE_ASSEMBLY	APOA1,ARHGEF10L,CDC42,FLNA,PFN1,RHOA,ROCK2,SDC4,SERPINF2,TSC1	60	0.317706	1.45133	1
GO_REGULATION_OF_IMMUNOGLOBULIN_PRODUCTION	C17orf99,GPI,PRKDC,RBP4,SUPT6H,TGFB1,TMBIM6,TP53BP1,TRAF2,XBP1	60	0.317706	1.45133	1
GO_TUMOR_NECROSIS_FACTOR_SUPERFAMILY_CYTOKINE_PRODUCTION	AKAP12,ARFGEF2,ARHGEF2,AZI2,CARD9,CLU,FOXP1,GSTP1,HSPB1,IRAK3,MIF,ORM1,TIRAP,ZBTB20	153	0.318488	0.727727	1
GO_DNA_REPLICATION_INDEPENDENT_NUCLEOSOME_ORGANIZATION	ATRX,CENPT,HIRA,NPM1,POLE3,RBBP7,RSF1	39	0.319546	1.58694	1
GO_NEGATIVE_REGULATION_OF_ACTIN_FILAMENT_DEPOLYMERIZATION	ADD1,CAPZA2,CAPZB,MTPN,SPTAN1,SPTBN1,SPTBN2	39	0.319546	1.58694	1
GO_POSITIVE_REGULATION_OF_SPROUTING_ANGIOGENESIS	BMPER,DLL1,GATA2,HDAC9,ITGA5,JCAD,PKM	39	0.319546	1.58694	1
GO_REGULATION_OF_REACTIVE_OXYGEN_SPECIES_BIOSYNTHETIC_PROCESS	CLU,DNM2,HDAC4,HSP90AB1,RHOA,ROCK2,SLC30A10	85	0.319993	0.64892	1
GO_PROTEIN_ACYLATION	ARRB1,AUTS2,CREBBP,CTCF,EP400,FOXO1,GATA2,GATA3,GTF2B,HCFC1,HHAT,JADE3,KANSL3,KAT6A,KAT7,KLF15,MORF4L1,NAA16,NAA35,NMT1,NOS1,PHF10,PHF20,POLE3,PYGO2,RPS6KA5,RSF1,SETD5,SRCAP,SUPT3H,TRRAP,USP22,YEATS2,ZDHHC8	241	0.321337	1.19343	1
GO_CHONDROCYTE_DIFFERENTIATION	ADAMTS7,ANXA2,ANXA6,BMP2,BMPR1A,COL27A1,CREB3L2,CTNNB1,FGFR3,HMGA2,MAPK14,MEF2D,MEX3C,NFIB,NKX3-2,SERPINH1,TGFB1,TGFBI	119	0.322395	1.29394	1
GO_LAMELLIPODIUM_ASSEMBLY	ARHGEF7,AUTS2,CAPZB,CDC42,DNM2,FSCN1,HDAC4,PTPRO,WAS,WNT1	61	0.322476	1.42277	1
GO_REGULATION_OF_SODIUM_ION_TRANSMEMBRANE_TRANSPORT	ACTN4,ANK3,CHP1,COMMD1,DNM2,FGF12,NOS1,SCN1B,SLC9A3R1,WNK1	61	0.322476	1.42277	1
GO_REGULATION_OF_TELOMERE_MAINTENANCE_VIA_TELOMERE_LENGTHENING	ATM,CCT7,CTNNB1,HNRNPA1,HNRNPA2B1,HNRNPC,MAP2K7,MAPK1,SMG5,TCP1	61	0.322476	1.42277	1
GO_SOMITE_DEVELOPMENT	ATM,BMPR1A,DLL1,POFUT1,PRKDC,SHH,WNT1	88	0.323287	0.62475	1
GO_ORGANONITROGEN_COMPOUND_CATABOLIC_PROCESS	ABHD12,ADA2,ADAMTS7,AGXT,AHCY,AMBP,AMER1,ANAPC2,ANXA2,AP2B1,AP2M1,ARRB1,ATM,AUH,BCKDHA,BLVRA,BTRC,CBL,CBS,CCAR2,CDH1,CEBPA,CHMP4B,CHP1,CLN6,CLU,COMMD1,CSNK2A1,CST3,CTNNB1,CTSA,CUL4A,DENND3,DISC1,DNAJC10,DNAJC3,DTL,EEF1A1,EFNA1,EGLN2,ENOSF1,EZR,FAM83D,FBXL18,FBXL2,FLNA,FOXO1,GCDH,GCLC,GET4,GID4,GJA1,GLDC,GPC3,GPC5,GPC6,HACE1,HDAC6,HGS,HIBCH,HINT1,HIPK2,HM13,HSP90AB1,HSPA1B,HSPA8,HSPG2,HUWE1,IL4I1,…	1276	0.324933	1.09147	1
GO_ADP_METABOLIC_PROCESS	EIF6,ENO1,GAPDH,GPI,HDAC4,HIF1A,HK2,MLXIPL,NUP160,NUP62,NUP88,PFKFB1,PFKFB3,PKM,POM121,SEC13,TPR,ZBTB20	120	0.325523	1.28116	1
GO_REGULATION_OF_PHOSPHATIDYLINOSITOL_3_KINASE_SIGNALING	CBL,ERBB3,F2RL1,FBXL2,GAB1,GPER1,IGF1R,MAPK1,MAZ,PDGFC,PIK3CD,PIP5K1A,PLXNB1,PPARD,RELN,ROR1,SEMA4D,SLC9A3R1	120	0.325523	1.28116	1
GO_SUBSTANTIA_NIGRA_DEVELOPMENT	ACTB,CALM3,CDC42,COX6B1,RHOA,YWHAE,YWHAQ	40	0.326167	1.53874	1
GO_TELOMERE_CAPPING	ATM,ERCC1,MAP2K7,MAPK1,PRKDC,USP7,XRCC1	40	0.326167	1.53874	1
GO_INTRINSIC_APOPTOTIC_SIGNALING_PATHWAY_IN_RESPONSE_TO_ENDOPLASMIC_RETICULUM_STRESS	BCL2,BCL2L1,DNAJC10,ERN1,HYOU1,TMBIM6,TNFRSF10B,TRAF2,UBE2K,XBP1	62	0.328225	1.39531	1
GO_NEGATIVE_REGULATION_OF_CELL_SUBSTRATE_ADHESION	ACTN4,CLASP2,FBLN1,LRP1,MAP4K4,PLG,PTPRO,RHOA,SERPINE1,WNT1	62	0.328225	1.39531	1
GO_NEGATIVE_REGULATION_OF_PROTEIN_DEPHOSPHORYLATION	ELFN1,ENSA,FKBP1A,MGAT5,PHACTR1,PPP1R37,PTPA,ROCK2,YWHAB,YWHAE	62	0.328225	1.39531	1
GO_LENS_MORPHOGENESIS_IN_CAMERA_TYPE_EYE	CTNNB1,HIPK2,PROX1,TBC1D20	22	0.331687	1.61122	1
GO_MEMBRANE_DEPOLARIZATION_DURING_CARDIAC_MUSCLE_CELL_ACTION_POTENTIAL	ANK3,CACNA1C,CACNA1G,SCN1B	22	0.331687	1.61122	1
GO_MEMBRANE_RAFT_ORGANIZATION	ANXA2,FLOT2,PACSIN2,PPT1	22	0.331687	1.61122	1
GO_MITOTIC_SISTER_CHROMATID_COHESION	ATRX,CHTF8,MAU2,PDS5A	22	0.331687	1.61122	1
GO_MRNA_CLEAVAGE	AGO2,CPSF4,CPSF7,ERN1	22	0.331687	1.61122	1
GO_MUSCLE_HYPERTROPHY_IN_RESPONSE_TO_STRESS	ATP2A2,FOXO1,HDAC4,KLF15	22	0.331687	1.61122	1
GO_NEGATIVE_REGULATION_OF_RHO_PROTEIN_SIGNAL_TRANSDUCTION	ARHGAP35,ARHGAP42,MET,RIPOR2	22	0.331687	1.61122	1
GO_POSITIVE_REGULATION_OF_DENDRITIC_SPINE_MORPHOGENESIS	DNM1L,LRP8,PAFAH1B1,RELN	22	0.331687	1.61122	1
GO_POSITIVE_REGULATION_OF_NUCLEOTIDE_BIOSYNTHETIC_PROCESS	ENO1,NOS1,PID1,VCP	22	0.331687	1.61122	1
GO_REGULATION_OF_PROTEIN_SUMOYLATION	CTNNB1,HDAC4,TOLLIP,UBE2I	22	0.331687	1.61122	1
GO_REGULATION_OF_SUPEROXIDE_ANION_GENERATION	F2RL1,GSTP1,SOD1,TGFB1	22	0.331687	1.61122	1
GO_REGULATION_OF_UBIQUITIN_PROTEIN_LIGASE_ACTIVITY	DNM1L,RPL11,RPL23,RPL5	22	0.331687	1.61122	1
GO_OXIDATIVE_PHOSPHORYLATION	BID,COX6B1,COX6C,MLXIPL,NDUFA4,NDUFS8,NDUFV2,PPIF,RHOA,SDHC,VCP	124	0.332683	0.70357	1
GO_POSITIVE_REGULATION_OF_IMMUNE_EFFECTOR_PROCESS	AP1G1,C12orf4,C17orf99,CD74,F2RL1,GATA2,GATA3,GPI,LAMP1,MAPK14,MIF,RBP4,RPS19,SNX4,STXBP2,TGFB1,TP53BP1,TRAF2,XBP1,ZCCHC3	205	0.333067	0.780958	1
GO_REGULATION_OF_ERBB_SIGNALING_PATHWAY	ARHGEF7,CBL,CBLB,CDC42,CNOT9,EPN1,EPS15L1,GPER1,HGS,MVB12B,NUP62,RAB7A,SHC1,VPS25	91	0.333185	1.31959	1
GO_REGULATION_OF_ION_TRANSPORT	ACTN4,AHNAK,AKAP6,ANK3,ANXA2,APOA1,ARL6IP1,ATP1A1,BCL2,BEST1,BIN1,CAB39,CACNA1C,CACNA1G,CACNB3,CALM3,CAMK2G,CASR,CD63,CHD7,CHP1,CLIC6,COMMD1,CTNNB1,DIAPH1,DLG2,DNM2,FGF12,FKBP1A,FLNA,GJA1,GPER1,GRIN2B,GRM7,HOMER1,HTT,KCNB1,KCND2,KCNJ4,KCNQ1,MIF,MINK1,MLLT6,NCOR1,NKAIN3,NLGN2,NOS1,NPSR1,PDE4D,PLA2G6,PPIF,RELN,RHOA,RYR2,SCN1B,SCN9A,SESTD1,SHANK2,SLC30A10,SLC9A3R1,SNX4,SPINK1,SYT1,TCAF1,TF,THADA,TMB…	673	0.334013	0.876785	1
GO_MODULATION_OF_EXCITATORY_POSTSYNAPTIC_POTENTIAL	CACNB3,CELF4,NLGN2,RELN,RIMS1,RIMS2,SHANK2	41	0.334219	1.49338	1
GO_POSITIVE_REGULATION_OF_VIRAL_TRANSCRIPTION	GTF2B,NELFA,NELFB,NUCKS1,POLR2A,POLR2E,RSF1	41	0.334219	1.49338	1
GO_TRANSLESION_SYNTHESIS	DTL,POLD4,POLN,RFC1,RPS27A,UBA52,VCP	41	0.334219	1.49338	1
GO_CELLULAR_SENESCENCE	BMPR1A,CALR,CDK6,CDKN2B,HMGA1,HMGA2,KAT6A,MAPK14,PRKDC,SLC30A10	63	0.334904	1.36889	1
GO_MITOTIC_CELL_CYCLE_CHECKPOINT	ARID3A,ATM,BCL2L1,CDK5RAP2,CDKN2B,CNOT9,CRADD,E2F1,FOXO4,HMGA2,INTS3,MAD1L1,PCBP4,PRKDC,RAD9A,RPL26,RPS6,TAOK2,TAOK3,TFDP1,TGFB1,TPR,VPS4A,WEE2	164	0.334923	1.24507	1
GO_REGULATION_OF_CELL_CYCLE_G2_M_PHASE_TRANSITION	ACTR1A,ATF5,ATM,BABAM2,CDK4,CDK5RAP2,CEP192,CEP72,CLASP1,DTL,FOXO4,HMGA2,MTA3,NPM1,PAFAH1B1,PBX1,PCM1,PSMB3,PSMB7,PSMC3,PSMD11,PSMD6,RAD51B,TAOK2,TAOK3,TPX2,TUBA1A,TUBB,VPS4A,YWHAE	209	0.336068	1.21766	1
GO_REGULATION_OF_PROTEIN_POLYMERIZATION	ADD1,ARFGEF1,ARPC1B,ARPC4,ARPC5,BAIAP2L1,BIN1,CAPZA2,CAPZB,CDK5RAP2,CLASP1,CLIP1,CORO1B,FCHSD2,HSPA1B,JMY,MET,MTPN,MYO1C,PFN1,RHOA,RPS3,SNX9,SPIRE2,SPTAN1,SPTBN1,SPTBN2,TMSB10,TPPP,WAS	209	0.336068	1.21766	1
GO_PHOSPHOLIPID_BIOSYNTHETIC_PROCESS	ABHD3,ACSL3,APOA1,ATM,CPNE1,CSNK2A1,FDPS,FIG4,GPAT4,HMGCS1,IDH1,INPPL1,LPIN3,MFSD2A,PI4KA,PIGG,PIGS,PIGV,PIK3CD,PIK3R2,PIKFYVE,PIP5K1A,PLA2G6,PLD1,PPARD,SERINC5	258	0.337336	0.809354	1
GO_REGULATION_OF_HORMONE_SECRETION	ACSL4,ADRA2C,ARRB1,CACNA1C,CASR,CHD7,ENSA,GJA1,GNAS,GPER1,HIF1A,HNF4A,KCNB1,LRP1,MIDN,NADK,NLGN2,PAX8,PLA2G6,PPARD,RAB8B,RBP4,RPH3AL,SLC25A6,SNX4,TARDBP	258	0.337336	0.809354	1
GO_POSITIVE_REGULATION_OF_ACTIN_FILAMENT_POLYMERIZATION	ARPC1B,ARPC4,ARPC5,BAIAP2L1,BIN1,CORO1B,FCHSD2,JMY,MYO1C,PFN1,RHOA,SNX9,SPIRE2,WAS	92	0.337845	1.30258	1
GO_POSITIVE_REGULATION_OF_CELL_CYCLE_PHASE_TRANSITION	CDC45,CDK4,CUL4A,DTL,EIF4G1,ESPL1,FAM83D,MEPCE,MTA3,NPM1,PBX1,PLCB1,RAD51B,RPTOR	92	0.337845	1.30258	1
GO_REGULATION_OF_CELL_JUNCTION_ASSEMBLY	CLASP1,CLASP2,CLDN1,CLDN3,CLDN5,GJA1,LRP1,MAP4K4,MYO1C,RHOA,ROCK2,SDC4,TJP1,TSC1	92	0.337845	1.30258	1
GO_CELL_FATE_COMMITMENT	ACVR1,ARHGEF2,BCL2,BMP2,BMPR1A,CDC42,CTNNB1,DLL1,ETS2,FOXN4,GAP43,GATA2,GATA3,NFE2L1,NKX6-2,NOTCH2,NR2F2,PRKDC,PROX1,RHOA,RORA,SHH,SOX12,TEAD3,WNT1,ZFPM1	261	0.338264	0.798843	1
GO_POSITIVE_REGULATION_OF_PHOSPHORUS_METABOLIC_PROCESS	ACSL3,ACVR1,ADCY1,ADRA2C,AKAP12,AKAP13,ANXA2,APOC2,ARHGEF2,ARRB1,ATM,BANK1,BCL2,BMP2,BMPER,BMPR1A,BRAF,CAB39,CALM3,CARD9,CASR,CD24,CD74,CDC42,CDK5R2,CLU,CNOT9,CRLF1,CSK,CTNNB1,DOCK3,DUSP15,DUSP5,DUSP9,ECT2,EFNA1,EIF4G1,ENO1,EPHA7,ERBB3,ERN1,F2RL1,FFAR4,FGF19,FGFR3,FLT4,GAREM1,GDF2,GPER1,GRM4,HDAC6,HIF1A,HIPK2,HMGA2,HSP90AB1,IAPP,IGF1R,IGF2,IL6ST,ITGA5,JCAD,JTB,KLHDC10,LRP1,LRP8,MAP2K7,MAP3K13,MAP…	1104	0.33891	1.09386	1
GO_NEGATIVE_REGULATION_OF_CELL_DEVELOPMENT	ACTN4,ARHGDIA,ARHGEF2,BCL2,BMPR1A,CALR,CDK5RAP2,CERS2,CTNNB1,DLL1,EFNA1,EPHA7,FBLN1,GAK,LRP1,NGEF,NKX6-2,NR2F1,PAFAH1B1,PBX1,PCM1,PTPRG,PTPRO,RHOA,SEMA4B,SEMA4D,SHH,THRB,TRPC6,TRPV4,TSC1,WEE2,ZNF536	321	0.342102	0.827184	1
GO_LIPOPROTEIN_BIOSYNTHETIC_PROCESS	APOA1,ATG10,HHAT,NMT1,PIGG,PIGS,PIGV,ZDHHC8	94	0.342448	0.672596	1
GO_POSITIVE_REGULATION_OF_INTERLEUKIN_6_PRODUCTION	ARHGEF2,CARD9,CD74,F2RL1,TIRAP,TRPV4,XBP1,ZBTB20	94	0.342448	0.672596	1
GO_POSITIVE_REGULATION_OF_T_CELL_PROLIFERATION	CARD11,CD24,CD276,HHLA2,IGF2,IL6ST,RPS3,SHH	94	0.342448	0.672596	1
GO_CARDIAC_MUSCLE_TISSUE_MORPHOGENESIS	BMP2,BMPR1A,CHD7,FKBP1A,PROX1,RXRA,RYR2,TGFB1,XIRP2,ZFPM1	64	0.342459	1.34344	1
GO_NEGATIVE_REGULATION_OF_CALCIUM_ION_TRANSPORT	BCL2,BIN1,CACNB3,CALM3,NOS1,SESTD1,SPINK1,THADA,TMBIM6,YWHAE	64	0.342459	1.34344	1
GO_PEPTIDE_SECRETION	ACSL4,ADRA2C,AKAP12,APOA1,ARRB1,BANK1,CACNA1C,CAMK2G,CANX,CARD11,CARD8,CASR,CAVIN1,CD74,CHD7,CLEC6A,DNM1L,ENSA,EZR,F2RL1,FFAR4,FN1,FOXP1,GAPDH,GATA3,GJA1,GPER1,GPI,HDAC9,HIF1A,HNF4A,KCNB1,LMF1,LRP1,MAPK14,MAPKBP1,MIDN,MIF,NADK,NLGN2,NOTCH2,OLFM2,ORM1,PAFAH1B1,PAX8,PCLO,PLA2G6,POU2F2,PPARD,PPIA,PTGER4,RAB12,RAB8B,RBP4,RHBDD3,RIMS2,RPH3AL,SLC25A6,SOCS1,SPTBN1,TARDBP,TGFB1,TMBIM6,TRAF2,TRPV4,XBP1	609	0.342564	0.876357	1
GO_COFACTOR_CATABOLIC_PROCESS	AHCY,AMBP,BLVRA,HBM,VCP	65	0.342671	0.602726	1
GO_GLYCOSPHINGOLIPID_METABOLIC_PROCESS	CERK,CLN6,CTSA,PSAP,SMPD4	65	0.342671	0.602726	1
GO_RESPIRATORY_GASEOUS_EXCHANGE_BY_RESPIRATORY_SYSTEM	FLT4,FUT8,MAN2A1,NDST1,NLGN2	65	0.342671	0.602726	1
GO_SECONDARY_METABOLIC_PROCESS	AKR1C1,BCL2,CBS,CBSL,OCA2	65	0.342671	0.602726	1
GO_POSITIVE_REGULATION_OF_CYTOKINE_PRODUCTION	AKAP12,ARFGEF2,ARHGEF2,C1QBP,CARD11,CARD8,CARD9,CD276,CD74,CLEC6A,CLU,CREBBP,CTNNB1,F2RL1,FLT4,GAPDH,GATA3,GDF2,HHLA2,HIF1A,HSPA1B,HSPB1,IL6ST,LRP1,MAPK14,MIF,ORM1,PDE4D,PLCB1,POLR2E,PRKDC,PTGER4,ROCK2,RORA,RPS3,SEC14L1,SERPINE1,SERPINF2,SOD1,SPTBN1,TGFB1,TIRAP,TRAF2,TRPV4,XBP1,ZBTB20,ZCCHC3,ZFPM1	454	0.34269	0.852872	1
GO_CHOLESTEROL_EFFLUX	APOA1,APOC2,GPS2,LRP1,SCARB1,SHH,SOAT1	42	0.34359	1.45061	1
GO_MYOBLAST_FUSION	ADGRB3,MAPK14,MYH9,NOS1,RIPOR2,TANC1,WNT1	42	0.34359	1.45061	1
GO_OLIGODENDROCYTE_DEVELOPMENT	CLU,GSTP1,HDAC10,MYRF,NKX6-2,PRDM8,SHH	42	0.34359	1.45061	1
GO_POSITIVE_REGULATION_OF_CALCIUM_MEDIATED_SIGNALING	AKAP6,CALM3,ERBB3,HINT1,HTT,LMCD1,PTBP1	42	0.34359	1.45061	1
GO_POSITIVE_REGULATION_OF_GLIAL_CELL_DIFFERENTIATION	BIN1,BMP2,IL6ST,NKX6-2,PRPF19,SHH,TGFB1	42	0.34359	1.45061	1
GO_POSITIVE_REGULATION_OF_GLUCOSE_TRANSMEMBRANE_TRANSPORT	ADIPOR2,BRAF,FGF19,GPC3,KLF15,MAPK14,MEF2A	42	0.34359	1.45061	1
GO_PROTEIN_PEPTIDYL_PROLYL_ISOMERIZATION	FKBP1A,FKBP5,PIN4,PPIA,PPIB,PPIF,PTPA	42	0.34359	1.45061	1
GO_NEGATIVE_REGULATION_OF_PROTEIN_CONTAINING_COMPLEX_ASSEMBLY	ADD1,ALB,ARFGEF1,ARHGEF2,CAPZA2,CAPZB,CDC42,CLU,CRYAB,HDAC6,IAPP,MTPN,PFN1,PTGER4,RPL13A,SPTAN1,SPTBN1,SPTBN2,TMSB10	129	0.343946	1.25392	1
GO_DNA_RECOMBINATION	ATM,CDC45,ERCC1,FUS,HDAC10,HFM1,HMGB3,INO80E,KLHL15,KPNA1,MCM7,MEI4,MORF4L1,NUCKS1,POLN,PRKDC,RAD51B,RMI2,SPIDR,SUPT6H,SYCP1,TEX11,TGFB1,TP53BP1,UNG,WAS,XRCC1	269	0.345525	0.805585	1
GO_MEGAKARYOCYTE_DIFFERENTIATION	CDKN2B,EIF6,GATA2,KMT2D,ZFPM1	67	0.345583	0.583199	1
GO_SUPEROXIDE_METABOLIC_PROCESS	F2RL1,GSTP1,SOD1,SZT2,TGFB1	67	0.345583	0.583199	1
GO_CANONICAL_WNT_SIGNALING_PATHWAY	AMER1,BCL9L,BMP2,BTRC,CCAR2,CSNK1G2,CTNNB1,CTNND1,CTNND2,DISC1,DKK2,EDA,FOXO1,G3BP1,GATA3,GPC3,GPC5,GSKIP,INVS,LATS2,LZTS2,MAPK14,MCC,NID1,PSMB3,PSMB7,PSMC3,PSMD11,PSMD6,PTPRO,PTPRU,PYGO2,RNF220,SHH,SLC9A3R1,STK3,TBL1X,TBL1XR1,TLE1,TLE2,TMEM170B,UBAC2,VCP,WNK1,WNT1	326	0.345583	1.16408	1
GO_REGULATION_OF_PROTEIN_BINDING	ACTB,ADD1,ANXA2,ARRB1,BCL2,BMP2,CDC42,CLDN5,DISC1,FKBP1A,HDAC4,HDAC5,HIPK2,HSP90AB1,LDOC1,LRP1,LRPAP1,MET,PKD1,PPP2CA,PTPRF,RALB,RIPOR2,RPL11,STK3,SYMPK,TIRAP,TMBIM6,TRAF2,VTN,ZFPM1	218	0.346413	1.20435	1
GO_T_CELL_ACTIVATION	AZI2,BCL2,CARD11,CD24,CD276,CD74,CDC42,CDK6,CHD7,CSK,CTNNB1,DDOST,F2RL1,FANCA,FKBP1A,FLOT2,FOXJ1,FOXP1,GATA3,HHLA2,IGF2,IL6ST,KDELR1,MAD1L1,MYH9,PAK2,PIK3CD,PKNOX1,PRKDC,PTGER4,RELB,RHOA,RIPOR2,RORA,RPL22,RPS3,RPS6,SDC4,SH3RF1,SHH,SOCS1,SOD1,TSC1,WAS,WNT1,XBP1,ZEB1,ZFPM1,ZMIZ1	463	0.347164	0.853766	1
GO_REGULATION_OF_INFLAMMATORY_RESPONSE	ABHD12,AHSG,APOA1,ASH1L,ATM,BCR,CEBPA,FANCA,FFAR4,FOXP1,GATA3,GPER1,GPS2,GPX4,GSTP1,IL6ST,MAPK14,MAPK7,MGLL,NFE2L1,NT5E,PPARD,PTGER4,RHBDD3,RORA,RPS19,S100A9,SERPINE1,SNX4,SOD1,TNFRSF1A,TRPV4,TYRO3,ZYX	329	0.348073	0.832042	1
GO_CELL_MATRIX_ADHESION	ARHGEF7,BCL2,BCR,CD63,CDK6,CLASP1,CLASP2,CTNNB1,DISC1,EDA,EPDR1,FN1,LAMA5,LRP1,MADCAM1,MAP4K4,MINK1,MKLN1,MSLN,NID1,PIP5K1A,PKD1,PTPRK,RHOA,ROCK2,SDC4,SERPINE1,TAOK2,TSC1,VTN,ZYX	219	0.348113	1.19786	1
GO_NUCLEOSIDE_BISPHOSPHATE_BIOSYNTHETIC_PROCESS	ACSL3,ACSL4,DLAT,FASN,GCDH,HSD17B12,PANK2,PANK3,PDP1,PPT1,SCD	68	0.348494	1.40043	1
GO_REGULATION_OF_CARDIAC_CONDUCTION	ASPH,ATP1A1,ATP2A2,ATP2B2,CALM3,CORIN,FLNA,NOS1,PDE4D,RYR2,SLC8A2	68	0.348494	1.40043	1
GO_RIBOSE_PHOSPHATE_METABOLIC_PROCESS	ACSL3,ACSL4,ADCY1,CARD11,CMPK1,CTPS2,DBI,DLAT,DLG2,EFL1,EIF6,ENO1,FASN,GAPDH,GCDH,GPAT4,GPI,HDAC4,HIF1A,HINT1,HK2,HMGCS1,HSD17B12,HSD17B4,MAGI3,MLXIPL,NME2,NT5C2,NT5E,NUP160,NUP62,NUP88,PANK2,PANK3,PDE10A,PDE4D,PDP1,PFKFB1,PFKFB3,PID1,PKM,POM121,PPT1,PRPS2,RHOA,RORA,SCD,SEC13,TGFB1,TPR,UCK1,UCKL1,VCP,ZBTB20	396	0.349432	1.14811	1
GO_EXTRINSIC_APOPTOTIC_SIGNALING_PATHWAY	ACVR1,ARHGEF2,BCL2,BCL2L1,BID,CRADD,ERBB3,EYA4,FGFR3,GABARAP,GCLC,GPER1,GSTP1,HSPA1B,HTT,KRT18,KRT8,MAPK7,PAK2,PHIP,SERPINE1,SH3RF1,SIVA1,SKIL,STK3,TGFB1,TNFRSF10B,TNFRSF12A,TNFRSF1A,TRAF2,ZSWIM2	220	0.350109	1.19143	1
GO_REGULATION_OF_CELL_CELL_ADHESION	ANK3,APOA1,BMP2,CARD11,CD24,CD276,CD74,CDC42,CDH1,CSK,EPCAM,EPHA7,FERMT3,FLOT2,FOXJ1,GATA3,HHLA2,IGF2,IL6ST,MAD1L1,MAPK14,MAPK7,MINK1,NFAT5,PAK2,PIEZO1,PLG,PTPRU,RHOA,RIPOR2,RPS3,SDC4,SERPINF2,SHH,SOCS1,TENM3,TGFB1,TRPV4,WNK1,WNT1,XBP1,ZMIZ1	399	0.351541	0.849053	1
GO_COFACTOR_BIOSYNTHETIC_PROCESS	ACSL3,ACSL4,DLAT,FASN,GCDH,GCLC,HSD17B12,IREB2,MTHFD1L,NADK,NADSYN1,NFE2L1,NMNAT3,PANK2,PANK3,PDP1,PPT1,PPTC7,SCD,SLC5A8,SOD1,TPK1	223	0.351983	0.79058	1
GO_PROTEIN_MATURATION	ANXA2,ASPH,CALR,CARD8,CORIN,CPB2,CREBBP,DHCR24,ENO1,FKBP1A,HM13,LMF1,MYH9,MYRF,NAA16,NAA35,PCSK6,SEC11A,SERPINE1,SERPINF2,SERPINH1,SHH,SPCS2,SPCS3,TIMM17A,TSPAN14,TSPAN5,YME1L1	275	0.352015	0.81865	1
GO_REGULATION_OF_PROTEIN_MODIFICATION_BY_SMALL_PROTEIN_CONJUGATION_OR_REMOVAL	AMER1,ARRB1,CHP1,COMMD1,CTNNB1,DCUN1D4,DNAJA1,DNM1L,FKBP1A,GCLC,GPS2,HDAC4,HSP90AB1,HSPA1B,HUWE1,IVNS1ABP,NPM1,OTUB1,PDCD6,PTTG1IP,RASSF5,RNF111,RNF40,RPL11,RPL23,RPL5,RPS3,SPSB4,TOLLIP,U2AF2,UBE2I,VCP	225	0.353632	1.20466	1
GO_CEREBRAL_CORTEX_CELL_MIGRATION	CDK5R2,CTNNB1,DISC1,PAFAH1B1,RELN,RHOA,SUN1	43	0.35417	1.41022	1
GO_NEGATIVE_REGULATION_OF_ENDOCYTOSIS	APOC2,ATXN2,LRPAP1,PACSIN2,PRKD1,PROM2,SH3GL3	43	0.35417	1.41022	1
GO_PYRIMIDINE_NUCLEOTIDE_BIOSYNTHETIC_PROCESS	CMPK1,CTPS2,GPAT4,NME2,TYMS,UCK1,UCKL1	43	0.35417	1.41022	1
GO_REGULATION_OF_VACUOLE_ORGANIZATION	ANXA2,CHMP4B,PIKFYVE,RAB1B,RALB,SCARB2,SCFD1	43	0.35417	1.41022	1
GO_FERTILIZATION	ASH1L,B4GALT1,BCL2L1,CCT7,FNDC3A,NR2F2,PLCB1,RIMS1,SPINK1,TARBP2,TCP1,TDRD12,TEX101,TEX11,TRPC6,WEE2,ZAN	177	0.354184	0.767723	1
GO_INSULIN_RECEPTOR_SIGNALING_PATHWAY	AHSG,ATP6V0D1,BAIAP2L1,BCAR1,CDK4,EIF4EBP2,FOXO1,FOXO4,GAB1,GRB10,IGF1R,IGF2,NUCKS1,PHIP,PID1,PIK3R2,SHC1,SMARCC1,SOCS1,TSC1	136	0.354958	1.25176	1
GO_GLUTAMATE_RECEPTOR_SIGNALING_PATHWAY	DLG2,GRID1,GRID2,GRIK1,GRIN2B,GRM4,GRM7,HOMER1,KCNB1,MINK1,NLGN2,PLCB1,RELN,SHANK2,UNC13A	100	0.357121	1.28072	1
GO_PHAGOSOME_MATURATION	ATP6V0D1,RAB43,RAB7A	44	0.359728	0.5294	1
GO_REGULATION_OF_LONG_TERM_SYNAPTIC_POTENTIATION	ADCY1,RELN,STAU1	44	0.359728	0.5294	1
GO_REGULATION_OF_T_CELL_MIGRATION	RHOA,RIPOR2,WNK1	44	0.359728	0.5294	1
GO_AUTONOMIC_NERVOUS_SYSTEM_DEVELOPMENT	CTNNB1,FN1,GATA3	45	0.360439	0.516758	1
GO_EYE_PHOTORECEPTOR_CELL_DIFFERENTIATION	GNGT1,RORB,THRB	45	0.360439	0.516758	1
GO_PEPTIDYL_CYSTEINE_MODIFICATION	GAPDH,NOS1,S100A9	45	0.360439	0.516758	1
GO_PHOTORECEPTOR_CELL_DEVELOPMENT	GNGT1,RORB,THRB	45	0.360439	0.516758	1
GO_REGULATION_OF_LIPID_STORAGE	ALKBH7,PPARD,SCARB1	45	0.360439	0.516758	1
GO_SYNAPTIC_VESICLE_TRANSPORT	CTNNB1,DNM2,KIF5C	45	0.360439	0.516758	1
GO_HEAD_DEVELOPMENT	ACSL3,ACTB,ADCY1,ADGRL2,ANKRD11,ANP32B,ARHGAP35,ARID1A,ARID5B,ARL13B,ARPC5,ASPH,ATF5,ATM,ATP6V0D1,ATRX,ATXN1,ATXN1L,BCL2,BCR,BMP2,BMPR1A,CALM3,CDC42,CDH1,CDK5R2,CDK5RAP2,CDK6,CEP120,CHD7,CIC,CLDN5,CNTNAP2,COX6B1,CSK,CTNNB1,CTNND1,DISC1,DLL1,DPYSL2,E2F1,EPHA7,FLNA,FOXJ1,GATA2,GRID2,GRIN2B,HIF1A,HMGCS1,HSPG2,IGF2BP1,IL11RA,KCNK3,LIMK2,LRP1,LRP8,MAP1S,MAPK1,MFSD2A,MNAT1,MTPN,NDST1,NFIB,NR2F2,PAFAH1B…	757	0.361028	1.10846	1
GO_NEGATIVE_REGULATION_OF_RNA_BIOSYNTHETIC_PROCESS	AEBP2,AHRR,ARHGAP35,ARID1A,ARID5B,ATAD2,ATF5,ATN1,ATRX,ATXN1,ATXN1L,BACH1,BACH2,BAZ2A,BMP2,BTRC,C1QBP,CALR,CBX5,CBY1,CCAR2,CDC45,CDK6,CEBPA,CHCHD3,CIC,CREBBP,CRYAB,CTCF,CTNNB1,CUX1,DNAJB6,E2F1,EFNA1,EHMT1,EHMT2,ENO1,ERF,ETS2,EZR,FLNA,FOXJ1,FOXO1,FOXO4,FOXP1,FRK,GATA2,GATA3,GATAD2A,GCLC,GPS2,HCFC1,HDAC10,HDAC4,HDAC5,HDAC6,HDAC9,HDGF,HIC1,HIPK2,HIRA,HMGA1,HMGA2,HNF4A,HNRNPA2B1,HSPA8,IGF2,IRF2BPL,IR…	1220	0.36113	1.08494	1
GO_PHOSPHOLIPID_METABOLIC_PROCESS	ABHD12,ABHD3,ACSL3,APOA1,APOC2,ATM,CDC42,CPNE1,CSNK2A1,DBI,FAM126B,FDPS,FGFR3,FIG4,GPAT4,GPX4,HMGCS1,IDH1,INPPL1,IP6K1,IP6K2,LPIN3,MFSD2A,OSBPL10,PAFAH1B1,PI4KA,PIGG,PIGS,PIGV,PIK3CD,PIK3R2,PIKFYVE,PIP5K1A,PLA2G6,PLCB1,PLD1,PPARD,PRKD1,SCARB1,SERINC5,SMPD4,SOCS1,TGFB1,TMEM86B	417	0.361322	0.85123	1
GO_REGULATION_OF_MEMBRANE_POTENTIAL	AKAP6,ANK3,ATP1A1,ATP2A2,BCL2,BCL2L1,BID,BIN1,CACNA1C,CACNA1G,CACNB3,CELF4,CTNNA3,DGKI,FGF12,FLNA,GCLC,GJA1,GPER1,GRID1,GRID2,GRIK1,GRIN2B,KCNB1,KCND2,KCNK3,KCNQ1,NLGN2,PANK2,PID1,PIEZO1,RACK1,RELN,RIMS1,RIMS2,RYR2,SCN1B,SCN9A,SHANK2,SLC26A3,SOD1,USP53,VCP,YWHAE	418	0.361716	0.84889	1
GO_PEPTIDYL_TYROSINE_DEPHOSPHORYLATION	DUSP15,DUSP5,DUSP9,EYA4,PALD1,PTP4A1,PTPN4,PTPN7,PTPRD,PTPRF,PTPRG,PTPRK,PTPRO,PTPRU,TIMM50	101	0.361773	1.26574	1
GO_REGULATION_OF_NEURON_PROJECTION_DEVELOPMENT	ADGRB3,ANAPC2,ARHGAP35,ARHGDIA,CDH4,CERS2,CFL1,CREB3L2,CUX1,DISC1,DNM1L,DNM2,DPYSL2,EFNA1,EPHA7,FIG4,FN1,GAK,GATA3,GRID2,IST1,LRP1,LRP8,LZTS3,MAP3K13,MEGF8,NDNF,NGEF,NME2,NR2F1,OBSL1,PAFAH1B1,PLXNA1,PLXNB1,PRKD1,PTPRD,PTPRF,PTPRG,PTPRO,RELN,RHOA,RIMS1,RIMS2,ROR1,S100A9,SARM1,SCARB2,SCN1B,SEMA4B,SEMA4D,SHANK2,SIPA1L1,SKIL,SMURF1,STK24,STK25,SYT1,TENM3,TNFRSF12A,TRAK1,TRPC6,TRPV4,TSC1,TTL,UNC13A,ZS…	492	0.36213	1.12682	1
GO_REGULATION_OF_NEUROTRANSMITTER_TRANSPORT	ADCY1,ARL6IP1,ATP2A2,CALM3,DGKI,DNM1L,GPER1,NOS1,RIMS1,RIMS2,SNX4,SYT1,UNC13A	139	0.362155	0.74578	1
GO_REGULATION_OF_PROTEIN_ACETYLATION	ARRB1,AUTS2,CTCF,GATA2,GATA3,KAT7,KLF15,NOS1,PYGO2,RPS6KA5,SETD5	71	0.3626	1.33013	1
GO_CHONDROCYTE_DEVELOPMENT	COL27A1,MEX3C,SERPINH1	46	0.362601	0.504704	1
GO_EMBRYONIC_CRANIAL_SKELETON_MORPHOGENESIS	GNAS,MTHFD1L,NDST1	46	0.362601	0.504704	1
GO_NEGATIVE_REGULATION_OF_BLOOD_PRESSURE	ADM2,ARHGAP42,NOS1	46	0.362601	0.504704	1
GO_POSITIVE_REGULATION_OF_ALPHA_BETA_T_CELL_DIFFERENTIATION	RHOA,SHH,SOCS1	46	0.362601	0.504704	1
GO_REGULATION_OF_CD4_POSITIVE_ALPHA_BETA_T_CELL_DIFFERENTIATION	GATA3,SH3RF1,SOCS1	46	0.362601	0.504704	1
GO_REGULATION_OF_GLUCONEOGENESIS	FOXO1,MAEA,SESN2	46	0.362601	0.504704	1
GO_ALPHA_AMINO_ACID_CATABOLIC_PROCESS	AGXT,AHCY,AUH,CBS,GCDH,GLDC,HIBCH,IL4I1,NOS1	103	0.363139	0.692233	1
GO_REGULATION_OF_G_PROTEIN_COUPLED_RECEPTOR_SIGNALING_PATHWAY	ARRB1,DNM2,GPER1,GRK2,MET,MGLL,NMT1,NOS1,PLCB1,RGS6,ROCK2,RPH3AL,YWHAB	141	0.363264	0.734021	1
GO_REGULATION_OF_POSTSYNAPTIC_MEMBRANE_POTENTIAL	CACNB3,CELF4,DGKI,GRID1,GRID2,GRIK1,GRIN2B,KCND2,NLGN2,RELN,RIMS1,RIMS2,SHANK2	141	0.363264	0.734021	1
GO_COLLAGEN_METABOLIC_PROCESS	CST3,HIF1A,MMP15,MMP21,MMP24,PPARD,SERPINF2,SERPINH1,TGFB1	104	0.364276	0.684897	1
GO_MACROAUTOPHAGY	ATG10,ATG101,ATP6V0D1,CHMP3,CHMP4B,CSNK2A1,DYNLL2,ERN1,GABARAP,GAPDH,HDAC10,HDAC6,HGS,HIF1A,HTT,LAMP2,LARP1,MFN2,NSFL1C,PIKFYVE,RAB12,RAB1B,RAB7A,RALB,RPTOR,RRAGD,RUBCNL,SCFD1,SESN2,SMURF1,SNX32,TOMM22,TSC1,UBXN6,UCHL1,VCP,VDAC1,VMP1,VPS25,VPS4A	290	0.364526	1.16259	1
GO_SMOOTH_MUSCLE_CONTRACTION	ADRA2C,ARHGAP42,DOCK4,GPER1,PDE4D,PLA2G6,RHOA,ROCK2,SOD1	105	0.36604	0.677713	1
GO_T_CELL_ACTIVATION_INVOLVED_IN_IMMUNE_RESPONSE	F2RL1,FOXP1,GATA3,PTGER4,RELB,RORA,RPS6,TSC1,ZFPM1	105	0.36604	0.677713	1
GO_CALCIUM_DEPENDENT_CELL_CELL_ADHESION_VIA_PLASMA_MEMBRANE_CELL_ADHESION_MOLECULES	CDH1,CDH23,CDH4	47	0.366142	0.493198	1
GO_HUMORAL_IMMUNE_RESPONSE_MEDIATED_BY_CIRCULATING_IMMUNOGLOBULIN	C1QBP,CLU,FOXJ1	47	0.366142	0.493198	1
GO_LABYRINTHINE_LAYER_DEVELOPMENT	DNAJB6,MAPK1,PLG	47	0.366142	0.493198	1
GO_RESPONSE_TO_AMYLOID_BETA	GJA1,IGF1R,LRP1	47	0.366142	0.493198	1
GO_RHYTHMIC_BEHAVIOR	AHCY,KCND2,NCOR1	47	0.366142	0.493198	1
GO_CELLULAR_RESPONSE_TO_ENDOGENOUS_STIMULUS	ACTB,ACVR1,ADAMTS7,ADCY1,ADIPOR2,AHSG,AKAP13,AKAP6,AKR1C1,ARHGEF18,ARHGEF2,ARID1A,ATP1A1,ATP6V0D1,BAIAP2L1,BCAR1,BCL2L1,BCL9L,BMP2,BMPER,BMPR1A,CALR,CASR,CBL,CDH1,CDK4,CDKN2B,CLDN1,CLDN5,CNOT9,CORO1B,CREBBP,CSK,CTNNB1,DIAPH1,DNAJA1,DNM2,DUSP15,E2F1,EEF1A1,EEF2,EGLN2,EIF4EBP2,EZR,FAM83G,FGF12,FGF19,FGF3,FGFR3,FIBP,FIS1,FLNA,FOXO1,FOXO4,FOXP1,FUT8,GAB1,GAREM1,GATA3,GCLC,GDF2,GJA1,GNAS,GNB1,GPC3,GPE…	1397	0.367262	1.07905	1
GO_CELL_DIFFERENTIATION_INVOLVED_IN_EMBRYONIC_PLACENTA_DEVELOPMENT	DNAJB6,KRT8,NR2F2,PLG,STK3	27	0.36741	1.64822	1
GO_COLLATERAL_SPROUTING	EPHA7,HDAC6,IST1,LRP1,SEMA4D	27	0.36741	1.64822	1
GO_FIBRINOLYSIS	ANXA2,CPB2,PLG,SERPINE1,SERPINF2	27	0.36741	1.64822	1
GO_GENETIC_IMPRINTING	CTCF,GNAS,IGF2,KCNQ1,PCGF3	27	0.36741	1.64822	1
GO_INACTIVATION_OF_MAPK_ACTIVITY	DUSP5,DUSP9,GPS2,PPP2CA,SPRED2	27	0.36741	1.64822	1
GO_MAMMARY_GLAND_EPITHELIAL_CELL_PROLIFERATION	BTRC,GATA3,MAPK1,PYGO2,RREB1	27	0.36741	1.64822	1
GO_NEURON_DEATH_IN_RESPONSE_TO_OXIDATIVE_STRESS	CTNNB1,HIF1A,RACK1,TSC1,WNT1	27	0.36741	1.64822	1
GO_REGULATION_OF_OXIDATIVE_STRESS_INDUCED_INTRINSIC_APOPTOTIC_SIGNALING_PATHWAY	HIF1A,HSPB1,MAPK7,P4HB,SOD1	27	0.36741	1.64822	1
GO_REGULATION_OF_SPINDLE_ASSEMBLY	CCSAP,CHMP4B,HSPA1B,SENP6,TPR	27	0.36741	1.64822	1
GO_REGULATION_OF_THE_FORCE_OF_HEART_CONTRACTION	ATP1A1,ATP2A2,GRK2,NOS1,RYR2	27	0.36741	1.64822	1
GO_PROTEIN_DESTABILIZATION	BMP2,BTRC,CREBBP,HTT,PRKDC,SERF2,SIAH1,XBP1	48	0.370991	1.45085	1
GO_TRABECULA_MORPHOGENESIS	BMPR1A,CHD7,FKBP1A,PLXNB1,PPARGC1B,RBP4,RHOA,SEMA4D	48	0.370991	1.45085	1
GO_DENDRITE_DEVELOPMENT	ACSL4,ADGRB3,ANAPC2,CDC42,CFL1,CTNND2,CUX1,DISC1,DNM1L,EFNA1,FARP1,HDAC6,LRP8,LZTS3,MAP1S,MEF2A,MINK1,NGEF,OBSL1,PAFAH1B1,PAK2,PHACTR1,PTPRD,RBFOX2,RELN,RERE,RHOA,SARM1,SEMA4D,SHANK2,SIPA1L1,TAOK2,TRAK1,TRPC6	242	0.370997	1.18761	1
GO_TELOMERE_ORGANIZATION	ATM,ATRX,CCT7,CTNNB1,ERCC1,HNRNPA1,HNRNPA2B1,HNRNPC,HSP90AB1,MAP2K7,MAPK1,NHP2,POLA1,POLD4,POLE3,PRKDC,RFC1,SMG5,TCP1,USP7,XRCC1	145	0.371003	1.22949	1
GO_DETECTION_OF_LIGHT_STIMULUS	ARRB1,BEST1,EYS,GNB1,GNGT1,NMT1	74	0.371963	0.638143	1
GO_CELLULAR_LIPID_METABOLIC_PROCESS	ABHD12,ABHD3,ACADVL,ACSL3,ACSL4,ADIPOR2,AKR1C1,ALG3,ALKBH7,APOA1,APOC2,ATM,AUH,CD74,CDC42,CERK,CERS2,CERS6,CLN6,CPNE1,CPT2,CSNK1G2,CSNK2A1,CTSA,CYP2C18,DBI,DGKD,DGKI,DHRS3,DHRS7B,ECHS1,EIF6,ERG28,FADS2,FAM126B,FASN,FDPS,FGFR3,FIG4,GCDH,GK,GPAT4,GPC3,GPC5,GPC6,GPX4,GSTP1,HMGCS1,HSD17B12,HSD17B4,HSPG2,IDH1,INPPL1,INSIG1,IP6K1,IP6K2,LMF1,LPIN3,LRP1,LRP8,LYPLA2,MAPK14,MFSD2A,MGLL,MID1IP1,MIF,MLXIPL,N…	1026	0.373377	0.909124	1
GO_POSITIVE_REGULATION_OF_TYPE_I_INTERFERON_PRODUCTION	CREBBP,CTNNB1,POLR2E,PRKDC,ZBTB20,ZCCHC3	75	0.373379	0.628849	1
GO_NEGATIVE_REGULATION_OF_IMMUNE_SYSTEM_PROCESS	A2M,ADAR,AMBP,APOA1,ATM,BANK1,BCR,C1QBP,CD74,CDK6,CTNNB1,CUL4A,DLL1,EZR,F2RL1,FOXJ1,GATA2,GPER1,GPS2,HMGB3,IRAK3,KLF13,MAD1L1,MIF,NBL1,NME2,PCBP2,PLCB1,PRKDC,PTGER4,RHBDD3,RIPOR2,RPS19,SARM1,SDC4,SEC14L1,SHH,SOCS1,TARBP2,TGFB1,TICAM2,TMBIM6,TMEM176B,TYRO3,ZBTB46,ZFPM1,ZNF675	440	0.374505	0.863106	1
GO_REACTIVE_NITROGEN_SPECIES_METABOLIC_PROCESS	CLU,DNM2,HSP90AB1,NOS1,ROCK2,RORA	76	0.375653	0.619821	1
GO_REGULATION_OF_EPITHELIAL_CELL_APOPTOTIC_PROCESS	GATA2,GATA3,GPER1,MAPK7,NDNF,SERPINE1	76	0.375653	0.619821	1
GO_GLIAL_CELL_MIGRATION	CDK5R2,CERS2,CTNNB1,DISC1,LRP1,PAFAH1B1,RELN,SUN1	49	0.377068	1.41536	1
GO_POSITIVE_REGULATION_OF_EXTRINSIC_APOPTOTIC_SIGNALING_PATHWAY	BID,GPER1,PAK2,SKIL,STK3,TNFRSF12A,TRAF2,ZSWIM2	49	0.377068	1.41536	1
GO_G_PROTEIN_COUPLED_RECEPTOR_SIGNALING_PATHWAY_COUPLED_TO_CYCLIC_NUCLEOTIDE_SECOND_MESSENGER	ADCY1,ADGRB3,ADGRG2,ADGRL1,ADGRL2,ADM2,ADRA2C,AKAP12,AKAP13,CASR,FLNA,GNAS,GNAZ,GNB1,GPER1,GRM4,GRM7,IAPP,NME2,NOS1,PDE4D,PSAP,PTGER4,PTGFR,SLC9A3R1	248	0.377074	0.80974	1
GO_POSITIVE_REGULATION_OF_MAPK_CASCADE	ADRA2C,AKAP12,AKAP13,ARRB1,BANK1,BMP2,BMPER,BRAF,CARD9,CASR,CD24,CD74,CDC42,CSK,CTNNB1,DUSP15,DUSP5,DUSP9,EFNA1,ERN1,F2RL1,FFAR4,FGF19,FGFR3,FLT4,GAREM1,GPER1,GRM4,HIPK2,IAPP,IGF1R,IGF2,JCAD,KLHDC10,LRP1,MAP2K7,MAP3K13,MAPK1,MAPK10,MAPK14,MAPKAPK3,MID1,MIF,MINK1,NDST1,NOTCH2,PDGFC,PLCB1,PSAP,ROCK2,ROR1,RPS27A,RPS3,SERPINF2,SH3RF1,SHC1,SHC2,SLC30A10,SOD1,STK25,STK3,TAB1,TAOK2,TAOK3,TF,TGFB1,TIRAP,…	525	0.377127	1.11895	1
GO_EMBRYONIC_HINDLIMB_MORPHOGENESIS	CHD7,CTNNB1,GNAS,GPC3,SHH	28	0.377189	1.57645	1
GO_GLYCOLYTIC_PROCESS_THROUGH_FRUCTOSE_6_PHOSPHATE	ENO1,GAPDH,GPI,HK2,PKM	28	0.377189	1.57645	1
GO_HYPEROSMOTIC_RESPONSE	ARHGEF2,CLDN1,LETM1,MAPK10,TRPV4	28	0.377189	1.57645	1
GO_NEGATIVE_REGULATION_OF_ENDOTHELIAL_CELL_APOPTOTIC_PROCESS	GATA2,GATA3,MAPK7,NDNF,SERPINE1	28	0.377189	1.57645	1
GO_POSITIVE_REGULATION_OF_CELLULAR_RESPONSE_TO_TRANSFORMING_GROWTH_FACTOR_BETA_STIMULUS	CDKN2B,CREBBP,HIPK2,HSP90AB1,RNF111	28	0.377189	1.57645	1
GO_POSITIVE_REGULATION_OF_ERYTHROCYTE_DIFFERENTIATION	GATA2,HIF1A,HSPA1B,MAPK14,SMAP1	28	0.377189	1.57645	1
GO_POSITIVE_REGULATION_OF_VASCULAR_ENDOTHELIAL_GROWTH_FACTOR_PRODUCTION	FLT4,HIF1A,IL6ST,RORA,TGFB1	28	0.377189	1.57645	1
GO_PROTEIN_KINASE_C_ACTIVATING_G_PROTEIN_COUPLED_RECEPTOR_SIGNALING_PATHWAY	DGKD,DGKI,GAP43,LRP1,PARD3	28	0.377189	1.57645	1
GO_REGULATION_OF_AMYLOID_BETA_FORMATION	BIN1,CLU,EFNA1,LRRTM3,ROCK2	28	0.377189	1.57645	1
GO_SYNAPTIC_MEMBRANE_ADHESION	GPC6,LRFN4,MAPK14,PTPRD,PTPRF	28	0.377189	1.57645	1
GO_ENDOTHELIAL_CELL_MIGRATION	APOA1,BCAR1,BMPER,CALR,CORO1B,EFNA1,EPHB4,FLT4,FOXP1,GATA2,GATA3,GDF2,GPI,HDAC5,HDAC9,HIF1A,HSPB1,JCAD,MET,MYH9,NR2F2,PDCD6,PRKD1,PROX1,RHOA,ROCK2,SCARB1,TGFB1	197	0.378699	1.20333	1
GO_REGULATION_OF_RELEASE_OF_SEQUESTERED_CALCIUM_ION_INTO_CYTOSOL	AKAP6,CACNA1C,CALM3,CHD7,DIAPH1,FKBP1A,GPER1,HTT,NOS1,NPSR1,PDE4D,RYR2	77	0.378755	1.33965	1
GO_REGULATION_OF_TRANSCRIPTION_FROM_RNA_POLYMERASE_II_PROMOTER_IN_RESPONSE_TO_HYPOXIA	BACH1,CREBBP,EGLN2,EGLN3,HIF1A,PSMB3,PSMB7,PSMC3,PSMD11,PSMD6,RPS27A,UBA52	77	0.378755	1.33965	1
GO_STEROL_BIOSYNTHETIC_PROCESS	APOA1,DHCR24,DHCR7,ERG28,FASN,FDPS,HMGCS1,INSIG1,KPNB1,SCD,SEC14L2,SOD1	77	0.378755	1.33965	1
GO_RESPONSE_TO_TOPOLOGICALLY_INCORRECT_PROTEIN	ACADVL,ADD1,ATP6V0D1,CALR,CANX,CLU,CREB3L2,DNAJA1,DNAJC3,ERN1,HDAC6,HDGF,HSP90AB1,HSPA1B,HSPA8,HSPB1,HYOU1,KLHL15,MFN2,RACK1,SERPINH1,SHC1,TLN1,TMBIM6,UGGT1,VAPB,VCP,XBP1	198	0.380388	1.19616	1
GO_EPITHELIAL_CELL_PROLIFERATION	APOA1,B4GALT1,BMP2,BMPER,BMPR1A,BTRC,CDC42,CDK6,CDKN2B,CLDN1,CPB2,CTNNB1,ERN1,FLT4,GATA2,GATA3,GDF2,GJA1,GPC3,HIF1A,JCAD,MAPK1,MCC,NFIB,NME2,NOTCH2,NR2F2,PDCD6,PPARD,PRKD1,PRKDC,PROX1,PTPRK,PYGO2,RPTOR,RREB1,SCARB1,SHH,TGFB1,XBP1	381	0.3817	0.846661	1
GO_PEPTIDYL_LYSINE_MODIFICATION	ARRB1,ASH1L,ATRX,AUTS2,CREBBP,CTCF,CTNNB1,EHMT1,EHMT2,EP400,GATA2,GATA3,GTF2B,HCFC1,HDAC10,HDAC4,HDAC6,HDAC9,JADE3,KANSL3,KAT6A,KAT7,KLF15,KMT2D,KPNA7,MECOM,MLLT6,MORF4L1,NOS1,NUP160,NUP62,NUP88,PHF10,PHF20,POLE3,POM121,PYGO2,RPS6KA5,RSF1,SENP6,SETD5,SMYD3,SRCAP,SUPT3H,SUPT6H,TOLLIP,TPR,TRRAP,UBE2I,USP22,YEATS2,ZMIZ1	382	0.382311	1.14558	1
GO_REGULATION_OF_EXTRINSIC_APOPTOTIC_SIGNALING_PATHWAY	ACVR1,ARHGEF2,BCL2,BCL2L1,BID,EYA4,GCLC,GPER1,GSTP1,HSPA1B,HTT,MAPK7,PAK2,PHIP,SERPINE1,SH3RF1,SKIL,STK3,TNFRSF10B,TNFRSF12A,TRAF2,ZSWIM2	153	0.383417	1.21923	1
GO_REGULATION_OF_GLUCOSE_METABOLIC_PROCESS	FOXO1,IGF2,MAEA,MIDN,NFE2L1,PFKFB1,PPP1R3G,RORA,RUBCNL,SESN2	113	0.383737	0.701849	1
GO_POSITIVE_REGULATION_OF_STRESS_FIBER_ASSEMBLY	APOA1,ARHGEF10L,CDC42,RHOA,ROCK2,SDC4,SERPINF2,TSC1	50	0.384294	1.38157	1
GO_REGULATION_OF_CARDIAC_MUSCLE_TISSUE_DEVELOPMENT	AKAP6,BMP2,BMPR1A,DDX39B,DLL1,ERBB3,FGF3,GJA1,MAPK1,MAPK14,RBP4,TGFB1	79	0.387318	1.29947	1
GO_RNA_MODIFICATION	ADAR,ADAT3,FBL,LCMT2,MEPCE,MTO1,NHP2,NSUN4,PCIF1,RPUSD1,SEPHS1,THADA,TRIT1,TRMT61A,WDR4	155	0.38875	0.774489	1
GO_ESTABLISHMENT_OF_EPITHELIAL_CELL_POLARITY	CDC42,CLASP1,PARD3,RHOA,SLC9A3R1	29	0.388787	1.51066	1
GO_MITOTIC_G2_M_TRANSITION_CHECKPOINT	ATM,FOXO4,HMGA2,TAOK2,TAOK3	29	0.388787	1.51066	1
GO_NEGATIVE_REGULATION_OF_PROTEIN_TYROSINE_KINASE_ACTIVITY	CBL,CBLB,RACK1,SH3BP5,VPS25	29	0.388787	1.51066	1
GO_POSITIVE_REGULATION_OF_DOUBLE_STRAND_BREAK_REPAIR	FUS,PRKDC,SPIDR,SPIRE2,WAS	29	0.388787	1.51066	1
GO_POSITIVE_REGULATION_OF_RELEASE_OF_CYTOCHROME_C_FROM_MITOCHONDRIA	BID,DNM1L,GPER1,PLA2G6,PPIF	29	0.388787	1.51066	1
GO_REGULATION_OF_REPRODUCTIVE_PROCESS	AGO2,B4GALT1,C1QBP,CALR,CTNNB1,GJA1,HDAC4,PDE3A,PLCB1,RXRA,SHH,SPINK1,STK3,TEX101,WEE2	157	0.389241	0.763469	1
GO_BIOMINERALIZATION	ACVR1,ADGRV1,AHSG,ANXA2,BMP2,BMPR1A,FAM83H,FGFR3,FOXO1,GPC3,HIF1A,KLF10,ROCK2,TGFB1,ZBTB40	158	0.390115	0.758075	1
GO_METAL_ION_HOMEOSTASIS	AKAP6,ANK3,ANXA2,ANXA6,ATOX1,ATP1A1,ATP2A2,ATP2B2,ATP6V0D1,BCL2,CACNA1C,CACNB3,CALM3,CALR,CASR,CD24,CDH23,CHD7,COMMD1,CORIN,DIAPH1,DISC1,F2RL1,FIS1,FKBP1A,FTH1,FTL,GATA2,GDF2,GJA1,GNB1,GPER1,GRIN2B,HIF1A,HTT,IAPP,IREB2,KCNK3,LETM1,LPAR2,LRP1,MLLT6,MT2A,NCOA4,NEDD8,NOS1,NPSR1,PDE4D,PKD1,PKHD1,PLA2G6,PLCB1,PLCB4,PTGER4,PTGFR,RYR2,S100A9,SGCD,SLC12A7,SLC12A8,SLC12A9,SLC39A14,SLC8A2,SOD1,TF,THADA,TMB…	654	0.392131	0.892256	1
GO_NEGATIVE_REGULATION_OF_MUSCLE_TISSUE_DEVELOPMENT	BMP2,DLL1,FGF3,GJA1,RBP4,SHH,TGFB1,USP19	51	0.392587	1.34934	1
GO_NEUROMUSCULAR_PROCESS_CONTROLLING_BALANCE	BCR,CDH23,IGDCC3,NKX6-2,NLGN2,PAFAH1B1,PSAP,RBFOX2	51	0.392587	1.34934	1
GO_REGULATION_OF_DNA_TEMPLATED_TRANSCRIPTION_ELONGATION	CCAR2,CDK12,DDX39B,NELFA,NELFB,SHH,SUPT6H,THOC5	51	0.392587	1.34934	1
GO_REGULATION_OF_SODIUM_ION_TRANSMEMBRANE_TRANSPORTER_ACTIVITY	ACTN4,ANK3,CHP1,DNM2,FGF12,SCN1B,SLC9A3R1,WNK1	51	0.392587	1.34934	1
GO_EXOCYTIC_PROCESS	EXOC6B,KCNB1,RAB12,RAB8B,RALB,SCFD1,SCFD2,SNX4,STXBP2,SYT1,SYTL2,UNC13A	80	0.392711	1.28027	1
GO_POSITIVE_REGULATION_OF_PROTEIN_SERINE_THREONINE_KINASE_ACTIVITY	AKAP13,ARRB1,BMP2,BRAF,CAB39,CALM3,CD24,CD74,CDK5R2,CSK,DUSP5,DUSP9,ERN1,GRM4,HMGA2,HSP90AB1,IGF2,MAP2K7,MAP3K13,MAPK1,MAPK10,MAPK14,MAPKAPK3,MIF,MNAT1,PDGFC,PKD1,PPP2CA,PROX1,RALB,RHOA,RPS27A,RPS3,RPTOR,SHC1,SHC2,SOD1,STK3,TAB1,TAOK2,TAOK3,TF,TGFB1,TRAF2,UBA52	329	0.39292	1.15152	1
GO_STRIATED_MUSCLE_CELL_DIFFERENTIATION	ACTG1,ACVR1,ADGRB3,AKAP13,AKAP6,ARID1A,BCL2,BMP2,CALR,CBY1,DDX39B,DLL1,HDAC4,HDAC5,HDAC9,HOMER1,IGF2,KRT8,MAPK14,MEF2A,MTPN,MYH9,NOS1,OBSL1,PROX1,RBM38,RIPOR2,RXRA,SGCD,SHH,SMYD3,TANC1,TGFB1,TSC1,UCHL1,WNT1,XBP1	266	0.393179	1.17394	1
GO_VESICLE_LOCALIZATION	ACTN4,CLASP1,CLASP2,CTNNB1,DNM2,F5,FAM91A1,FNBP1L,HTT,KIF1B,KIF1C,KIF3B,KIF5C,MYO1C,NLGN2,PAFAH1B1,PCLO,PDCD6,PPP6R3,RAB1B,SCFD1,SEC13,SEC24B,SEC24D,SERPINA1,TBC1D20,TMED9,TRAK1,TRAPPC9	208	0.393528	1.17643	1
GO_NEGATIVE_REGULATION_OF_CELL_MOTILITY	BCL2,BCR,BMPR1A,CALR,CD74,CDH1,CERS2,CLASP1,CLASP2,CLDN5,CORO1B,FBLN1,GATA3,GDF2,GJA1,GSTP1,HDAC5,LRP1,MCC,MIF,NBL1,NR2F2,PLCB1,PPARD,PTGER4,PTPRG,PTPRK,PTPRU,RHOA,RIPOR2,SERPINE1,SHH,SLC9A3R1,STK24,TCAF1,TGFB1,WAS	268	0.395352	1.16361	1
GO_SEX_DIFFERENTIATION	AFP,ARID5B,ARRB1,ASB1,ATM,ATRX,BCL2,BCL2L1,BMPR1A,CBL,CHD7,CNOT9,CSDE1,CTNNB1,DHCR24,ERCC1,FANCA,FLNA,FNDC3A,GATA3,HMGCS1,HNF4A,HSD17B4,IDH1,KDM5A,MGST1,NCOA4,PBX1,PKD1,RBP4,SAFB2,SHH,SOD1,TAF4,TBC1D20,TEX11,TYRO3	268	0.395352	1.16361	1
GO_POSITIVE_REGULATION_OF_ANIMAL_ORGAN_MORPHOGENESIS	ACVR1,BMP2,CDC42,CTNNB1,GATA3,PAX8,XBP1	81	0.39682	0.684194	1
GO_CELLULAR_RESPONSE_TO_INORGANIC_SUBSTANCE	ADCY1,ADD1,ADGRV1,ANK3,ATRX,BRAF,CALR,CARF,CDH1,CEBPA,CLDN1,CPNE1,DLG2,DNM2,ECT2,FOXO1,FUS,KCNK3,MAPK1,MEF2A,MT2A,PPIF,RASGRP2,SHH,SLC30A10,SOD1,SPIDR,SYT1,TF,TRAF2	213	0.396962	1.19069	1
GO_POSITIVE_REGULATION_OF_CELL_POPULATION_PROLIFERATION	ANXA2,ARRB1,ATXN1L,B4GALT1,BCL2,BCL2L1,BMP2,BMPR1A,CALR,CARD11,CASR,CD24,CD276,CD74,CDC42,CDK4,CDK6,CLDN1,CRLF1,CSNK2A1,CTNNB1,CUL4A,DDX39B,DISC1,DLL1,E2F1,EIF5A,EPCAM,ERBB3,ERN1,FGF19,FGF3,FGFR3,FLNA,FLT4,FN1,FOXP1,GAREM1,GATA2,GDF2,GJA1,GPER1,HDAC4,HHLA2,HIF1A,HIPK2,HMGA2,IGF1R,IGF2,IL11RA,IL6ST,JCAD,KMT2D,MAPK1,MAPK14,MARCKSL1,MAZ,MEF2D,MFN2,MIF,MLXIPL,MNAT1,MTA3,NAP1L1,NME2,NOTCH2,NPM1,PBX1,P…	888	0.39701	0.904064	1
GO_REGULATION_OF_COAGULATION	ANXA2,CPB2,F2RL1,PLG,SERPINE1,SERPINF2,VTN	82	0.39703	0.675023	1
GO_REGULATION_OF_EPIDERMIS_DEVELOPMENT	CTNNB1,DLL1,MYCL,MYSM1,NME2,PPARD,ROCK2	82	0.39703	0.675023	1
GO_REGULATION_OF_CELL_CYCLE_G1_S_PHASE_TRANSITION	ARID3A,ATM,BCL2,BID,CDC45,CDK4,CDK6,CDKN2B,CNOT9,CRADD,CUL4A,E2F1,EIF4G1,FAM83D,MEPCE,PCBP4,PKD1,PLCB1,PRKDC,PRMT2,RPL26,RPTOR,TFDP1	162	0.397639	1.20123	1
GO_MEMORY	ADCY1,ATXN1,ATXN1L,CIC,EIF4EBP2,ITGA5,PLA2G6,PLCB1,RELN,SLC8A2,SORCS3	118	0.3982	0.743346	1
GO_POSITIVE_REGULATION_OF_CALCIUM_ION_TRANSPORT	AKAP6,ANXA2,CACNB3,CALM3,CASR,GPER1,HOMER1,HTT,NPSR1,RYR2,TRPC6	120	0.398921	0.729601	1
GO_POSITIVE_REGULATION_OF_PROTEOLYSIS_INVOLVED_IN_CELLULAR_PROTEIN_CATABOLIC_PROCESS	CEBPA,CLU,DISC1,GCLC,HSPA1B,RACK1,RNF40,SMURF1,USP13,VCP,ZYG11B	120	0.398921	0.729601	1
GO_CELL_CELL_ADHESION_VIA_PLASMA_MEMBRANE_ADHESION_MOLECULES	ACVR1,ADGRL1,APOA1,BMP2,CDH1,CDH23,CDH4,CELSR1,CLDN1,CLDN3,CLDN5,CLSTN3,EPCAM,GPC6,GRID2,ITGA5,LGALS7B,LRFN4,MAPK14,MAPK7,MMP24,PCDH11X,PCDH11Y,PKD1,PTPRD,PTPRF,TENM3,WNK1	272	0.39908	0.828903	1
GO_LEUKOCYTE_HOMEOSTASIS	BCL2,CD74,HIF1A,MIF,PIK3CD,RPS6,SKIL	84	0.399805	0.657395	1
GO_LONG_TERM_SYNAPTIC_POTENTIATION	ADCY1,GRIN2B,MAPK1,RELN,SHANK2,SLC8A2,STAU1	84	0.399805	0.657395	1
GO_REGULATION_OF_LEUKOCYTE_APOPTOTIC_PROCESS	CD74,EFNA1,FOXP1,HIF1A,MIF,PIK3CD,TCP1	84	0.399805	0.657395	1
GO_CELLULAR_RESPONSE_TO_CAMP	AKAP6,EZR,KCNQ1,SLC26A3	52	0.400618	0.602935	1
GO_RESPONSE_TO_COCAINE	DNM2,HDAC5,HOMER1,HSP90AB1	52	0.400618	0.602935	1
GO_RESPONSE_TO_FUNGUS	CARD9,CLEC6A,GAPDH,S100A9	52	0.400618	0.602935	1
GO_INTRACILIARY_TRANSPORT	DYNLL2,KIF3B,PCM1,WDR34	53	0.400739	0.590587	1
GO_TISSUE_REMODELING	BCR,CHD7,CSK,CST3,CTNNB1,FLT4,GJA1,HIF1A,IAPP,NOTCH2,PLG,PPARGC1B,ROCK2,TF,TGFB1,ZNF675	165	0.401146	0.77612	1
GO_REGULATION_OF_SMALL_MOLECULE_METABOLIC_PROCESS	ACADVL,ADIPOR2,APOA1,APOC2,BMP2,CD74,DHCR7,EIF6,ENO1,FASN,FDPS,FGF19,FOXO1,GPER1,HDAC4,HIF1A,HMGCS1,IGF2,INSIG1,KPNB1,LMF1,MAEA,MID1IP1,MIDN,MLXIPL,NFE2L1,NOS1,NUP160,NUP62,NUP88,OAZ1,PANK2,PDP1,PFKFB1,PFKFB3,PID1,POM121,PPP1R3G,PPTC7,PROX1,PSMB3,PSMB7,PSMC3,PSMD11,PSMD6,RORA,RUBCNL,SCD,SEC13,SEC14L2,SESN2,SOD1,TGFB1,TPR,VCP,ZBTB20	415	0.401471	1.13404	1
GO_AORTA_MORPHOGENESIS	BMPR1A,CHD7,LRP1,PROX1,SEC24B	30	0.401984	1.45014	1
GO_INNER_MITOCHONDRIAL_MEMBRANE_ORGANIZATION	APOO,CHCHD3,LETM1,ROMO1,TIMM9	30	0.401984	1.45014	1
GO_MICROTUBULE_ORGANIZING_CENTER_LOCALIZATION	ARPC5,EZR,PAFAH1B1,PARD3,SUN1	30	0.401984	1.45014	1
GO_MRNA_SPLICE_SITE_SELECTION	CELF4,PRPF39,RBMX,SF3A1,YTHDC1	30	0.401984	1.45014	1
GO_NEGATIVE_REGULATION_OF_LYMPHOCYTE_APOPTOTIC_PROCESS	CD74,EFNA1,FOXP1,HIF1A,MIF	30	0.401984	1.45014	1
GO_POSITIVE_REGULATION_OF_FILOPODIUM_ASSEMBLY	CDC42,FNBP1L,FSCN1,RALA,RIPOR2	30	0.401984	1.45014	1
GO_POSITIVE_REGULATION_OF_PRI_MIRNA_TRANSCRIPTION_BY_RNA_POLYMERASE_II	BMP2,BMPR1A,GATA2,HIF1A,TGFB1	30	0.401984	1.45014	1
GO_REGULATION_OF_DEFENSE_RESPONSE_TO_VIRUS_BY_VIRUS	AP1G1,AP2B1,AP2M1,ELMO1,PAK2	30	0.401984	1.45014	1
GO_REGULATION_OF_SMOOTH_MUSCLE_CELL_DIFFERENTIATION	FOXO4,GPER1,OLFM2,SHH,ZEB1	30	0.401984	1.45014	1
GO_WALKING_BEHAVIOR	ABHD12,CHD7,HIPK2,PSAP,UCHL1	30	0.401984	1.45014	1
GO_SULFUR_COMPOUND_CATABOLIC_PROCESS	AGXT,AHCY,CBS,TXN2	54	0.40208	0.578734	1
GO_STEROL_TRANSPORT	AKR1C1,ANXA2,APOA1,APOC2,CLU,GPS2,GRAMD1A,LRP1,OSBP,SCARB1,SHH,SOAT1,VPS4A	85	0.402327	1.31022	1
GO_RESPONSE_TO_MOLECULE_OF_BACTERIAL_ORIGIN	AKAP12,ATP2A2,BCR,CARD8,CARD9,CD24,CDK4,CLDN1,FOXP1,GJA1,GSTP1,HDAC5,HNRNPA0,IRAK3,LDOC1,MAPK1,MAPK14,MAPKAPK3,MGST1,MIF,NOS1,OTUD5,PABPN1,PDE4D,PPARD,PTGER4,PTGFR,RHOA,RPS6KA3,SCARB1,SERPINE1,TGFB1,TICAM2,TIRAP,TRIM41,XBP1	343	0.402671	0.846709	1
GO_LIPID_BIOSYNTHETIC_PROCESS	ABHD3,ACADVL,ACSL3,ACSL4,ADIPOR2,APOA1,APOC2,ATM,ATP1A1,BMP2,CD74,CDK4,CERS2,CERS6,CPNE1,CSNK1G2,CSNK2A1,DHCR24,DHCR7,DHRS7B,EIF6,ERG28,FADS2,FASN,FDPS,FGF19,FIG4,GK,GPAT4,GPER1,GPX4,HMGCS1,HSD17B12,HSD17B4,IDH1,INPPL1,INSIG1,KPNB1,LPIN3,MFSD2A,MGLL,MID1IP1,MIF,MLXIPL,ORMDL3,OSBP,PBX1,PI4KA,PIGG,PIGS,PIGV,PIK3CD,PIK3R2,PIKFYVE,PIP5K1A,PLA2G6,PLD1,PPARD,PPM1L,PRKD1,PROX1,PRPF19,RACK1,SCARB1,SCD,SE…	690	0.40356	0.892526	1
GO_SODIUM_ION_TRANSPORT	ACTN4,ANK3,ATP1A1,CACNA1G,CHP1,COMMD1,DNM2,FGF12,MLLT6,NKAIN3,NOS1,SCN1B,SCN9A,SLC20A2,SLC4A10,SLC4A7,SLC5A10,SLC5A8,SLC8A2,SLC9A3R1,SLC9C1,WNK1	218	0.403577	0.811051	1
GO_PALLIUM_DEVELOPMENT	CDK5R2,CDK6,CEP120,CNTNAP2,CTNNB1,DISC1,FLNA,HIF1A,IGF2BP1,LRP1,LRP8,MFSD2A,PAFAH1B1,PHACTR1,PLCB1,PROX1,RELN,RHOA,SUN1,TACC1,TRAPPC9,TSC1,XRCC1,YWHAE	168	0.404449	1.21013	1
GO_PIGMENT_BIOSYNTHETIC_PROCESS	IREB2,MTHFD1L,NFE2L1,OCA2	55	0.404592	0.567346	1
GO_PROTEIN_K48_LINKED_UBIQUITINATION	HACE1,RNF216,UBE2E3,UBE2K	55	0.404592	0.567346	1
GO_POSITIVE_REGULATION_OF_NEURON_APOPTOTIC_PROCESS	ATM,CDC42,CTNNB1,EPHA7,FIS1,HDAC4,MYBL2,RHOA,SRPK2	56	0.408222	1.38914	1
GO_NUCLEOSIDE_TRIPHOSPHATE_METABOLIC_PROCESS	CMPK1,CTPS2,EFL1,ENO1,NME2,PID1,PKM,RHOA,TGFB1,TYMS,UCK1,UCKL1,VCP	87	0.409514	1.27462	1
GO_REGULATION_OF_CYTOKINESIS	BCL2L1,CALM3,CDC42,CIT,CSPP1,DCDC1,ECT2,KIF3B,NUP62,PKP4,PRC1,RHOA,VPS4A	87	0.409514	1.27462	1
GO_REGULATION_OF_STEROID_BIOSYNTHETIC_PROCESS	ATP1A1,BMP2,DHCR7,FASN,FDPS,FGF19,HMGCS1,INSIG1,KPNB1,PROX1,SCD,SEC14L2,SOD1	87	0.409514	1.27462	1
GO_RESPONSE_TO_OXIDATIVE_STRESS	ATOX1,ATP2A2,BCL2,CHD6,CRYAB,CTNNB1,DHCR24,DNM2,ECT2,EEF2,ERCC1,FOXO1,FUT8,GCLC,GPX4,GSKIP,GSTP1,HDAC6,HIF1A,HSPA1B,HSPB1,IDH1,MAPK1,MAPK7,MET,MGST1,MTF1,NDUFS8,NFE2L1,NME2,P4HB,PDLIM1,PON2,PPARGC1B,PPIF,PRKD1,PSAP,PTPRK,RACK1,ROMO1,RPS3,SELENOP,SESN2,SOD1,STAU1,STK24,STK25,SZT2,TMEM161A,TRAF2,TRPC6,TSC1,TXN2,TXNRD1,TXNRD2,VKORC1L1,WNT1,XRCC1	432	0.410712	1.1274	1
GO_RESPONSE_TO_ORGANIC_CYCLIC_COMPOUND	ACSL3,ACTB,ADCY1,AGXT,AKAP13,AKAP6,ARID1A,ARPC1B,ATP1A1,BCL2,BCL2L1,BMP2,BTRC,CALM3,CALR,CARD9,CASR,CBL,CDH1,CDK4,CEBPA,CLDN1,CLU,CNOT9,CRYAB,CTNNB1,DIAPH1,DNAJA1,DNM1L,DNM2,EEF2,EGLN2,EZR,FIS1,FLNA,FOXO1,FOXP1,GCLC,GJA1,GLDC,GNAS,GNB1,GPER1,GPX4,GRAMD1A,GSTP1,HCFC1,HDAC5,HDAC6,HMGCS1,HNF4A,HNF4G,HOMER1,HSP90AB1,IDH1,INSIG1,IRAK3,KCNQ1,KIF1B,KMT2D,LARP1,LRP8,MAPK1,MMP15,NCOA4,NCOR1,NEDD8,NFE2L1,N…	953	0.412658	0.911333	1
GO_NEGATIVE_REGULATION_OF_SIGNALING_RECEPTOR_ACTIVITY	CBL,CBLB,CNRIP1,DKK2,LRPAP1,MTRNR2L10,MTRNR2L4,MTRNR2L8,VPS25	57	0.412915	1.36011	1
GO_POSITIVE_REGULATION_OF_DNA_BINDING	CALM3,CTNNB1,GATA3,GTF2B,HIPK2,HMGA2,MAU2,TGFB1,WAPL	57	0.412915	1.36011	1
GO_POSITIVE_REGULATION_OF_EPITHELIAL_CELL_DIFFERENTIATION	ADD1,CD24,CLDN5,CTNNB1,FOXJ1,GDF2,NME2,PAX8,SERPINE1	57	0.412915	1.36011	1
GO_NEGATIVE_REGULATION_OF_CELL_CELL_ADHESION	APOA1,BMP2,CD74,CDH1,EPCAM,FOXJ1,MAD1L1,MAPK7,PLG,RIPOR2,SDC4,SHH,SOCS1,TGFB1,TRPV4,WNK1,WNT1	174	0.412983	0.782564	1
GO_GLAND_DEVELOPMENT	APOA1,ARHGAP35,ARHGAP5,ARID5B,ASH1L,ASXL1,ATM,BCL2,BMP2,BMPR1A,BTRC,CDC42,CDH1,CEBPA,CIT,CLDN1,CPB2,CTNNB1,DDX39B,EDA,FASN,GATA2,GATA3,GPAT4,HIF1A,HK2,HMGCS1,HNF4A,IGF2,LAMA5,MAD1L1,MAN2A1,MAPK1,MET,NFIB,NOTCH2,PAX8,PBX1,PKD1,PKM,PLXNA1,PRKDC,PROX1,PSAP,PYGO2,RHBDD3,RPL30,RREB1,RXRA,SHH,SLC9A3R1,SMARCC1,SOD1,TGFB1,THRB,TYMS,WNT1,XBP1	435	0.413416	1.11817	1
GO_REGULATION_OF_HEMOPOIESIS	ATXN1L,CARD11,CD74,CDK6,CREBBP,CTNNB1,CUL4A,DLL1,EIF6,FANCA,FOXJ1,FOXP1,GATA2,GATA3,GNAS,HIF1A,HMGB3,HSPA1B,KLF10,KLF13,KMT2D,MAPK14,MYSM1,NME2,NOTCH2,PPARGC1B,PSMB3,PSMB7,PSMC3,PSMD11,PSMD6,RBFOX2,RHOA,SH3RF1,SHH,SMAP1,SOCS1,SOD1,TCF12,TGFB1,TMEM176B,XBP1,ZBTB46,ZEB1,ZFPM1,ZMIZ1,ZNF675	437	0.413659	0.869942	1
GO_ATRIAL_SEPTUM_MORPHOGENESIS	ACVR1,NOTCH2,ZFPM1	15	0.414507	1.81245	1
GO_CELLULAR_HYPEROSMOTIC_RESPONSE	ARHGEF2,LETM1,MAPK10	15	0.414507	1.81245	1
GO_CELLULAR_RESPONSE_TO_NITRIC_OXIDE	DNM2,FOXO1,TRAF2	15	0.414507	1.81245	1
GO_CENTROSOME_SEPARATION	KIF3B,NSFL1C,NUP62	15	0.414507	1.81245	1
GO_G_PROTEIN_COUPLED_GLUTAMATE_RECEPTOR_SIGNALING_PATHWAY	GRM4,GRM7,HOMER1	15	0.414507	1.81245	1
GO_GLIAL_CELL_APOPTOTIC_PROCESS	AKAP12,DLL1,TRAF2	15	0.414507	1.81245	1
GO_HEPATOCYTE_DIFFERENTIATION	HNF4A,PROX1,WNT1	15	0.414507	1.81245	1
GO_INHIBITORY_POSTSYNAPTIC_POTENTIAL	NLGN2,RIMS1,RIMS2	15	0.414507	1.81245	1
GO_LOW_DENSITY_LIPOPROTEIN_PARTICLE_RECEPTOR_CATABOLIC_PROCESS	ANXA2,AP2B1,AP2M1	15	0.414507	1.81245	1
GO_MECHANOSENSORY_BEHAVIOR	CNTNAP2,HTT,NRXN2	15	0.414507	1.81245	1
GO_MYELIN_MAINTENANCE	CLU,MYRF,SOD1	15	0.414507	1.81245	1
GO_NEGATIVE_REGULATION_OF_AMYLOID_PRECURSOR_PROTEIN_CATABOLIC_PROCESS	BIN1,CLU,FLOT2	15	0.414507	1.81245	1
GO_OTIC_VESICLE_DEVELOPMENT	GATA3,PAX8,PROX1	15	0.414507	1.81245	1
GO_POSITIVE_REGULATION_OF_ENDOTHELIAL_CELL_CHEMOTAXIS	HSPB1,MET,PRKD1	15	0.414507	1.81245	1
GO_POSITIVE_REGULATION_OF_HORMONE_METABOLIC_PROCESS	GATA3,HIF1A,PAX8	15	0.414507	1.81245	1
GO_POSITIVE_REGULATION_OF_RUFFLE_ASSEMBLY	EPS8L1,EPS8L3,PFN1	15	0.414507	1.81245	1
GO_POSITIVE_REGULATION_OF_TELOMERASE_RNA_LOCALIZATION_TO_CAJAL_BODY	CCT7,NHP2,TCP1	15	0.414507	1.81245	1
GO_PROTEIN_OXIDATION	APOA1,TRABD2A,TRABD2B	15	0.414507	1.81245	1
GO_REGULATION_OF_CYTOKINE_SECRETION_INVOLVED_IN_IMMUNE_RESPONSE	APOA1,F2RL1,MAPK14	15	0.414507	1.81245	1
GO_REGULATION_OF_EXCITATORY_SYNAPSE_ASSEMBLY	GRID2,LRFN4,PTPRD	15	0.414507	1.81245	1
GO_REGULATION_OF_GOLGI_ORGANIZATION	DNM2,MAPK1,PDE4DIP	15	0.414507	1.81245	1
GO_REGULATION_OF_METALLOPEPTIDASE_ACTIVITY	CLDN3,LRP1,MAPK14	15	0.414507	1.81245	1
GO_REGULATION_OF_PODOSOME_ASSEMBLY	ARHGEF2,FSCN1,RHOA	15	0.414507	1.81245	1
GO_REGULATION_OF_SHORT_TERM_NEURONAL_SYNAPTIC_PLASTICITY	SLC4A10,SLC8A2,UNC13A	15	0.414507	1.81245	1
GO_RESPONSE_TO_POTASSIUM_ION	CARF,DLG2,SOD1	15	0.414507	1.81245	1
GO_SEQUESTERING_OF_METAL_ION	FTH1,FTL,S100A9	15	0.414507	1.81245	1
GO_SULFUR_AMINO_ACID_CATABOLIC_PROCESS	AGXT,CBS,TXN2	15	0.414507	1.81245	1
GO_REGULATION_OF_MUSCLE_SYSTEM_PROCESS	ADRA2C,AKAP6,ANXA6,ARHGAP42,ATP1A1,ATP2A2,BIN1,CACNA1C,CALM3,CAMK2G,CTNNA3,DDX39B,DOCK4,ENO1,FLNA,FOXO1,GPER1,GRK2,HDAC4,IL6ST,KCNQ1,LMCD1,MEF2A,MTPN,NOS1,PDE4D,PPP1R12B,RHOA,ROCK2,RYR2,SOD1,TNFRSF1A	230	0.414907	1.17381	1
GO_POSITIVE_REGULATION_OF_LEUKOCYTE_MIGRATION	C1QBP,CALR,CD74,F2RL1,MADCAM1,MAPK14,RHOA,RIPOR2,SERPINE1,TIRAP,TRPV4,WNK1	129	0.415267	0.741464	1
GO_CHONDROITIN_SULFATE_PROTEOGLYCAN_BIOSYNTHETIC_PROCESS	B3GALT6,CHPF2,CHST13,CHST15,CHSY3	31	0.416566	1.39427	1
GO_POSITIVE_REGULATION_OF_INTERLEUKIN_2_PRODUCTION	CARD11,PDE4D,RPS3,SPTBN1,TRAF2	31	0.416566	1.39427	1
GO_REGULATION_OF_TRANSCRIPTION_ELONGATION_FROM_RNA_POLYMERASE_II_PROMOTER	CDK12,NELFA,NELFB,SHH,SUPT6H	31	0.416566	1.39427	1
GO_REGULATION_OF_REACTIVE_OXYGEN_SPECIES_METABOLIC_PROCESS	BCL2,BCR,CLU,CRYAB,DNM2,EIF6,F2RL1,FOXO1,GSTP1,HDAC4,HDAC6,HIF1A,HK2,HSP90AB1,MAPK14,PID1,RHOA,ROCK2,ROMO1,SLC30A10,SOD1,STK17A,SZT2,TGFB1,VDAC1	177	0.416893	1.19414	1
GO_NEGATIVE_REGULATION_OF_TRANSCRIPTION_BY_RNA_POLYMERASE_II	AEBP2,AHRR,ARHGAP35,ARID1A,ARID5B,ATN1,ATRX,ATXN1,ATXN1L,BACH1,BACH2,BMP2,C1QBP,CALR,CBX5,CDK6,CEBPA,CHCHD3,CIC,CREBBP,CTCF,CTNNB1,CUX1,E2F1,EFNA1,EHMT1,EHMT2,ENO1,ERF,ETS2,EZR,FOXJ1,FOXO1,FOXO4,FRK,GATA2,GATA3,GATAD2A,GPS2,HCFC1,HDAC10,HDAC4,HDAC5,HDAC9,HDGF,HIC1,HIPK2,HMGA2,HNRNPA2B1,IGF2,IRF2BPL,IRX2,KDM5A,KLF10,LMCD1,MAPK10,MEF2A,MEPCE,MLXIPL,MTA3,MTF1,MXD4,NCOR1,NELFA,NELFB,NFIB,NKX3-2,NKX6-…	847	0.417419	1.08635	1
GO_MODIFICATION_DEPENDENT_MACROMOLECULE_CATABOLIC_PROCESS	ANAPC2,ARRB1,BTRC,CBL,CCAR2,CEBPA,CLU,COMMD1,CSNK2A1,CTNNB1,CUL4A,DISC1,DNAJC10,DTL,FBXL18,FBXL2,GCLC,GID4,HACE1,HDAC6,HIPK2,HSP90AB1,HSPA1B,HUWE1,KCTD21,KLHL15,KLHL20,LTN1,MAEA,MAN1B1,MVB12B,NEDD8,NSFL1C,PCBP2,PCNP,PSMB3,PSMB7,PSMC3,PSMD11,PSMD6,RACK1,RMND5B,RNF11,RNF111,RNF216,RNF40,RPL11,RPL23,RPL5,RPS27A,SEC61B,SHH,SIAH1,SMARCC1,SMURF1,SPSB1,SPSB4,TBL1X,TBL1XR1,TOLLIP,TRIM39,TRIM71,UBA1,UBA52…	630	0.417907	1.10388	1
GO_POSITIVE_REGULATION_OF_DEPHOSPHORYLATION	BMP2,CALM3,HSP90AB1,PPARGC1B,PPP2R5A,PTBP1,PTPA,SYMPK,TGFB1	58	0.418609	1.33226	1
GO_PROTEIN_TRANSMEMBRANE_TRANSPORT	BCR,CLU,HSPA8,PEX26,ROMO1,SEC61B,TIMM17A,TIMM50,TOMM22	58	0.418609	1.33226	1
GO_REGULATION_OF_MUSCLE_HYPERTROPHY	AKAP6,DDX39B,FOXO1,IL6ST,LMCD1,MEF2A,MTPN,ROCK2,TNFRSF1A	58	0.418609	1.33226	1
GO_REGULATION_OF_PROTEIN_TYROSINE_KINASE_ACTIVITY	CBL,CBLB,CD24,DOCK3,EFNA1,ERBB3,LRP8,PAK2,RACK1,RELN,SH3BP5,SHC1,VPS25	89	0.419369	1.2409	1
GO_REGULATION_OF_STRIATED_MUSCLE_CONTRACTION	ATP1A1,ATP2A2,BIN1,CACNA1C,CALM3,CTNNA3,FLNA,GRK2,HDAC4,KCNQ1,NOS1,PDE4D,RYR2	89	0.419369	1.2409	1
GO_TAXIS	APOA1,ARHGAP35,BCAR1,C1QBP,CALR,CASR,CD74,CDH4,CORO1B,DOCK4,DPYSL2,EFNA1,ENAH,EPHA7,EZR,F2RL1,GAB1,GAP43,GATA3,GRB10,GSTP1,HSPB1,KIF5C,LRP1,LYPLA2,LYST,MAPK1,MAPK14,MAPK7,MEGF8,MET,MIF,MTUS1,NBL1,NFIB,NRXN3,PDE4D,PIK3CD,PIP5K1A,PLA2G6,PLD1,PLXNA1,PLXNB1,PRKD1,PTPRO,RALA,RALBP1,RELN,RHOA,RIPOR2,RPS19,RPS6KA5,S100A9,SCN1B,SEMA4B,SEMA4D,SERPINE1,SHC1,SHC3,SHH,SIAH1,SPTAN1,SPTBN1,SPTBN2,TGFB1,TIRAP,T…	635	0.419841	0.893686	1
GO_CD4_POSITIVE_ALPHA_BETA_T_CELL_ACTIVATION	FOXP1,GATA3,PTGER4,RELB,RORA,SH3RF1,SOCS1,ZFPM1	91	0.420071	0.697058	1
GO_EPITHELIAL_TUBE_FORMATION	ARHGAP35,ARID1A,CELSR1,CFL1,CTNNB1,GATA3,HIF1A,IRX2,MTHFD1L,PAX8,PFN1,PROX1,RALA,SDC4,SEC24B,STK3,TGFB1,TRIM71,TSC1	132	0.421007	1.22037	1
GO_DORSAL_VENTRAL_PATTERN_FORMATION	ACVR1,ARL13B,BMPR1A,CTNNB1,FOXN4,NBL1,NKX6-2,SHH	92	0.421446	0.688709	1
GO_ACTIVATION_OF_GTPASE_ACTIVITY	ARHGAP42,BCR,ECT2,EVI5,FOXJ1,PIP5K1A,RABGAP1L,SIPA1L1,TAX1BP3,TBC1D1,TBC1D10B,TBC1D22A,TBC1D3I,TSC1	93	0.4235	1.286	1
GO_CARBOHYDRATE_DERIVATIVE_CATABOLIC_PROCESS	ADA2,AHCY,CHP1,CST3,GPC3,GPC5,GPC6,HINT1,HSPG2,MAN1B1,NT5E,PDE10A,PDE4D,PSAP,SDC4,SMUG1,TGFB1,UNG	182	0.423535	0.793243	1
GO_CYTOKINE_MEDIATED_SIGNALING_PATHWAY	ACTN4,ADAR,ADIPOR2,ANXA2,APOA1,BCL2,BCL2L1,BTRC,CAMK2G,CANX,CARD8,CBL,CD24,CD74,CDC42,CEBPA,CFL1,CNOT9,CPNE1,CRLF1,EDA,F13A1,F2RL1,FN1,FOXO1,FSCN1,GATA3,GPS2,GSTP1,HIF1A,HNRNPA2B1,HSP90AB1,HSPA1B,HSPA8,IL11RA,IL32,IL6ST,INPPL1,IP6K2,IRAK3,KRT18,KRT8,LAMA5,LRP8,MID1,MIF,MT2A,P4HB,PAFAH1B1,PAK2,PIK3CD,PLCB1,POU2F1,PPIA,PSMB3,PSMB7,PSMC3,PSMD11,PSMD6,RACK1,RALA,RORA,RPLP0,RPS27A,RPS6KA5,SHC1,SOCS1,S…	754	0.423599	0.904083	1
GO_ENTRY_INTO_HOST	CBL,CD74,CDH1,CLDN1,CTNNB1,CTNND1,GRK2,HSPA1B,ITGA5,LAMP1,MET,P4HB,PPIA,RPSA,SCARB1,SCARB2,SIVA1,SLC20A2,TYRO3	133	0.423853	1.20958	1
GO_REGULATION_OF_MUSCLE_ORGAN_DEVELOPMENT	AKAP6,BCL2,BMP2,BMPR1A,CTNNB1,DDX39B,DLL1,ERBB3,FGF3,GJA1,HDAC4,HDAC9,MAPK1,MAPK14,MTPN,RBP4,SHH,TGFB1,USP19	133	0.423853	1.20958	1
GO_FOREBRAIN_CELL_MIGRATION	ARL13B,CDK5R2,CTNNB1,DISC1,PAFAH1B1,RELN,RHOA,SUN1,TYRO3	59	0.425245	1.30552	1
GO_PYRIMIDINE_NUCLEOTIDE_METABOLIC_PROCESS	CMPK1,CTPS2,GPAT4,NME2,SMUG1,TYMS,UCK1,UCKL1,UNG	59	0.425245	1.30552	1
GO_ENSHEATHMENT_OF_NEURONS	CLU,CTNNB1,FIG4,MYRF,NKX6-2,PARD3,PIKFYVE,PPARD,PSAP,SBF2,SERINC5,SOD1,TSC1	135	0.42837	0.770456	1
GO_LYMPHOCYTE_ACTIVATION	AP1G1,ATM,AZI2,BANK1,BCL2,C17orf99,CARD11,CD24,CD276,CD74,CDC42,CDK6,CHD7,CSK,CTNNB1,DDOST,DLL1,ERCC1,F2RL1,FANCA,FKBP1A,FLOT2,FOXJ1,FOXP1,GATA3,GPS2,HDAC4,HDAC5,HDAC9,HHLA2,HMGB3,IGF2,IL6ST,KDELR1,LAMP1,MAD1L1,MIF,MYH9,NOTCH2,PAK2,PIK3CD,PKNOX1,POU2F2,PRKDC,PTGER4,RELB,RHBDD3,RHOA,RIPOR2,RORA,RPL22,RPS3,RPS6,SDC4,SH3RF1,SHH,SKAP2,SOCS1,SOD1,SUPT6H,TGFB1,TIRAP,TP53BP1,TSC1,TXLNA,TYRO3,UNG,WAS,WNT…	661	0.428556	0.895439	1
GO_REGULATION_OF_CELLULAR_CARBOHYDRATE_METABOLIC_PROCESS	FOXO1,GPER1,HDAC4,IGF2,MAEA,MIDN,NFE2L1,PFKFB1,PPP1R3G,RORA,RUBCNL,SCARB2,SESN2	138	0.430589	0.751801	1
GO_REGULATION_OF_T_CELL_DIFFERENTIATION	CARD11,CD74,FANCA,FOXJ1,GATA3,RHOA,SH3RF1,SHH,SOCS1,SOD1,XBP1,ZEB1,ZMIZ1	138	0.430589	0.751801	1
GO_FEMALE_PREGNANCY	ACSL4,ADIPOR2,ADRA2C,AGO2,AMBP,ARID1A,ASH1L,BCL2,C1QBP,CALR,CORIN,DAZAP1,EPN1,FBLN1,GJA1,ITGA5,LDOC1,MAPK1,NR2F2,PLA2G6,PPARD,RPL29,RXRA,SOD1,TEAD3,VMP1	187	0.430923	1.17233	1
GO_CELLULAR_ION_HOMEOSTASIS	AKAP6,ANXA2,ANXA6,ATOX1,ATP1A1,ATP2A2,ATP2B2,ATP6V0D1,BCL2,CACNA1C,CACNB3,CALM3,CALR,CASR,CD24,CDH23,CHD7,CHP1,CLN6,DIAPH1,DISC1,F2RL1,FIS1,FKBP1A,FTH1,FTL,GATA2,GDF2,GJA1,GNB1,GPER1,GRIN2B,HIF1A,HTT,IAPP,IREB2,KCNK3,LETM1,LPAR2,LRP1,MAPK1,MT2A,NCOA4,NEDD8,NOS1,NPSR1,PDE4D,PKD1,PKHD1,PLA2G6,PLCB1,PLCB4,PPT1,PTGER4,PTGFR,RAB7A,RYR2,S100A9,SLC26A3,SLC39A14,SLC4A10,SLC4A7,SLC8A2,SLC9A3R1,SLC9C1,SOD1…	669	0.431237	0.897042	1
GO_HORMONE_TRANSPORT	ACSL4,ADRA2C,ARRB1,CACNA1C,CAMK2G,CASR,CHD7,ENSA,FFAR4,GATA3,GJA1,GNAS,GPER1,HIF1A,HNF4A,KCNB1,LRP1,MIDN,NADK,NLGN2,PAX8,PCLO,PLA2G6,PPARD,RAB8B,RBP4,RIMS2,RPH3AL,SLC22A9,SLC25A6,SNX4,TARDBP,TRPV4	312	0.431339	0.854447	1
GO_FORMATION_OF_CYTOPLASMIC_TRANSLATION_INITIATION_COMPLEX	EIF3A,EIF3B,EIF3G	16	0.431966	1.67291	1
GO_FUCOSE_METABOLIC_PROCESS	FUT8,POFUT1,POFUT2	16	0.431966	1.67291	1
GO_HISTONE_H2A_ACETYLATION	EP400,MORF4L1,TRRAP	16	0.431966	1.67291	1
GO_LAMELLIPODIUM_MORPHOGENESIS	ARHGEF7,CORO1B,RREB1	16	0.431966	1.67291	1
GO_MACROPHAGE_CYTOKINE_PRODUCTION	CD74,IRAK3,TGFB1	16	0.431966	1.67291	1
GO_MITOCHONDRION_DISTRIBUTION	DNM1L,MEF2A,TRAK1	16	0.431966	1.67291	1
GO_N_TERMINAL_PROTEIN_AMINO_ACID_ACETYLATION	CREBBP,NAA16,NAA35	16	0.431966	1.67291	1
GO_NEGATIVE_REGULATION_OF_ANOIKIS	BCL2,ITGA5,TLE1	16	0.431966	1.67291	1
GO_NEGATIVE_REGULATION_OF_DENDRITE_MORPHOGENESIS	EFNA1,NGEF,TRPC6	16	0.431966	1.67291	1
GO_NEGATIVE_REGULATION_OF_MYELOID_CELL_APOPTOTIC_PROCESS	BCL2,MAEA,MIF	16	0.431966	1.67291	1
GO_NEGATIVE_REGULATION_OF_MYOTUBE_DIFFERENTIATION	HDAC4,HDAC5,XBP1	16	0.431966	1.67291	1
GO_NEGATIVE_REGULATION_OF_POSTTRANSCRIPTIONAL_GENE_SILENCING	ADAR,NCOR1,TGFB1	16	0.431966	1.67291	1
GO_NEGATIVE_REGULATION_OF_UBIQUITIN_PROTEIN_TRANSFERASE_ACTIVITY	RPL11,RPL23,RPL5	16	0.431966	1.67291	1
GO_POSITIVE_REGULATION_OF_CHOLESTEROL_EFFLUX	APOA1,GPS2,LRP1	16	0.431966	1.67291	1
GO_POSITIVE_REGULATION_OF_NEURON_MIGRATION	ARHGEF2,FLNA,RELN	16	0.431966	1.67291	1
GO_REGULATION_OF_AMYLOID_BETA_CLEARANCE	CLU,LRP1,LRPAP1	16	0.431966	1.67291	1
GO_REGULATION_OF_ARP2_3_COMPLEX_MEDIATED_ACTIN_NUCLEATION	CORO1B,FCHSD2,WAS	16	0.431966	1.67291	1
GO_REGULATION_OF_INCLUSION_BODY_ASSEMBLY	CLU,DNAJB6,HSPA1B	16	0.431966	1.67291	1
GO_REGULATION_OF_MAMMARY_GLAND_EPITHELIAL_CELL_PROLIFERATION	GATA3,PYGO2,RREB1	16	0.431966	1.67291	1
GO_RELAXATION_OF_CARDIAC_MUSCLE	ATP1A1,ATP2A2,PDE4D	16	0.431966	1.67291	1
GO_RENAL_SYSTEM_PROCESS_INVOLVED_IN_REGULATION_OF_BLOOD_VOLUME	F2RL1,GJA1,PTPRO	16	0.431966	1.67291	1
GO_RESPONSE_TO_ANTIMETABOLITE	ATRX,KAT7,SPIDR	16	0.431966	1.67291	1
GO_RESPONSE_TO_EPINEPHRINE	KCNQ1,PDE4D,RYR2	16	0.431966	1.67291	1
[truncated: 1,713 more rows]
